# Supplementary material for: Siglec15 shapes a non-inflamed tumor microenvironment and predicts the molecular subtype in bladder cancer
Source: Theranostics. 2021 Jan 1;11(7):3089–108. doi: 10.7150/thno.53649 (PMC7847675; doi:10.7150/thno.53649)
Supplement: Supplementary file 3 — Supplementary figures 20-33. [file thnov11p3089s3.zip]

Archive with 14 entries (14 files):
- Figure S20.pdf
- Figure S21.pdf
- Figure S22.pdf
- Figure S23.pdf
- Figure S24.pdf
- Figure S25.pdf
- Figure S26.pdf
- Figure S27.pdf
- Figure S28.pdf
- Figure S29.pdf
- Figure S30.pdf
- Figure S31.pdf
- Figure S32.pdf
- Figure S33.pdf
