# Supplementary material for: Siglec15 shapes a non-inflamed tumor microenvironment and predicts the molecular subtype in bladder cancer
Source: Theranostics. 2021 Jan 1;11(7):3089–108. doi: 10.7150/thno.53649 (PMC7847675; doi:10.7150/thno.53649)
Supplement: Supplementary file 4 — Supplementary tables. [file thnov11p3089s4.zip › Table S1.xlsx]

## Sheet: Abbreviations of cancer types
Abbreviations of cancers in TCGA
Abbreviation	Cancer type
ACC	Adrenocortical carcinoma
BLCA	Bladder urothelial carcinoma
BRCA	Breast invasive carcinoma
CESC	Cervical squamous cell carcinoma and endocervical adenocarcinoma
CHOL	Cholangiocarcinoma
COAD	Colon adenocarcinoma
DLBC	Lymphoid neoplasm diffuse large B-cell lymphoma
ESCA	Esophageal carcinoma
GBM	Glioblastoma multiforme
HNSC	Head and neck squamous cell carcinoma
KICH	Kidney chromophobe
KIRC	Kidney renal clear cell carcinoma
KIRP	Kidney renal papillary cell carcinoma
LAML	Acute myeloid leukemia
LGG	Brain lower grade glioma
LIHC	Liver hepatocellular carcinoma
LUAD	Lung adenocarcinoma
LUSC	Lung squamous cell carcinoma
MESO	Mesothelioma
OV	Ovarian serous cystadenocarcinoma
PAAD	Pancreatic adenocarcinoma
PCPG	Pheochromocytoma and paraganglioma
PRAD	Prostate adenocarcinoma
READ	Rectum adenocarcinoma
SARC	Sarcoma
SKCM	Skin cutaneous melanoma
STAD	Stomach adenocarcinoma
TGCT	Testicular germ cell tumors
THCA	Thyroid carcinoma
THYM	Thymoma
UCS	Uterine carcinosarcoma
UVM	Uveal melanoma

## Sheet: TCGA BLCA
Characters of TCGA BLCA cohort
ID	Survival_status	Survival_time(days)	Grade	Stage	Subtype	Age	Agegroup	Gender	LVI	Siglec15 mRNA	Siglec15 mRNA group	Siglec15 CNV pattern	Siglec15 methylation
TCGA-2F-A9KO-01A	1	734	High Grade	High Stage	Non-Papillary	63	Older	male	NO	1.88	High Siglec15	-1	0.0111
TCGA-2F-A9KP-01A	1	364	High Grade	High Stage	Non-Papillary	66	Older	male	NA	2.14	High Siglec15	0	-0.2132
TCGA-2F-A9KQ-01A	0	2886	High Grade	High Stage	Non-Papillary	69	Older	male	YES	1.35	High Siglec15	-1	-0.2679
TCGA-2F-A9KR-01A	1	3183	High Grade	High Stage	Non-Papillary	59	Younger	female	YES	0.98	Low Siglec15	-1	-0.1666
TCGA-2F-A9KT-01A	0	2352	High Grade	Low Stage	Non-Papillary	83	Older	male	NO	0.31	Low Siglec15	0	0.3063
TCGA-2F-A9KW-01A	1	254	High Grade	High Stage	Non-Papillary	67	Older	female	NO	0.16	Low Siglec15	-1	0.2847
TCGA-4Z-AA7M-01A	0	495	High Grade	High Stage	Non-Papillary	65	Older	male	NO	0.42	Low Siglec15	-1	0.1637
TCGA-4Z-AA7N-01A	1	1367	High Grade	High Stage	Non-Papillary	65	Older	male	YES	1.11	High Siglec15	0	0.2697
TCGA-4Z-AA7O-01A	0	512	High Grade	Low Stage	Papillary	64	Older	male	YES	2.11	High Siglec15	0	-0.1465
TCGA-4Z-AA7Q-01A	1	510	High Grade	High Stage	Non-Papillary	79	Older	male	NO	1.91	High Siglec15	0	0.1465
TCGA-4Z-AA7R-01A	1	522	High Grade	High Stage	Papillary	73	Older	male	YES	2.37	High Siglec15	-1	-0.2206
TCGA-4Z-AA7S-01A	1	1064	High Grade	High Stage	Non-Papillary	66	Older	male	NO	1.5	High Siglec15	-1	-0.2593
TCGA-4Z-AA7W-01A	0	840	High Grade	Low Stage	Non-Papillary	55	Younger	male	NO	0.49	Low Siglec15	-1	0.2964
TCGA-4Z-AA7Y-01A	0	1522	High Grade	Low Stage	Papillary	60	Younger	male	NO	2.02	High Siglec15	0	-0.2933
TCGA-4Z-AA80-01A	1	19	High Grade	Low Stage	Papillary	73	Older	male	NO	1.96	High Siglec15	1	#N/A
TCGA-4Z-AA81-01A	1	1270	High Grade	Low Stage	Papillary	80	Older	male	NO	0.6	Low Siglec15	1	0.3145
TCGA-4Z-AA82-01A	1	1556	High Grade	High Stage	Non-Papillary	59	Younger	male	NO	0.23	Low Siglec15	-1	0.3701
TCGA-4Z-AA83-01A	0	2024	High Grade	Low Stage	Papillary	52	Younger	male	NO	0.65	Low Siglec15	-1	-0.1428
TCGA-4Z-AA84-01A	0	460	High Grade	High Stage	Papillary	61	Older	male	YES	0.29	Low Siglec15	0	0.265
TCGA-4Z-AA86-01A	1	311	High Grade	High Stage	Non-Papillary	66	Older	male	YES	0.13	Low Siglec15	-1	0.3539
TCGA-4Z-AA87-01A	0	1454	High Grade	High Stage	Non-Papillary	72	Older	male	NO	1.6	High Siglec15	2	0.0971
TCGA-4Z-AA89-01A	0	1029	High Grade	High Stage	Papillary	60	Younger	male	NA	3.98	High Siglec15	0	-0.2198
TCGA-5N-A9KI-01A	1	76	High Grade	High Stage	Non-Papillary	76	Older	female	YES	0.4	Low Siglec15	-1	0.3302
TCGA-5N-A9KM-01A	1	530	High Grade	High Stage	Non-Papillary	73	Older	female	NO	0.94	Low Siglec15	-1	0.2493
TCGA-BL-A0C8-01A	0	1219	High Grade	Low Stage	Non-Papillary	73	Older	male	NA	0.87	Low Siglec15	1	0.1038
TCGA-BL-A0C8-01B	0	1219	High Grade	Low Stage	Non-Papillary	73	Older	male	NA	2.02	High Siglec15	#N/A	#N/A
TCGA-BL-A13I-01A	1	223	High Grade	High Stage	Non-Papillary	57	Younger	female	NA	0.24	Low Siglec15	0	0.3005
TCGA-BL-A13I-01B	1	223	High Grade	High Stage	Non-Papillary	57	Younger	female	NA	0.69	Low Siglec15	#N/A	#N/A
TCGA-BL-A13J-01A	1	81	High Grade	High Stage	Papillary	65	Older	male	YES	1	High Siglec15	0	0.1563
TCGA-BL-A13J-01B	1	81	High Grade	High Stage	Papillary	65	Older	male	YES	1.82	High Siglec15	#N/A	#N/A
TCGA-BL-A3JM-01A	1	205	High Grade	High Stage	NA	62	Older	male	YES	0.25	Low Siglec15	1	-0.0963
TCGA-BL-A5ZZ-01A	0	377	High Grade	High Stage	Papillary	80	Older	female	YES	0.9	Low Siglec15	0	0.1463
TCGA-BT-A0S7-01A	1	200	High Grade	High Stage	Non-Papillary	75	Older	male	NA	0.03	Low Siglec15	0	-0.1059
TCGA-BT-A0YX-01A	1	400	High Grade	High Stage	Non-Papillary	70	Older	female	YES	0.07	Low Siglec15	0	-0.0446
TCGA-BT-A20J-01A	1	579	High Grade	Low Stage	Non-Papillary	75	Older	male	NO	0.71	Low Siglec15	-1	0.2993
TCGA-BT-A20N-01A	1	795	High Grade	High Stage	Non-Papillary	72	Older	male	NA	1.23	High Siglec15	-1	0.0252
TCGA-BT-A20O-01A	1	370	High Grade	High Stage	Non-Papillary	75	Older	male	NA	0.24	Low Siglec15	0	0.2244
TCGA-BT-A20P-01A	1	544	High Grade	High Stage	Non-Papillary	81	Older	female	NA	1.88	High Siglec15	0	-0.1432
TCGA-BT-A20Q-01A	1	593	High Grade	High Stage	Non-Papillary	73	Older	male	NA	1.9	High Siglec15	0	-0.1353
TCGA-BT-A20R-01A	1	154	High Grade	High Stage	Non-Papillary	79	Older	female	NA	0.73	Low Siglec15	-1	0.3137
TCGA-BT-A20T-01A	1	453	High Grade	High Stage	Non-Papillary	63	Older	male	NA	1.3	High Siglec15	-1	0.0138
TCGA-BT-A20U-01A	1	455	High Grade	High Stage	Non-Papillary	70	Older	female	NA	0.29	Low Siglec15	0	0.3128
TCGA-BT-A20V-01A	1	154	High Grade	High Stage	Non-Papillary	59	Younger	female	NA	0.23	Low Siglec15	1	0.3033
TCGA-BT-A20W-01A	1	254	High Grade	Low Stage	Non-Papillary	71	Older	male	NA	2.43	High Siglec15	-1	-0.0569
TCGA-BT-A20X-01A	1	251	High Grade	High Stage	Non-Papillary	56	Younger	male	NA	0.05	Low Siglec15	-1	-0.0532
TCGA-BT-A2LA-01A	0	522	High Grade	High Stage	Non-Papillary	54	Younger	male	NO	0.04	Low Siglec15	-1	-0.338
TCGA-BT-A2LB-01A	1	492	High Grade	High Stage	Non-Papillary	73	Older	female	NA	0.92	Low Siglec15	1	-0.0937
TCGA-BT-A2LD-01A	1	623	High Grade	High Stage	Non-Papillary	78	Older	female	YES	0.15	Low Siglec15	0	0.1961
TCGA-BT-A3PH-01A	1	142	High Grade	High Stage	Non-Papillary	76	Older	male	YES	1.17	High Siglec15	0	0.0359
TCGA-BT-A3PJ-01A	0	789	High Grade	High Stage	Papillary	76	Older	male	NO	0.16	Low Siglec15	0	0.276
TCGA-BT-A3PK-01A	1	303	High Grade	Low Stage	Papillary	80	Older	male	NO	0.53	Low Siglec15	0	0.2612
TCGA-BT-A42C-01A	0	873	High Grade	Low Stage	Papillary	64	Older	male	NO	2.57	High Siglec15	-1	-0.1042
TCGA-BT-A42E-01A	0	1108	High Grade	High Stage	Non-Papillary	74	Older	male	YES	0.4	Low Siglec15	1	0.2961
TCGA-BT-A42F-01A	0	864	High Grade	High Stage	Non-Papillary	64	Older	male	YES	0.48	Low Siglec15	0	0.0893
TCGA-C4-A0EZ-01A	1	273	High Grade	High Stage	Non-Papillary	69	Older	female	NA	0.75	Low Siglec15	1	0.1471
TCGA-C4-A0F0-01A	0	59	High Grade	Low Stage	Non-Papillary	60	Younger	male	NA	0.49	Low Siglec15	1	0.2734
TCGA-C4-A0F1-01A	0	89	High Grade	High Stage	Non-Papillary	71	Older	male	NA	0.17	Low Siglec15	#N/A	-0.1093
TCGA-C4-A0F6-01A	0	700	High Grade	High Stage	Non-Papillary	82	Older	female	NA	2.07	High Siglec15	0	0.0141
TCGA-C4-A0F7-01A	1	62	High Grade	High Stage	Non-Papillary	77	Older	male	NA	0.26	Low Siglec15	#N/A	0.3914
TCGA-CF-A1HR-01A	0	389	High Grade	High Stage	Non-Papillary	62	Older	male	NA	3.54	High Siglec15	-1	-0.0688
TCGA-CF-A1HS-01A	0	382	High Grade	High Stage	Non-Papillary	75	Older	female	NA	0.47	Low Siglec15	-1	0.1929
TCGA-CF-A27C-01A	0	425	High Grade	High Stage	Papillary	52	Younger	male	NA	2.56	High Siglec15	0	-0.3942
TCGA-CF-A3MF-01A	0	383	Low Grade	High Stage	Papillary	34	Younger	male	NA	1.11	High Siglec15	0	-0.368
TCGA-CF-A3MG-01A	0	369	Low Grade	Low Stage	Papillary	48	Younger	male	NA	1.54	High Siglec15	-1	-0.3428
TCGA-CF-A3MH-01A	0	398	Low Grade	Low Stage	Papillary	75	Older	male	NA	2.55	High Siglec15	-1	-0.309
TCGA-CF-A3MI-01A	0	370	Low Grade	Low Stage	Papillary	62	Older	male	NA	1.46	High Siglec15	-1	-0.2334
TCGA-CF-A47S-01A	0	333	Low Grade	Low Stage	Papillary	41	Younger	male	NA	2.18	High Siglec15	-1	-0.2776
TCGA-CF-A47T-01A	1	385	Low Grade	Low Stage	Papillary	58	Younger	female	NA	2.92	High Siglec15	2	-0.319
TCGA-CF-A47V-01A	0	379	High Grade	Low Stage	Papillary	52	Younger	male	NA	2.07	High Siglec15	0	-0.3283
TCGA-CF-A47W-01A	0	368	Low Grade	Low Stage	Papillary	42	Younger	male	NA	3.27	High Siglec15	0	-0.2897
TCGA-CF-A47X-01A	0	384	Low Grade	Low Stage	Papillary	60	Younger	male	NA	3.33	High Siglec15	0	-0.3416
TCGA-CF-A47Y-01A	0	373	Low Grade	Low Stage	Papillary	55	Younger	male	NA	2.57	High Siglec15	0	-0.2757
TCGA-CF-A5U8-01A	0	399	Low Grade	Low Stage	Papillary	59	Younger	male	NA	5.63	High Siglec15	0	-0.323
TCGA-CF-A5UA-01A	0	365	Low Grade	Low Stage	Papillary	67	Older	male	NA	1.69	High Siglec15	0	-0.0224
TCGA-CF-A7I0-01A	0	368	Low Grade	Low Stage	Papillary	54	Younger	male	NA	1.58	High Siglec15	0	-0.1866
TCGA-CF-A8HX-01A	0	345	High Grade	Low Stage	Papillary	55	Younger	female	NA	0.65	Low Siglec15	-1	-0.2678
TCGA-CF-A8HY-01A	0	345	High Grade	Low Stage	Papillary	59	Younger	male	YES	0.75	Low Siglec15	-1	-0.3111
TCGA-CF-A9FF-01A	0	361	High Grade	Low Stage	Papillary	52	Younger	male	YES	1.41	High Siglec15	-1	-0.0725
TCGA-CF-A9FL-01A	1	565	High Grade	High Stage	Papillary	85	Older	male	YES	1.76	High Siglec15	0	-0.1644
TCGA-CF-A9FM-01A	0	398	High Grade	Low Stage	Papillary	50	Younger	male	YES	4.21	High Siglec15	0	-0.3386
TCGA-CU-A0YN-01A	1	393	High Grade	High Stage	Non-Papillary	60	Younger	male	NA	0.16	Low Siglec15	-1	0.3348
TCGA-CU-A0YO-01A	1	149	High Grade	High Stage	Non-Papillary	84	Older	male	YES	1.77	High Siglec15	0	-0.0272
TCGA-CU-A0YR-01A	1	460	High Grade	High Stage	Non-Papillary	83	Older	male	YES	1.28	High Siglec15	-1	-0.0164
TCGA-CU-A3KJ-01A	0	562	High Grade	High Stage	Non-Papillary	75	Older	male	NO	0.16	Low Siglec15	0	0.2068
TCGA-CU-A3QU-01A	0	158	High Grade	High Stage	Non-Papillary	58	Younger	male	YES	3.31	High Siglec15	0	-0.2261
TCGA-CU-A3YL-01A	0	906	High Grade	High Stage	Papillary	67	Older	male	NO	3.01	High Siglec15	0	-0.1747
TCGA-CU-A5W6-01A	1	56	High Grade	High Stage	Non-Papillary	70	Older	male	YES	2.5	High Siglec15	-1	-0.0591
TCGA-CU-A72E-01A	1	413	High Grade	High Stage	Non-Papillary	76	Older	male	YES	0.46	Low Siglec15	-1	-0.0347
TCGA-DK-A1A3-01A	1	665	High Grade	High Stage	NA	60	Younger	male	YES	0.75	Low Siglec15	0	-0.0511
TCGA-DK-A1A5-01A	1	65	High Grade	Low Stage	Non-Papillary	79	Older	male	YES	0.69	Low Siglec15	-1	0.1648
TCGA-DK-A1A6-01A	0	2020	High Grade	High Stage	Non-Papillary	53	Younger	male	YES	1.51	High Siglec15	0	-0.1997
TCGA-DK-A1A7-01A	0	560	High Grade	High Stage	Non-Papillary	67	Older	female	YES	3.17	High Siglec15	-1	-0.2088
TCGA-DK-A1AA-01A	0	578	High Grade	High Stage	Papillary	57	Younger	male	NA	1.55	High Siglec15	0	-0.3161
TCGA-DK-A1AB-01A	1	508	High Grade	High Stage	Non-Papillary	74	Older	female	YES	0.4	Low Siglec15	-1	0.3591
TCGA-DK-A1AC-01A	0	3981	High Grade	High Stage	Non-Papillary	72	Older	male	NA	0.14	Low Siglec15	-1	0.0285
TCGA-DK-A1AD-01A	0	3420	High Grade	High Stage	Non-Papillary	69	Older	male	NO	2.47	High Siglec15	-1	-0.207
TCGA-DK-A1AE-01A	0	491	High Grade	High Stage	Non-Papillary	84	Older	male	YES	0.03	Low Siglec15	1	0.0592
TCGA-DK-A1AF-01A	0	536	High Grade	High Stage	Non-Papillary	84	Older	female	YES	2.46	High Siglec15	-1	0.2368
TCGA-DK-A1AG-01A	0	475	High Grade	High Stage	Papillary	65	Older	male	NA	1.57	High Siglec15	0	-0.29
TCGA-DK-A2HX-01A	1	1420	High Grade	High Stage	Non-Papillary	80	Older	female	YES	0.42	Low Siglec15	-1	-0.028
TCGA-DK-A2I1-01A	0	546	High Grade	Low Stage	Papillary	73	Older	female	YES	2.04	High Siglec15	-1	-0.076
TCGA-DK-A2I2-01A	1	237	High Grade	High Stage	Non-Papillary	63	Older	female	YES	0.11	Low Siglec15	1	0.3517
TCGA-DK-A2I4-01A	0	3835	High Grade	High Stage	Papillary	79	Older	male	NA	0.42	Low Siglec15	0	0.3397
TCGA-DK-A2I6-01A	0	2656	High Grade	High Stage	Non-Papillary	81	Older	male	YES	1.69	High Siglec15	-1	0.3103
TCGA-DK-A3IK-01A	1	146	High Grade	High Stage	Papillary	87	Older	male	YES	1.42	High Siglec15	-1	-0.1102
TCGA-DK-A3IL-01A	1	413	High Grade	High Stage	Non-Papillary	79	Older	female	NA	1.11	High Siglec15	-1	-0.1362
TCGA-DK-A3IM-01A	1	248	High Grade	High Stage	Papillary	76	Older	male	NA	0.08	Low Siglec15	-1	0.3532
TCGA-DK-A3IN-01A	1	250	High Grade	High Stage	Papillary	72	Older	male	NA	0.71	Low Siglec15	1	0.2375
TCGA-DK-A3IQ-01A	1	539	High Grade	High Stage	Papillary	74	Older	male	NA	2.05	High Siglec15	2	0.2257
TCGA-DK-A3IS-01A	0	1529	High Grade	Low Stage	Papillary	68	Older	male	NA	1.35	High Siglec15	-1	-0.265
TCGA-DK-A3IT-01A	0	648	High Grade	High Stage	Non-Papillary	62	Older	male	NA	1.12	High Siglec15	-1	0.0039
TCGA-DK-A3IU-01A	1	706	High Grade	Low Stage	NA	58	Younger	male	NA	0.62	Low Siglec15	0	0.1995
TCGA-DK-A3IV-01A	1	294	High Grade	Low Stage	Non-Papillary	60	Younger	male	NA	1.09	High Siglec15	0	0.0688
TCGA-DK-A3WW-01A	0	633	High Grade	High Stage	Papillary	57	Younger	male	NO	0.04	Low Siglec15	0	-0.0574
TCGA-DK-A3WX-01A	1	321	High Grade	High Stage	Non-Papillary	67	Older	female	YES	0.11	Low Siglec15	0	0.3164
TCGA-DK-A3WY-01A	0	4967	High Grade	High Stage	Non-Papillary	67	Older	female	NO	1.06	High Siglec15	0	0.3341
TCGA-DK-A3X1-01A	0	2009	High Grade	High Stage	Non-Papillary	78	Older	female	NO	1.99	High Siglec15	-1	0.021
TCGA-DK-A3X2-01A	1	547	High Grade	High Stage	Papillary	85	Older	male	YES	0.2	Low Siglec15	0	0.0839
TCGA-DK-A6AV-01A	0	1952	High Grade	Low Stage	Papillary	82	Older	female	NO	1.19	High Siglec15	-1	-0.029
TCGA-DK-A6AW-01A	0	1621	High Grade	Low Stage	Non-Papillary	70	Older	male	NO	0.23	Low Siglec15	0	0.3054
TCGA-DK-A6B0-01A	0	2330	High Grade	Low Stage	Papillary	61	Older	male	NO	4.49	High Siglec15	0	-0.2507
TCGA-DK-A6B1-01A	0	2049	High Grade	Low Stage	Papillary	67	Older	male	NO	1.7	High Siglec15	0	-0.2579
TCGA-DK-A6B2-01A	0	477	High Grade	High Stage	Non-Papillary	70	Older	male	YES	1.42	High Siglec15	-1	-0.0583
TCGA-DK-A6B5-01A	0	1542	High Grade	High Stage	Non-Papillary	45	Younger	male	YES	0.93	Low Siglec15	-1	0.3462
TCGA-DK-A6B6-01A	0	1115	High Grade	Low Stage	Papillary	57	Younger	male	NA	2.6	High Siglec15	1	-0.1198
TCGA-DK-AA6L-01A	1	1163	High Grade	High Stage	Non-Papillary	48	Younger	male	NA	0.79	Low Siglec15	0	0.2673
TCGA-DK-AA6M-01A	0	1582	High Grade	Low Stage	Non-Papillary	64	Older	female	NA	0.1	Low Siglec15	-1	0.3631
TCGA-DK-AA6P-01A	0	457	High Grade	Low Stage	Papillary	72	Older	female	NA	4.22	High Siglec15	-1	-0.35
TCGA-DK-AA6Q-01A	1	413	High Grade	High Stage	Non-Papillary	61	Older	female	YES	0.06	Low Siglec15	0	0.0084
TCGA-DK-AA6R-01A	0	5041	High Grade	High Stage	Non-Papillary	68	Older	male	YES	0.08	Low Siglec15	-1	0.387
TCGA-DK-AA6S-01A	0	5050	High Grade	High Stage	Non-Papillary	60	Younger	male	YES	0.27	Low Siglec15	-1	0.2889
TCGA-DK-AA6T-01A	0	572	High Grade	Low Stage	Non-Papillary	63	Older	male	NO	0.33	Low Siglec15	0	0.2629
TCGA-DK-AA6U-01A	0	578	NA	Low Stage	Papillary	64	Older	male	YES	1.97	High Siglec15	0	-0.1694
TCGA-DK-AA6W-01A	1	415	High Grade	Low Stage	Non-Papillary	78	Older	male	NO	0.67	Low Siglec15	1	-0.179
TCGA-DK-AA6X-01A	0	467	High Grade	Low Stage	Papillary	63	Older	male	NO	0.75	Low Siglec15	-1	0.2844
TCGA-DK-AA71-01A	0	415	High Grade	Low Stage	Papillary	71	Older	male	YES	0.89	Low Siglec15	0	-0.2255
TCGA-DK-AA74-01A	0	1708	High Grade	High Stage	Non-Papillary	75	Older	male	NO	0.13	Low Siglec15	-2	0.3196
TCGA-DK-AA75-01A	1	340	High Grade	High Stage	Non-Papillary	82	Older	male	YES	1.73	High Siglec15	1	-0.251
TCGA-DK-AA76-01A	0	366	High Grade	Low Stage	Papillary	64	Older	female	NO	2.71	High Siglec15	0	-0.2644
TCGA-DK-AA77-01A	0	618	High Grade	Low Stage	Papillary	61	Older	male	NO	2.2	High Siglec15	1	-0.2672
TCGA-E5-A2PC-01A	0	1326	High Grade	High Stage	Non-Papillary	61	Older	female	NA	0.79	Low Siglec15	-1	0.2992
TCGA-E5-A4TZ-01A	1	467	High Grade	High Stage	Papillary	64	Older	male	YES	0.1	Low Siglec15	1	0.0011
TCGA-E5-A4U1-01A	0	1181	High Grade	Low Stage	Papillary	72	Older	male	NO	1.78	High Siglec15	0	-0.368
TCGA-E7-A3X6-01A	1	904	Low Grade	Low Stage	Papillary	70	Older	male	NA	3.55	High Siglec15	-1	-0.0108
TCGA-E7-A3Y1-01A	0	163	Low Grade	Low Stage	Papillary	57	Younger	male	NA	4.42	High Siglec15	0	-0.2189
TCGA-E7-A4IJ-01A	1	674	High Grade	Low Stage	Papillary	56	Younger	male	YES	1.1	High Siglec15	-1	-0.039
TCGA-E7-A4XJ-01A	1	68	High Grade	Low Stage	Non-Papillary	66	Older	male	NO	1.28	High Siglec15	0	-0.1266
TCGA-E7-A519-01A	0	508	High Grade	Low Stage	Papillary	72	Older	male	NA	2.13	High Siglec15	0	-0.2085
TCGA-E7-A541-01A	1	778	High Grade	Low Stage	Papillary	66	Older	male	NO	0.6	Low Siglec15	0	0.2209
TCGA-E7-A5KE-01A	0	17	High Grade	Low Stage	Non-Papillary	78	Older	female	NO	1.05	High Siglec15	0	#N/A
TCGA-E7-A5KF-01A	0	20	Low Grade	Low Stage	Non-Papillary	67	Older	male	NO	4.77	High Siglec15	0	#N/A
TCGA-E7-A677-01A	0	820	Low Grade	Low Stage	Non-Papillary	81	Older	male	NO	3.47	High Siglec15	-1	0.1051
TCGA-E7-A678-01A	0	798	Low Grade	High Stage	Non-Papillary	55	Younger	male	NO	5.36	High Siglec15	0	-0.3389
TCGA-E7-A6MD-01A	0	129	High Grade	High Stage	Non-Papillary	66	Older	male	YES	1.12	High Siglec15	-1	0.0015
TCGA-E7-A6ME-01A	0	731	High Grade	Low Stage	Non-Papillary	75	Older	male	NO	1.75	High Siglec15	1	-0.0461
TCGA-E7-A6MF-01A	0	750	Low Grade	Low Stage	Papillary	37	Younger	male	NO	3.19	High Siglec15	0	-0.2849
TCGA-E7-A7DU-01A	0	28	Low Grade	High Stage	Papillary	73	Older	male	NO	2.8	High Siglec15	0	#N/A
TCGA-E7-A7DV-01A	0	37	High Grade	High Stage	Papillary	44	Younger	male	YES	0.55	Low Siglec15	-1	0.3272
TCGA-E7-A7PW-01A	0	416	High Grade	High Stage	Non-Papillary	63	Older	male	NO	1.91	High Siglec15	-1	-0.2981
TCGA-E7-A7XN-01A	0	428	High Grade	High Stage	Non-Papillary	66	Older	male	NO	0.08	Low Siglec15	0	0.3257
TCGA-E7-A85H-01A	0	394	High Grade	High Stage	Non-Papillary	64	Older	male	NO	2.41	High Siglec15	-1	-0.1949
TCGA-E7-A8O7-01A	0	466	Low Grade	Low Stage	Papillary	52	Younger	male	NO	3.78	High Siglec15	0	-0.2364
TCGA-E7-A8O8-01A	0	13	High Grade	Low Stage	Non-Papillary	59	Younger	male	YES	1.18	High Siglec15	#N/A	#N/A
TCGA-E7-A97P-01A	1	437	High Grade	Low Stage	Non-Papillary	73	Older	male	NO	0.06	Low Siglec15	-2	0.1153
TCGA-E7-A97Q-01A	1	246	High Grade	High Stage	Non-Papillary	60	Younger	female	YES	2.81	High Siglec15	-1	0.0463
TCGA-FD-A3B3-01A	1	974	High Grade	High Stage	Papillary	74	Older	female	NO	0.16	Low Siglec15	0	0.2472
TCGA-FD-A3B4-01A	1	510	High Grade	High Stage	Non-Papillary	55	Younger	female	NO	0.18	Low Siglec15	-1	0.2041
TCGA-FD-A3B5-01A	1	272	High Grade	High Stage	Non-Papillary	86	Older	male	NA	0.14	Low Siglec15	0	0.1434
TCGA-FD-A3B6-01A	1	1005	High Grade	Low Stage	Papillary	75	Older	male	NA	0.36	Low Siglec15	1	0.2075
TCGA-FD-A3B7-01A	1	122	High Grade	High Stage	Non-Papillary	66	Older	male	NA	0.19	Low Siglec15	-1	0.2588
TCGA-FD-A3B8-01A	0	384	High Grade	Low Stage	Non-Papillary	56	Younger	male	NA	0.36	Low Siglec15	0	0.277
TCGA-FD-A3N5-01A	1	685	High Grade	Low Stage	Non-Papillary	69	Older	male	NO	0.25	Low Siglec15	0	0.3929
TCGA-FD-A3N6-01A	0	851	High Grade	Low Stage	Non-Papillary	43	Younger	female	NA	0.06	Low Siglec15	0	-0.1682
TCGA-FD-A3NA-01A	0	1845	High Grade	Low Stage	Non-Papillary	60	Younger	male	NA	1.28	High Siglec15	-1	-0.0142
TCGA-FD-A3SJ-01A	1	739	High Grade	High Stage	Non-Papillary	59	Younger	male	NA	3.71	High Siglec15	0	-0.0442
TCGA-FD-A3SL-01A	1	712	High Grade	High Stage	Non-Papillary	60	Younger	male	YES	3.19	High Siglec15	0	-0.0313
TCGA-FD-A3SM-01A	1	547	High Grade	High Stage	Papillary	70	Older	male	NA	0.18	Low Siglec15	0	0.2523
TCGA-FD-A3SN-01A	0	887	High Grade	High Stage	Papillary	79	Older	male	NA	0.34	Low Siglec15	-1	0.3944
TCGA-FD-A3SO-01A	1	168	High Grade	High Stage	Non-Papillary	68	Older	male	NA	0.16	Low Siglec15	-1	0.3539
TCGA-FD-A3SP-01A	0	783	High Grade	High Stage	Non-Papillary	60	Younger	male	YES	0.16	Low Siglec15	-1	0.2463
TCGA-FD-A3SQ-01A	1	1423	High Grade	High Stage	Non-Papillary	62	Older	male	NA	0.71	Low Siglec15	-1	0.1635
TCGA-FD-A3SR-01A	1	602	High Grade	High Stage	Non-Papillary	68	Older	male	YES	0.57	Low Siglec15	0	0.0915
TCGA-FD-A3SS-01A	1	391	High Grade	High Stage	Non-Papillary	66	Older	male	YES	0.05	Low Siglec15	-1	0.2958
TCGA-FD-A43N-01A	0	699	High Grade	High Stage	Non-Papillary	76	Older	male	NA	0.56	Low Siglec15	-1	-0.0675
TCGA-FD-A43P-01A	0	832	High Grade	Low Stage	Non-Papillary	74	Older	male	NA	1.61	High Siglec15	1	0.0283
TCGA-FD-A43S-01A	0	455	High Grade	High Stage	Non-Papillary	71	Older	female	NA	1.34	High Siglec15	0	0.1655
TCGA-FD-A43U-01A	0	636	High Grade	High Stage	Non-Papillary	70	Older	male	NA	1.83	High Siglec15	0	0.0198
TCGA-FD-A43X-01A	0	110	High Grade	Low Stage	Papillary	84	Older	male	NA	1.64	High Siglec15	0	-0.3519
TCGA-FD-A43Y-01A	1	474	High Grade	High Stage	Non-Papillary	65	Older	male	NA	0.3	Low Siglec15	1	0.3069
TCGA-FD-A5BR-01A	0	813	High Grade	Low Stage	Non-Papillary	57	Younger	male	NA	2.27	High Siglec15	1	0.0704
TCGA-FD-A5BS-01A	0	1639	High Grade	High Stage	Non-Papillary	68	Older	male	NA	0.33	Low Siglec15	0	0.2027
TCGA-FD-A5BT-01A	1	328	High Grade	High Stage	Non-Papillary	84	Older	male	NA	0.16	Low Siglec15	0	0.321
TCGA-FD-A5BU-01A	0	588	High Grade	Low Stage	Non-Papillary	76	Older	female	NA	0.1	Low Siglec15	0	0.2693
TCGA-FD-A5BV-01A	1	163	High Grade	High Stage	Non-Papillary	47	Younger	female	NA	1.27	High Siglec15	1	0.1728
TCGA-FD-A5BX-01A	1	173	High Grade	High Stage	Non-Papillary	82	Older	male	YES	5.06	High Siglec15	0	0.2932
TCGA-FD-A5BY-01A	0	251	High Grade	High Stage	NA	63	Older	female	NA	0.1	Low Siglec15	0	0.2807
TCGA-FD-A5BZ-01A	1	835	High Grade	High Stage	Non-Papillary	77	Older	female	NA	0.9	Low Siglec15	1	-0.0059
TCGA-FD-A5C0-01A	1	550	High Grade	High Stage	Non-Papillary	61	Older	male	NA	1.51	High Siglec15	0	-0.1384
TCGA-FD-A5C1-01A	0	1792	High Grade	High Stage	Non-Papillary	61	Older	female	NA	0.19	Low Siglec15	0	0.2157
TCGA-FD-A62N-01A	0	82	High Grade	High Stage	Non-Papillary	69	Older	male	NA	0.37	Low Siglec15	-1	0.2744
TCGA-FD-A62O-01A	1	216	High Grade	High Stage	Non-Papillary	74	Older	male	NA	1.87	High Siglec15	-1	-0.2357
TCGA-FD-A62P-01A	1	191	High Grade	Low Stage	Non-Papillary	76	Older	male	NA	0.63	Low Siglec15	0	0.1071
TCGA-FD-A62S-01A	1	406	High Grade	High Stage	Non-Papillary	60	Younger	female	NA	0.38	Low Siglec15	-1	0.3273
TCGA-FD-A6TA-01A	0	1912	High Grade	High Stage	Papillary	58	Younger	male	NA	2.17	High Siglec15	-1	-0.0559
TCGA-FD-A6TB-01A	0	572	High Grade	High Stage	Non-Papillary	82	Older	male	NO	0.35	Low Siglec15	0	0.2608
TCGA-FD-A6TC-01A	0	187	High Grade	High Stage	Non-Papillary	79	Older	female	NO	1.25	High Siglec15	1	0.0262
TCGA-FD-A6TD-01A	1	386	High Grade	High Stage	Non-Papillary	77	Older	male	NO	0.37	Low Siglec15	0	0.2509
TCGA-FD-A6TE-01A	0	376	High Grade	High Stage	Non-Papillary	54	Younger	male	YES	1.79	High Siglec15	1	0.1331
TCGA-FD-A6TF-01A	1	69	High Grade	High Stage	Non-Papillary	80	Older	female	YES	0.11	Low Siglec15	0	0.2429
TCGA-FD-A6TG-01A	1	93	High Grade	High Stage	Non-Papillary	73	Older	male	YES	3.39	High Siglec15	0	0.0016
TCGA-FD-A6TH-01A	1	131	High Grade	High Stage	Non-Papillary	63	Older	male	YES	0.09	Low Siglec15	-1	0.3273
TCGA-FD-A6TI-01A	1	294	High Grade	High Stage	Non-Papillary	73	Older	male	YES	1.16	High Siglec15	0	0.2467
TCGA-FD-A6TK-01A	0	330	High Grade	High Stage	Non-Papillary	60	Younger	male	NO	0.38	Low Siglec15	0	0.2945
TCGA-FJ-A3Z7-01A	0	945	High Grade	High Stage	Non-Papillary	76	Older	male	YES	0.74	Low Siglec15	1	0.1826
TCGA-FJ-A3Z9-01A	1	385	High Grade	NA	Papillary	72	Older	male	NO	2.67	High Siglec15	0	-0.2361
TCGA-FJ-A3ZE-01A	1	324	High Grade	High Stage	Non-Papillary	65	Older	male	YES	0.9	Low Siglec15	0	0.2433
TCGA-FJ-A3ZF-01A	0	524	High Grade	High Stage	Papillary	73	Older	male	NO	2.25	High Siglec15	-1	-0.2862
TCGA-FJ-A871-01A	1	272	High Grade	High Stage	Non-Papillary	49	Younger	male	NA	0.2	Low Siglec15	0	-0.1056
TCGA-FT-A3EE-01A	1	99	High Grade	High Stage	Papillary	80	Older	female	YES	0.66	Low Siglec15	0	0.1527
TCGA-FT-A61P-01A	0	337	High Grade	High Stage	Papillary	76	Older	male	NO	0.87	Low Siglec15	1	0.3516
TCGA-G2-A2EC-01A	1	696	High Grade	Low Stage	Non-Papillary	58	Younger	female	NA	2.08	High Siglec15	#N/A	0.0365
TCGA-G2-A2EF-01A	0	1884	High Grade	Low Stage	Non-Papillary	50	Younger	male	NA	0.51	Low Siglec15	-1	0.3847
TCGA-G2-A2EJ-01A	0	1460	High Grade	Low Stage	Non-Papillary	56	Younger	female	NA	0.05	Low Siglec15	0	0.3658
TCGA-G2-A2EK-01A	0	485	High Grade	Low Stage	Non-Papillary	57	Younger	male	NA	0.9	Low Siglec15	-1	0.101
TCGA-G2-A2EL-01A	1	819	High Grade	Low Stage	Non-Papillary	77	Older	male	NA	0.08	Low Siglec15	1	-0.419
TCGA-G2-A2EO-01A	1	1804	High Grade	High Stage	Non-Papillary	69	Older	male	NA	1.08	High Siglec15	1	-0.0551
TCGA-G2-A2ES-01A	1	1004	High Grade	Low Stage	Non-Papillary	85	Older	male	NA	0.09	Low Siglec15	0	0.0258
TCGA-G2-A3IB-01A	1	220	High Grade	Low Stage	Non-Papillary	66	Older	male	NA	0.08	Low Siglec15	0	0.2687
TCGA-G2-A3IE-01A	1	612	High Grade	Low Stage	Non-Papillary	51	Younger	male	NA	2.07	High Siglec15	-1	0.1646
TCGA-G2-A3VY-01A	0	536	High Grade	Low Stage	Non-Papillary	66	Older	male	NO	2.25	High Siglec15	-1	-0.1994
TCGA-G2-AA3B-01A	0	2008	High Grade	Low Stage	Non-Papillary	75	Older	female	YES	3.11	High Siglec15	-1	-0.2093
TCGA-G2-AA3C-01A	1	211	High Grade	High Stage	Non-Papillary	66	Older	male	YES	0.21	Low Siglec15	0	0.2757
TCGA-G2-AA3D-01A	0	2139	High Grade	High Stage	Non-Papillary	60	Younger	male	YES	4.24	High Siglec15	1	-0.2091
TCGA-G2-AA3F-01A	0	893	High Grade	High Stage	Non-Papillary	77	Older	male	YES	2.64	High Siglec15	-1	-0.2549
TCGA-GC-A3BM-01A	1	651	High Grade	Low Stage	Non-Papillary	70	Older	male	YES	3.29	High Siglec15	-1	-0.1527
TCGA-GC-A3I6-01A	1	630	High Grade	High Stage	Non-Papillary	45	Younger	male	NO	0.8	Low Siglec15	0	0.3339
TCGA-GC-A3OO-01A	0	481	High Grade	Low Stage	Non-Papillary	79	Older	male	NO	1.8	High Siglec15	0	0.1125
TCGA-GC-A3RB-01A	0	582	High Grade	High Stage	Non-Papillary	54	Younger	male	NA	2.07	High Siglec15	0	-0.1421
TCGA-GC-A3RC-01A	0	484	High Grade	Low Stage	Non-Papillary	59	Younger	male	YES	0.11	Low Siglec15	-1	0.3293
TCGA-GC-A3RD-01A	0	428	High Grade	High Stage	Non-Papillary	83	Older	female	NO	1.6	High Siglec15	-1	-0.0986
TCGA-GC-A3WC-01A	0	540	High Grade	High Stage	Non-Papillary	80	Older	female	YES	0.29	Low Siglec15	0	0.0587
TCGA-GC-A3YS-01A	0	758	High Grade	High Stage	Non-Papillary	61	Older	male	YES	0.21	Low Siglec15	-1	0.3699
TCGA-GC-A4ZW-01A	0	15	High Grade	High Stage	Non-Papillary	71	Older	male	NO	1.89	High Siglec15	-1	#N/A
TCGA-GD-A2C5-01A	0	812	High Grade	High Stage	Papillary	53	Younger	female	YES	1.41	High Siglec15	0	0.0082
TCGA-GD-A3OP-01A	0	64	High Grade	High Stage	Papillary	84	Older	female	YES	2.21	High Siglec15	-1	0.0109
TCGA-GD-A3OQ-01A	0	95	High Grade	High Stage	Papillary	48	Younger	male	YES	1.31	High Siglec15	0	0.16
TCGA-GD-A3OS-01A	0	638	High Grade	Low Stage	Non-Papillary	54	Younger	female	NA	0.26	Low Siglec15	-1	0.3465
TCGA-GD-A6C6-01A	0	67	High Grade	High Stage	Papillary	64	Older	male	YES	0.94	Low Siglec15	-1	-0.231
TCGA-GD-A76B-01A	1	224	High Grade	Low Stage	Papillary	86	Older	female	NO	3.28	High Siglec15	1	#N/A
TCGA-GU-A42P-01A	1	332	High Grade	High Stage	Papillary	72	Older	male	YES	1.19	High Siglec15	-1	0.0955
TCGA-GU-A42Q-01A	1	344	High Grade	High Stage	Non-Papillary	67	Older	male	NO	0.03	Low Siglec15	1	0.1293
TCGA-GU-A42R-01A	1	577	High Grade	High Stage	Papillary	68	Older	male	YES	1.34	High Siglec15	0	0.1847
TCGA-GU-A762-01A	1	232	High Grade	High Stage	Non-Papillary	87	Older	male	NO	0.19	Low Siglec15	-1	0.2605
TCGA-GU-A763-01A	0	997	High Grade	High Stage	Papillary	72	Older	male	NO	1.17	High Siglec15	0	-0.2749
TCGA-GU-A764-01A	0	610	High Grade	Low Stage	Non-Papillary	66	Older	male	NO	0.08	Low Siglec15	-1	0.2646
TCGA-GU-A766-01A	0	480	High Grade	Low Stage	Non-Papillary	62	Older	male	NO	0.12	Low Siglec15	-1	0.3448
TCGA-GU-A767-01A	1	144	High Grade	High Stage	Papillary	81	Older	male	YES	2.66	High Siglec15	-1	0.0197
TCGA-GU-AATO-01A	1	324	High Grade	High Stage	Papillary	75	Older	male	YES	0.55	Low Siglec15	-1	0.2363
TCGA-GU-AATP-01A	0	1003	High Grade	High Stage	Papillary	74	Older	male	YES	1.38	High Siglec15	-1	0.1992
TCGA-GU-AATQ-01A	1	213	High Grade	High Stage	Non-Papillary	68	Older	male	YES	0.37	Low Siglec15	1	0.0414
TCGA-GV-A3JV-01A	1	434	High Grade	High Stage	Non-Papillary	66	Older	male	YES	1.23	High Siglec15	0	-0.177
TCGA-GV-A3JW-01A	0	649	High Grade	Low Stage	Non-Papillary	74	Older	male	NA	2.27	High Siglec15	-1	-0.2823
TCGA-GV-A3JX-01A	0	581	High Grade	High Stage	Non-Papillary	59	Younger	male	NO	0.71	Low Siglec15	-1	0.2622
TCGA-GV-A3JZ-01A	0	603	High Grade	High Stage	Non-Papillary	55	Younger	male	YES	0.28	Low Siglec15	0	0.3212
TCGA-GV-A3QF-01A	1	617	High Grade	High Stage	Papillary	79	Older	male	YES	4.47	High Siglec15	0	-0.0417
TCGA-GV-A3QH-01A	1	258	High Grade	Low Stage	Non-Papillary	67	Older	male	NA	1.71	High Siglec15	1	-0.0372
TCGA-GV-A3QI-01A	0	1110	High Grade	High Stage	Papillary	47	Younger	male	NO	1.13	High Siglec15	1	0.0801
TCGA-GV-A3QK-01B	0	832	High Grade	High Stage	Non-Papillary	56	Younger	female	YES	3.12	High Siglec15	#N/A	#N/A
TCGA-GV-A40E-01A	1	261	High Grade	Low Stage	Non-Papillary	75	Older	male	NA	0.07	Low Siglec15	0	0.1707
TCGA-GV-A40G-01A	0	580	High Grade	Low Stage	Non-Papillary	77	Older	male	NO	0.83	Low Siglec15	-1	-0.0562
TCGA-GV-A6ZA-01A	0	691	High Grade	Low Stage	Papillary	54	Younger	male	NA	3.64	High Siglec15	-1	-0.231
TCGA-H4-A2HO-01A	0	46	High Grade	High Stage	Papillary	53	Younger	male	NO	1.27	High Siglec15	0	-0.0757
TCGA-H4-A2HQ-01A	0	590	High Grade	High Stage	Non-Papillary	64	Older	female	NA	1.54	High Siglec15	-1	0.1562
TCGA-HQ-A2OE-01A	0	1174	NA	NA	Papillary	69	Older	male	YES	0.32	Low Siglec15	-1	-0.0831
TCGA-HQ-A2OF-01A	0	1947	High Grade	High Stage	Papillary	52	Younger	female	NO	0.76	Low Siglec15	-1	-0.102
TCGA-HQ-A5ND-01A	1	274	High Grade	High Stage	NA	78	Older	male	YES	1.28	High Siglec15	0	0.1724
TCGA-HQ-A5NE-01A	1	370	High Grade	High Stage	Non-Papillary	57	Younger	male	NO	1.36	High Siglec15	0	0.1769
TCGA-K4-A3WS-01A	0	761	High Grade	High Stage	Non-Papillary	66	Older	male	YES	0.91	Low Siglec15	-1	0.1228
TCGA-K4-A3WU-01B	0	105	High Grade	High Stage	Non-Papillary	87	Older	male	YES	2.33	High Siglec15	#N/A	#N/A
TCGA-K4-A3WV-01A	0	646	High Grade	Low Stage	Non-Papillary	77	Older	female	NO	0.08	Low Siglec15	-1	0.1786
TCGA-K4-A4AB-01B	1	84	High Grade	High Stage	Non-Papillary	76	Older	male	YES	1.36	High Siglec15	#N/A	#N/A
TCGA-K4-A4AC-01A	1	278	High Grade	Low Stage	Non-Papillary	83	Older	male	NO	0.09	Low Siglec15	0	0.3056
TCGA-K4-A54R-01A	0	842	High Grade	Low Stage	Papillary	59	Younger	male	NO	0.53	Low Siglec15	0	0.0844
TCGA-K4-A5RH-01A	0	276	High Grade	High Stage	Non-Papillary	69	Older	male	YES	0.32	Low Siglec15	-1	0.3452
TCGA-K4-A5RI-01A	1	356	High Grade	High Stage	Non-Papillary	67	Older	female	YES	0.41	Low Siglec15	-1	0.3304
TCGA-K4-A5RJ-01A	0	539	High Grade	Low Stage	Papillary	75	Older	male	YES	0.19	Low Siglec15	-1	0.3154
TCGA-K4-A6FZ-01A	0	55	High Grade	High Stage	Non-Papillary	75	Older	female	YES	0.92	Low Siglec15	1	0.1943
TCGA-K4-A6MB-01A	0	469	High Grade	High Stage	Non-Papillary	64	Older	male	YES	3.02	High Siglec15	1	-0.1463
TCGA-K4-A83P-01A	0	495	NA	High Stage	Non-Papillary	77	Older	male	YES	2.04	High Siglec15	0	0.1813
TCGA-K4-AAQO-01A	0	359	High Grade	High Stage	Non-Papillary	56	Younger	male	YES	1.37	High Siglec15	0	-0.0265
TCGA-KQ-A41N-01A	0	1604	High Grade	High Stage	Papillary	73	Older	male	NO	1.15	High Siglec15	-1	0.0623
TCGA-KQ-A41O-01A	0	1538	High Grade	High Stage	Papillary	84	Older	male	YES	3.41	High Siglec15	0	-0.1627
TCGA-KQ-A41P-01A	0	1094	High Grade	High Stage	Non-Papillary	76	Older	male	YES	1.4	High Siglec15	-1	-0.1587
TCGA-KQ-A41Q-01A	0	361	High Grade	High Stage	Non-Papillary	89	Older	male	NO	1.5	High Siglec15	-1	-0.136
TCGA-KQ-A41R-01A	0	1350	High Grade	Low Stage	Papillary	80	Older	female	NA	2.45	High Siglec15	0	-0.2957
TCGA-KQ-A41S-01A	0	35	High Grade	High Stage	Papillary	87	Older	female	YES	0.49	Low Siglec15	-1	-0.093
TCGA-LC-A66R-01A	0	466	High Grade	High Stage	Papillary	78	Older	male	YES	0.23	Low Siglec15	-1	0.235
TCGA-LT-A5Z6-01A	0	474	High Grade	Low Stage	Non-Papillary	56	Younger	male	YES	3.89	High Siglec15	1	-0.0721
TCGA-LT-A8JT-01A	0	641	High Grade	Low Stage	Papillary	69	Older	female	NO	1.92	High Siglec15	0	-0.2321
TCGA-MV-A51V-01A	0	410	High Grade	High Stage	Papillary	75	Older	male	NO	1.52	High Siglec15	-1	-0.2437
TCGA-PQ-A6FI-01A	0	372	High Grade	Low Stage	Non-Papillary	70	Older	male	NO	0.01	Low Siglec15	-1	0.0569
TCGA-PQ-A6FN-01A	0	507	High Grade	High Stage	Non-Papillary	78	Older	female	NA	0.23	Low Siglec15	-1	0.2637
TCGA-R3-A69X-01A	0	433	High Grade	High Stage	Non-Papillary	70	Older	male	YES	1.1	High Siglec15	-1	0.1281
TCGA-S5-A6DX-01A	1	56	High Grade	High Stage	Non-Papillary	83	Older	male	YES	1.29	High Siglec15	0	-0.0527
TCGA-S5-AA26-01A	0	503	High Grade	High Stage	Papillary	46	Younger	male	NO	1.74	High Siglec15	0	-0.3303
TCGA-SY-A9G0-01A	1	1008	High Grade	High Stage	Papillary	82	Older	male	YES	0.36	Low Siglec15	-1	0.2777
TCGA-SY-A9G5-01A	0	1186	High Grade	High Stage	Papillary	66	Older	male	NO	0.53	Low Siglec15	-1	0.2257
TCGA-UY-A78K-01A	1	536	High Grade	High Stage	Papillary	60	Younger	male	NA	2.4	High Siglec15	0	-0.0865
TCGA-UY-A78L-01A	0	1127	High Grade	High Stage	Papillary	62	Older	male	NO	0.36	Low Siglec15	0	0.2361
TCGA-UY-A78M-01A	1	690	High Grade	High Stage	Non-Papillary	81	Older	female	NO	1.41	High Siglec15	1	-0.2009
TCGA-UY-A78N-01A	1	2641	High Grade	High Stage	Non-Papillary	80	Older	male	NO	2.05	High Siglec15	1	-0.128
TCGA-UY-A78O-01A	0	2312	High Grade	Low Stage	Non-Papillary	75	Older	female	NO	2.89	High Siglec15	1	-0.3118
TCGA-UY-A78P-01A	0	2380	High Grade	Low Stage	Non-Papillary	78	Older	female	NO	0.92	Low Siglec15	0	0.2359
TCGA-UY-A8OB-01A	0	2109	High Grade	High Stage	Non-Papillary	63	Older	male	NA	0.11	Low Siglec15	-1	0.3201
TCGA-UY-A8OD-01A	0	3432	High Grade	Low Stage	Non-Papillary	68	Older	female	NA	1.26	High Siglec15	0	0.1424
TCGA-UY-A9PA-01A	0	1072	High Grade	High Stage	Non-Papillary	48	Younger	male	NO	1.86	High Siglec15	0	0.0372
TCGA-UY-A9PB-01A	0	899	High Grade	High Stage	Non-Papillary	49	Younger	male	NO	0.32	Low Siglec15	1	0.3084
TCGA-UY-A9PD-01A	0	542	High Grade	High Stage	Non-Papillary	80	Older	male	NA	0.99	Low Siglec15	-1	-0.0635
TCGA-UY-A9PE-01A	0	189	High Grade	High Stage	Non-Papillary	86	Older	male	NA	0.85	Low Siglec15	-1	-0.0093
TCGA-UY-A9PF-01A	0	117	High Grade	High Stage	Papillary	77	Older	male	NA	1.82	High Siglec15	-1	-0.0907
TCGA-UY-A9PH-01A	0	1561	High Grade	Low Stage	Non-Papillary	73	Older	male	NA	1.69	High Siglec15	1	-0.1704
TCGA-XF-A8HB-01A	0	1370	High Grade	Low Stage	Papillary	50	Younger	female	NO	1.6	High Siglec15	1	0.2986
TCGA-XF-A8HC-01A	1	200	High Grade	High Stage	Papillary	79	Older	male	YES	1.23	High Siglec15	-1	-0.1781
TCGA-XF-A8HD-01A	0	2964	High Grade	High Stage	Non-Papillary	77	Older	male	NO	0.27	Low Siglec15	-1	0.3358
TCGA-XF-A8HE-01A	0	3817	High Grade	High Stage	Non-Papillary	47	Younger	male	NO	0.12	Low Siglec15	0	0.1558
TCGA-XF-A8HF-01A	1	2954	High Grade	High Stage	Non-Papillary	80	Older	male	NO	1.28	High Siglec15	-1	0.2243
TCGA-XF-A8HG-01A	1	467	High Grade	High Stage	Non-Papillary	69	Older	male	YES	2.83	High Siglec15	1	-0.3419
TCGA-XF-A8HH-01A	1	57	High Grade	High Stage	Non-Papillary	61	Older	female	YES	1.43	High Siglec15	0	-0.1046
TCGA-XF-A8HI-01A	1	544	High Grade	High Stage	Papillary	57	Younger	female	YES	2.19	High Siglec15	0	-0.2998
TCGA-XF-A9SH-01A	1	1971	High Grade	Low Stage	Non-Papillary	65	Older	female	YES	3.16	High Siglec15	0	-0.2171
TCGA-XF-A9SI-01A	0	2423	High Grade	Low Stage	Papillary	73	Older	female	YES	0.51	Low Siglec15	0	0.2765
TCGA-XF-A9SJ-01A	1	98	High Grade	High Stage	Non-Papillary	83	Older	male	NO	0.18	Low Siglec15	-1	0.2548
TCGA-XF-A9SK-01A	1	486	High Grade	High Stage	Non-Papillary	65	Older	male	YES	0.44	Low Siglec15	-1	0.3739
TCGA-XF-A9SL-01A	1	2020	High Grade	High Stage	Non-Papillary	69	Older	male	YES	0.5	Low Siglec15	0	0.221
TCGA-XF-A9SM-01A	0	1048	High Grade	High Stage	Non-Papillary	76	Older	male	NO	0.34	Low Siglec15	1	0.3137
TCGA-XF-A9SP-01A	1	454	High Grade	High Stage	Non-Papillary	59	Younger	male	YES	0.95	Low Siglec15	-1	0.2139
TCGA-XF-A9ST-01A	1	128	High Grade	High Stage	Papillary	68	Older	male	YES	0.04	Low Siglec15	1	0.3364
TCGA-XF-A9SU-01A	1	182	High Grade	High Stage	Papillary	74	Older	female	YES	0.78	Low Siglec15	0	-0.0481
TCGA-XF-A9SV-01A	1	388	High Grade	High Stage	Papillary	82	Older	male	YES	1.41	High Siglec15	0	-0.2536
TCGA-XF-A9SW-01A	1	362	High Grade	High Stage	Non-Papillary	85	Older	male	YES	0.19	Low Siglec15	-1	0.378
TCGA-XF-A9SX-01A	1	719	High Grade	High Stage	Non-Papillary	63	Older	female	YES	0.14	Low Siglec15	-1	0.3344
TCGA-XF-A9SY-01A	0	640	High Grade	High Stage	Non-Papillary	60	Younger	female	YES	1.64	High Siglec15	0	0.212
TCGA-XF-A9SZ-01A	1	859	High Grade	High Stage	Non-Papillary	79	Older	male	YES	0.46	Low Siglec15	-1	0.1053
TCGA-XF-A9T0-01A	0	799	High Grade	High Stage	Non-Papillary	68	Older	male	NO	0.93	Low Siglec15	-1	-0.0034
TCGA-XF-A9T2-01A	1	575	High Grade	High Stage	Non-Papillary	54	Younger	male	YES	0.31	Low Siglec15	0	-0.2443
TCGA-XF-A9T3-01A	0	68	High Grade	High Stage	Non-Papillary	69	Older	female	YES	1.03	High Siglec15	0	0.377
TCGA-XF-A9T4-01A	1	495	High Grade	High Stage	Non-Papillary	48	Younger	male	NO	2.26	High Siglec15	0	0.3721
TCGA-XF-A9T5-01A	0	2027	High Grade	High Stage	Non-Papillary	78	Older	female	NO	0.27	Low Siglec15	-1	0.0115
TCGA-XF-A9T6-01A	0	64	High Grade	High Stage	Papillary	88	Older	female	YES	0.47	Low Siglec15	2	0.3838
TCGA-XF-A9T8-01A	1	418	High Grade	High Stage	Non-Papillary	64	Older	male	YES	0.08	Low Siglec15	0	0.08
TCGA-XF-AAME-01A	1	2828	High Grade	Low Stage	Non-Papillary	64	Older	female	NO	0.66	Low Siglec15	0	0.2044
TCGA-XF-AAMG-01A	0	3364	High Grade	High Stage	Non-Papillary	49	Younger	male	NO	1.08	High Siglec15	-1	0.0032
TCGA-XF-AAMH-01A	1	344	High Grade	High Stage	Non-Papillary	80	Older	male	YES	0.17	Low Siglec15	0	-0.1491
TCGA-XF-AAMJ-01A	1	1670	High Grade	High Stage	Non-Papillary	70	Older	male	YES	3.96	High Siglec15	-1	0.1841
TCGA-XF-AAML-01A	1	232	High Grade	Low Stage	Papillary	75	Older	male	NO	2.47	High Siglec15	-1	-0.1105
TCGA-XF-AAMQ-01A	0	2177	High Grade	Low Stage	Papillary	59	Younger	female	NO	1.72	High Siglec15	-1	-0.0439
TCGA-XF-AAMR-01A	0	2790	High Grade	High Stage	Non-Papillary	48	Younger	male	NO	0.43	Low Siglec15	-1	0.1868
TCGA-XF-AAMT-01A	1	90	High Grade	High Stage	Non-Papillary	75	Older	female	YES	0.29	Low Siglec15	-1	0.2766
TCGA-XF-AAMW-01A	1	253	High Grade	High Stage	Non-Papillary	79	Older	female	NO	0.55	Low Siglec15	0	0.1556
TCGA-XF-AAMX-01A	1	206	High Grade	High Stage	Non-Papillary	87	Older	female	YES	1.5	High Siglec15	0	-0.1841
TCGA-XF-AAMY-01A	0	3011	High Grade	High Stage	Papillary	78	Older	male	NO	2.02	High Siglec15	1	-0.1705
TCGA-XF-AAMZ-01A	1	1348	High Grade	High Stage	Papillary	81	Older	female	YES	2.22	High Siglec15	-1	-0.0397
TCGA-XF-AAN0-01A	1	1718	High Grade	High Stage	Non-Papillary	68	Older	male	YES	3.36	High Siglec15	1	-0.0922
TCGA-XF-AAN1-01A	1	941	High Grade	High Stage	Papillary	75	Older	female	NO	1.52	High Siglec15	0	-0.286
TCGA-XF-AAN2-01A	1	1869	High Grade	Low Stage	Non-Papillary	73	Older	male	NO	0.84	Low Siglec15	0	-0.0009
TCGA-XF-AAN3-01A	0	2625	High Grade	High Stage	Non-Papillary	76	Older	male	YES	0.32	Low Siglec15	-1	0.3684
TCGA-XF-AAN4-01A	1	823	High Grade	High Stage	Non-Papillary	77	Older	female	NO	0.15	Low Siglec15	0	0.4172
TCGA-XF-AAN5-01A	0	2293	High Grade	High Stage	Non-Papillary	61	Older	female	YES	0.05	Low Siglec15	0	0.3338
TCGA-XF-AAN7-01A	1	565	High Grade	High Stage	Non-Papillary	60	Younger	male	YES	0.08	Low Siglec15	0	0.1598
TCGA-XF-AAN8-01A	1	118	High Grade	High Stage	Non-Papillary	74	Older	female	NO	0.14	Low Siglec15	0	0.3328
TCGA-YC-A89H-01A	0	573	High Grade	Low Stage	Non-Papillary	78	Older	female	NO	4.94	High Siglec15	0	-0.1361
TCGA-YC-A8S6-01A	0	293	High Grade	Low Stage	Papillary	71	Older	male	NO	2.01	High Siglec15	0	0.0856
TCGA-YC-A9TC-01A	1	20	High Grade	High Stage	Papillary	71	Older	male	YES	0.11	Low Siglec15	0	#N/A
TCGA-YF-AA3L-01A	0	364	High Grade	Low Stage	Non-Papillary	47	Younger	female	YES	0.76	Low Siglec15	-1	-0.2634
TCGA-YF-AA3M-01A	0	415	High Grade	Low Stage	Non-Papillary	57	Younger	male	NO	1.51	High Siglec15	-1	0.2105
TCGA-ZF-A9R0-01A	1	680	High Grade	High Stage	Non-Papillary	82	Older	male	NA	2.05	High Siglec15	-1	-0.0114
TCGA-ZF-A9R1-01A	0	773	High Grade	High Stage	Non-Papillary	81	Older	male	YES	3.11	High Siglec15	0	-0.163
TCGA-ZF-A9R2-01A	0	642	High Grade	Low Stage	Papillary	75	Older	male	YES	1.07	High Siglec15	-1	-0.2425
TCGA-ZF-A9R3-01A	1	949	High Grade	Low Stage	Papillary	53	Younger	female	NA	1.56	High Siglec15	0	-0.1238
TCGA-ZF-A9R4-01A	0	921	High Grade	Low Stage	Non-Papillary	83	Older	male	YES	2.09	High Siglec15	0	-0.2967
TCGA-ZF-A9R5-01A	0	1090	High Grade	High Stage	Papillary	59	Younger	male	NA	1.97	High Siglec15	0	0.0713
TCGA-ZF-A9R7-01A	0	665	High Grade	Low Stage	Non-Papillary	76	Older	female	NO	0.59	Low Siglec15	-1	0.1295
TCGA-ZF-A9R9-01A	1	864	High Grade	High Stage	Non-Papillary	58	Younger	male	YES	2.82	High Siglec15	1	-0.3211
TCGA-ZF-A9RC-01A	0	2868	High Grade	High Stage	Non-Papillary	77	Older	male	NO	0.65	Low Siglec15	0	0.0037
TCGA-ZF-A9RD-01A	1	408	High Grade	High Stage	Non-Papillary	75	Older	female	NO	0.17	Low Siglec15	-1	0.3894
TCGA-ZF-A9RE-01A	1	106	High Grade	Low Stage	Papillary	78	Older	female	NO	0.14	Low Siglec15	0	0.051
TCGA-ZF-A9RF-01A	0	1949	High Grade	Low Stage	Non-Papillary	74	Older	male	NO	0.25	Low Siglec15	1	0.2234
TCGA-ZF-A9RL-01A	0	2703	High Grade	Low Stage	Papillary	61	Older	male	NA	2.54	High Siglec15	-1	-0.2884
TCGA-ZF-A9RM-01A	0	1455	High Grade	Low Stage	Papillary	70	Older	male	NO	2.82	High Siglec15	-1	-0.1888
TCGA-ZF-A9RN-01A	1	615	High Grade	High Stage	Non-Papillary	67	Older	female	YES	0.22	Low Siglec15	1	0.168
TCGA-ZF-AA4N-01A	1	88	High Grade	Low Stage	Non-Papillary	74	Older	male	NA	0.03	Low Siglec15	-1	0.2826
TCGA-ZF-AA4R-01A	1	1036	High Grade	High Stage	Non-Papillary	67	Older	male	NA	0.93	Low Siglec15	0	0.209
TCGA-ZF-AA4T-01A	1	599	High Grade	High Stage	Non-Papillary	65	Older	male	NO	2.17	High Siglec15	2	-0.2316
TCGA-ZF-AA4U-01A	1	262	High Grade	High Stage	Non-Papillary	70	Older	male	YES	1.06	High Siglec15	-1	-0.1948
TCGA-ZF-AA4V-01A	0	1806	High Grade	High Stage	Non-Papillary	66	Older	male	NA	0.09	Low Siglec15	0	0.3112
TCGA-ZF-AA4W-01A	0	1830	High Grade	High Stage	Non-Papillary	56	Younger	male	YES	0.08	Low Siglec15	-1	0.3425
TCGA-ZF-AA4X-01A	0	2044	High Grade	Low Stage	Non-Papillary	56	Younger	male	NO	2.5	High Siglec15	1	-0.082
TCGA-ZF-AA51-01A	0	1714	High Grade	Low Stage	Papillary	69	Older	female	NA	1.02	High Siglec15	-1	-0.0052
TCGA-ZF-AA52-01A	1	1077	High Grade	High Stage	Papillary	70	Older	male	NA	0.76	Low Siglec15	-1	0.0077
TCGA-ZF-AA53-01A	0	1761	High Grade	Low Stage	Non-Papillary	60	Younger	male	NA	0.26	Low Siglec15	-1	0.1632
TCGA-ZF-AA54-01A	1	590	High Grade	High Stage	Non-Papillary	71	Older	male	NO	4.71	High Siglec15	0	0.3247
TCGA-ZF-AA56-01A	1	259	High Grade	High Stage	Non-Papillary	79	Older	female	YES	0.46	Low Siglec15	0	0.222
TCGA-ZF-AA58-01A	0	1649	High Grade	High Stage	Non-Papillary	61	Older	female	NO	0.63	Low Siglec15	-1	0.2411
TCGA-ZF-AA5H-01A	0	897	High Grade	High Stage	Non-Papillary	60	Younger	female	YES	0.5	Low Siglec15	1	0.3127
TCGA-ZF-AA5N-01A	1	168	High Grade	High Stage	Non-Papillary	62	Older	female	NO	0.3	Low Siglec15	0	0.1336
TCGA-ZF-AA5P-01A	0	372	High Grade	High Stage	Non-Papillary	65	Older	male	NA	0.45	Low Siglec15	0	0.2118

## Sheet: Survival analysis
Univariable and Multivariable Cox anlysis in TCGA BLCA cohort
Variables	Univariate analysis				Multivariate analysis
	HR	95% CI	P		HR	95% CI	P
Siglec15
Low vs High	0.8	0.65-0.98	0.03		0.88	0.68-1.15	0.35
Age (years)
＜=60 vs >60	0.53	0.36-0.78	<0.001		0.35	0.20-0.62	<0.001
Gender
Male vs Female	0.86	0.62-1.19	0.35		0.8	0.54-1.19	0.27
Grade
Low vs High	0.34	0.08-1.37	0.13		NA	NA	0.99
Stage
Low vs High	0.44	0.31-0.64	<0.001		0.55	0.33-0.93	0.03
Subtype
Papillary vs Non-Papillary	0.69	0.49-0.98	0.04		1.08	0.70-1.66	0.73
LVI
Positive vs Negative	2.33	1.60-3.39	<0.001		2.07	1.39-3.07	<0.001

## Sheet: IMvigor210
ID	survival_time(months)	status	Response	IC_level	TC_level	Immune_phenotype
SAMf275eb859a39	24.4764	0	CR/PR	IC1	TC0	excluded
SAMc1b27bc16435	24.1807	0	CR/PR	IC2	TC0	excluded
SAM36a9225b0222	23.8193	0	SD/PD	IC2	TC2+	inflamed
SAM36d87392593b	23.6879	0	SD/PD	IC2	TC2+	excluded
SAMd027124354ce	23.5236	0	CR/PR	IC0	TC0	desert
SAM681e4bf7cf85	23.3922	0	CR/PR	IC2	TC0	excluded
SAMb0a83e5fbde9	23.3265	0	SD/PD	IC0	TC0	NA
SAM0684af734db1	23.2608	0	CR/PR	IC0	TC0	NA
SAM6cb230f208a8	23.2279	0	CR/PR	IC0	TC1	desert
SAM8884fe446d20	23.1622	0	CR/PR	IC2	TC2+	inflamed
SAMd3601288319e	23.1294	0	CR/PR	IC2	TC0	excluded
SAM7fb6987514a4	22.8337	0	SD/PD	IC2	TC0	excluded
SAM1fa6bcb7fc48	22.7351	0	SD/PD	IC2	TC0	inflamed
SAMb419a8fcbfcd	22.7351	0	CR/PR	IC2	TC0	excluded
SAMfb7aec7cb0e2	22.538	0	CR/PR	IC2	TC2+	inflamed
SAM62fb1388c871	22.5051	0	SD/PD	IC1	TC0	NA
SAMb3c02294aba7	22.4066	0	CR/PR	IC0	TC1	desert
SAM2570ff4aae6e	22.3737	0	CR/PR	IC2	TC0	inflamed
SAM2e9ac0b1b250	22.1437	0	CR/PR	IC2	TC2+	NA
SAM08cce2fa88f2	22.1109	0	SD/PD	IC0	TC0	excluded
SAM6d2ae0c39b96	22.1109	0	SD/PD	IC1	TC0	excluded
SAMe712352fb82a	22.1109	0	CR/PR	IC0	TC0	desert
SAM670649e105b5	22.078	0	CR/PR	IC2	TC0	excluded
SAMa9ca8536d2b1	21.848	0	SD/PD	IC1	TC1	NA
SAM7b40007f4aa4	21.6509	0	CR/PR	IC0	TC0	NA
SAMc1251c7bfee2	21.6181	0	CR/PR	IC2	TC0	excluded
SAM28687037e4ff	21.5852	0	SD/PD	IC2	TC2+	inflamed
SAMd35318127278	21.5852	0	CR/PR	IC1	TC1	excluded
SAMeaa477a5384b	21.5852	0	CR/PR	IC2	TC0	inflamed
SAM3b15b4c6311d	21.4538	0	CR/PR	IC2	TC2+	inflamed
SAM14938611a2d3	21.4209	0	CR/PR	IC1	TC0	desert
SAM14df63a65411	21.4209	0	CR/PR	IC2	TC2+	excluded
SAM560f23d6a3ad	21.3881	0	CR/PR	IC2	TC2+	inflamed
SAM61b9d4d84c64	21.3881	0	SD/PD	IC2	TC0	inflamed
SAM075e037d95bc	21.3224	0	CR/PR	IC1	TC0	excluded
SAM1dda30f1c5be	21.2567	0	SD/PD	IC1	TC0	desert
SAM73663ee4a96e	21.2567	0	CR/PR	IC2	TC0	excluded
SAM7d7c54623618	21.2238	0	CR/PR	IC0	TC0	excluded
SAM716f54e468f4	21.191	0	SD/PD	IC2	TC0	NA
SAMae1690469964	21.1581	1	SD/PD	IC1	TC0	NA
SAMd697ba701077	21.1581	1	SD/PD	IC0	TC0	excluded
SAMe1eb5d988760	21.0595	0	CR/PR	IC2	TC0	inflamed
SAMb8070b7937e7	21.0267	1	SD/PD	IC1	TC0	desert
SAMaec7380f9ab0	20.8624	0	CR/PR	IC2	TC0	excluded
SAMd3bd67996035	20.8296	0	CR/PR	IC2	TC0	excluded
SAM1c8b086175ca	20.7639	1	SD/PD	IC0	TC0	excluded
SAM8f2275c36e8c	20.731	0	SD/PD	IC1	TC0	desert
SAMbf1a3ae828e6	20.731	0	CR/PR	IC2	TC0	excluded
SAMc2a1820d4e6b	20.731	0	CR/PR	IC2	TC0	excluded
SAMc919aebc7fdd	20.731	0	CR/PR	IC2	TC0	inflamed
SAM25510f300d79	20.6982	0	CR/PR	IC0	TC0	desert
SAMeb587a68006b	20.6982	0	SD/PD	IC1	TC0	NA
SAM6083aac8db99	20.6324	0	CR/PR	IC1	TC0	inflamed
SAMbda79f955628	20.6324	0	SD/PD	IC2	TC0	inflamed
SAM8a1b0e02ee42	20.5667	0	CR/PR	IC0	TC0	desert
SAMaaf505c36f93	20.5667	0	CR/PR	IC1	TC0	excluded
SAMfed609955db9	20.5667	0	SD/PD	IC2	TC2+	desert
SAM2eb07dedf07f	20.501	0	CR/PR	IC2	TC0	inflamed
SAM52500cabdd36	20.4682	0	SD/PD	IC1	TC0	excluded
SAMcabb6d58ff55	20.271	0	SD/PD	IC2	TC2+	inflamed
SAMd7d57ee3a863	20.271	0	CR/PR	IC2	TC0	inflamed
SAM065890737112	20.0739	0	CR/PR	IC2	TC0	inflamed
SAMb470eb8f04be	20.0739	0	CR/PR	IC2	TC0	excluded
SAM4581bac493af	20.0411	0	NA	IC2	TC0	NA
SAMb15ac6e4c4ef	20.0082	0	CR/PR	IC1	TC0	NA
SAMd43f8933066b	20.0082	0	CR/PR	IC1	TC0	inflamed
SAM771445e92421	19.4168	0	CR/PR	IC1	TC0	inflamed
SAM203dcf14f927	19.3511	0	CR/PR	IC1	TC1	inflamed
SAM6662f5181f87	19.2854	0	SD/PD	IC1	TC0	inflamed
SAM6dd7ad1d797d	19.2854	1	SD/PD	IC1	TC2+	NA
SAM6f2a102a99df	19.2854	0	CR/PR	IC2	TC2+	NA
SAM3330c03fdf00	19.1869	0	SD/PD	IC1	TC0	NA
SAM7538ad9ff524	19.1211	0	SD/PD	IC1	TC0	inflamed
SAM9fb814c22bdb	19.1211	1	SD/PD	IC1	TC0	desert
SAMe50d15fde368	18.8912	0	CR/PR	IC1	TC0	desert
SAM27299aed7681	18.8583	0	CR/PR	IC1	TC0	excluded
SAM47fc46c3d6be	18.7269	0	SD/PD	IC2	TC0	inflamed
SAM727c0e92a2a7	18.7269	0	CR/PR	IC2	TC2+	NA
SAMe9475f77504b	18.6612	0	SD/PD	IC1	TC0	excluded
SAM1bcc62d8290c	18.6283	0	NA	IC1	TC0	excluded
SAM6ff654a20f98	18.5626	0	CR/PR	IC1	TC0	excluded
SAM34430ef08e5b	18.1684	0	SD/PD	IC1	NA	NA
SAM5767dd75d142	18.1684	0	CR/PR	IC1	TC0	excluded
SAMd5ab7fbfab4e	18.1027	0	NA	IC2	TC2+	excluded
SAM7edacb3deb65	18.0041	0	NA	IC0	TC0	desert
SAM415f36ad349e	17.9713	1	SD/PD	IC1	TC0	excluded
SAM39eb94fa504d	17.9055	1	SD/PD	IC2	TC0	excluded
SAM59f392864f5d	17.7741	1	SD/PD	IC2	TC0	excluded
SAM3e04eb914f3d	17.2813	0	CR/PR	IC2	TC0	excluded
SAM548551ef782c	17.2813	0	CR/PR	IC0	TC0	desert
SAM822b226466a1	17.2813	0	SD/PD	IC0	TC0	desert
SAMa535fcdf18a0	17.2813	0	CR/PR	IC0	TC0	NA
SAMcc7a42d87e9c	17.2156	0	CR/PR	IC2	TC0	inflamed
SAM31d9176e11fb	17.117	0	CR/PR	IC2	TC1	inflamed
SAM5fe7a81a39dd	17.0842	1	SD/PD	IC2	TC0	inflamed
SAM91c47b054ffb	17.0185	1	CR/PR	IC2	TC0	inflamed
SAM1abf01dd4544	16.8542	0	CR/PR	IC1	TC0	excluded
SAM572f19794c96	16.8214	0	CR/PR	IC1	TC2+	excluded
SAM1f66db567eb5	16.5914	0	CR/PR	IC2	TC0	inflamed
SAM6157c8f38b72	16.5914	0	CR/PR	IC1	TC0	desert
SAM18a4dabbc557	16.46	1	SD/PD	IC2	TC2+	excluded
SAM58e7832f4e7d	16.46	0	CR/PR	IC0	TC0	desert
SAM9daccafc18db	16.46	0	SD/PD	IC0	TC0	desert
SAM6964a6d7b967	16.2628	1	SD/PD	IC1	TC1	NA
SAMcf018fee2acd	16.23	1	SD/PD	IC0	TC0	excluded
SAM3a1c9632ff7b	16.0329	0	SD/PD	IC0	TC0	NA
SAM18b9351e265a	15.8686	1	SD/PD	IC2	TC0	inflamed
SAM5cfa1699bdb7	15.8357	0	SD/PD	IC0	TC0	NA
SAMdb3f50c9129c	15.8029	1	SD/PD	IC0	TC0	excluded
SAM4caabd64e7fd	15.7043	0	CR/PR	IC1	TC0	excluded
SAM8b4b8b0f9e73	15.6715	0	SD/PD	IC1	TC0	excluded
SAM0257bbbbd388	15.6386	1	SD/PD	IC1	TC0	excluded
SAM3b1066e5801b	15.6386	0	SD/PD	IC2	TC0	excluded
SAM61baf919bb01	15.6057	1	SD/PD	IC0	TC0	desert
SAMffa5c7cad0e5	15.54	1	CR/PR	IC1	TC0	desert
SAM9306c5c92444	15.4415	0	SD/PD	IC2	TC1	inflamed
SAM9e11ec6bea80	15.4086	1	SD/PD	IC2	TC2+	inflamed
SAMe94c30c30616	15.3758	1	SD/PD	IC1	TC0	excluded
SAM2b672f4336c7	15.3101	1	SD/PD	IC0	TC0	desert
SAMad83c9c53537	14.9815	0	SD/PD	IC1	TC0	NA
SAM75f12d1a55fc	14.7515	0	SD/PD	IC2	TC0	inflamed
SAM80c6183220e6	14.7515	0	SD/PD	IC1	TC0	inflamed
SAMbc8dc3a7b54e	14.7515	1	SD/PD	IC0	TC0	desert
SAM76a431ba6ce1	14.1273	1	SD/PD	IC1	TC0	inflamed
SAMda4d892fddc8	14.1273	0	SD/PD	IC1	TC0	NA
SAMe3d4266775a9	13.9959	0	SD/PD	IC0	TC0	NA
SAMb8101c538753	13.4045	1	SD/PD	IC2	TC2+	inflamed
SAM94859b440b1d	13.3388	1	SD/PD	IC1	TC0	excluded
SAMab8052a03398	13.306	1	SD/PD	IC2	TC0	inflamed
SAM4b7ea015fd9e	13.2731	1	SD/PD	IC1	TC0	excluded
SAMc0d625a50eb8	13.2731	1	SD/PD	IC0	TC0	desert
SAM07a93a28f801	12.846	0	CR/PR	IC1	TC0	excluded
SAM568ce160abd9	12.846	1	SD/PD	IC0	TC0	NA
SAMba1a34b5a060	12.846	1	SD/PD	IC2	TC0	inflamed
SAM8533e5e261d6	12.8131	1	CR/PR	IC0	TC0	desert
SAM7d2dfba6cd84	12.7146	1	SD/PD	IC1	TC0	inflamed
SAM97a00e0929fb	12.7146	0	CR/PR	IC2	TC0	excluded
SAM1e9c4d1d39ae	12.4189	1	SD/PD	IC1	TC0	inflamed
SAM75142fcab9df	11.9261	1	SD/PD	IC2	TC0	excluded
SAM30cf07d4874f	11.6632	1	SD/PD	IC1	TC0	excluded
SAMb2f1d0e54ece	11.4004	1	CR/PR	IC2	TC2+	desert
SAM753d4bb52dbe	11.3676	1	SD/PD	IC1	TC0	excluded
SAM2c9586161ce6	11.269	1	SD/PD	IC1	TC0	desert
SAMe97af0feefdf	11.1047	1	SD/PD	IC1	TC0	excluded
SAM5d1dfd5207f5	10.9076	1	SD/PD	IC0	TC0	NA
SAM181b638b8248	10.8747	1	SD/PD	IC2	TC2+	excluded
SAM7114d99032ec	10.8419	1	SD/PD	IC0	TC0	NA
SAMa1e62d323e1d	10.5791	1	SD/PD	IC2	TC0	inflamed
SAMb0d11db9aa79	10.5462	1	SD/PD	IC2	TC0	inflamed
SAM2bba8cb35e48	10.4805	1	SD/PD	IC0	TC0	excluded
SAMd636e3461955	10.4805	1	SD/PD	IC1	TC0	inflamed
SAM0f956e757453	10.4148	1	SD/PD	IC1	TC0	excluded
SAMf2aae1443f67	10.3491	1	SD/PD	IC1	TC0	desert
SAM7bff231634e9	10.2505	1	SD/PD	IC2	TC2+	NA
SAM2dc3f04e45e9	10.1848	1	SD/PD	IC2	TC2+	inflamed
SAMef0e3d2415fd	10.1191	1	SD/PD	IC2	TC2+	inflamed
SAM19fec8f3b3bd	9.88912	1	SD/PD	IC2	TC2+	excluded
SAM49d48750e294	9.85626	1	SD/PD	IC1	TC0	excluded
SAMe56c96c51190	9.7577	1	SD/PD	IC1	TC2+	excluded
SAMc0ef41aa6c8b	9.56057	1	SD/PD	IC0	TC0	desert
SAMc0da5d48686d	9.49487	1	SD/PD	IC1	TC2+	desert
SAM30b5c6c54cf7	9.26489	1	CR/PR	IC2	TC0	excluded
SAM28e6031ac18b	9.23203	1	SD/PD	IC0	TC0	desert
SAMfd947610629d	9.03491	1	SD/PD	IC0	TC0	desert
SAM18be5b395318	9.00205	1	SD/PD	IC2	TC1	excluded
SAM9725303dce0c	8.90349	0	SD/PD	IC1	TC0	desert
SAM9aa6a095a9d6	8.83778	1	SD/PD	IC1	TC0	excluded
SAM025b45c27e05	8.77207	1	SD/PD	IC1	TC0	desert
SAM3ee5dcd894f0	8.70637	1	SD/PD	IC0	TC0	desert
SAM31f41dd0d6ca	8.27926	1	SD/PD	IC1	TC0	NA
SAM7c67b05aa109	8.24641	1	SD/PD	IC0	TC1	NA
SAM297c0301e861	8.08214	1	SD/PD	IC1	TC2+	excluded
SAM65afda25b920	8.08214	1	SD/PD	IC2	TC2+	excluded
SAMeff2ce356ccb	8.08214	1	SD/PD	IC0	TC0	desert
SAM2070b416069c	8.01643	1	SD/PD	IC1	TC1	excluded
SAMc57eadb2d82b	8.01643	1	SD/PD	IC0	TC0	desert
SAM52e3fa3ad574	7.95072	1	SD/PD	IC1	TC0	NA
SAM9539a4f19ebc	7.95072	1	SD/PD	IC0	TC0	desert
SAMe7bcab05402e	7.91786	1	SD/PD	IC0	TC0	NA
SAM2f228939632f	7.88501	1	SD/PD	IC1	TC0	excluded
SAMd2492b2a31bb	7.85216	1	SD/PD	IC2	TC2+	desert
SAM2e7aa8fa0ab3	7.72074	1	SD/PD	IC1	TC0	excluded
SAM9cafb905b36a	7.62218	1	SD/PD	IC2	TC2+	inflamed
SAM49f9b2e57aa5	7.45791	1	SD/PD	IC0	TC0	excluded
SAM12502d970c10	7.3922	1	SD/PD	IC2	TC0	inflamed
SAMdf3e42c8672a	7.32649	1	SD/PD	IC2	TC2+	inflamed
SAM5c139c5c1c4f	7.22793	1	SD/PD	IC2	TC0	excluded
SAM3785587846ce	7.06366	1	NA	IC1	TC0	NA
SAMa321770ac31c	7.06366	0	SD/PD	IC2	TC0	excluded
SAM3e8baff50d7a	6.96509	1	SD/PD	IC0	TC0	desert
SAM18bc1078bc15	6.89938	1	SD/PD	IC1	TC0	NA
SAM63405b04ab2d	6.80082	1	SD/PD	IC0	TC0	NA
SAM5e3bae090b8c	6.73511	1	SD/PD	IC2	TC0	excluded
SAM9410b866974a	6.73511	1	SD/PD	IC0	TC0	NA
SAM553c3c35b847	6.70226	1	SD/PD	IC0	TC0	NA
SAM557dde1b9f3e	6.70226	1	SD/PD	IC1	TC0	excluded
SAMbfdffb97c446	6.70226	1	SD/PD	IC1	TC2+	excluded
SAM0ce9c983b20f	6.6037	1	SD/PD	IC2	TC0	excluded
SAM09c84ec0cf34	6.50513	1	SD/PD	IC0	TC0	inflamed
SAMf28c01545593	6.40657	1	SD/PD	IC1	TC0	desert
SAMce39dd79b441	6.27515	1	SD/PD	IC2	TC0	inflamed
SAM6780ed436b55	6.2423	1	SD/PD	IC2	TC0	inflamed
SAMdcae54fcd7fa	6.2423	1	SD/PD	IC1	TC0	excluded
SAMe5bc41772bc9	6.11088	1	SD/PD	IC1	TC0	excluded
SAM6792d6e98068	6.01232	1	SD/PD	IC2	TC0	desert
SAM6cbc10abddb0	5.94661	1	SD/PD	IC2	TC0	inflamed
SAM5234688806a7	5.8809	1	SD/PD	IC0	TC0	desert
SAM961d04c42bd9	5.8809	1	SD/PD	IC0	TC0	excluded
SAM1c0ecfb3eb63	5.84805	1	SD/PD	IC2	TC0	excluded
SAM85f0a3ac1c45	5.84805	1	SD/PD	IC2	TC0	excluded
SAM23aa15d4a0b0	5.71663	1	SD/PD	IC1	TC0	excluded
SAM5cc2d9036053	5.68378	1	SD/PD	IC0	TC0	desert
SAM9a2cf3c06fb3	5.65092	1	SD/PD	IC1	TC0	inflamed
SAMc692536a795a	5.65092	1	SD/PD	IC1	TC0	desert
SAM1ac4e3dee297	5.51951	1	SD/PD	IC1	TC0	excluded
SAMaf42c1541269	5.51951	0	SD/PD	IC2	TC0	inflamed
SAMe9ae8beb82fa	5.48665	1	SD/PD	IC1	TC0	desert
SAM166a419a4e5a	5.38809	1	SD/PD	IC1	TC0	excluded
SAM1a87df750b9d	5.38809	1	SD/PD	IC1	TC0	excluded
SAM26104d5adc89	5.38809	1	SD/PD	IC0	TC0	excluded
SAMd4c0837b0997	5.38809	1	SD/PD	IC2	TC1	excluded
SAMa913c6139ec8	5.12526	1	SD/PD	IC2	TC0	excluded
SAM3cb94b0d5297	5.05955	1	SD/PD	IC1	TC0	excluded
SAMae4da274eded	4.99384	1	SD/PD	IC0	TC0	NA
SAM9681450bbc90	4.96099	1	NA	IC2	TC0	inflamed
SAM5a2347c0498a	4.89528	1	SD/PD	IC0	TC0	desert
SAM7f0d9cc7f001	4.63244	1	SD/PD	IC1	TC0	excluded
SAM0571f17f4045	4.53388	1	SD/PD	IC2	TC0	excluded
SAM8e8ef2368dfa	4.50103	1	SD/PD	IC0	TC0	desert
SAM54e58f1b0230	4.36961	1	SD/PD	IC0	TC0	desert
SAMb2e4a082541a	4.36961	1	SD/PD	IC1	TC0	NA
SAMf20b827dca51	4.36961	1	SD/PD	IC2	TC0	inflamed
SAM110501d0eedb	4.27105	1	SD/PD	IC1	TC0	desert
SAMbcbc7957c264	4.17248	1	SD/PD	IC1	TC0	desert
SAMe0c49ea0df5d	4.13963	1	SD/PD	IC1	TC0	excluded
SAM63b2189c36d7	3.97536	1	SD/PD	IC0	TC0	desert
SAMdee1011782cd	3.90965	1	SD/PD	IC1	TC0	NA
SAM468a9e1dc821	3.8768	1	SD/PD	IC2	TC0	desert
SAM7829a341b9f3	3.8768	1	SD/PD	IC2	TC1	inflamed
SAMb15ad09d6e24	3.8768	1	SD/PD	IC2	TC2+	excluded
SAM5b57e47fdcb3	3.84394	1	SD/PD	IC2	TC0	NA
SAM59fda9035d1d	3.74538	1	SD/PD	IC0	TC0	NA
SAM8e469834acc1	3.71253	1	SD/PD	IC1	TC0	excluded
SAM99a46b9eec27	3.61396	1	SD/PD	IC0	TC0	excluded
SAMd135d5867fe3	3.61396	1	SD/PD	IC2	TC2+	excluded
SAM36851bc8b9ae	3.54825	1	SD/PD	IC1	TC2+	excluded
SAMa424c75831b4	3.54825	1	SD/PD	IC2	TC0	NA
SAM1f83ebd6be9b	3.5154	1	SD/PD	IC1	TC0	desert
SAM45c8e6412c66	3.48255	1	SD/PD	IC1	TC2+	inflamed
SAM5d989c86255e	3.44969	1	SD/PD	IC1	TC0	desert
SAMba7176afe070	3.44969	0	SD/PD	IC0	TC0	excluded
SAMae02629a97f7	3.25257	1	SD/PD	IC0	TC0	NA
SAMee3844cc0b9f	3.21971	1	SD/PD	IC0	TC0	NA
SAMb4c7a001537d	3.18686	1	SD/PD	IC1	TC1	inflamed
SAMcc4675f394a1	3.12115	1	SD/PD	IC0	TC0	NA
SAMe7bf6c015192	3.12115	1	SD/PD	IC2	TC0	inflamed
SAMeb29625f76a5	3.12115	1	SD/PD	IC1	TC0	excluded
SAMf82bbdc267c8	3.12115	1	SD/PD	IC0	TC0	desert
SAMbe25e2c88f3e	2.92402	1	NA	IC2	TC1	NA
SAM675a12a09c15	2.89117	1	SD/PD	IC1	TC0	desert
SAM9b9d48b0b02c	2.89117	1	NA	IC1	TC0	inflamed
SAM0d855cff64e6	2.85832	1	SD/PD	IC1	TC0	desert
SAM7746b76437e6	2.82546	1	NA	IC0	TC0	desert
SAM8a42c0d59187	2.82546	1	NA	IC0	TC0	NA
SAM87a8e18eb45b	2.75975	1	SD/PD	IC1	TC0	excluded
SAMb963dda93cfd	2.75975	1	SD/PD	IC2	TC2+	excluded
SAMbe83eae4026e	2.7269	1	SD/PD	IC1	TC0	excluded
SAM17c45bf16bb6	2.69405	1	NA	IC0	TC0	excluded
SAMb8f13a0525a6	2.69405	1	NA	IC2	TC0	excluded
SAM7893196e0e89	2.66119	1	SD/PD	IC0	TC0	NA
SAM0a7c2091dd56	2.62834	1	SD/PD	IC2	TC1	excluded
SAMaabf4afe4213	2.62834	1	SD/PD	IC0	TC0	NA
SAM29da928587ad	2.59548	1	SD/PD	IC1	TC0	desert
SAM2624229effe8	2.56263	1	SD/PD	IC0	TC0	excluded
SAMbcb07ba81cee	2.52977	1	SD/PD	IC2	TC0	excluded
SAMcb132b0cdd2c	2.52977	1	SD/PD	IC1	TC2+	desert
SAM032c642382a7	2.49692	1	SD/PD	IC2	TC2+	inflamed
SAMff41c4e8c08f	2.46407	1	NA	IC0	TC0	excluded
SAMdad5c29dc105	2.43121	1	SD/PD	IC1	TC0	excluded
SAM187e056d6a2a	2.29979	1	SD/PD	IC0	TC0	NA
SAM0bdb3428bd13	2.23409	1	SD/PD	IC0	TC0	NA
SAM23095936e611	2.23409	1	SD/PD	IC2	TC0	desert
SAM957378bd907f	2.23409	1	SD/PD	IC0	TC0	excluded
SAMd86389d0d768	2.20123	1	SD/PD	IC0	TC0	desert
SAMe3210d3632b4	2.16838	1	SD/PD	IC2	TC2+	inflamed
SAM563d6233dfa2	2.13552	1	SD/PD	IC0	TC0	NA
SAM7aa01fc49a80	2.13552	1	SD/PD	IC1	TC0	excluded
SAM81b71522417a	2.13552	1	SD/PD	IC0	TC0	NA
SAM943df5cf15df	2.13552	1	SD/PD	IC1	TC0	desert
SAMaff272833538	2.13552	1	NA	IC2	TC0	excluded
SAM1ab1b28d9f2b	2.10267	1	SD/PD	IC1	TC0	desert
SAM3894ac3956a5	2.10267	0	SD/PD	IC1	TC0	excluded
SAM978a587b207e	2.10267	1	SD/PD	IC0	TC2+	excluded
SAMe07c4560772d	2.10267	0	SD/PD	IC0	TC0	desert
SAMf3a9bce50099	2.10267	0	SD/PD	IC2	TC0	excluded
SAM4b0175e8db6e	2.06982	1	SD/PD	IC1	TC0	desert
SAMd98bac0a070f	2.06982	1	SD/PD	IC0	TC0	desert
SAM9448d858692c	2.03696	1	NA	IC2	TC1	inflamed
SAM2dc578e0165f	1.97125	1	NA	IC2	TC2+	excluded
SAMe7e4f7c076a7	1.97125	1	SD/PD	IC2	TC2+	inflamed
SAMd1bd63734394	1.9384	1	SD/PD	IC1	TC0	NA
SAMfddc359e862b	1.9384	1	NA	IC0	TC0	excluded
SAM00b9e5c52da9	1.90554	1	NA	IC1	TC0	excluded
SAM491e341d5a82	1.87269	1	NA	IC1	TC0	desert
SAM2de7cffb5f72	1.83984	1	NA	IC1	TC2+	NA
SAM73b653ae20d1	1.80698	1	NA	IC2	TC2+	inflamed
SAM7a9093b9c7e9	1.80698	1	NA	IC0	TC0	desert
SAMc6eff056c89a	1.80698	1	SD/PD	IC0	TC0	excluded
SAMa1871f491b02	1.74127	1	SD/PD	IC0	TC0	desert
SAM59289ca42c99	1.70842	1	NA	IC1	TC0	excluded
SAM7ee2b6e4d6b3	1.70842	1	NA	IC0	TC0	excluded
SAMd215b503f99a	1.70842	0	SD/PD	IC0	TC0	NA
SAM7fb7a13c096b	1.67556	1	SD/PD	IC0	TC0	excluded
SAMcee0fa8c05b4	1.67556	1	NA	IC1	TC1	excluded
SAMf2ce197162ce	1.577	1	NA	IC1	TC1	NA
SAM18039827e1b9	1.47844	1	SD/PD	IC0	TC0	desert
SAM1f3c93814cb9	1.44559	1	NA	IC0	TC0	excluded
SAM9d2494119c05	1.44559	1	SD/PD	IC0	TC0	NA
SAM4305ab968b90	1.41273	1	SD/PD	IC0	TC0	desert
SAM3779e979db6b	1.31417	1	NA	IC1	TC0	excluded
SAM5ffd7e4cd794	1.21561	1	NA	IC0	TC0	NA
SAM0a0f2bac4b20	1.18275	1	SD/PD	IC1	TC1	NA
SAM31291c256373	1.1499	1	NA	IC1	TC0	inflamed
SAM4501e41e4751	1.11704	1	SD/PD	IC1	TC1	excluded
SAM4edbe45817b3	1.05133	1	NA	IC2	TC2+	inflamed
SAMa90d73f8d891	1.01848	1	SD/PD	IC0	TC0	NA
SAMd0e47be700b0	0.887064	1	NA	IC0	TC0	desert
SAMbd8ee73983b8	0.854209	1	NA	IC1	TC0	excluded
SAMe41b1e773582	0.854209	1	SD/PD	IC1	TC0	excluded
SAM3f2033c90438	0.821355	1	NA	IC0	TC0	inflamed
SAM9eebdef2858a	0.821355	1	NA	IC1	TC0	excluded
SAMc97f35a29d16	0.821355	0	NA	IC0	TC0	desert
SAM3f446449bf81	0.755647	1	NA	IC2	TC0	inflamed
SAM04c589eb3fb3	0.689938	0	NA	IC1	TC0	NA
SAM4918c524b83a	0.62423	0	NA	IC1	TC0	desert
SAM5fc9ae0aed1f	0.62423	1	NA	IC2	TC2+	inflamed
SAM714285adf612	0.62423	1	NA	IC2	TC2+	inflamed
SAM85e41e7f33f9	0.62423	1	NA	IC1	TC1	inflamed
SAMbf91f27e7f9b	0.591376	1	NA	IC2	TC0	excluded
SAMabc151b01ea3	0.558522	1	SD/PD	IC1	TC0	excluded
SAM59b825252c0d	0.525667	1	NA	IC1	TC0	NA
SAM8e43e9caf307	0.492813	1	NA	IC1	TC0	excluded
SAM99b1f6a9534e	0.492813	1	NA	IC1	TC0	excluded
SAM698d8d76b934	0.427105	1	NA	IC1	TC0	excluded
SAM95c70496ffb5	0.361396	1	NA	IC2	TC0	inflamed
SAMa0ca029b7afd	0.361396	1	NA	IC0	TC0	NA
SAMaf7578d55754	0.229979	1	NA	IC0	TC2+	excluded
SAMdab9ca8fb5de	0.197125	0	SD/PD	IC0	TC0	excluded

## Sheet: GSE13507
ID	status	survival_time(months)	TMN stage	Grade
GSM340605	1	18.1667	T1N0M0	1
GSM340606	0	136.967	TaN0M0	1
GSM340607	0	136.367	TaN0M0	1
GSM340608	1	26.9	T1N0M0	1
GSM340609	1	87.0667	T1N0M0	1
GSM340610	1	15.3	T1N0M0	1
GSM340611	1	18.5333	T1N0M0	1
GSM340612	0	129.933	T2N0M0	1
GSM340613	1	12.5667	T3bN0M0	2
GSM340614	0	128.967	T3aN0M0	1
GSM340615	0	125.033	TaN0M0	1
GSM340616	0	125.267	TaN0M0	1
GSM340617	0	130.6	T1N0M0	1
GSM340618	1	1.03333	T4N0M0	1
GSM340619	0	129.667	T1N0M0	1
GSM340620	1	16.6667	T3aN2M1	1
GSM340621	0	127.633	T1N0M0	1
GSM340622	0	124.533	TaN0M0	1
GSM340623	1	3.13333	T4N2M1	2
GSM340624	1	65.9333	T1N0M0	1
GSM340625	1	3.23333	T1N0M0	1
GSM340626	0	120.6	T1N0M0	1
GSM340627	1	22.6667	T1N0M0	1
GSM340628	0	120.5	T3aN0M0	2
GSM340629	1	50.4333	T1N0M0	1
GSM340630	1	66.3	T2N0M0	1
GSM340631	0	120.167	TaN0M0	1
GSM340632	0	120.6	T1N0M0	1
GSM340633	1	14.5667	T3bN0M0	2
GSM340634	0	115.833	T3aN0M0	2
GSM340635	0	106.6	TaN0M0	1
GSM340636	0	121.2	T2N0M0	2
GSM340637	1	98	T1N0M0	1
GSM340638	1	67.0333	T1N0M0	1
GSM340639	0	99.7333	TaN0M0	1
GSM340640	1	50.3	TaN0M0	1
GSM340641	0	98.2333	T1N0M0	2
GSM340642	0	106.033	T1N0M0	1
GSM340643	0	95.3	T1N0M0	1
GSM340644	1	80.4333	TaN0M0	1
GSM340645	1	35.7	T1N0M0	2
GSM340646	1	51.7667	T1N0M0	2
GSM340647	0	92.8333	T1N0M0	1
GSM340648	0	90.7333	T2N0M0	1
GSM340649	0	90.4667	T1N0M0	1
GSM340650	0	86.0667	T1N0M0	1
GSM340651	1	134.967	T1N0M0	1
GSM340652	1	65.9333	T1N0M0	1
GSM340653	1	25.8333	T3bN0M0	2
GSM340654	1	10.2667	T3bN2M0	2
GSM340655	1	85.4333	T1N0M0	2
GSM340656	1	3.16667	T1N0M0	2
GSM340657	0	83.6333	T1N0M0	1
GSM340658	0	83.6333	T1N0M0	1
GSM340659	1	70.9333	T1N0M0	1
GSM340660	0	81.6333	T2N0M0	1
GSM340661	0	80.2	T1N0M0	1
GSM340662	0	78.8333	T1N0M0	2
GSM340663	0	78.7333	T1N0M0	2
GSM340664	1	70.7333	TaN0M0	1
GSM340665	1	8.7	T2N1M1	2
GSM340666	0	75.3333	T1N0M0	1
GSM340667	0	75.7	T1N0M0	1
GSM340668	0	75.1333	TaN0M0	1
GSM340669	0	75.1333	T1N0M0	1
GSM340670	0	74.1667	TaN0M0	1
GSM340671	1	16.2333	T1N0M0	2
GSM340672	1	15.1	T3bN0M0	2
GSM340673	1	11.2333	T2N0M0	1
GSM340674	0	69.4333	T2N0M0	2
GSM340675	1	25.0333	T1N0M0	2
GSM340676	0	67.0667	TaN0M0	1
GSM340677	0	65.2333	T2N0M0	2
GSM340678	1	11.9667	T4N0M0	2
GSM340679	0	62	T1N0M0	1
GSM340680	0	61.3333	T1N0M0	1
GSM340681	0	60.9	T1N0M0	2
GSM340682	0	60.2	T1N0M0	1
GSM340683	0	59.6	T1N0M0	1
GSM340684	1	10.4	T4N0M0	2
GSM340685	1	59.8667	T1N0M0	1
GSM340686	0	59	T1N0M0	1
GSM340687	0	58.7333	T1N0M0	1
GSM340688	1	46.1667	T1N0M0	1
GSM340689	0	58.4333	T1N0M0	1
GSM340690	0	58.0667	T1N0M0	1
GSM340691	0	57.6333	T1N0M0	1
GSM340692	1	36.3	T1N0M0	1
GSM340693	0	56.4667	T2N0M0	2
GSM340694	0	55.5	T2N0M0	2
GSM340695	0	52.9667	T1N0M0	1
GSM340696	1	11.5	T3N1M0	2
GSM340697	1	17.8667	T3N0M0	2
GSM340698	1	28.5333	T1N0M0	2
GSM340699	1	17.6333	T1N0M0	1
GSM340700	1	15.4	T2N0M0	2
GSM340701	0	48.4333	T3bN0M0	2
GSM340702	1	4.5	T4N1M1	1
GSM340703	0	47.5	TaN0M0	1
GSM340704	1	5.23333	T2N1M0	2
GSM340705	0	45.6	T3bN0M0	2
GSM340706	0	45.1333	T2N0M0	2
GSM340707	0	43.5	TaN0M0	1
GSM340708	0	44.1	T1N0M0	2
GSM340709	1	5.93333	T2N0M0	1
GSM340710	1	31.5333	T1N0M0	2
GSM340711	0	41.8	T1N0M0	1
GSM340712	1	6.5	T2N2M0	2
GSM340713	0	41.0667	T1N0M0	1
GSM340714	0	39.7667	T2bN0M0	2
GSM340715	0	38.9667	T2N0M0	1
GSM340716	1	31.9667	T1N0M0	1
GSM340717	0	37.3	T1N0M0	1
GSM340718	0	36.8333	T2aN0M0	1
GSM340719	0	36.5667	T1N0M0	1
GSM340720	0	28.1	T2aN0M0	2
GSM340721	1	3.93333	T2N0M0	2
GSM340722	1	23.5333	T1N0M0	1
GSM340723	1	15.1	T3N0M0	2
GSM340724	0	34.8667	TaN0M0	1
GSM340725	0	34.2333	T3N1M0	2
GSM340726	0	33.7	TaN0M0	1
GSM340727	1	11.0667	T4aN0M0	1
GSM340728	1	5.76667	T3N0M0	2
GSM340729	0	33.0667	T2N0M0	1
GSM340730	0	32.8667	TaN0M0	1
GSM340731	1	9.23333	T2N0M0	2
GSM340732	1	7.1	T3N1M0	2
GSM340733	1	17.1333	T2N0M0	1
GSM340734	1	23.5667	TaN0M0	1
GSM340735	0	30.7	T1N0M0	1
GSM340736	0	30.1	T1N0M0	2
GSM340737	0	29.7333	T1N0M0	1
GSM340738	1	15.4333	T1N0M0	1
GSM340739	0	29.3667	T1N0M0	1
GSM340740	1	17.6667	T1N0M0	1
GSM340741	0	28.4667	T1N0M0	1
GSM340742	0	23.9	T1N0M0	1
GSM340743	0	23.5667	T1N0M0	1
GSM340744	1	13.9333	T1N0M0	2
GSM340745	1	2.13333	TaN3M1	2
GSM340746	0	22.2667	T2N0M0	2
GSM340747	1	6.86667	T4N0M1	1
GSM340748	0	20.8333	T1N0M0	1
GSM340749	0	21.6333	T1N0M0	1
GSM340750	0	21.4	TaN0M0	1
GSM340751	0	57.8667	T1N0M0	1
GSM340752	0	21.2333	T1N0M0	2
GSM340753	0	21.2333	TaN0M0	1
GSM340754	0	20.4667	T1N0M0	1
GSM340755	0	20.4	T1N0M0	2
GSM340756	0	19	TaN0M0	1
GSM340757	0	79.3	T2N0M0	2
GSM340758	1	15.4667	T4N1M0	2
GSM340759	1	26.4333	T2N1M1	2
GSM340760	1	13.2667	T4N0M0	2
GSM340761	1	6.4	T3NxM0	2
GSM340762	1	10.6667	T4aN0M0	2
GSM340763	0	18.1333	T2N2M0	1
GSM340764	0	15.3667	T3aN0M0	1
GSM340765	0	11.8	T4N2M0	2
GSM340766	0	10.8667	T2N0M0	2
GSM340767	0	10.0333	T2N0M0	1
GSM340768	0	6.73333	T1N0M0	1
GSM340769	0	5.3	T2aN0M0	2

## Sheet: GSE31684
ID	survival_time(years)	status	Tumor_stage	Grade
GSM786491	8.64887	1	0	1
GSM786492	1.09788	1	0	1
GSM786493	1.64819	1	0	1
GSM786494	1.36892	1	1	1
GSM786495	1.09514	1	1	1
GSM786496	0.36961	1		1
GSM786497	7.32101	1	1	1
GSM786498	14.4504	0	1	1
GSM786499	9.03764	1	0	1
GSM786500	14.6256	1		1
GSM786501	13.9712	0	0	0
GSM786502	8.55852	1	0	1
GSM786503	0.0328542	1	1	1
GSM786504	0.903491	1	1	1
GSM786505	0.260096	1	1	1
GSM786506	0.279261	1	1	1
GSM786507	0.054757	0	1	1
GSM786508	0.977413	1	1	1
GSM786509	2.60917	0		1
GSM786510	0.684463	1	1	1
GSM786511	2.05613	1	1	1
GSM786512	1.10883	1	1	1
GSM786513	0.0903491	1		1
GSM786514	0.610541	1	1	1
GSM786515	0.273785	1	1	1
GSM786516	1.20192	1		1
GSM786517	4.7447	0	0	1
GSM786518	4.85968	1	1	1
GSM786519	0.413415	1	1	1
GSM786520	0.774812	1	1	1
GSM786521	1.05407	1	1	1
GSM786522	6.04517	0	1	1
GSM786523	7.50992	1	0	0
GSM786524	1.63176	1	1	1
GSM786525	0.443532	1	1	1
GSM786526	0.281999	0		1
GSM786527	7.59754	1	0	1
GSM786528	0.235455	1		1
GSM786529	2.2998	1	1	1
GSM786530	0.826831	1		1
GSM786531	8.55305	1	1	1
GSM786532	0.276523	1	1	1
GSM786533	9.17727	1	1	1
GSM786534	8.81588	0		1
GSM786535	0.465435	1	1	1
GSM786536	0.637919	1		1
GSM786537	1.41821	1	0	1
GSM786538	5.36619	1	0	1
GSM786539	10.0643	0	0	1
GSM786540	3.72348	0	1	1
GSM786541	7.6386	1	0	1
GSM786542	0.36961	1	1	1
GSM786543	6.62012	1	1	1
GSM786544	1.13895	1	1	1
GSM786545	5.44011	1		1
GSM786546	0.0657084	1		1
GSM786547	1.12252	1	1	1
GSM786548	9.11431	1	0	1
GSM786549	9.28679	0	1	1
GSM786550	0.818617	1	1	1
GSM786551	8.54757	0	1	1
GSM786552	0.648871	1	1	1
GSM786553	8.49007	0	1	1
GSM786554	2.71869	1	1	1
GSM786555	0.287474	1	0	0
GSM786556	6.63655	0	0	0
GSM786557	8.65435	1	1	1
GSM786558	8.41615	0		0
GSM786559	7.62218	0	0	1
GSM786560	8.1807	0	1	1
GSM786561	1.25667	1	1	1
GSM786562	0.553046	1	0	1
GSM786563	1.05955	1	1	1
GSM786564	5.60438	1	1	1
GSM786565	3.57289	0	0	0
GSM786566	4.32854	1		1
GSM786567	1.2512	1	0	1
GSM786568	7.06092	0	1	1
GSM786569	7.04723	0	1	1
GSM786570	1.46749	1		1
GSM786571	7.16222	0	1	1
GSM786572	7.42505	0	0	1
GSM786573	6.75975	0	0	1
GSM786574	3.55921	0	0	1
GSM786575	2.80082	0	1	1
GSM786576	0.971937	1	1	1
GSM786577	2.73785	1	1	1
GSM786578	0.985627	1	1	1
GSM786579	4.29295	1	1	1
GSM786580	3.85216	0	1	1
GSM786581	5.98768	0	0	1
GSM786582	0.476386	1	1	1
GSM786583	5.37988	0		1

## Sheet: GSE48075
ID	status	survival_time(months)	Tumor_stage
GSM1167428	1	65.6	cT2N0M0
GSM1167429	0	37.7	cT3bN0M0
GSM1167433	0	72.4	cT4aN0M0
GSM1167434	1	14.9	cT2N0M0
GSM1167342	1	20.4	pT3bN0M0
GSM1167435	1	18.2	cT3bN0M0
GSM1167436	0	47.7	cT2N0M0
GSM1167437	0	52.2	cT2N0M0
GSM1167439	1	34.6	cT2N0M0
GSM1167441	1	4.3	cT3aN0M0
GSM1167443	1	7.4	cT2N0M0
GSM1167444	0	71.4	cT2N0M0
GSM1167445	1	6.2	cT2N0M0
GSM1167449	0	36.2	cT4aN0M0
GSM1167451	0	27.8	cT2N0M0
GSM1167453	1	18.7	cT4bN0M0
GSM1167454	0	43.2	cT2N0M0
GSM1167455	0	140.7	cT2N0M0
GSM1167457	0	44.6	cT4aN+M+
GSM1167458	0	38.7	cT2N0M0
GSM1167461	1	1.5	cT3bN0M+
GSM1167462	1	1.6	cT2N+M0
GSM1167344	1	68.1	cT2N0M0
GSM1167465	1	8.7	cTis/cT2N0M0
GSM1167466	0	30.4	cT2N0M0
GSM1167468	0	61.1	cT2N0M0
GSM1167469	0	39	cT2N0M0
GSM1167473	1	16.9	cT2N0M0
GSM1167346	1	7.9	cT2N0M0
GSM1167347	1	3.4	cT4bN0M+
GSM1167334	1	37.2	cT2N0M0
GSM1167350	1	23	cT2N0M0
GSM1167354	1	105.9	cT2N0M0
GSM1167360	1	10.5	cT4bN0M0
GSM1167361	0	53.1	cT3bN0M0
GSM1167363	1	14.2	cT3bN0M0
GSM1167335	0	60	cT3bN0M0
GSM1167372	0	42	cT2N0M0
GSM1167373	0	47.8	cT2N0M0
GSM1167375	1	42.8	cT2N0M0
GSM1167376	1	46.3	cT3bN0M0
GSM1167377	0	51.5	cT4aN0M0
GSM1167378	0	41.1	cT2N0M0
GSM1167379	1	4.7	cT4bN0M0
GSM1167336	1	2.9	cT3bN+M+
GSM1167380	1	36.3	cT3bN+M0
GSM1167381	1	8	cT2N0M0
GSM1167383	1	9.3	cT2N0M+
GSM1167384	1	11.8	cT3bN+M0
GSM1167385	1	16	cT3bN0M0
GSM1167387	1	5.9	cT2N+M0
GSM1167388	1	8.1	cT3aN0M0
GSM1167389	0	1.7	cT3bN+M+
GSM1167390	1	25.3	cT3bN0M0
GSM1167391	1	17.4	cT2N+M0
GSM1167393	1	3.4	cT3bN+M0
GSM1167396	1	4.6	cT3bN+M0
GSM1167398	1	6.5	cT2N+M+
GSM1167399	0	179.2	cT2N0M0
GSM1167400	1	86.7	cT2N0M0
GSM1167401	1	8	cT2N0M0
GSM1167402	1	110.2	cT3bN0M0
GSM1167403	1	61	cT2N0M0
GSM1167404	1	82.4	cT3aN0M0
GSM1167406	1	4.9	cT3bN0M0
GSM1167339	1	7.6	cT3bN0M0
GSM1167410	1	28.7	cT2N0M0
GSM1167414	0	109.3	cT2N0M0
GSM1167416	0	9	cT3bN0M0
GSM1167419	0	66.5	cT2N0M0
GSM1167420	0	64.2	cT2N0M0
GSM1167422	0	57.3	cT2N0M0
GSM1167424	0	39.5	cT2N0M0

## Sheet: GSE48277
ID	status	survival_time(months)	title	Age	Gender	pstage	Tumor_stage
GSM1173901	1	23.5	MDA_FFPE1	81.7	M	pT3bN2M0	1
GSM1173902	1	24.2	MDA_FFPE2	41	M	pT3bN1M1	1
GSM1173903	0	180	MDA_FFPE3	62.6	M	pT3bN2M0	1
GSM1173904	1	105.9	MDA_FFPE4	66.7	M	pT3bN1M0	1
GSM1173905	1	15.5	MDA_FFPE5	46.2	M	pT3bN2M0	1
GSM1173906	0	125.1	MDA_FFPE6	72.3	M	pT3aN1M0	1
GSM1173907	0	72.9	MDA_FFPE7	55.7	M	pT3aN2M0	1
GSM1173908	0	46.3	MDA_FFPE8	44.3	M	pT3bN2M0	1
GSM1173909	0	56.3	MDA_FFPE9	54.2	F	pT3aN2M0	1
GSM1173910	0	62.8	MDA_FFPE10	71.4	M	pT3bN0M0	1
GSM1173911	1	5.7	MDA_FFPE11	73.3	M	pT4aN2M0	1
GSM1173912	1	12.9	MDA_FFPE12	81.2	M	pT3aN0M0	1
GSM1173913	0	31.9	MDA_FFPE13	85.5	M	pT2bN0M0	0
GSM1173914	1	68.8	MDA_FFPE14	54.7	M	pT3bN0M0	1
GSM1173915	1	79.2	MDA_FFPE15	63.3	M	pT3bN0M0	1
GSM1173916	1	4.9	MDA_FFPE16	67.7	F	pT4aN0M0	1
GSM1173917	1	25.3	MDA_FFPE17	69.3	M	pT4aN2M0	1
GSM1173918	0	69.3	MDA_FFPE18	62.4	M	pT2bN2M0	1
GSM1173919	1	17.2	MDA_FFPE19	65.4	F	pT3bN2M0	1
GSM1173920	0	51.5	MDA_FFPE20	67.6	M	pT3bN2M0	1
GSM1173921	0	82.2	MDA_FFPE21	55.4	M	pT2bN0M0	0
GSM1173922	0	71.4	MDA_FFPE22	68.9	M	pT4aN0M0	1
GSM1173923	1	16.9	MDA_FFPE23	75.6	M	pT3bN1M0	1
GSM1173925	0	66.5	MDA_FFPE25	57.5	M	pT3bN2M0	1
GSM1173926	0	39	MDA_FFPE26	57.4	M	pT3aN2M0	1
GSM1173927	1	31.9	MDA_FFPE27	75	M	pT3bN2M0	1
GSM1173928	1	28.7	MDA_FFPE28	83	M	pT3aN0M0	1
GSM1173929	1	25	MDA_FFPE29	64.3	M	pT3bN2M0	1
GSM1173931	1	5.5	MDA_FFPE31	41	M	pT3bN2M0	1
GSM1173932	0	57.3	MDA_FFPE32	67.6	M	pT2bN0M0	0
GSM1173933	0	58.5	MDA_FFPE33	69.1	F	pT2bN0M0	0
GSM1173934	1	34	MDA_FFPE34	68.8	F	pT3aN0M0	1
GSM1173935	0	46.2	MDA_FFPE35	72.2	M	pT2bN0M0	0
GSM1173936	1	47	MDA_FFPE36	79	M	pT3bN2M0	1
GSM1173937	1	37.5	MDA_FFPE37	85.6	M	pT3bN2M0	1
GSM1173938	1	3.9	MDA_FFPE38	71.1	M	pT3bN1M0	1
GSM1173939	0	38.1	MDA_FFPE39	58.7	M	pT2bN2M0	1
GSM1173940	0	135.3	MDA_FFPE40	69.4	M	pT3aN2M0	1
GSM1173941	0	44.2	MDA_FFPE41	70.4	M	pT3aN2M0	1
GSM1173942	0	53.2	MDA_FFPE42	66.4	M	pT4aN2M0	1
GSM1173943	1	7.4	MDA_FFPE43	68.8	M	pT3bN1M0	1
GSM1173944	1	4.8	MDA_FFPE44	69.2	M	pT3bN2M0	1
GSM1173945	1	9.6	MDA_FFPE45	89.6	F	pT4aN2M0	1
GSM1173946	0	61.7	MDA_FFPE46	48.2	M	pT2bN1M0	1
GSM1173947	0	34.1	MDA_FFPE47	60.8	M	pT4aN0M0	1
GSM1173948	0	26.6	MDA_FFPE48	59.9	M	pT1aN0M0	0
GSM1173949	0	43.5	MDA_FFPE49	72.7	F	pT3aN0M0	1
GSM1173950	0	26.9	MDA_FFPE50	73	M	pT3bN0M0	1
GSM1173951	0	26	MDA_FFPE51	67.3	M	pT2bN1M0	1
GSM1173952	0	41.4	MDA_FFPE52	73	F	pT3bN0M0	1
GSM1173953	0	22.8	MDA_FFPE53	62.4	M	pT4aN0M0	1
GSM1173954	0	46.5	MDA_FFPE54	62.6	M	pT2aN0M0	0
GSM1173955	0	43.7	MDA_FFPE55	59.2	M	pT1aN0M0	0
GSM1173956	1	20.8	MDA_FFPE56	56.4	M	pT3aN0M0	1
GSM1173957	1	32	MDA_FFPE57	69.7	M	pT2bN1M0	1
GSM1173968	1	15.3	MDA_FFPE68	65	M	pT2N1M0	1
GSM1173969	1	35.4	MDA_FFPE69	63.6	M	pT3aN0M1	1
GSM1173970	1	32.1	MDA_FFPE70	69.1	F	pT3bN1M0	1
GSM1173971	0	27.4	MDA_FFPE71	62.6	F	pT0N0M0	0
GSM1173972	0	54	MDA_FFPE72	58.7	M	pT0N0M0	0
GSM1173973	1	9.5	MDA_FFPE73	71.8	M	pT3aN0M0	1
GSM1173974	1	47.5	MDA_FFPE74	73.4	M	pT3bN1M0	1
GSM1173975	0	43.5	MDA_FFPE75	61.6	F	pT0N0M0	0
GSM1173976	1	40.2	MDA_FFPE76	68.1	M	pT3aN0M0	1
GSM1173977	0	39.5	MDA_FFPE77	75.8	M	pT0N0M0	0
GSM1173978	0	38.7	MDA_FFPE78	65.3	M	pT0N0M0	0
GSM1173979	1	12.4	MDA_FFPE79	69.1	F	pT4N2M0	1
GSM1173980	0	30.1	MDA_FFPE80	59.8	M	pT1N0M0	0
GSM1173981	1	25.4	MDA_FFPE81	60.9	F	pT4aN1M0	1
GSM1173982	0	24	MDA_FFPE82	68.9	F	pT0N0M0	0
GSM1173983	0	27.7	MDA_FFPE83	54.6	M	pT3bN0M0	1

## Sheet: GSE69795
ID	survival_time(months)	status
GSM1709066	14.09	1
GSM1709067	34.66	1
GSM1709068	30.95	1
GSM1709069	46.49	0
GSM1709070	52.24	0
GSM1709071	8.25	1
GSM1709072	44.85	1
GSM1709073	58.09	0
GSM1709074	37.59	1
GSM1709075	50.53	0
GSM1709076	58.81	0
GSM1709077	11.24	1
GSM1709078	11.93	1
GSM1709079	36.76	0
GSM1709080	30.88	1
GSM1709081	39.98	0
GSM1709082	43.93	0
GSM1709083	48.2	0
GSM1709084	66.6	0
GSM1709085	61.86	0
GSM1709086	66.04	0
GSM1709087	50.04	0
GSM1709088	37.98	0
GSM1709089	18.37	1
GSM1709090	15.57	1
GSM1709091	53.91	0
GSM1709092	18.04	1
GSM1709093	52.3	0
GSM1709094	43.4	0
GSM1709095	46.82	0
GSM1709096	30.88	1
GSM1709097	22.08	1
GSM1709098	57.76	0
GSM1709099	54.05	0
GSM1709100	57.23	0
GSM1709101	43.79	0
GSM1709102	38.31	0
GSM1709103	59.79	0

## Sheet: GSE32894
ID	status	survival_time(months)	gender	age	molecular_subtype	tumor_stage	tumor_grade	node_status	progression_to_higher_stage_or_radiotherapy_(yes/no)	dod_excluded_(yes/no)
GSM814052	0	110.301	M	57	MS1b	T2	G3	pN2	no	no
GSM814057	0	104.384	M	71	MS2b.1	T1	G2	NULL	no	no
GSM814065	0	103.792	M	65	MS1b	Ta	G2	NULL	no	no
GSM814077	0	98.3671	M	75	MS2b.1	T1	G3	NULL	no	no
GSM814089	0	98.0712	M	59	MS2b2.1	T1	G2	NULL	no	no
GSM814085	0	97.7096	F	65	MS2a.2	T2	G3	pN2	no	no
GSM814068	0	96.3945	M	71	MS2b.1	T2	G3	pN1	no	no
GSM814100	0	88.6027	F	38	MS1b	Ta	G2	NULL	no	no
GSM814119	0	88.1425	M	71	MS2a.2	T2	G3	pN0	no	no
GSM814126	0	86.4329	F	63	MS2b2.2	T2	G3	pN0	no	no
GSM814095	0	85.4137	F	85	MS1b	Ta	G1	NULL	no	no
GSM814121	0	85.2164	M	68	MS2a.1	T1	G3	NULL	no	no
GSM814112	0	84.9205	M	70	MS1b	Ta	G2	NULL	no	no
GSM814131	0	84.0329	M	61	MS2a.1	T1	G3	NULL	no	no
GSM814122	0	82.8493	M	77	MS1a	Ta	G2	NULL	no	no
GSM814107	0	82.7178	M	60	MS1b	T1	G3	NULL	no	no
GSM814087	1	81.9288	M	64	MS1b	Ta	G2	NULL	yes (CIS)	no
GSM814123	0	79.3973	F	78	MS1a	T1	G2	NULL	no	no
GSM814156	0	78.6411	F	72	MS2b.1	Ta	G2	NULL	no	no
GSM814090	0	78.4438	M	64	MS2a.2	T2	G3	N+	no	no
GSM814132	0	76.6685	M	67	MS2a.2	T2	G3	pN0	no	no
GSM814064	0	75.9781	M	68	MS2b2.2	T3b	G3	pN0	no	no
GSM814166	0	74.5644	M	75	MS1b	T1	G2	NULL	no	no
GSM814168	0	74.3342	M	77	MS2b.1	T1	G3	NULL	no	no
GSM814170	0	74.0712	M	75	MS2a.1	T1	G3	NULL	no	no
GSM814069	0	74.0384	M	45	MS1b	Ta	G2	NULL	no	no
GSM814098	0	73.874	F	79	MS1a	Ta	G1	NULL	no	no
GSM814135	0	72.5589	M	59	MS1b	Ta	G1	NULL	no	no
GSM814102	0	72.1973	F	82	MS1a	Ta	G2	NULL	no	no
GSM814155	0	71.8027	M	66	MS1a	Ta	G2	NULL	yes (CIS)	no
GSM814160	0	71.0795	F	56	MS1a	Ta	G1	NULL	no	no
GSM814171	0	70.7178	F	70	MS2a.1	T1	G2	NULL	no	no
GSM814176	0	69.9288	F	68	MS2b.1	T2	G3	pN1	no	no
GSM814164	0	69.6658	M	73	MS1b	Ta	G2	NULL	no	no
GSM814109	0	69.5014	M	71	MS2b.1	T2b	G3	pN0	yes (T2)	no
GSM814162	0	69.5014	M	44	MS1a	Ta	G2	NULL	no	no
GSM814086	0	68.4493	M	73	MS1a	Ta	G2	NULL	no	no
GSM814144	0	67.9233	M	67	MS2b2.2	T1	G3	NULL	no	no
GSM814165	0	67.9233	M	75	MS2a.1	T1	G3	NULL	no	no
GSM814071	0	66.9041	F	62	MS1b	T1	G2	NULL	no	no
GSM814084	0	66.7068	M	84	MS1b	Ta	G2	NULL	no	no
GSM814066	0	66.2466	M	76	MS1a	Ta	G2	NULL	no	no
GSM814203	0	65.326	F	57	MS2a.1	Ta	G1	NULL	no	no
GSM814191	0	64.6356	M	65	MS1a	Ta	G1	NULL	no	no
GSM814192	0	64.4055	M	57	MS1b	Ta	G3	NULL	no	no
GSM814208	0	63.9781	M	66	MS1a	Ta	G1	NULL	no	no
GSM814058	0	63.9123	M	55	MS1b	Ta	G2	NULL	no	no
GSM814205	0	63.8795	F	56	MS1a	Ta	G1	NULL	no	no
GSM814184	0	63.0247	M	69	MS2a.1	T1	G3	NULL	no	no
GSM814074	0	62.9918	M	78	MS1a	Ta	G1	NULL	no	no
GSM814212	0	62.5315	M	81	MS1b	Ta	G1	NULL	no	no
GSM814210	0	61.7096	M	58	MS1a	Ta	G1	NULL	yes (CIS)	no
GSM814201	0	61.0521	M	80	MS1b	Ta	G1	NULL	no	no
GSM814140	1	60.1644	M	50	MS2a.1	T1	G3	NULL	yes (Cystectomy Stage T2a)	no
GSM814217	0	59.6055	F	57	MS2b.1	Ta	G2	NULL	no	no
GSM814193	0	58.0274	M	71	MS1b	Ta	G2	NULL	no	no
GSM814195	0	58.0274	M	57	MS2a.1	T3b	G3	pN0	no	no
GSM814229	0	57.6	M	61	MS1b	Ta	G2	NULL	no	no
GSM814189	0	57.5671	F	60	MS2b.1	T2	G3	pN1mic	yes (T2)	no
GSM814215	0	56.6795	M	84	MS1b	Ta	G1	NULL	no	no
GSM814190	0	56.5479	M	80	MS1b	Ta	G2	NULL	no	no
GSM814240	0	56.2192	M	56	MS2a.2	T2	G3	pN0	no	no
GSM814163	0	55.6932	M	80	MS1b	T1	G3	NULL	no	no
GSM814059	0	55.0356	M	86	MS1b	T1	G2	NULL	no	no
GSM814234	0	55.0356	F	56	MS1b	Ta	G1	NULL	no	no
GSM814194	0	54.411	F	71	MS1b	Ta	G1	NULL	no	no
GSM814110	0	54.3452	M	67	MS2a.1	T2	G3	pN0	no	no
GSM814228	0	54.3452	F	61	MS1b	Ta	G2	NULL	no	no
GSM814118	0	54.3123	M	46	MS1a	Ta	G2	NULL	no	no
GSM814198	0	53.8192	M	58	MS2a.2	T1	G3	NULL	no	no
GSM814246	0	53.7205	M	61	MS2b2.1	T2	G3	pN0	no	no
GSM814237	0	51.1233	F	60	MS1b	T1	G3	NULL	no	no
GSM814230	0	50.8603	M	61	MS2a.2	Ta	G3	NULL	no	no
GSM814196	0	50.6959	F	86	MS1b	Ta	G1	NULL	no	no
GSM814139	0	50.5973	M	69	MS1a	T1	G3	NULL	no	no
GSM814224	0	49.874	M	20	MS1b	Ta	G1	NULL	no	no
GSM814245	0	49.6767	M	72	MS2a.1	T1	G3	NULL	no	no
GSM814186	0	49.4466	M	69	MS2b.1	T1	G2	NULL	no	no
GSM814133	0	49.3479	F	88	MS1a	Ta	G1	NULL	no	no
GSM814159	0	49.1507	M	84	MS1b	T1	G3	NULL	no	no
GSM814255	0	47.6384	M	75	MS2a.2	T1	G2	NULL	no	no
GSM814231	0	47.211	M	70	MS1b	Ta	G1	NULL	no	no
GSM814260	0	47.0795	F	62	MS2b2.1	T1	G2	NULL	no	no
GSM814247	0	46.7507	M	78	MS1b	T1	G2	NULL	no	no
GSM814153	0	45.337	M	77	MS1b	Ta	G1	NULL	no	no
GSM814256	0	45.2712	M	72	MS1b	Ta	G1	NULL	no	no
GSM814264	0	44.7452	F	75	MS2b.1	Ta	G1	NULL	no	no
GSM814103	0	44.5151	M	82	MS1a	T1	G2	NULL	no	no
GSM814267	0	44.0548	M	80	MS1b	Ta	G2	NULL	no	no
GSM814265	0	43.4301	F	80	MS2a.2	T1	G3	NULL	no	no
GSM814167	0	43.1014	M	84	MS1b	Ta	G2	NULL	no	no
GSM814106	0	43.0356	M	59	MS2a.2	T1	G3	NULL	no	no
GSM814261	0	42.1151	F	67	MS1a	Ta	G2	NULL	no	no
GSM814249	0	41.4575	M	57	MS1b	T1	G2	NULL	no	no
GSM814266	0	41.2603	F	61	MS1a	Ta	G2	NULL	no	no
GSM814248	0	41.063	F	62	MS2a.2	T2	G3	pN0	no	no
GSM814271	0	40.8329	M	67	MS1b	Ta	G2	NULL	no	no
GSM814251	0	40.7014	F	69	MS2b2.2	T2	G3	pN2	no	no
GSM814276	0	40.5699	M	64	MS1a	Ta	G1	NULL	no	no
GSM814274	0	39.9123	F	51	MS1b	Ta	G1	NULL	no	no
GSM814150	0	39.5836	M	65	MS1a	Ta	G1	NULL	no	no
GSM814222	0	39.1233	M	85	MS2a.2	T1	G3	NULL	no	no
GSM814275	0	38.2027	M	70	MS2a.1	Ta	G3	NULL	yes (CIS)	no
GSM814117	0	37.874	F	83	MS1b	T1	G2	NULL	no	no
GSM814253	0	37.7753	M	69	MS1b	Ta	G2	NULL	no	no
GSM814252	0	37.0521	F	51	MS1b	Ta	G1	NULL	no	no
GSM814169	0	36.6247	M	67	MS1b	T1	G3	NULL	no	no
GSM814056	1	36.36	M	59	MS2a.2	T3b	G3	pN2	no	no
GSM814197	0	36.3288	M	90	MS2b.1	Ta	G3	NULL	no	no
GSM814134	0	35.9671	M	74	MS1a	Ta	G1	NULL	no	no
GSM814091	0	35.737	M	72	MS1a	Ta	G2	NULL	no	no
GSM814280	0	35.3753	F	76	MS2a.2	T1	G3	NULL	no	no
GSM814218	1	34.7836	M	65	MS2b2.2	T2b	G3	pN0	no	no
GSM814278	0	34.7178	F	60	MS2a.1	T1	G3	NULL	no	no
GSM814286	0	34.0603	M	80	MS1a	T1	G2	NULL	no	no
GSM814295	0	34.0603	M	67	MS2a.2	T2	G3	pN0	no	no
GSM814287	0	33.6986	M	76	MS2b.1	T2	G3	pN0	no	no
GSM814175	0	33.6	F	85	MS2a.2	Ta	G2	NULL	yes (T1)	no
GSM814292	0	33.3699	F	78	MS1b	T1	G3	NULL	no	no
GSM814301	0	33.337	M	57	MS2b.1	Ta	G2	NULL	no	no
GSM814254	0	32.9096	M	79	MS2b2.1	T2	G3	pN0	no	no
GSM814285	0	32.8767	M	58	MS2b.1	T1	G2	NULL	no	no
GSM814273	0	32.3178	M	62	MS1a	Ta	G1	NULL	no	no
GSM814282	0	31.5288	M	70	MS2b.1	Ta	G1	NULL	no	no
GSM814297	0	31.3315	M	72	MS1a	Ta	G1	NULL	no	no
GSM814185	0	30.8384	F	83	MS2b2.1	Ta	G2	NULL	no	no
GSM814303	0	30.8055	M	64	MS2a.2	Ta	G3	NULL	no	no
GSM814298	0	30.3781	M	66	MS2b.1	Ta	G3	NULL	no	no
GSM814358	0	30.1479	M	62	MS1a	T1	G2	NULL	no	no
GSM814173	0	29.9836	M	75	MS2b2.2	T2	G3	pN0	no	no
GSM814305	0	29.9178	M	83	MS1b	Ta	G1	NULL	no	no
GSM814094	1	29.4904	M	64	MS2a.2	T2	G3	N+	no	no
GSM814306	0	29.4904	F	82	MS1b	Ta	G1	NULL	yes (T1)	no
GSM814199	0	29.1288	M	65	MS2a.1	T1	G3	NULL	no	no
GSM814211	0	28.5699	M	52	MS1a	Ta	G2	NULL	yes (T1)	no
GSM814096	0	28.1096	M	82	MS1b	T1	G2	NULL	no	no
GSM814308	0	28.0438	M	80	MS2b2.1	Ta	G2	NULL	no	no
GSM814083	0	27.8137	M	74	MS2b.1	T1	G3	NULL	yes (Cystectomy Stage T4a)	no
GSM814293	0	27.3863	M	79	MS2a.2	T1	G3	NULL	no	no
GSM814114	0	27.3534	M	85	MS2a.2	T1	G3	NULL	no	no
GSM814263	0	27.0247	M	85	MS1a	Ta	G2	NULL	no	no
GSM814309	0	26.663	M	63	MS2a.1	Ta	G2	NULL	no	no
GSM814092	1	26.5315	M	69	MS2a.2	T2	G3	pN2	no	no
GSM814307	0	26.4658	M	60	MS2a.1	Ta	G3	NULL	no	no
GSM814304	0	26.3014	M	67	MS1a	Ta	G2	NULL	no	no
GSM814272	0	26.137	M	82	MS2a.2	T1	G2	NULL	no	no
GSM814070	0	25.5781	F	75	MS2b.1	T2	G3	pN0	no	no
GSM814312	0	25.4466	F	84	MS2b.1	Ta	G2	NULL	no	no
GSM814281	0	25.3151	F	78	MS1a	Ta	G1	NULL	no	no
GSM814288	0	24.7562	M	80	MS1a	Ta	G2	NULL	no	no
GSM814204	1	24.1973	M	68	MS2b.1	T3b	G3	pN0	no	no
GSM814316	0	23.8027	F	67	MS2a.2	T1	G3	NULL	no	no
GSM814321	0	23.8027	M	57	MS1b	Ta	G1	NULL	no	no
GSM814318	0	23.7041	M	76	MS1a	Ta	G2	NULL	no	no
GSM814284	0	21.6986	M	73	MS2a.1	Ta	G3	NULL	no	no
GSM814313	0	21.5671	M	79	MS2b.1	Ta	G3	NULL	no	no
GSM814226	0	21.1726	F	61	MS1a	Ta	G1	NULL	no	no
GSM814108	0	21.1068	M	78	MS2b.1	Ta	Gx	NULL	no	no
GSM814317	0	21.0082	F	66	MS2b.1	T2	G3	pN0	no	no
GSM814172	1	20.6137	F	51	MS2b2.1	T2a	G2	pN0	no	no
GSM814324	0	20.5479	F	71	MS1b	Ta	G1	NULL	no	no
GSM814323	0	20.4164	F	79	MS1b	Ta	G2	NULL	no	no
GSM814213	0	20.2849	M	76	MS1b	Ta	G1	NULL	no	no
GSM814328	0	19.8904	F	74	MS1a	Ta	G2	NULL	no	no
GSM814075	0	19.7589	M	83	MS2b.1	T1	G2	NULL	no	no
GSM814357	0	19.4959	M	63	MS2a.1	T4a	G3	NULL	no	no
GSM814330	0	19.463	M	83	MS2a.1	Ta	G2	NULL	yes (T1)	no
GSM814291	1	18.2466	M	75	MS1b	T2	G3	N+	no	no
GSM814076	1	17.9178	M	71	MS2b.1	T2	G3	N+	no	no
GSM814334	0	17.7534	M	60	MS2b.1	T2	G3	pN0	no	no
GSM814179	1	17.6877	M	67	MS2b2.1	T2	G3	pN2	no	no
GSM814331	0	17.6877	F	69	MS2b2.1	Ta	G2	NULL	no	no
GSM814333	0	17.6877	M	75	MS1b	Ta	G1	NULL	no	no
GSM814337	0	17.2603	F	72	MS1b	Ta	G2	NULL	no	no
GSM814354	0	17.063	M	71	MS2b2.2	T2	G3	NULL	no	no
GSM814302	0	16.7671	F	77	MS2b2.1	T1	G3	NULL	no	no
GSM814329	0	16.7342	M	76	MS1b	T1	G2	NULL	no	no
GSM814356	0	16.3726	M	59	MS2a.2	T2	G3	NULL	no	no
GSM814336	0	16.2411	F	71	MS1a	Ta	G2	NULL	no	no
GSM814250	0	15.7151	M	63	MS1a	Ta	G2	NULL	no	no
GSM814269	1	15.5836	F	57	MS2b2.2	T2	G3	N+	no	no
GSM814055	0	15.3863	M	81	MS2b.1	T1	G2	NULL	no	no
GSM814322	1	15.0904	M	61	MS2a.2	T3	G2	pN2	no	no
GSM814174	0	14.6959	F	68	MS1a	Ta	G1	NULL	no	no
GSM814180	0	14.0055	M	93	MS2b2.1	Ta	G2	NULL	no	no
GSM814200	0	13.7096	F	83	MS1a	Ta	G2	NULL	no	no
GSM814326	0	13.6438	M	79	MS1a	Ta	G1	NULL	no	no
GSM814225	1	13.4137	M	58	MS2b2.2	T3b	Gx	pN0	no	no
GSM814325	1	13.4137	M	66	MS2a.2	T2	G3	pN0	no	no
GSM814340	0	13.2822	M	76	MS2a.2	T1	G2	NULL	no	no
GSM814129	0	13.1178	M	83	MS1b	T1	G2	NULL	no	no
GSM814338	0	12.9534	M	35	MS1a	Ta	G1	NULL	no	no
GSM814061	0	12.8219	M	89	MS1a	Ta	G2	NULL	yes (T1)	no
GSM814136	0	12.4274	M	84	MS1b	Ta	G2	NULL	no	no
GSM814290	0	11.8685	M	75	MS2a.2	Ta	G2	NULL	no	no
GSM814343	0	11.737	M	43	MS2a.1	T1	G2	NULL	no	no
GSM814353	1	10.9479	F	76	MS2b2.2	T2	G3	NULL	no	no
GSM814149	0	10.0932	M	75	MS1b	Ta	G3	NULL	no	no
GSM814347	0	9.96164	M	55	MS2a.2	T2	G3	pN0	no	no
GSM814300	1	9.83014	M	60	MS2a.1	T2	G3	pN0	no	no
GSM814350	0	9.76438	M	65	MS2a.1	T1	G3	NULL	no	no
GSM814348	0	9.1726	M	80	MS1a	Ta	G2	NULL	no	no
GSM814342	0	8.58082	M	79	MS1a	Ta	G2	NULL	no	no
GSM814289	1	8.21918	F	50	MS2b2.1	T2	G3	pN2	no	no
GSM814142	1	7.52877	M	61	MS2a.2	T2	G3	N+	no	no
GSM814299	0	7.26575	M	65	MS2a.1	T1	G3	NULL	no	no
GSM814182	1	6.87123	M	83	MS2b2.1	T2	G3	N+	no	no
GSM814355	0	6.7726	M	74	MS1a	Ta	G1	NULL	no	no
GSM814352	0	6.67397	M	68	MS1b	T1	G3	NULL	no	no
GSM814062	0	6.57534	M	79	MS2b.1	T1	G2	NULL	no	no
GSM814345	0	6.57534	M	76	MS1b	Ta	G1	NULL	no	no
GSM814241	1	6.47671	M	79	MS2b.1	T2	G3	pN0(i+)	no	no
GSM814202	1	6.37808	M	79	MS2a.1	T2	G3	pN2	no	no
GSM814138	1	6.18082	M	76	MS2b2.1	T3b	G3	pN0	no	no
GSM814351	0	5.58904	M	32	MS1a	Ta	G1	NULL	no	no
GSM814060	1	5.39178	F	67	MS2b2.2	T2	G3	pN2	no	no
GSM814238	1	3.68219	M	61	MS2b.1	T2	G3	pN0	no	no
GSM814221	0	3.22192	M	87	MS1b	Ta	G2	NULL	no	no
GSM814233	0	2.76164	M	86	MS2a.2	T1	G2	NULL	no	no
GSM814296	0	1.61096	F	70	MS1a	T1	G2	NULL	no	no
GSM814072	0	1.08493	F	75	MS1b	T1	G3	NULL	no	no
GSM814181	0	0.624658	M	89	MS2a.2	T1	G3	NULL	no	no
GSM814349	0	0.5	F	59	MS2b2.2	Ta	G1	NULL	no	no
GSM814177	0	0.2	M	65	MS1b	T1	G3	NULL	no	no

[truncated: 6 more sheets: GSE70691, GSE5287, GSE78200, GSE135222, GSE91096, PMID29301960]
