# Supplementary material for: Siglec15 shapes a non-inflamed tumor microenvironment and predicts the molecular subtype in bladder cancer
Source: Theranostics. 2021 Jan 1;11(7):3089–108. doi: 10.7150/thno.53649 (PMC7847675; doi:10.7150/thno.53649)
Supplement: Supplementary file 4 — Supplementary tables. [file thnov11p3089s4.zip › Table S10.xlsx]

## Sheet: Drug used in BLCA limmaTab
Comparisons of therapeutic sensitivities of drug genes used in BCLA between Siglec15 groups.
Drug	logFC	AveExpr	t	P.Value	adj.P.Val	B
Cetuximab$FCGR2A	1.31515	2.26606	11.737	1.24e-27	6.19e-26	51.8694
Cetuximab$FCGR3A	1.78422	3.21556	11.4874	1.12e-26	2.79e-25	49.6915
Cetuximab$C1QC	1.83013	5.30762	10.7427	6.81e-24	1.13e-22	43.34
Cetuximab$C1QB	1.86122	5.22984	10.4277	9.57e-23	1.2e-21	40.7245
Cetuximab$C1QA	1.83037	5.51863	10.3399	1.98e-22	1.98e-21	40.0035
Sunitinib$CSF1R	1.26825	2.46558	10.2877	3.06e-22	2.37e-21	39.5759
Trastuzumab$ERBB2	-1.22416	5.12407	-10.2778	3.32e-22	2.37e-21	39.4956
Cetuximab$C1R	1.36914	4.99228	10.0058	3.07e-21	1.92e-20	37.2931
Atezolizumab$CD274	1.03268	1.40451	9.79742	1.65e-20	7.52e-20	35.6297
Avelumab$CD274	1.03268	1.40451	9.79742	1.65e-20	7.52e-20	35.6297
Durvalumab$CD274	1.03268	1.40451	9.79742	1.65e-20	7.52e-20	35.6297
Cetuximab$C1S	1.5108	4.57183	9.40816	3.62e-19	1.51e-18	32.5817
Cetuximab$FCGR1A	0.680969	0.916714	9.19933	1.83e-18	7.05e-18	30.9793
Sorafenib$BRAF	-0.454616	2.12599	-8.49545	3.66e-16	1.31e-15	25.7569
Pazopanib$SH2B3	0.540416	2.30507	7.04008	8.11e-12	2.7e-11	15.9216
Docetaxel$MAP2	0.49267	0.516022	6.92198	1.72e-11	5.06e-11	15.1854
Paclitaxel$MAP2	0.49267	0.516022	6.92198	1.72e-11	5.06e-11	15.1854
Cisplatin$ATOX1	0.356377	3.19837	6.88004	2.24e-11	6.22e-11	14.9264
Cetuximab$EGFR	0.864949	3.26542	6.63221	1.04e-10	2.61e-10	13.4213
Trastuzumab$EGFR	0.864949	3.26542	6.63221	1.04e-10	2.61e-10	13.4213
Gemcitabine$TYMS	0.613826	4.03715	6.30643	7.38e-10	1.68e-09	11.5109
Methotrexate$TYMS	0.613826	4.03715	6.30643	7.38e-10	1.68e-09	11.5109
Cetuximab$FCGR2C	0.322844	0.566171	6.29578	7.86e-10	1.71e-09	11.4498
Bevacizumab$VEGFA	-0.634146	3.93434	-5.94749	5.83e-09	1.21e-08	9.49823
Docetaxel$MAP4	0.279271	4.19535	5.46384	8.09e-08	1.56e-07	6.94444
Paclitaxel$MAP4	0.279271	4.19535	5.46384	8.09e-08	1.56e-07	6.94444
Cetuximab$FCGR2B	0.332508	0.725098	5.20032	3.14e-07	5.82e-07	5.63173
Afatinib$ERBB4	-0.13862	0.138773	-4.7564	2.73e-06	4.88e-06	3.54989
Cetuximab$FCGR3B	0.355277	0.582911	4.61187	5.34e-06	9.2e-06	2.90788
Vinblastine$TUBB	0.282338	8.16556	4.40381	1.36e-05	2.26e-05	2.0151
Sorafenib$RAF1	-0.247559	4.112	-4.18028	3.56e-05	5.74e-05	1.09782
Vinblastine$TUBE1	-0.143159	1.20176	-4.12635	4.46e-05	6.97e-05	0.883071
Vinblastine$TUBD1	0.152608	1.9046	3.48815	0.000538878	0.000816482	-1.46106
Gemcitabine$CMPK1	0.138078	5.24716	2.79461	0.00543946	0.00799921	-3.58602
Sorafenib$FLT1	-0.193676	1.89138	-2.64572	0.00846434	0.011756	-3.98348
Sunitinib$FLT1	-0.193676	1.89138	-2.64572	0.00846434	0.011756	-3.98348
Doxorubicin$NOLC1	0.134254	5.00244	2.37252	0.0181266	0.0244954	-4.65799
Sorafenib$KIT	-0.228722	1.2368	-1.97256	0.0492158	0.0647577	-5.51618
Docetaxel$TUBB1	-0.0237081	0.113385	-1.88969	0.0595034	0.0743792	-5.67463
Paclitaxel$TUBB1	-0.0237081	0.113385	-1.88969	0.0595034	0.0743792	-5.67463
Sorafenib$FLT3	0.0330003	0.155317	1.61891	0.106233	0.126468	-6.14567
Sunitinib$FLT3	0.0330003	0.155317	1.61891	0.106233	0.126468	-6.14567
Cisplatin$MPG	-0.0595101	4.17981	-1.02833	0.304401	0.344656	-6.9232
Docetaxel$BCL2	0.0615315	1.03625	1.01022	0.312986	0.344656	-6.9416
Paclitaxel$BCL2	0.0615315	1.03625	1.01022	0.312986	0.344656	-6.9416
Vinblastine$TUBG1	0.0598379	4.82016	1.00169	0.317084	0.344656	-6.95015
Sorafenib$FLT4	-0.0360868	0.973473	-0.70477	0.481353	0.501409	-7.2028
Sunitinib$FLT4	-0.0360868	0.973473	-0.70477	0.481353	0.501409	-7.2028
Epirubicin$CHD1	0.0288018	2.04472	0.634962	0.525807	0.536537	-7.24947
Cisplatin$TF	0.0517039	0.369874	0.586652	0.55776	0.55776	-7.27892
