# Supplementary material for: Siglec15 shapes a non-inflamed tumor microenvironment and predicts the molecular subtype in bladder cancer
Source: Theranostics. 2021 Jan 1;11(7):3089–108. doi: 10.7150/thno.53649 (PMC7847675; doi:10.7150/thno.53649)
Supplement: Supplementary file 4 — Supplementary tables. [file thnov11p3089s4.zip › Table S11.xlsx]

## Sheet: Molucular subtype
Molecular subtypes of patients in TCGA BLCA cohort.
ID	Consensus_subtype	CIT_subtype	Lund_subtype	MDA_subtype	TCGA_subtype	Baylor_subtype	UNC_subtype	Siglec15
TCGA.PQ.A6FI.01A	Ba/Sq	MC7	Ba/Sq	basal	Basal_squamous	Basal	Basal	Low Siglec15
TCGA.BT.A0S7.01A	Ba/Sq	MC7	Ba/Sq	basal	Neuronal	Basal	Basal	Low Siglec15
TCGA.GU.A42Q.01A	Ba/Sq	MC7	Ba/Sq	basal	Basal_squamous	Basal	Basal	Low Siglec15
TCGA.ZF.AA4N.01A	Ba/Sq	MC7	Ba/Sq-Inf	basal	Basal_squamous	Basal	Basal	Low Siglec15
TCGA.DK.A1AE.01A	Ba/Sq	MC7	UroB	basal	Basal_squamous	Basal	Basal	Low Siglec15
TCGA.DK.A3WW.01A	Ba/Sq	MC7	Ba/Sq	basal	Basal_squamous	Basal	Basal	Low Siglec15
TCGA.XF.A9ST.01A	Ba/Sq	MC7	Sc/NE-like	p53-like	Neuronal	Differentiated	Basal	Low Siglec15
TCGA.BT.A2LA.01A	NE-like	MC6	Sc/NE-like	p53-like	Neuronal	Differentiated	Basal	Low Siglec15
TCGA.BT.A20X.01A	Ba/Sq	MC7	Ba/Sq	basal	Basal_squamous	Basal	Basal	Low Siglec15
TCGA.XF.AAN5.01A	Ba/Sq	MC7	Ba/Sq-Inf	basal	Basal_squamous	Basal	Basal	Low Siglec15
TCGA.G2.A2EJ.01A	Ba/Sq	MC7	Ba/Sq	basal	Basal_squamous	Basal	Basal	Low Siglec15
TCGA.FD.A3SS.01A	Ba/Sq	MC7	GU-Inf	luminal	Luminal	Differentiated	Luminal	Low Siglec15
TCGA.E7.A97P.01A	Ba/Sq	MC7	Ba/Sq	basal	Basal_squamous	Basal	Basal	Low Siglec15
TCGA.DK.AA6Q.01A	Ba/Sq	MC7	Ba/Sq	basal	Basal_squamous	Basal	Basal	Low Siglec15
TCGA.FD.A3N6.01A	Ba/Sq	MC7	Ba/Sq	basal	Basal_squamous	Basal	Basal	Low Siglec15
TCGA.BT.A0YX.01A	Ba/Sq	MC7	UroB	basal	Basal_squamous	Basal	Basal	Low Siglec15
TCGA.GV.A40E.01A	Ba/Sq	MC7	Ba/Sq-Inf	basal	Basal_squamous	Differentiated	Basal	Low Siglec15
TCGA.G2.A3IB.01A	Ba/Sq	MC7	Ba/Sq	basal	Basal_squamous	Basal	Basal	Low Siglec15
TCGA.K4.A3WV.01A	Ba/Sq	MC7	Sc/NE-like	basal	Neuronal	Basal	Basal	Low Siglec15
TCGA.XF.A9T8.01A	Ba/Sq	MC7	Ba/Sq	basal	Basal_squamous	Basal	Basal	Low Siglec15
TCGA.DK.AA6R.01A	Ba/Sq	MC7	Ba/Sq	basal	Basal_squamous	Basal	Basal	Low Siglec15
TCGA.ZF.AA4W.01A	Ba/Sq	MC7	Ba/Sq	basal	Basal_squamous	Basal	Basal	Low Siglec15
TCGA.G2.A2EL.01A	NE-like	MC6	Sc/NE-like	p53-like	Neuronal	Basal	Basal	Low Siglec15
TCGA.GU.A764.01A	Ba/Sq	MC7	Ba/Sq-Inf	basal	Basal_squamous	Basal	Basal	Low Siglec15
TCGA.DK.A3IM.01A	Ba/Sq	MC7	Ba/Sq	basal	Basal_squamous	Basal	Basal	Low Siglec15
TCGA.XF.AAN7.01A	NE-like	MC6	Sc/NE-like	basal	Neuronal	Basal	Basal	Low Siglec15
TCGA.E7.A7XN.01A	Ba/Sq	MC7	Ba/Sq	basal	Basal_squamous	Basal	Basal	Low Siglec15
TCGA.G2.A2ES.01A	Ba/Sq	MC7	Ba/Sq	basal	Basal_squamous	Basal	Basal	Low Siglec15
TCGA.FD.A6TH.01A	Ba/Sq	MC7	GU-Inf	p53-like	Basal_squamous	Differentiated	Basal	Low Siglec15
TCGA.K4.A4AC.01A	Ba/Sq	MC7	Ba/Sq	basal	Basal_squamous	Basal	Basal	Low Siglec15
TCGA.ZF.AA4V.01A	Ba/Sq	MC7	Ba/Sq-Inf	basal	Basal_squamous	Differentiated	Basal	Low Siglec15
TCGA.DK.AA6M.01A	Ba/Sq	MC7	Ba/Sq-Inf	basal	Basal_squamous	Basal	Basal	Low Siglec15
TCGA.FD.A5BU.01A	Ba/Sq	MC7	Ba/Sq	basal	Basal_squamous	Basal	Basal	Low Siglec15
TCGA.E5.A4TZ.01A	Ba/Sq	MC7	UroB	basal	Luminal_papillary	Basal	Luminal	Low Siglec15
TCGA.FD.A5BY.01A	Ba/Sq	MC7	Ba/Sq	basal	Basal_squamous	Basal	Basal	Low Siglec15
TCGA.YC.A9TC.01A	Ba/Sq	MC7	Sc/NE-like	basal	Neuronal	Differentiated	Basal	Low Siglec15
TCGA.UY.A8OB.01A	Ba/Sq	MC7	Ba/Sq	basal	Basal_squamous	Basal	Basal	Low Siglec15
TCGA.GC.A3RC.01A	Ba/Sq	MC7	Ba/Sq	basal	Basal_squamous	Basal	Basal	Low Siglec15
TCGA.FD.A6TF.01A	Ba/Sq	MC4	GU-Inf	p53-like	Luminal_infiltrated	Differentiated	Basal	Low Siglec15
TCGA.DK.A2I2.01A	Ba/Sq	MC7	Ba/Sq	basal	Basal_squamous	Basal	Basal	Low Siglec15
TCGA.DK.A3WX.01A	Ba/Sq	MC7	Ba/Sq	basal	Basal_squamous	Basal	Basal	Low Siglec15
TCGA.XF.A8HE.01A	Ba/Sq	MC7	Ba/Sq	basal	Basal_squamous	Basal	Basal	Low Siglec15
TCGA.GU.A766.01A	Ba/Sq	MC7	Ba/Sq-Inf	basal	Basal_squamous	Basal	Basal	Low Siglec15
TCGA.4Z.AA86.01A	Ba/Sq	MC7	Ba/Sq-Inf	basal	Basal_squamous	Basal	Basal	Low Siglec15
TCGA.DK.AA74.01A	Ba/Sq	MC7	Ba/Sq-Inf	basal	Basal_squamous	Basal	Basal	Low Siglec15
TCGA.XF.A9SX.01A	Ba/Sq	MC7	Mes-like	basal	Basal_squamous	Differentiated	Basal	Low Siglec15
TCGA.FD.A3B5.01A	Ba/Sq	MC7	Ba/Sq	basal	Basal_squamous	Basal	Basal	Low Siglec15
TCGA.DK.A1AC.01A	LumU	MC3	GU	luminal	Luminal_infiltrated	Differentiated	Luminal	Low Siglec15
TCGA.XF.AAN8.01A	Stroma-rich	MC4	Mes-like	p53-like	Basal_squamous	Basal	Basal	Low Siglec15
TCGA.ZF.A9RE.01A	Ba/Sq	MC7	UroB	basal	Luminal_papillary	Basal	Basal	Low Siglec15
TCGA.XF.AAN4.01A	Stroma-rich	MC4	Mes-like	p53-like	Basal_squamous	Basal	Basal	Low Siglec15
TCGA.BT.A2LD.01A	Ba/Sq	MC7	GU-Inf	p53-like	Basal_squamous	Differentiated	Basal	Low Siglec15
TCGA.CU.A0YN.01A	Ba/Sq	MC7	Ba/Sq	basal	Basal_squamous	Basal	Basal	Low Siglec15
TCGA.FD.A3SO.01A	Ba/Sq	MC7	Ba/Sq	basal	Basal_squamous	Basal	Basal	Low Siglec15
TCGA.BT.A3PJ.01A	Ba/Sq	MC7	Ba/Sq-Inf	basal	Basal_squamous	Basal	Basal	Low Siglec15
TCGA.FD.A5BT.01A	Ba/Sq	MC4	Mes-like	basal	Basal_squamous	Differentiated	Basal	Low Siglec15
TCGA.2F.A9KW.01A	LumU	MC3	GU-Inf	p53-like	Luminal	Differentiated	Luminal	Low Siglec15
TCGA.FD.A3B3.01A	Ba/Sq	MC7	Ba/Sq	basal	Basal_squamous	Basal	Basal	Low Siglec15
TCGA.FD.A3SP.01A	Ba/Sq	MC4	Mes-like	basal	Basal_squamous	Basal	Basal	Low Siglec15
TCGA.CU.A3KJ.01A	Ba/Sq	MC7	Ba/Sq	basal	Basal_squamous	Basal	Basal	Low Siglec15
TCGA.XF.AAMH.01A	Ba/Sq	MC7	Sc/NE-like	basal	Neuronal	Differentiated	Basal	Low Siglec15
TCGA.ZF.A9RD.01A	Ba/Sq	MC7	Ba/Sq	basal	Basal_squamous	Basal	Basal	Low Siglec15
TCGA.C4.A0F1.01A	Ba/Sq	MC7	Ba/Sq	basal	Basal_squamous	Basal	Basal	Low Siglec15
TCGA.XF.A9SJ.01A	Ba/Sq	MC7	GU-Inf	p53-like	Luminal_infiltrated	Differentiated	Luminal	Low Siglec15
TCGA.FD.A3SM.01A	Stroma-rich	MC7	Ba/Sq-Inf	p53-like	Luminal_infiltrated	Differentiated	Basal	Low Siglec15
TCGA.FD.A3B4.01A	Ba/Sq	MC7	Ba/Sq	basal	Basal_squamous	Basal	Basal	Low Siglec15
TCGA.GU.A762.01A	Ba/Sq	MC7	Ba/Sq-Inf	basal	Basal_squamous	Basal	Basal	Low Siglec15
TCGA.FD.A3B7.01A	Ba/Sq	MC7	Ba/Sq-Inf	basal	Basal_squamous	Basal	Basal	Low Siglec15
TCGA.FD.A5C1.01A	Ba/Sq	MC7	Ba/Sq-Inf	basal	Basal_squamous	Basal	Basal	Low Siglec15
TCGA.XF.A9SW.01A	Stroma-rich	MC4	Mes-like	p53-like	Luminal_infiltrated	Differentiated	Basal	Low Siglec15
TCGA.K4.A5RJ.01A	Ba/Sq	MC7	Mes-like	basal	Basal_squamous	Basal	Basal	Low Siglec15
TCGA.FJ.A871.01A	Ba/Sq	MC7	Mes-like	basal	Neuronal	Differentiated	Basal	Low Siglec15
TCGA.DK.A3X2.01A	Ba/Sq	MC7	UroB	luminal	Luminal_papillary	Basal	Luminal	Low Siglec15
TCGA.GC.A3YS.01A	Ba/Sq	MC7	Ba/Sq-Inf	basal	Basal_squamous	Basal	Basal	Low Siglec15
TCGA.G2.AA3C.01A	Ba/Sq	MC7	Mes-like	basal	Basal_squamous	Basal	Basal	Low Siglec15
TCGA.ZF.A9RN.01A	Ba/Sq	MC7	Sc/NE-like	p53-like	Basal_squamous	Basal	Basal	Low Siglec15
TCGA.PQ.A6FN.01A	Ba/Sq	MC7	Ba/Sq	basal	Basal_squamous	Basal	Basal	Low Siglec15
TCGA.LC.A66R.01A	Ba/Sq	MC7	Ba/Sq-Inf	basal	Basal_squamous	Basal	Basal	Low Siglec15
TCGA.DK.A6AW.01A	LumP	MC1	GU	p53-like	Luminal_papillary	Differentiated	Luminal	Low Siglec15
TCGA.4Z.AA82.01A	Ba/Sq	MC7	Ba/Sq-Inf	basal	Basal_squamous	Basal	Basal	Low Siglec15
TCGA.BT.A20V.01A	Ba/Sq	MC7	Sc/NE-like	basal	Basal_squamous	Basal	Basal	Low Siglec15
TCGA.GC.A6I1.01A	Ba/Sq	MC7	Ba/Sq-Inf	basal	Basal_squamous	Basal	Basal	Low Siglec15
TCGA.BT.A20O.01A	Ba/Sq	MC7	Mes-like	basal	Basal_squamous	Basal	Basal	Low Siglec15
TCGA.BL.A13I.01A	Ba/Sq	MC7	Mes-like	basal	Basal_squamous	Basal	Basal	Low Siglec15
TCGA.BL.A3JM.01A	NE-like	MC7	Sc/NE-like	basal	Neuronal	Basal	Basal	Low Siglec15
TCGA.ZF.A9RF.01A	Ba/Sq	MC7	Mes-like	basal	Basal_squamous	Basal	Basal	Low Siglec15
TCGA.FD.A3N5.01A	Ba/Sq	MC7	Ba/Sq	basal	Basal_squamous	Basal	Basal	Low Siglec15
TCGA.GD.A3OS.01A	Ba/Sq	MC7	Mes-like	basal	Neuronal	Differentiated	Basal	Low Siglec15
TCGA.ZF.AA53.01A	Ba/Sq	MC7	Ba/Sq-Inf	basal	Basal_squamous	Basal	Basal	Low Siglec15
TCGA.C4.A0F7.01A	Ba/Sq	MC7	UroB	basal	Basal_squamous	Basal	Basal	Low Siglec15
TCGA.DK.AA6S.01A	Ba/Sq	MC7	Ba/Sq-Inf	basal	Basal_squamous	Basal	Basal	Low Siglec15
TCGA.XF.A8HD.01A	Ba/Sq	MC7	GU-Inf	p53-like	Basal_squamous	Differentiated	Basal	Low Siglec15
TCGA.XF.A9T5.01A	Ba/Sq	MC7	Ba/Sq-Inf	basal	Basal_squamous	Basal	Basal	Low Siglec15
TCGA.GV.A3JZ.01A	LumU	MC3	GU-Inf	luminal	Luminal	Differentiated	Luminal	Low Siglec15
TCGA.BT.A20U.01A	Ba/Sq	MC7	Ba/Sq	basal	Basal_squamous	Basal	Basal	Low Siglec15
TCGA.4Z.AA84.01A	Ba/Sq	MC7	GU-Inf	p53-like	Basal_squamous	Differentiated	Basal	Low Siglec15
TCGA.XF.AAMT.01A	Ba/Sq	MC7	Ba/Sq-Inf	basal	Basal_squamous	Basal	Basal	Low Siglec15
TCGA.GC.A3WC.01A	Ba/Sq	MC7	Ba/Sq	basal	Basal_squamous	Basal	Basal	Low Siglec15
TCGA.FD.A43Y.01A	Ba/Sq	MC7	Ba/Sq	basal	Basal_squamous	Basal	Basal	Low Siglec15
TCGA.ZF.AA5N.01A	LumP	MC7	GU-Inf	p53-like	Luminal_papillary	Differentiated	Luminal	Low Siglec15
TCGA.XF.A9T2.01A	Ba/Sq	MC7	Sc/NE-like	basal	Neuronal	Differentiated	Basal	Low Siglec15
TCGA.2F.A9KT.01A	Ba/Sq	MC7	Ba/Sq	luminal	Luminal_papillary	Differentiated	Basal	Low Siglec15
TCGA.UY.A9PB.01A	Ba/Sq	MC7	Ba/Sq-Inf	basal	Basal_squamous	Basal	Basal	Low Siglec15
TCGA.XF.AAN3.01A	Ba/Sq	MC7	Ba/Sq-Inf	p53-like	Basal_squamous	Basal	Basal	Low Siglec15
TCGA.K4.A5RH.01A	Ba/Sq	MC7	Mes-like	basal	Basal_squamous	Basal	Basal	Low Siglec15
TCGA.HQ.A2OE.01A	LumP	MC1	UroA-Prog	luminal	Luminal_papillary	Basal	Luminal	Low Siglec15
TCGA.DK.AA6T.01A	Stroma-rich	MC3	Sc/NE-like	p53-like	Luminal_infiltrated	Differentiated	Basal	Low Siglec15
TCGA.FD.A5BS.01A	Ba/Sq	MC4	Mes-like	basal	Basal_squamous	Basal	Basal	Low Siglec15
TCGA.FD.A3SN.01A	Ba/Sq	MC7	Ba/Sq-Inf	p53-like	Basal_squamous	Differentiated	Basal	Low Siglec15
TCGA.XF.A9SM.01A	Ba/Sq	MC7	Ba/Sq-Inf	basal	Basal_squamous	Basal	Basal	Low Siglec15
TCGA.FD.A6TB.01A	Stroma-rich	MC4	Mes-like	p53-like	Luminal_infiltrated	Differentiated	Basal	Low Siglec15
TCGA.UY.A78L.01A	Ba/Sq	MC7	Ba/Sq	basal	Basal_squamous	Basal	Basal	Low Siglec15
TCGA.FD.A3B6.01A	Ba/Sq	MC7	Ba/Sq-Inf	basal	Basal_squamous	Basal	Basal	Low Siglec15
TCGA.SY.A9G0.01A	Stroma-rich	MC4	Mes-like	p53-like	Luminal_infiltrated	Differentiated	Basal	Low Siglec15
TCGA.FD.A3B8.01A	Ba/Sq	MC4	Ba/Sq-Inf	basal	Basal_squamous	Basal	Basal	Low Siglec15
TCGA.FD.A62N.01A	Ba/Sq	MC7	Ba/Sq-Inf	basal	Basal_squamous	Basal	Basal	Low Siglec15
TCGA.GU.AATQ.01A	Ba/Sq	MC7	UroB	basal	Basal_squamous	Basal	Basal	Low Siglec15
TCGA.FD.A6TD.01A	Ba/Sq	MC7	Ba/Sq-Inf	basal	Basal_squamous	Basal	Basal	Low Siglec15
TCGA.FD.A62S.01A	Ba/Sq	MC7	Ba/Sq-Inf	basal	Basal_squamous	Basal	Basal	Low Siglec15
TCGA.FD.A6TK.01A	Ba/Sq	MC7	Ba/Sq-Inf	basal	Basal_squamous	Differentiated	Basal	Low Siglec15
TCGA.5N.A9KI.01A	LumU	MC2	GU-Inf	luminal	Luminal_infiltrated	Differentiated	Luminal	Low Siglec15
TCGA.DK.A1AB.01A	Ba/Sq	MC7	Ba/Sq-Inf	basal	Basal_squamous	Basal	Basal	Low Siglec15
TCGA.BT.A42E.01A	Ba/Sq	MC7	Ba/Sq	basal	Basal_squamous	Basal	Basal	Low Siglec15
TCGA.K4.A5RI.01A	Ba/Sq	MC7	UroB	basal	Basal_squamous	Basal	Basal	Low Siglec15
TCGA.DK.A2HX.01A	Stroma-rich	MC4	GU-Inf	p53-like	Luminal_infiltrated	Differentiated	Basal	Low Siglec15
TCGA.4Z.AA7M.01A	LumP	MC1	UroC	luminal	Luminal_papillary	Differentiated	Luminal	Low Siglec15
TCGA.DK.A2I4.01A	Ba/Sq	MC7	Mes-like	basal	Basal_squamous	Basal	Basal	Low Siglec15
TCGA.XF.AAMR.01A	Stroma-rich	MC4	Mes-like	p53-like	Luminal_infiltrated	Basal	Basal	Low Siglec15
TCGA.XF.A9SK.01A	Stroma-rich	MC4	Uro-Inf	p53-like	Luminal_infiltrated	Differentiated	Basal	Low Siglec15
TCGA.ZF.AA5P.01A	Stroma-rich	MC4	Mes-like	p53-like	Luminal_infiltrated	Differentiated	Basal	Low Siglec15
TCGA.ZF.AA56.01A	Ba/Sq	MC7	UroB	basal	Basal_squamous	Basal	Basal	Low Siglec15
TCGA.XF.A9SZ.01A	LumNS	MC2	GU-Inf	luminal	Luminal_infiltrated	Differentiated	Basal	Low Siglec15
TCGA.CU.A72E.01A	Ba/Sq	MC7	UroB	basal	Basal_squamous	Basal	Basal	Low Siglec15
TCGA.CF.A1HS.01A	Ba/Sq	MC7	Ba/Sq	basal	Basal_squamous	Basal	Basal	Low Siglec15
TCGA.XF.A9T6.01A	Ba/Sq	MC7	Ba/Sq-Inf	basal	Basal_squamous	Differentiated	Basal	Low Siglec15
TCGA.GV.A3QG.01A	Stroma-rich	MC4	GU-Inf	basal	Luminal_infiltrated	Differentiated	Basal	Low Siglec15
TCGA.BT.A42F.01A	Ba/Sq	MC7	Ba/Sq	basal	Basal_squamous	Basal	Basal	Low Siglec15
TCGA.C4.A0F0.01A	Ba/Sq	MC7	Ba/Sq-Inf	basal	Basal_squamous	Basal	Basal	Low Siglec15
TCGA.KQ.A41S.01A	LumU	MC2	GU-Inf	p53-like	Luminal_infiltrated	Differentiated	Luminal	Low Siglec15
TCGA.4Z.AA7W.01A	Ba/Sq	MC7	Ba/Sq-Inf	basal	Basal_squamous	Basal	Basal	Low Siglec15
TCGA.XF.A9SL.01A	Stroma-rich	MC4	Mes-like	p53-like	Luminal_infiltrated	Differentiated	Basal	Low Siglec15
TCGA.ZF.AA5H.01A	Ba/Sq	MC7	Ba/Sq-Inf	basal	Basal_squamous	Differentiated	Basal	Low Siglec15
TCGA.G2.A2EF.01A	Ba/Sq	MC7	Ba/Sq-Inf	basal	Basal_squamous	Basal	Basal	Low Siglec15
TCGA.XF.A9SI.01A	Stroma-rich	MC4	Mes-like	basal	Basal_squamous	Basal	Basal	Low Siglec15
TCGA.SY.A9G5.01A	Ba/Sq	MC7	Ba/Sq-Inf	basal	Basal_squamous	Basal	Basal	Low Siglec15
TCGA.K4.A54R.01A	LumNS	MC7	Mes-like	luminal	Luminal_infiltrated	Differentiated	Basal	Low Siglec15
TCGA.BT.A3PK.01A	Ba/Sq	MC7	Ba/Sq	basal	Basal_squamous	Basal	Basal	Low Siglec15
TCGA.GU.AATO.01A	Ba/Sq	MC2	GU-Inf	basal	Luminal_infiltrated	Differentiated	Luminal	Low Siglec15
TCGA.E7.A7DV.01A	Ba/Sq	MC7	Mes-like	basal	Basal_squamous	Differentiated	Basal	Low Siglec15
TCGA.XF.AAMW.01A	Ba/Sq	MC7	Ba/Sq-Inf	basal	Basal_squamous	Basal	Basal	Low Siglec15
TCGA.FD.A43N.01A	LumNS	MC2	UroC	luminal	Luminal	Differentiated	Luminal	Low Siglec15
TCGA.FD.A3SR.01A	LumU	MC4	GU-Inf	luminal	Luminal_infiltrated	Differentiated	Luminal	Low Siglec15
TCGA.ZF.A9R7.01A	LumP	MC1	UroA-Prog	p53-like	Luminal_papillary	Basal	Luminal	Low Siglec15
TCGA.4Z.AA81.01A	Ba/Sq	MC7	GU-Inf	basal	Luminal_papillary	Differentiated	Basal	Low Siglec15
TCGA.E7.A541.01A	LumP	MC1	GU	luminal	Luminal_papillary	Differentiated	Luminal	Low Siglec15
TCGA.DK.A3IU.01A	Ba/Sq	MC4	Ba/Sq-Inf	basal	Basal_squamous	Differentiated	Basal	Low Siglec15
TCGA.ZF.AA58.01A	Ba/Sq	MC7	Mes-like	basal	Basal_squamous	Basal	Basal	Low Siglec15
TCGA.FD.A62P.01A	Ba/Sq	MC7	Ba/Sq	basal	Luminal_infiltrated	Differentiated	Basal	Low Siglec15
TCGA.ZF.A9RC.01A	Stroma-rich	MC5	Uro-Inf	p53-like	Luminal	Differentiated	Luminal	Low Siglec15
TCGA.4Z.AA83.01A	LumP	MC1	UroA-Prog	p53-like	Luminal_papillary	Basal	Luminal	Low Siglec15
TCGA.CF.A8HX.01A	LumP	MC1	UroA-Prog	p53-like	Luminal_papillary	Differentiated	Luminal	Low Siglec15
TCGA.XF.AAME.01A	Ba/Sq	MC7	Ba/Sq-Inf	p53-like	Basal_squamous	Basal	Basal	Low Siglec15
TCGA.FT.A3EE.01A	LumP	MC7	UroA-Prog	luminal	Luminal_papillary	Differentiated	Luminal	Low Siglec15
TCGA.DK.AA6W.01A	NE-like	MC7	Sc/NE-like	p53-like	Neuronal	Basal	Basal	Low Siglec15
TCGA.BL.A13I.01B	Ba/Sq	MC7	Mes-like	basal	Basal_squamous	Basal	Basal	Low Siglec15
TCGA.DK.A1A5.01A	Ba/Sq	MC7	Ba/Sq-Inf	p53-like	Luminal_infiltrated	Differentiated	Basal	Low Siglec15
TCGA.DK.A3IN.01A	Ba/Sq	MC7	Ba/Sq-Inf	basal	Basal_squamous	Differentiated	Basal	Low Siglec15
TCGA.FD.A3SQ.01A	Stroma-rich	MC4	Uro-Inf	p53-like	Luminal_infiltrated	Differentiated	Luminal	Low Siglec15
TCGA.GV.A3JX.01A	LumU	MC1	GU	luminal	Luminal_papillary	Differentiated	Luminal	Low Siglec15
TCGA.BT.A20J.01A	Ba/Sq	MC7	Sc/NE-like	p53-like	Basal_squamous	Basal	Basal	Low Siglec15
TCGA.BT.A20R.01A	Stroma-rich	MC4	GU-Inf	p53-like	Luminal_infiltrated	Differentiated	Basal	Low Siglec15
TCGA.FJ.A3Z7.01A	LumU	MC3	GU	p53-like	Luminal	Differentiated	Luminal	Low Siglec15
TCGA.C4.A0EZ.01A	NE-like	MC6	Sc/NE-like	basal	Neuronal	Differentiated	Basal	Low Siglec15
TCGA.DK.AA6X.01A	LumP	MC1	GU	p53-like	Luminal_infiltrated	Basal	Luminal	Low Siglec15
TCGA.DK.A1A3.01A	LumU	MC2	GU-Inf	luminal	Luminal_infiltrated	Differentiated	Luminal	Low Siglec15
TCGA.CF.A8HY.01A	LumP	MC1	UroA-Prog	luminal	Luminal_papillary	Differentiated	Luminal	Low Siglec15
TCGA.HQ.A2OF.01A	LumU	MC3	Sc/NE-like	luminal	Luminal_papillary	Differentiated	Luminal	Low Siglec15
TCGA.ZF.AA52.01A	Stroma-rich	MC4	GU-Inf	p53-like	Luminal_infiltrated	Differentiated	Basal	Low Siglec15
TCGA.YF.AA3L.01A	LumP	MC1	UroA-Prog	p53-like	Luminal_papillary	Differentiated	Luminal	Low Siglec15
TCGA.XF.A9SU.01A	LumNS	MC5	Uro-Inf	p53-like	Luminal_infiltrated	Differentiated	Luminal	Low Siglec15
TCGA.E5.A2PC.01A	Ba/Sq	MC7	UroB	luminal	Luminal_papillary	Basal	Basal	Low Siglec15
TCGA.DK.AA6L.01A	Ba/Sq	MC7	UroB	basal	Luminal_papillary	Basal	Luminal	Low Siglec15
TCGA.GC.A3I6.01A	Ba/Sq	MC7	Ba/Sq	basal	Basal_squamous	Basal	Basal	Low Siglec15
TCGA.GV.A40G.01A	LumU	MC1	GU	luminal	Luminal_papillary	Differentiated	Luminal	Low Siglec15
TCGA.XF.AAN2.01A	Ba/Sq	MC7	Ba/Sq	basal	Basal_squamous	Differentiated	Basal	Low Siglec15
TCGA.UY.A9PE.01A	LumNS	MC2	UroC	p53-like	Luminal	Differentiated	Luminal	Low Siglec15
TCGA.FT.A61P.01A	Ba/Sq	MC4	Mes-like	basal	Basal_squamous	Differentiated	Basal	Low Siglec15
TCGA.BL.A0C8.01A	LumU	MC1	UroC	luminal	Luminal	Differentiated	Luminal	Low Siglec15
TCGA.UY.A8OC.01A	Ba/Sq	MC7	Ba/Sq-Inf	basal	Basal_squamous	Basal	Basal	Low Siglec15
TCGA.DK.AA71.01A	LumP	MC1	UroA-Prog	luminal	Luminal_papillary	Differentiated	Luminal	Low Siglec15
TCGA.FD.A5BZ.01A	Stroma-rich	MC5	Uro-Inf	p53-like	Luminal_infiltrated	Differentiated	Luminal	Low Siglec15
TCGA.G2.A2EK.01A	LumP	MC1	UroA-Prog	p53-like	Luminal_papillary	Basal	Luminal	Low Siglec15
TCGA.FJ.A3ZE.01A	LumP	MC1	UroA-Prog	luminal	Luminal_papillary	Differentiated	Luminal	Low Siglec15
TCGA.BL.A5ZZ.01A	Ba/Sq	MC7	Mes-like	basal	Basal_squamous	Basal	Basal	Low Siglec15
TCGA.K4.A3WS.01A	Stroma-rich	MC4	Uro-Inf	p53-like	Luminal_infiltrated	Differentiated	Luminal	Low Siglec15
TCGA.BT.A2LB.01A	LumNS	MC2	Uro-Inf	p53-like	Luminal_infiltrated	Differentiated	Luminal	Low Siglec15
TCGA.K4.A6FZ.01A	Ba/Sq	MC7	UroB	basal	Luminal_papillary	Basal	Basal	Low Siglec15
TCGA.UY.A78P.01A	Ba/Sq	MC7	Ba/Sq	basal	Basal_squamous	Basal	Basal	Low Siglec15
TCGA.DK.A6B5.01A	Ba/Sq	MC7	UroB	basal	Basal_squamous	Basal	Basal	Low Siglec15
TCGA.XF.A9T0.01A	LumNS	MC1	UroC	luminal	Luminal	Differentiated	Luminal	Low Siglec15
TCGA.ZF.AA4R.01A	Ba/Sq	MC7	Ba/Sq-Inf	basal	Luminal_infiltrated	Differentiated	Basal	Low Siglec15
TCGA.GD.A6C6.01A	LumP	MC1	GU-Inf	p53-like	Luminal_papillary	Differentiated	Luminal	Low Siglec15
TCGA.5N.A9KM.01A	LumNS	MC2	UroC	p53-like	Luminal_infiltrated	Differentiated	Luminal	Low Siglec15
TCGA.XF.A9SP.01A	Stroma-rich	MC4	Uro-Inf	p53-like	Luminal_infiltrated	Differentiated	Luminal	Low Siglec15
TCGA.2F.A9KR.01A	Ba/Sq	MC7	UroB	basal	Luminal_papillary	Basal	Luminal	Low Siglec15
TCGA.UY.A9PD.01A	LumNS	MC2	UroC	luminal	Luminal	Differentiated	Luminal	High Siglec15
TCGA.BL.A13J.01A	Ba/Sq	MC7	Ba/Sq	luminal	Luminal_infiltrated	Basal	Luminal	High Siglec15
TCGA.ZF.AA51.01A	LumP	MC1	UroC	luminal	Luminal_infiltrated	Differentiated	Luminal	High Siglec15
TCGA.XF.A9T3.01A	Ba/Sq	MC7	Mes-like	p53-like	Basal_squamous	Differentiated	Basal	High Siglec15
TCGA.E7.A5KE.01A	LumP	MC1	GU	luminal	Luminal_papillary	Differentiated	Luminal	High Siglec15
TCGA.ZF.AA4U.01A	LumP	MC1	UroB	luminal	Luminal_papillary	Basal	Luminal	High Siglec15
TCGA.DK.A3WY.01A	Stroma-rich	MC4	Mes-like	basal	Basal_squamous	Basal	Basal	High Siglec15
TCGA.ZF.A9R2.01A	LumP	MC1	UroA-Prog	luminal	Luminal_papillary	Basal	Luminal	High Siglec15
TCGA.G2.A2EO.01A	LumP	MC1	Uro-Inf	p53-like	Luminal_infiltrated	Differentiated	Luminal	High Siglec15
TCGA.XF.AAMG.01A	LumU	MC3	Sc/NE-like	p53-like	Neuronal	Basal	Luminal	High Siglec15
TCGA.DK.A3IV.01A	LumU	MC1	GU	luminal	Luminal_papillary	Differentiated	Luminal	High Siglec15
TCGA.R3.A69X.01A	LumNS	MC4	Uro-Inf	p53-like	Luminal_infiltrated	Differentiated	Luminal	High Siglec15
TCGA.E7.A4IJ.01A	LumP	MC1	UroC	luminal	Luminal_papillary	Differentiated	Luminal	High Siglec15
TCGA.4Z.AA7N.01A	Stroma-rich	MC4	Uro-Inf	p53-like	Luminal_infiltrated	Differentiated	Luminal	High Siglec15
TCGA.DK.A3IL.01A	LumNS	MC1	UroC	p53-like	Luminal	Differentiated	Luminal	High Siglec15
TCGA.CF.A3MF.01A	LumP	MC1	UroA-Prog	luminal	Luminal_papillary	Differentiated	Luminal	High Siglec15
TCGA.DK.A3IT.01A	LumNS	MC2	UroC	p53-like	Luminal	Differentiated	Luminal	High Siglec15
TCGA.E7.A6MD.01A	Stroma-rich	MC4	UroA-Prog	p53-like	Luminal_infiltrated	Basal	Luminal	High Siglec15
TCGA.GV.A3QI.01A	LumP	MC1	GU	luminal	Luminal_papillary	Basal	Luminal	High Siglec15
TCGA.KQ.A41N.01A	LumP	MC1	UroC	p53-like	Luminal_papillary	Differentiated	Luminal	High Siglec15
TCGA.FD.A6TI.01A	LumNS	MC2	UroC	p53-like	Luminal	Differentiated	Luminal	High Siglec15
TCGA.GU.A763.01A	LumP	MC1	UroA-Prog	luminal	Luminal_papillary	Basal	Luminal	High Siglec15
TCGA.BT.A3PH.01A	LumP	MC1	UroA-Prog	luminal	Luminal	Differentiated	Luminal	High Siglec15
TCGA.E7.A8O8.01A	LumP	MC1	UroA-Prog	p53-like	Luminal_papillary	Differentiated	Luminal	High Siglec15
TCGA.GU.A42P.01A	LumU	MC1	GU	luminal	Luminal_papillary	Differentiated	Luminal	High Siglec15
TCGA.DK.A6AV.01A	LumP	MC1	UroA-Prog	luminal	Luminal_papillary	Differentiated	Luminal	High Siglec15
TCGA.BT.A20N.01A	LumP	MC7	UroA-Prog	luminal	Luminal_papillary	Basal	Luminal	High Siglec15
TCGA.XF.A8HC.01A	LumU	MC1	GU	luminal	Luminal_papillary	Differentiated	Luminal	High Siglec15
TCGA.GV.A3JV.01A	LumNS	MC1	UroA-Prog	luminal	Luminal	Differentiated	Luminal	High Siglec15
TCGA.FD.A6TC.01A	LumNS	MC7	GU-Inf	p53-like	Luminal_infiltrated	Differentiated	Basal	High Siglec15
TCGA.UY.A8OD.01A	Stroma-rich	MC4	GU-Inf	p53-like	Luminal_infiltrated	Differentiated	Luminal	High Siglec15
TCGA.H4.A2HO.01A	LumU	MC1	UroC	luminal	Luminal_papillary	Differentiated	Luminal	High Siglec15
TCGA.FD.A5BV.01A	LumP	MC1	GU	p53-like	Luminal_papillary	Differentiated	Luminal	High Siglec15
TCGA.FD.A3NA.01A	LumP	MC1	UroC	basal	Luminal_papillary	Differentiated	Luminal	High Siglec15
TCGA.XF.A8HF.01A	LumNS	MC1	UroC	luminal	Luminal	Differentiated	Luminal	High Siglec15
TCGA.HQ.A5ND.01A	Ba/Sq	MC7	UroB	basal	Basal_squamous	Basal	Basal	High Siglec15
TCGA.CU.A0YR.01A	LumU	MC1	UroC	luminal	Luminal	Differentiated	Luminal	High Siglec15
TCGA.E7.A4XJ.01A	LumP	MC1	UroA-Prog	luminal	Luminal_papillary	Differentiated	Luminal	High Siglec15
TCGA.S5.A6DX.01A	LumNS	MC2	Uro-Inf	p53-like	Luminal	Differentiated	Luminal	High Siglec15
TCGA.BT.A20T.01A	LumP	MC7	UroB	basal	Luminal_infiltrated	Differentiated	Luminal	High Siglec15
TCGA.GD.A3OQ.01A	Ba/Sq	MC7	Ba/Sq	basal	Luminal_papillary	Basal	Basal	High Siglec15
TCGA.FD.A43S.01A	Stroma-rich	MC4	Uro-Inf	p53-like	Luminal_infiltrated	Differentiated	Basal	High Siglec15
TCGA.GU.A42R.01A	LumP	MC1	UroA-Prog	luminal	Luminal_papillary	Basal	Luminal	High Siglec15
TCGA.DK.A3IS.01A	LumP	MC1	UroA-Prog	luminal	Luminal_papillary	Differentiated	Luminal	High Siglec15
TCGA.2F.A9KQ.01A	LumP	MC1	UroA-Prog	luminal	Luminal_papillary	Differentiated	Luminal	High Siglec15
TCGA.K4.A4AB.01B	LumP	MC4	Uro-Inf	p53-like	Luminal_infiltrated	Differentiated	Basal	High Siglec15
TCGA.HQ.A5NE.01A	Ba/Sq	MC7	Ba/Sq	basal	Basal_squamous	Basal	Basal	High Siglec15
TCGA.K4.AAQO.01A	Stroma-rich	MC4	UroC	p53-like	Luminal_infiltrated	Differentiated	Luminal	High Siglec15
TCGA.GU.AATP.01A	LumU	MC2	GU-Inf	p53-like	Luminal_infiltrated	Differentiated	Luminal	High Siglec15
TCGA.KQ.A41P.01A	LumP	MC1	Uro-Inf	p53-like	Luminal	Differentiated	Luminal	High Siglec15
TCGA.UY.A78M.01A	LumP	MC1	Uro-Inf	luminal	Luminal	Differentiated	Luminal	High Siglec15
TCGA.CF.A9FF.01A	LumP	MC1	UroA-Prog	luminal	Luminal_papillary	Differentiated	Luminal	High Siglec15
TCGA.XF.A9SV.01A	LumNS	MC2	UroC	p53-like	Luminal	Differentiated	Luminal	High Siglec15
TCGA.GD.A2C5.01A	LumNS	MC2	UroC	p53-like	Luminal	Differentiated	Luminal	High Siglec15
TCGA.DK.A6B2.01A	LumNS	MC2	UroC	p53-like	Luminal	Differentiated	Luminal	High Siglec15
TCGA.DK.A3IK.01A	LumNS	MC2	UroC	p53-like	Luminal	Differentiated	Luminal	High Siglec15
TCGA.XF.A8HH.01A	LumNS	MC2	UroC	p53-like	Luminal	Differentiated	Luminal	High Siglec15
TCGA.CF.A3MI.01A	LumP	MC1	UroA-Prog	p53-like	Luminal_papillary	Differentiated	Luminal	High Siglec15
TCGA.GC.A6I3.01A	LumP	MC1	UroC	luminal	Luminal	Differentiated	Luminal	High Siglec15
TCGA.KQ.A41Q.01A	LumU	MC1	UroC	luminal	Luminal_papillary	Differentiated	Luminal	High Siglec15
TCGA.4Z.AA7S.01A	LumP	MC1	UroA-Prog	luminal	Luminal_papillary	Differentiated	Luminal	High Siglec15
TCGA.XF.AAMX.01A	LumNS	MC1	UroC	luminal	Luminal	Differentiated	Luminal	High Siglec15
TCGA.YF.AA3M.01A	Ba/Sq	MC7	UroB	basal	Luminal_papillary	Differentiated	Luminal	High Siglec15
TCGA.FD.A5C0.01A	LumP	MC1	UroC	luminal	Luminal	Differentiated	Luminal	High Siglec15
TCGA.DK.A1A6.01A	LumU	MC1	UroC	luminal	Luminal	Differentiated	Luminal	High Siglec15
TCGA.MV.A51V.01A	LumU	MC1	GU	luminal	Luminal_papillary	Differentiated	Luminal	High Siglec15
TCGA.XF.AAN1.01A	LumP	MC1	UroA-Prog	p53-like	Luminal_papillary	Differentiated	Luminal	High Siglec15
TCGA.H4.A2HQ.01A	LumP	MC1	UroA-Prog	luminal	Luminal_papillary	Basal	Luminal	High Siglec15
TCGA.CF.A3MG.01A	LumP	MC1	UroA-Prog	luminal	Luminal_papillary	Differentiated	Luminal	High Siglec15
TCGA.DK.A1AA.01A	LumP	MC1	UroA-Prog	luminal	Luminal_papillary	Basal	Luminal	High Siglec15
TCGA.ZF.A9R3.01A	LumP	MC1	UroC	luminal	Luminal_papillary	Differentiated	Luminal	High Siglec15
TCGA.DK.A1AG.01A	LumP	MC1	UroA-Prog	p53-like	Luminal_papillary	Basal	Luminal	High Siglec15
TCGA.CF.A7I0.01A	LumP	MC1	UroA-Prog	p53-like	Luminal	Differentiated	Luminal	High Siglec15
TCGA.4Z.AA87.01A	LumU	MC3	UroC	luminal	Luminal	Differentiated	Luminal	High Siglec15
TCGA.GC.A3RD.01A	LumP	MC1	UroA-Prog	luminal	Luminal_papillary	Differentiated	Luminal	High Siglec15
TCGA.XF.A8HB.01A	LumP	MC1	UroB	luminal	Luminal_papillary	Basal	Luminal	High Siglec15
TCGA.FD.A43P.01A	LumU	MC3	GU	luminal	Luminal	Differentiated	Luminal	High Siglec15
TCGA.XF.A9SY.01A	Ba/Sq	MC7	Ba/Sq-Inf	basal	Basal_squamous	Basal	Basal	High Siglec15
TCGA.FD.A43X.01A	LumP	MC1	UroA-Prog	luminal	Luminal_papillary	Differentiated	Luminal	High Siglec15
TCGA.UY.A9PH.01A	LumP	MC1	UroC	p53-like	Luminal_papillary	Differentiated	Luminal	High Siglec15
TCGA.CF.A5UA.01A	LumP	MC1	UroA-Prog	p53-like	Luminal_papillary	Differentiated	Luminal	High Siglec15
TCGA.DK.A2I6.01A	Ba/Sq	MC7	Ba/Sq-Inf	basal	Basal_squamous	Differentiated	Basal	High Siglec15
TCGA.DK.A6B1.01A	LumU	MC1	GU	luminal	Luminal_papillary	Differentiated	Luminal	High Siglec15
TCGA.GV.A3QH.01A	LumU	MC1	GU	luminal	Luminal_papillary	Differentiated	Luminal	High Siglec15
TCGA.XF.AAMQ.01A	LumP	MC1	UroA-Prog	p53-like	Luminal_papillary	Differentiated	Luminal	High Siglec15
TCGA.DK.AA75.01A	LumU	MC1	GU	luminal	Luminal_papillary	Differentiated	Luminal	High Siglec15
TCGA.S5.AA26.01A	LumP	MC1	UroA-Prog	p53-like	Luminal_papillary	Differentiated	Luminal	High Siglec15
TCGA.E7.A6ME.01A	LumU	MC3	GU	luminal	Luminal_papillary	Differentiated	Luminal	High Siglec15
TCGA.CF.A9FL.01A	LumP	MC1	UroA-Prog	p53-like	Luminal	Differentiated	Luminal	High Siglec15
TCGA.CU.A0YO.01A	LumP	MC4	UroA-Prog	p53-like	Luminal_infiltrated	Basal	Luminal	High Siglec15
TCGA.E5.A4U1.01A	LumP	MC1	UroA-Prog	p53-like	Luminal_papillary	Differentiated	Luminal	High Siglec15
TCGA.FD.A6TE.01A	LumP	MC1	GU	luminal	Luminal_papillary	Basal	Luminal	High Siglec15
TCGA.GC.A3OO.01A	Stroma-rich	MC4	GU-Inf	p53-like	Luminal_infiltrated	Differentiated	Luminal	High Siglec15
TCGA.UY.A9PF.01A	LumP	MC1	UroA-Prog	luminal	Luminal	Differentiated	Luminal	High Siglec15
TCGA.BL.A13J.01B	LumP	MC1	UroA-Prog	luminal	Luminal	Basal	Luminal	High Siglec15
TCGA.FD.A43U.01A	LumNS	MC2	Uro-Inf	p53-like	Luminal_infiltrated	Differentiated	Luminal	High Siglec15
TCGA.UY.A9PA.01A	LumP	MC1	UroA-Prog	p53-like	Luminal_papillary	Basal	Luminal	High Siglec15
TCGA.FD.A62O.01A	LumP	MC1	UroA-Prog	luminal	Luminal	Differentiated	Luminal	High Siglec15
TCGA.2F.A9KO.01A	LumP	MC1	UroB	p53-like	Luminal_infiltrated	Basal	Luminal	High Siglec15
TCGA.BT.A20P.01A	LumP	MC1	UroA-Prog	luminal	Luminal_papillary	Differentiated	Luminal	High Siglec15
TCGA.GC.A4ZW.01A	LumU	MC1	Sc/NE-like	p53-like	Luminal_papillary	Basal	Luminal	High Siglec15
TCGA.BT.A20Q.01A	LumP	MC4	Uro-Inf	p53-like	Luminal_infiltrated	Differentiated	Luminal	High Siglec15
TCGA.4Z.AA7Q.01A	Ba/Sq	MC7	UroB	basal	Basal_squamous	Basal	Basal	High Siglec15
TCGA.E7.A7PW.01A	LumP	MC1	UroC	luminal	Luminal_papillary	Differentiated	Luminal	High Siglec15
TCGA.LT.A8JT.01A	LumP	MC1	UroA-Prog	luminal	Luminal_papillary	Differentiated	Luminal	High Siglec15
TCGA.4Z.AA80.01A	LumP	MC1	UroC	luminal	Luminal_papillary	Differentiated	Luminal	High Siglec15
TCGA.DK.AA6U.01A	LumU	MC1	GU	luminal	Luminal_papillary	Differentiated	Luminal	High Siglec15
TCGA.ZF.A9R5.01A	LumP	MC1	UroA-Prog	p53-like	Luminal_papillary	Basal	Luminal	High Siglec15
TCGA.DK.A3X1.01A	LumP	MC1	UroC	luminal	Luminal_papillary	Differentiated	Luminal	High Siglec15
TCGA.YC.A8S6.01A	LumP	MC1	Uro-Inf	p53-like	Luminal_infiltrated	Differentiated	Luminal	High Siglec15
TCGA.BL.A0C8.01B	LumU	MC1	GU	luminal	Luminal_papillary	Differentiated	Luminal	High Siglec15
TCGA.XF.AAMY.01A	LumNS	MC2	UroC	luminal	Luminal	Differentiated	Luminal	High Siglec15
TCGA.4Z.AA7Y.01A	LumP	MC1	UroA-Prog	luminal	Luminal_papillary	Differentiated	Luminal	High Siglec15
TCGA.K4.A83P.01A	Stroma-rich	MC4	Mes-like	p53-like	Luminal_infiltrated	Differentiated	Luminal	High Siglec15
TCGA.DK.A2I1.01A	LumNS	MC2	UroC	p53-like	Luminal	Differentiated	Luminal	High Siglec15
TCGA.DK.A3IQ.01A	Stroma-rich	MC4	Mes-like	p53-like	Luminal_infiltrated	Differentiated	Basal	High Siglec15
TCGA.UY.A78N.01A	LumP	MC3	UroC	p53-like	Luminal	Basal	Luminal	High Siglec15
TCGA.ZF.A9R0.01A	LumNS	MC2	UroC	p53-like	Luminal	Differentiated	Luminal	High Siglec15
TCGA.C4.A0F6.01A	LumP	MC1	UroC	p53-like	Luminal	Differentiated	Luminal	High Siglec15
TCGA.CF.A47V.01A	LumP	MC1	UroA-Prog	p53-like	Luminal_papillary	Differentiated	Luminal	High Siglec15
TCGA.G2.A3IE.01A	LumP	MC1	UroA-Prog	p53-like	Luminal_papillary	Differentiated	Luminal	High Siglec15
TCGA.GC.A3RB.01A	LumP	MC1	UroA-Prog	luminal	Luminal_papillary	Basal	Luminal	High Siglec15
TCGA.G2.A2EC.01A	LumNS	MC2	UroA-Prog	p53-like	Luminal_infiltrated	Differentiated	Luminal	High Siglec15
TCGA.ZF.A9R4.01A	LumP	MC1	UroC	luminal	Luminal_papillary	Differentiated	Luminal	High Siglec15
TCGA.4Z.AA7O.01A	LumP	MC1	UroA-Prog	p53-like	Luminal_papillary	Differentiated	Luminal	High Siglec15
TCGA.E7.A519.01A	LumP	MC1	Uro-Inf	p53-like	Luminal_papillary	Differentiated	Luminal	High Siglec15
TCGA.2F.A9KP.01A	LumP	MC1	UroA-Prog	luminal	Luminal_papillary	Differentiated	Luminal	High Siglec15
TCGA.FD.A6TA.01A	LumNS	MC2	Uro-Inf	p53-like	Luminal_infiltrated	Differentiated	Luminal	High Siglec15
TCGA.CF.A9FH.01A	LumP	MC1	UroA-Prog	luminal	Luminal_papillary	Differentiated	Luminal	High Siglec15
TCGA.ZF.AA4T.01A	LumU	MC3	GU	luminal	Luminal_papillary	Differentiated	Luminal	High Siglec15
TCGA.CF.A47S.01A	LumP	MC1	UroA-Prog	p53-like	Luminal_papillary	Differentiated	Luminal	High Siglec15
TCGA.XF.A8HI.01A	LumP	MC1	UroA-Prog	luminal	Luminal_papillary	Basal	Luminal	High Siglec15
TCGA.DK.AA77.01A	LumP	MC1	UroA-Prog	luminal	Luminal_papillary	Differentiated	Luminal	High Siglec15
TCGA.GD.A3OP.01A	LumNS	MC2	UroC	p53-like	Luminal	Differentiated	Luminal	High Siglec15
TCGA.XF.AAMZ.01A	LumP	MC1	UroC	luminal	Luminal_papillary	Differentiated	Luminal	High Siglec15
TCGA.FJ.A3ZF.01A	LumU	MC3	GU	luminal	Luminal_papillary	Differentiated	Luminal	High Siglec15
TCGA.G2.A3VY.01A	LumU	MC1	UroC	luminal	Luminal_papillary	Differentiated	Luminal	High Siglec15
TCGA.XF.A9T4.01A	Ba/Sq	MC7	Ba/Sq	basal	Basal_squamous	Basal	Basal	High Siglec15
TCGA.GV.A3JW.01A	LumP	MC1	UroC	luminal	Luminal_papillary	Differentiated	Luminal	High Siglec15
TCGA.FD.A5BR.01A	LumP	MC2	Uro-Inf	basal	Luminal_infiltrated	Differentiated	Luminal	High Siglec15
TCGA.K4.A3WU.01B	LumNS	MC2	UroC	p53-like	Luminal	Differentiated	Luminal	High Siglec15
TCGA.4Z.AA7R.01A	LumU	MC3	GU	p53-like	Neuronal	Differentiated	Luminal	High Siglec15
TCGA.UY.A78K.01A	LumU	MC3	GU	luminal	Luminal_papillary	Differentiated	Luminal	High Siglec15
TCGA.E7.A85H.01A	LumU	MC3	UroC	luminal	Luminal	Differentiated	Luminal	High Siglec15
TCGA.BT.A20W.01A	LumNS	MC1	UroC	luminal	Luminal	Differentiated	Luminal	High Siglec15
TCGA.KQ.A41R.01A	LumP	MC1	UroC	luminal	Luminal_papillary	Differentiated	Luminal	High Siglec15
TCGA.DK.A1AF.01A	Ba/Sq	MC4	Ba/Sq-Inf	p53-like	Luminal_infiltrated	Differentiated	Luminal	High Siglec15
TCGA.DK.A1AD.01A	LumNS	MC1	UroC	p53-like	Luminal	Differentiated	Luminal	High Siglec15
TCGA.XF.AAML.01A	LumU	MC1	GU	luminal	Luminal_papillary	Differentiated	Luminal	High Siglec15
TCGA.ZF.AA4X.01A	LumP	MC1	GU	luminal	Luminal_papillary	Differentiated	Luminal	High Siglec15
TCGA.CU.A5W6.01A	LumP	MC1	UroC	p53-like	Luminal_papillary	Differentiated	Luminal	High Siglec15
TCGA.ZF.A9RL.01A	LumP	MC1	UroA-Prog	luminal	Luminal_papillary	Differentiated	Luminal	High Siglec15
TCGA.CF.A3MH.01A	LumP	MC1	UroA-Prog	luminal	Luminal_papillary	Differentiated	Luminal	High Siglec15
TCGA.CF.A27C.01A	LumP	MC1	UroA-Prog	luminal	Luminal_papillary	Differentiated	Luminal	High Siglec15
TCGA.BT.A42C.01A	LumP	MC1	UroA-Prog	luminal	Luminal_papillary	Differentiated	Luminal	High Siglec15
TCGA.CF.A47Y.01A	LumP	MC1	UroA-Prog	p53-like	Luminal_papillary	Basal	Luminal	High Siglec15
TCGA.DK.A6B6.01A	LumP	MC1	UroC	luminal	Luminal_papillary	Differentiated	Luminal	High Siglec15
TCGA.G2.AA3F.01A	LumU	MC1	UroC	luminal	Luminal_papillary	Differentiated	Luminal	High Siglec15
TCGA.GU.A767.01A	LumP	MC1	UroC	p53-like	Luminal	Differentiated	Luminal	High Siglec15
TCGA.FJ.A3Z9.01A	LumP	MC1	UroA-Prog	luminal	Luminal_papillary	Differentiated	Luminal	High Siglec15
TCGA.DK.AA76.01A	LumP	MC1	UroA-Prog	luminal	Luminal_papillary	Differentiated	Luminal	High Siglec15
TCGA.E7.A7DU.01A	LumP	MC1	UroA-Prog	luminal	Luminal_papillary	Differentiated	Luminal	High Siglec15
TCGA.E7.A97Q.01A	LumNS	MC2	UroC	p53-like	Luminal	Differentiated	Luminal	High Siglec15
TCGA.ZF.A9RM.01A	LumP	MC1	UroC	luminal	Luminal_papillary	Differentiated	Luminal	High Siglec15
TCGA.ZF.A9R9.01A	LumNS	MC4	Uro-Inf	p53-like	Luminal_infiltrated	Differentiated	Luminal	High Siglec15
TCGA.XF.A8HG.01A	LumP	MC1	UroA-Prog	luminal	Luminal_papillary	Differentiated	Luminal	High Siglec15
TCGA.UY.A78O.01A	LumP	MC1	UroA-Prog	luminal	Luminal_papillary	Differentiated	Luminal	High Siglec15
TCGA.CF.A47T.01A	LumP	MC1	UroA-Prog	luminal	Luminal_papillary	Differentiated	Luminal	High Siglec15
TCGA.CU.A3YL.01A	LumP	MC1	UroA-Prog	p53-like	Luminal_papillary	Differentiated	Luminal	High Siglec15
TCGA.K4.A6MB.01A	LumU	MC1	UroC	luminal	Luminal	Differentiated	Luminal	High Siglec15
TCGA.ZF.A9R1.01A	LumP	MC1	UroA-Prog	p53-like	Luminal_papillary	Differentiated	Luminal	High Siglec15
TCGA.G2.AA3B.01A	LumP	MC1	UroC	luminal	Luminal_papillary	Differentiated	Luminal	High Siglec15
TCGA.GV.A3QK.01B	LumP	MC1	UroA-Prog	luminal	Luminal_papillary	Differentiated	Luminal	High Siglec15
TCGA.XF.A9SH.01A	LumP	MC1	UroA-Prog	p53-like	Luminal_papillary	Differentiated	Luminal	High Siglec15
TCGA.DK.A1A7.01A	LumP	MC1	UroC	luminal	Luminal_papillary	Differentiated	Luminal	High Siglec15
TCGA.FD.A3SL.01A	Stroma-rich	MC4	GU-Inf	p53-like	Luminal_infiltrated	Differentiated	Luminal	High Siglec15
TCGA.E7.A6MF.01A	LumP	MC1	UroA-Prog	p53-like	Luminal_papillary	Basal	Luminal	High Siglec15
TCGA.CF.A47W.01A	LumP	MC1	UroA-Prog	p53-like	Luminal_papillary	Differentiated	Luminal	High Siglec15
TCGA.GD.A76B.01A	LumU	MC1	UroC	luminal	Luminal_papillary	Differentiated	Luminal	High Siglec15
TCGA.GC.A3BM.01A	LumP	MC1	UroB	luminal	Luminal_papillary	Basal	Luminal	High Siglec15
TCGA.CU.A3QU.01A	LumU	MC1	GU	luminal	Luminal_papillary	Differentiated	Luminal	High Siglec15
TCGA.CF.A47X.01A	LumP	MC1	UroA-Prog	luminal	Luminal_papillary	Differentiated	Luminal	High Siglec15
TCGA.XF.AAN0.01A	Ba/Sq	MC7	GU-Inf	basal	Luminal_infiltrated	Basal	Basal	High Siglec15
TCGA.FD.A6TG.01A	Stroma-rich	MC4	Uro-Inf	p53-like	Luminal_infiltrated	Differentiated	Luminal	High Siglec15
TCGA.KQ.A41O.01A	LumP	MC1	UroA-Prog	luminal	Luminal_papillary	Differentiated	Luminal	High Siglec15
TCGA.E7.A677.01A	LumP	MC1	UroA-Prog	p53-like	Luminal_papillary	Differentiated	Luminal	High Siglec15
TCGA.CF.A1HR.01A	LumP	MC1	UroA-Prog	p53-like	Luminal_papillary	Differentiated	Luminal	High Siglec15
TCGA.E7.A3X6.01A	Ba/Sq	MC7	UroB	basal	Basal_squamous	Basal	Basal	High Siglec15
TCGA.GV.A6ZA.01A	LumP	MC1	UroA-Prog	luminal	Luminal_papillary	Differentiated	Luminal	High Siglec15
TCGA.FD.A3SJ.01A	LumU	MC3	UroC	p53-like	Luminal	Differentiated	Luminal	High Siglec15
TCGA.E7.A8O7.01A	LumP	MC1	UroA-Prog	p53-like	Luminal_papillary	Basal	Luminal	High Siglec15
TCGA.LT.A5Z6.01A	LumU	MC1	GU	luminal	Luminal_papillary	Differentiated	Luminal	High Siglec15
TCGA.XF.AAMJ.01A	Stroma-rich	MC4	Mes-like	p53-like	Luminal_infiltrated	Differentiated	Basal	High Siglec15
TCGA.4Z.AA89.01A	LumP	MC1	UroA-Prog	luminal	Luminal_papillary	Differentiated	Luminal	High Siglec15
TCGA.CF.A9FM.01A	LumP	MC1	UroA-Prog	p53-like	Luminal_papillary	Basal	Luminal	High Siglec15
TCGA.DK.AA6P.01A	LumP	MC1	UroA-Prog	luminal	Luminal_papillary	Differentiated	Luminal	High Siglec15
TCGA.G2.AA3D.01A	LumP	MC1	UroA-Prog	luminal	Luminal_papillary	Differentiated	Luminal	High Siglec15
TCGA.E7.A3Y1.01A	LumP	MC1	UroA-Prog	p53-like	Luminal_papillary	Basal	Luminal	High Siglec15
TCGA.GV.A3QF.01A	LumP	MC1	UroC	luminal	Luminal_papillary	Differentiated	Luminal	High Siglec15
TCGA.DK.A6B0.01A	LumP	MC1	UroA-Prog	p53-like	Luminal_papillary	Differentiated	Luminal	High Siglec15
TCGA.ZF.AA54.01A	Ba/Sq	MC7	Mes-like	basal	Basal_squamous	Basal	Basal	High Siglec15
TCGA.E7.A5KF.01A	LumP	MC1	UroA-Prog	luminal	Luminal_papillary	Basal	Luminal	High Siglec15
TCGA.YC.A89H.01A	LumP	MC7	UroA-Prog	luminal	Luminal_papillary	Differentiated	Luminal	High Siglec15
TCGA.FD.A5BX.01A	Stroma-rich	MC4	Mes-like	basal	Basal_squamous	Basal	Basal	High Siglec15
TCGA.E7.A678.01A	LumP	MC1	UroA-Prog	p53-like	Luminal_papillary	Basal	Luminal	High Siglec15
TCGA.CF.A5U8.01A	LumP	MC1	UroA-Prog	luminal	Luminal_papillary	Differentiated	Luminal	High Siglec15

## Sheet: Binary subtype
ID	Consensus_subtype	CIT_subtype	Lund_subtype	MDA_subtype	TCGA_subtype	Baylor_subtype	UNC_subtype	Siglec15_group
TCGA.PQ.A6FI.01A	0	0	0	0	0	0	0	Low Siglec15
TCGA.BT.A0S7.01A	0	0	0	0	Neuronal	0	0	Low Siglec15
TCGA.GU.A42Q.01A	0	0	0	0	0	0	0	Low Siglec15		0 = basal type; 1= luminal type
TCGA.ZF.AA4N.01A	0	0	0	0	0	0	0	Low Siglec15
TCGA.DK.A1AE.01A	0	0	0	0	0	0	0	Low Siglec15
TCGA.DK.A3WW.01A	0	0	0	0	0	0	0	Low Siglec15
TCGA.XF.A9ST.01A	0	0	Sc/NE-like	p53-like	Neuronal	1	0	Low Siglec15
TCGA.BT.A2LA.01A	NE-like	MC6	Sc/NE-like	p53-like	Neuronal	1	0	Low Siglec15
TCGA.BT.A20X.01A	0	0	0	0	0	0	0	Low Siglec15
TCGA.XF.AAN5.01A	0	0	0	0	0	0	0	Low Siglec15
TCGA.G2.A2EJ.01A	0	0	0	0	0	0	0	Low Siglec15
TCGA.FD.A3SS.01A	0	0	GU-Inf	1	1	1	1	Low Siglec15
TCGA.E7.A97P.01A	0	0	0	0	0	0	0	Low Siglec15
TCGA.DK.AA6Q.01A	0	0	0	0	0	0	0	Low Siglec15
TCGA.FD.A3N6.01A	0	0	0	0	0	0	0	Low Siglec15
TCGA.BT.A0YX.01A	0	0	0	0	0	0	0	Low Siglec15
TCGA.GV.A40E.01A	0	0	0	0	0	1	0	Low Siglec15
TCGA.G2.A3IB.01A	0	0	0	0	0	0	0	Low Siglec15
TCGA.K4.A3WV.01A	0	0	Sc/NE-like	0	Neuronal	0	0	Low Siglec15
TCGA.XF.A9T8.01A	0	0	0	0	0	0	0	Low Siglec15
TCGA.DK.AA6R.01A	0	0	0	0	0	0	0	Low Siglec15
TCGA.ZF.AA4W.01A	0	0	0	0	0	0	0	Low Siglec15
TCGA.G2.A2EL.01A	NE-like	MC6	Sc/NE-like	p53-like	Neuronal	0	0	Low Siglec15
TCGA.GU.A764.01A	0	0	0	0	0	0	0	Low Siglec15
TCGA.DK.A3IM.01A	0	0	0	0	0	0	0	Low Siglec15
TCGA.XF.AAN7.01A	NE-like	MC6	Sc/NE-like	0	Neuronal	0	0	Low Siglec15
TCGA.E7.A7XN.01A	0	0	0	0	0	0	0	Low Siglec15
TCGA.G2.A2ES.01A	0	0	0	0	0	0	0	Low Siglec15
TCGA.FD.A6TH.01A	0	0	GU-Inf	p53-like	0	1	0	Low Siglec15
TCGA.K4.A4AC.01A	0	0	0	0	0	0	0	Low Siglec15
TCGA.ZF.AA4V.01A	0	0	0	0	0	1	0	Low Siglec15
TCGA.DK.AA6M.01A	0	0	0	0	0	0	0	Low Siglec15
TCGA.FD.A5BU.01A	0	0	0	0	0	0	0	Low Siglec15
TCGA.E5.A4TZ.01A	0	0	0	0	1	0	1	Low Siglec15
TCGA.FD.A5BY.01A	0	0	0	0	0	0	0	Low Siglec15
TCGA.YC.A9TC.01A	0	0	Sc/NE-like	0	Neuronal	1	0	Low Siglec15
TCGA.UY.A8OB.01A	0	0	0	0	0	0	0	Low Siglec15
TCGA.GC.A3RC.01A	0	0	0	0	0	0	0	Low Siglec15
TCGA.FD.A6TF.01A	0	MC4	GU-Inf	p53-like	1	1	0	Low Siglec15
TCGA.DK.A2I2.01A	0	0	0	0	0	0	0	Low Siglec15
TCGA.DK.A3WX.01A	0	0	0	0	0	0	0	Low Siglec15
TCGA.XF.A8HE.01A	0	0	0	0	0	0	0	Low Siglec15
TCGA.GU.A766.01A	0	0	0	0	0	0	0	Low Siglec15
TCGA.4Z.AA86.01A	0	0	0	0	0	0	0	Low Siglec15
TCGA.DK.AA74.01A	0	0	0	0	0	0	0	Low Siglec15
TCGA.XF.A9SX.01A	0	0	Mes-like	0	0	1	0	Low Siglec15
TCGA.FD.A3B5.01A	0	0	0	0	0	0	0	Low Siglec15
TCGA.DK.A1AC.01A	1	1	1	1	1	1	1	Low Siglec15
TCGA.XF.AAN8.01A	Stroma-rich	MC4	Mes-like	p53-like	0	0	0	Low Siglec15
TCGA.ZF.A9RE.01A	0	0	0	0	1	0	0	Low Siglec15
TCGA.XF.AAN4.01A	Stroma-rich	MC4	Mes-like	p53-like	0	0	0	Low Siglec15
TCGA.BT.A2LD.01A	0	0	GU-Inf	p53-like	0	1	0	Low Siglec15
TCGA.CU.A0YN.01A	0	0	0	0	0	0	0	Low Siglec15
TCGA.FD.A3SO.01A	0	0	0	0	0	0	0	Low Siglec15
TCGA.BT.A3PJ.01A	0	0	0	0	0	0	0	Low Siglec15
TCGA.FD.A5BT.01A	0	MC4	Mes-like	0	0	1	0	Low Siglec15
TCGA.2F.A9KW.01A	1	1	GU-Inf	p53-like	1	1	1	Low Siglec15
TCGA.FD.A3B3.01A	0	0	0	0	0	0	0	Low Siglec15
TCGA.FD.A3SP.01A	0	MC4	Mes-like	0	0	0	0	Low Siglec15
TCGA.CU.A3KJ.01A	0	0	0	0	0	0	0	Low Siglec15
TCGA.XF.AAMH.01A	0	0	Sc/NE-like	0	Neuronal	1	0	Low Siglec15
TCGA.ZF.A9RD.01A	0	0	0	0	0	0	0	Low Siglec15
TCGA.C4.A0F1.01A	0	0	0	0	0	0	0	Low Siglec15
TCGA.XF.A9SJ.01A	0	0	GU-Inf	p53-like	1	1	1	Low Siglec15
TCGA.FD.A3SM.01A	Stroma-rich	0	0	p53-like	1	1	0	Low Siglec15
TCGA.FD.A3B4.01A	0	0	0	0	0	0	0	Low Siglec15
TCGA.GU.A762.01A	0	0	0	0	0	0	0	Low Siglec15
TCGA.FD.A3B7.01A	0	0	0	0	0	0	0	Low Siglec15
TCGA.FD.A5C1.01A	0	0	0	0	0	0	0	Low Siglec15
TCGA.XF.A9SW.01A	Stroma-rich	MC4	Mes-like	p53-like	1	1	0	Low Siglec15
TCGA.K4.A5RJ.01A	0	0	Mes-like	0	0	0	0	Low Siglec15
TCGA.FJ.A871.01A	0	0	Mes-like	0	Neuronal	1	0	Low Siglec15
TCGA.DK.A3X2.01A	0	0	0	1	1	0	1	Low Siglec15
TCGA.GC.A3YS.01A	0	0	0	0	0	0	0	Low Siglec15
TCGA.G2.AA3C.01A	0	0	Mes-like	0	0	0	0	Low Siglec15
TCGA.ZF.A9RN.01A	0	0	Sc/NE-like	p53-like	0	0	0	Low Siglec15
TCGA.PQ.A6FN.01A	0	0	0	0	0	0	0	Low Siglec15
TCGA.LC.A66R.01A	0	0	0	0	0	0	0	Low Siglec15
TCGA.DK.A6AW.01A	1	1	1	p53-like	1	1	1	Low Siglec15
TCGA.4Z.AA82.01A	0	0	0	0	0	0	0	Low Siglec15
TCGA.BT.A20V.01A	0	0	Sc/NE-like	0	0	0	0	Low Siglec15
TCGA.GC.A6I1.01A	0	0	0	0	0	0	0	Low Siglec15
TCGA.BT.A20O.01A	0	0	Mes-like	0	0	0	0	Low Siglec15
TCGA.BL.A13I.01A	0	0	Mes-like	0	0	0	0	Low Siglec15
TCGA.BL.A3JM.01A	NE-like	0	Sc/NE-like	0	Neuronal	0	0	Low Siglec15
TCGA.ZF.A9RF.01A	0	0	Mes-like	0	0	0	0	Low Siglec15
TCGA.FD.A3N5.01A	0	0	0	0	0	0	0	Low Siglec15
TCGA.GD.A3OS.01A	0	0	Mes-like	0	Neuronal	1	0	Low Siglec15
TCGA.ZF.AA53.01A	0	0	0	0	0	0	0	Low Siglec15
TCGA.C4.A0F7.01A	0	0	0	0	0	0	0	Low Siglec15
TCGA.DK.AA6S.01A	0	0	0	0	0	0	0	Low Siglec15
TCGA.XF.A8HD.01A	0	0	GU-Inf	p53-like	0	1	0	Low Siglec15
TCGA.XF.A9T5.01A	0	0	0	0	0	0	0	Low Siglec15
TCGA.GV.A3JZ.01A	1	1	GU-Inf	1	1	1	1	Low Siglec15
TCGA.BT.A20U.01A	0	0	0	0	0	0	0	Low Siglec15
TCGA.4Z.AA84.01A	0	0	GU-Inf	p53-like	0	1	0	Low Siglec15
TCGA.XF.AAMT.01A	0	0	0	0	0	0	0	Low Siglec15
TCGA.GC.A3WC.01A	0	0	0	0	0	0	0	Low Siglec15
TCGA.FD.A43Y.01A	0	0	0	0	0	0	0	Low Siglec15
TCGA.ZF.AA5N.01A	1	0	GU-Inf	p53-like	1	1	1	Low Siglec15
TCGA.XF.A9T2.01A	0	0	Sc/NE-like	0	Neuronal	1	0	Low Siglec15
TCGA.2F.A9KT.01A	0	0	0	1	1	1	0	Low Siglec15
TCGA.UY.A9PB.01A	0	0	0	0	0	0	0	Low Siglec15
TCGA.XF.AAN3.01A	0	0	0	p53-like	0	0	0	Low Siglec15
TCGA.K4.A5RH.01A	0	0	Mes-like	0	0	0	0	Low Siglec15
TCGA.HQ.A2OE.01A	1	1	1	1	1	0	1	Low Siglec15
TCGA.DK.AA6T.01A	Stroma-rich	1	Sc/NE-like	p53-like	1	1	0	Low Siglec15
TCGA.FD.A5BS.01A	0	MC4	Mes-like	0	0	0	0	Low Siglec15
TCGA.FD.A3SN.01A	0	0	0	p53-like	0	1	0	Low Siglec15
TCGA.XF.A9SM.01A	0	0	0	0	0	0	0	Low Siglec15
TCGA.FD.A6TB.01A	Stroma-rich	MC4	Mes-like	p53-like	1	1	0	Low Siglec15
TCGA.UY.A78L.01A	0	0	0	0	0	0	0	Low Siglec15
TCGA.FD.A3B6.01A	0	0	0	0	0	0	0	Low Siglec15
TCGA.SY.A9G0.01A	Stroma-rich	MC4	Mes-like	p53-like	1	1	0	Low Siglec15
TCGA.FD.A3B8.01A	0	MC4	0	0	0	0	0	Low Siglec15
TCGA.FD.A62N.01A	0	0	0	0	0	0	0	Low Siglec15
TCGA.GU.AATQ.01A	0	0	0	0	0	0	0	Low Siglec15
TCGA.FD.A6TD.01A	0	0	0	0	0	0	0	Low Siglec15
TCGA.FD.A62S.01A	0	0	0	0	0	0	0	Low Siglec15
TCGA.FD.A6TK.01A	0	0	0	0	0	1	0	Low Siglec15
TCGA.5N.A9KI.01A	1	1	GU-Inf	1	1	1	1	Low Siglec15
TCGA.DK.A1AB.01A	0	0	0	0	0	0	0	Low Siglec15
TCGA.BT.A42E.01A	0	0	0	0	0	0	0	Low Siglec15
TCGA.K4.A5RI.01A	0	0	0	0	0	0	0	Low Siglec15
TCGA.DK.A2HX.01A	Stroma-rich	MC4	GU-Inf	p53-like	1	1	0	Low Siglec15
TCGA.4Z.AA7M.01A	1	1	1	1	1	1	1	Low Siglec15
TCGA.DK.A2I4.01A	0	0	Mes-like	0	0	0	0	Low Siglec15
TCGA.XF.AAMR.01A	Stroma-rich	MC4	Mes-like	p53-like	1	0	0	Low Siglec15
TCGA.XF.A9SK.01A	Stroma-rich	MC4	Uro-Inf	p53-like	1	1	0	Low Siglec15
TCGA.ZF.AA5P.01A	Stroma-rich	MC4	Mes-like	p53-like	1	1	0	Low Siglec15
TCGA.ZF.AA56.01A	0	0	0	0	0	0	0	Low Siglec15
TCGA.XF.A9SZ.01A	1	1	GU-Inf	1	1	1	0	Low Siglec15
TCGA.CU.A72E.01A	0	0	0	0	0	0	0	Low Siglec15
TCGA.CF.A1HS.01A	0	0	0	0	0	0	0	Low Siglec15
TCGA.XF.A9T6.01A	0	0	0	0	0	1	0	Low Siglec15
TCGA.GV.A3QG.01A	Stroma-rich	MC4	GU-Inf	0	1	1	0	Low Siglec15
TCGA.BT.A42F.01A	0	0	0	0	0	0	0	Low Siglec15
TCGA.C4.A0F0.01A	0	0	0	0	0	0	0	Low Siglec15
TCGA.KQ.A41S.01A	1	1	GU-Inf	p53-like	1	1	1	Low Siglec15
TCGA.4Z.AA7W.01A	0	0	0	0	0	0	0	Low Siglec15
TCGA.XF.A9SL.01A	Stroma-rich	MC4	Mes-like	p53-like	1	1	0	Low Siglec15
TCGA.ZF.AA5H.01A	0	0	0	0	0	1	0	Low Siglec15
TCGA.G2.A2EF.01A	0	0	0	0	0	0	0	Low Siglec15
TCGA.XF.A9SI.01A	Stroma-rich	MC4	Mes-like	0	0	0	0	Low Siglec15
TCGA.SY.A9G5.01A	0	0	0	0	0	0	0	Low Siglec15
TCGA.K4.A54R.01A	1	0	Mes-like	1	1	1	0	Low Siglec15
TCGA.BT.A3PK.01A	0	0	0	0	0	0	0	Low Siglec15
TCGA.GU.AATO.01A	0	1	GU-Inf	0	1	1	1	Low Siglec15
TCGA.E7.A7DV.01A	0	0	Mes-like	0	0	1	0	Low Siglec15
TCGA.XF.AAMW.01A	0	0	0	0	0	0	0	Low Siglec15
TCGA.FD.A43N.01A	1	1	1	1	1	1	1	Low Siglec15
TCGA.FD.A3SR.01A	1	MC4	GU-Inf	1	1	1	1	Low Siglec15
TCGA.ZF.A9R7.01A	1	1	1	p53-like	1	0	1	Low Siglec15
TCGA.4Z.AA81.01A	0	0	GU-Inf	0	1	1	0	Low Siglec15
TCGA.E7.A541.01A	1	1	1	1	1	1	1	Low Siglec15
TCGA.DK.A3IU.01A	0	MC4	0	0	0	1	0	Low Siglec15
TCGA.ZF.AA58.01A	0	0	Mes-like	0	0	0	0	Low Siglec15
TCGA.FD.A62P.01A	0	0	0	0	1	1	0	Low Siglec15
TCGA.ZF.A9RC.01A	Stroma-rich	MC5	Uro-Inf	p53-like	1	1	1	Low Siglec15
TCGA.4Z.AA83.01A	1	1	1	p53-like	1	0	1	Low Siglec15
TCGA.CF.A8HX.01A	1	1	1	p53-like	1	1	1	Low Siglec15
TCGA.XF.AAME.01A	0	0	0	p53-like	0	0	0	Low Siglec15
TCGA.FT.A3EE.01A	1	0	1	1	1	1	1	Low Siglec15
TCGA.DK.AA6W.01A	NE-like	0	Sc/NE-like	p53-like	Neuronal	0	0	Low Siglec15
TCGA.DK.A1A5.01A	0	0	0	p53-like	1	1	0	Low Siglec15
TCGA.DK.A3IN.01A	0	0	0	0	0	1	0	Low Siglec15
TCGA.FD.A3SQ.01A	Stroma-rich	MC4	Uro-Inf	p53-like	1	1	1	Low Siglec15
TCGA.GV.A3JX.01A	1	1	1	1	1	1	1	Low Siglec15
TCGA.BT.A20J.01A	0	0	Sc/NE-like	p53-like	0	0	0	Low Siglec15
TCGA.BT.A20R.01A	Stroma-rich	MC4	GU-Inf	p53-like	1	1	0	Low Siglec15
TCGA.FJ.A3Z7.01A	1	1	1	p53-like	1	1	1	Low Siglec15
TCGA.C4.A0EZ.01A	NE-like	MC6	Sc/NE-like	0	Neuronal	1	0	Low Siglec15
TCGA.DK.AA6X.01A	1	1	1	p53-like	1	0	1	Low Siglec15
TCGA.DK.A1A3.01A	1	1	GU-Inf	1	1	1	1	Low Siglec15
TCGA.CF.A8HY.01A	1	1	1	1	1	1	1	Low Siglec15
TCGA.HQ.A2OF.01A	1	1	Sc/NE-like	1	1	1	1	Low Siglec15
TCGA.ZF.AA52.01A	Stroma-rich	MC4	GU-Inf	p53-like	1	1	0	Low Siglec15
TCGA.YF.AA3L.01A	1	1	1	p53-like	1	1	1	Low Siglec15
TCGA.XF.A9SU.01A	1	MC5	Uro-Inf	p53-like	1	1	1	Low Siglec15
TCGA.E5.A2PC.01A	0	0	0	1	1	0	0	Low Siglec15
TCGA.DK.AA6L.01A	0	0	0	0	1	0	1	Low Siglec15
TCGA.GC.A3I6.01A	0	0	0	0	0	0	0	Low Siglec15
TCGA.GV.A40G.01A	1	1	1	1	1	1	1	Low Siglec15
TCGA.XF.AAN2.01A	0	0	0	0	0	1	0	Low Siglec15
TCGA.UY.A9PE.01A	1	1	1	p53-like	1	1	1	Low Siglec15
TCGA.FT.A61P.01A	0	MC4	Mes-like	0	0	1	0	Low Siglec15
TCGA.BL.A0C8.01A	1	1	1	1	1	1	1	Low Siglec15
TCGA.UY.A8OC.01A	0	0	0	0	0	0	0	Low Siglec15
TCGA.DK.AA71.01A	1	1	1	1	1	1	1	Low Siglec15
TCGA.FD.A5BZ.01A	Stroma-rich	MC5	Uro-Inf	p53-like	1	1	1	Low Siglec15
TCGA.G2.A2EK.01A	1	1	1	p53-like	1	0	1	Low Siglec15
TCGA.FJ.A3ZE.01A	1	1	1	1	1	1	1	Low Siglec15
TCGA.BL.A5ZZ.01A	0	0	Mes-like	0	0	0	0	Low Siglec15
TCGA.K4.A3WS.01A	Stroma-rich	MC4	Uro-Inf	p53-like	1	1	1	Low Siglec15
TCGA.BT.A2LB.01A	1	1	Uro-Inf	p53-like	1	1	1	Low Siglec15
TCGA.K4.A6FZ.01A	0	0	0	0	1	0	0	Low Siglec15
TCGA.UY.A78P.01A	0	0	0	0	0	0	0	Low Siglec15
TCGA.DK.A6B5.01A	0	0	0	0	0	0	0	Low Siglec15
TCGA.XF.A9T0.01A	1	1	1	1	1	1	1	Low Siglec15
TCGA.ZF.AA4R.01A	0	0	0	0	1	1	0	Low Siglec15
TCGA.GD.A6C6.01A	1	1	GU-Inf	p53-like	1	1	1	Low Siglec15
TCGA.5N.A9KM.01A	1	1	1	p53-like	1	1	1	Low Siglec15
TCGA.XF.A9SP.01A	Stroma-rich	MC4	Uro-Inf	p53-like	1	1	1	Low Siglec15
TCGA.2F.A9KR.01A	0	0	0	0	1	0	1	Low Siglec15
TCGA.UY.A9PD.01A	1	1	1	1	1	1	1	High Siglec15
TCGA.BL.A13J.01A	0	0	0	1	1	0	1	High Siglec15
TCGA.ZF.AA51.01A	1	1	1	1	1	1	1	High Siglec15
TCGA.XF.A9T3.01A	0	0	Mes-like	p53-like	0	1	0	High Siglec15
TCGA.E7.A5KE.01A	1	1	1	1	1	1	1	High Siglec15
TCGA.ZF.AA4U.01A	1	1	0	1	1	0	1	High Siglec15
TCGA.DK.A3WY.01A	Stroma-rich	MC4	Mes-like	0	0	0	0	High Siglec15
TCGA.ZF.A9R2.01A	1	1	1	1	1	0	1	High Siglec15
TCGA.G2.A2EO.01A	1	1	Uro-Inf	p53-like	1	1	1	High Siglec15
TCGA.XF.AAMG.01A	1	1	Sc/NE-like	p53-like	Neuronal	0	1	High Siglec15
TCGA.DK.A3IV.01A	1	1	1	1	1	1	1	High Siglec15
TCGA.R3.A69X.01A	1	MC4	Uro-Inf	p53-like	1	1	1	High Siglec15
TCGA.E7.A4IJ.01A	1	1	1	1	1	1	1	High Siglec15
TCGA.4Z.AA7N.01A	Stroma-rich	MC4	Uro-Inf	p53-like	1	1	1	High Siglec15
TCGA.DK.A3IL.01A	1	1	1	p53-like	1	1	1	High Siglec15
TCGA.CF.A3MF.01A	1	1	1	1	1	1	1	High Siglec15
TCGA.DK.A3IT.01A	1	1	1	p53-like	1	1	1	High Siglec15
TCGA.E7.A6MD.01A	Stroma-rich	MC4	1	p53-like	1	0	1	High Siglec15
TCGA.GV.A3QI.01A	1	1	1	1	1	0	1	High Siglec15
TCGA.KQ.A41N.01A	1	1	1	p53-like	1	1	1	High Siglec15
TCGA.FD.A6TI.01A	1	1	1	p53-like	1	1	1	High Siglec15
TCGA.GU.A763.01A	1	1	1	1	1	0	1	High Siglec15
TCGA.BT.A3PH.01A	1	1	1	1	1	1	1	High Siglec15
TCGA.E7.A8O8.01A	1	1	1	p53-like	1	1	1	High Siglec15
TCGA.GU.A42P.01A	1	1	1	1	1	1	1	High Siglec15
TCGA.DK.A6AV.01A	1	1	1	1	1	1	1	High Siglec15
TCGA.BT.A20N.01A	1	0	1	1	1	0	1	High Siglec15
TCGA.XF.A8HC.01A	1	1	1	1	1	1	1	High Siglec15
TCGA.GV.A3JV.01A	1	1	1	1	1	1	1	High Siglec15
TCGA.FD.A6TC.01A	1	0	GU-Inf	p53-like	1	1	0	High Siglec15
TCGA.UY.A8OD.01A	Stroma-rich	MC4	GU-Inf	p53-like	1	1	1	High Siglec15
TCGA.H4.A2HO.01A	1	1	1	1	1	1	1	High Siglec15
TCGA.FD.A5BV.01A	1	1	1	p53-like	1	1	1	High Siglec15
TCGA.FD.A3NA.01A	1	1	1	0	1	1	1	High Siglec15
TCGA.XF.A8HF.01A	1	1	1	1	1	1	1	High Siglec15
TCGA.HQ.A5ND.01A	0	0	0	0	0	0	0	High Siglec15
TCGA.CU.A0YR.01A	1	1	1	1	1	1	1	High Siglec15
TCGA.E7.A4XJ.01A	1	1	1	1	1	1	1	High Siglec15
TCGA.S5.A6DX.01A	1	1	Uro-Inf	p53-like	1	1	1	High Siglec15
TCGA.BT.A20T.01A	1	0	0	0	1	1	1	High Siglec15
TCGA.GD.A3OQ.01A	0	0	0	0	1	0	0	High Siglec15
TCGA.FD.A43S.01A	Stroma-rich	MC4	Uro-Inf	p53-like	1	1	0	High Siglec15
TCGA.GU.A42R.01A	1	1	1	1	1	0	1	High Siglec15
TCGA.DK.A3IS.01A	1	1	1	1	1	1	1	High Siglec15
TCGA.2F.A9KQ.01A	1	1	1	1	1	1	1	High Siglec15
TCGA.HQ.A5NE.01A	0	0	0	0	0	0	0	High Siglec15
TCGA.K4.AAQO.01A	Stroma-rich	MC4	1	p53-like	1	1	1	High Siglec15
TCGA.GU.AATP.01A	1	1	GU-Inf	p53-like	1	1	1	High Siglec15
TCGA.KQ.A41P.01A	1	1	Uro-Inf	p53-like	1	1	1	High Siglec15
TCGA.UY.A78M.01A	1	1	Uro-Inf	1	1	1	1	High Siglec15
TCGA.CF.A9FF.01A	1	1	1	1	1	1	1	High Siglec15
TCGA.XF.A9SV.01A	1	1	1	p53-like	1	1	1	High Siglec15
TCGA.GD.A2C5.01A	1	1	1	p53-like	1	1	1	High Siglec15
TCGA.DK.A6B2.01A	1	1	1	p53-like	1	1	1	High Siglec15
TCGA.DK.A3IK.01A	1	1	1	p53-like	1	1	1	High Siglec15
TCGA.XF.A8HH.01A	1	1	1	p53-like	1	1	1	High Siglec15
TCGA.CF.A3MI.01A	1	1	1	p53-like	1	1	1	High Siglec15
TCGA.GC.A6I3.01A	1	1	1	1	1	1	1	High Siglec15
TCGA.KQ.A41Q.01A	1	1	1	1	1	1	1	High Siglec15
TCGA.4Z.AA7S.01A	1	1	1	1	1	1	1	High Siglec15
TCGA.XF.AAMX.01A	1	1	1	1	1	1	1	High Siglec15
TCGA.YF.AA3M.01A	0	0	0	0	1	1	1	High Siglec15
TCGA.FD.A5C0.01A	1	1	1	1	1	1	1	High Siglec15
TCGA.DK.A1A6.01A	1	1	1	1	1	1	1	High Siglec15
TCGA.MV.A51V.01A	1	1	1	1	1	1	1	High Siglec15
TCGA.XF.AAN1.01A	1	1	1	p53-like	1	1	1	High Siglec15
TCGA.H4.A2HQ.01A	1	1	1	1	1	0	1	High Siglec15
TCGA.CF.A3MG.01A	1	1	1	1	1	1	1	High Siglec15
TCGA.DK.A1AA.01A	1	1	1	1	1	0	1	High Siglec15
TCGA.ZF.A9R3.01A	1	1	1	1	1	1	1	High Siglec15
TCGA.DK.A1AG.01A	1	1	1	p53-like	1	0	1	High Siglec15
TCGA.CF.A7I0.01A	1	1	1	p53-like	1	1	1	High Siglec15
TCGA.4Z.AA87.01A	1	1	1	1	1	1	1	High Siglec15
TCGA.GC.A3RD.01A	1	1	1	1	1	1	1	High Siglec15
TCGA.XF.A8HB.01A	1	1	0	1	1	0	1	High Siglec15
TCGA.FD.A43P.01A	1	1	1	1	1	1	1	High Siglec15
TCGA.XF.A9SY.01A	0	0	0	0	0	0	0	High Siglec15
TCGA.FD.A43X.01A	1	1	1	1	1	1	1	High Siglec15
TCGA.UY.A9PH.01A	1	1	1	p53-like	1	1	1	High Siglec15
TCGA.CF.A5UA.01A	1	1	1	p53-like	1	1	1	High Siglec15
TCGA.DK.A2I6.01A	0	0	0	0	0	1	0	High Siglec15
TCGA.DK.A6B1.01A	1	1	1	1	1	1	1	High Siglec15
TCGA.GV.A3QH.01A	1	1	1	1	1	1	1	High Siglec15
TCGA.XF.AAMQ.01A	1	1	1	p53-like	1	1	1	High Siglec15
TCGA.DK.AA75.01A	1	1	1	1	1	1	1	High Siglec15
TCGA.S5.AA26.01A	1	1	1	p53-like	1	1	1	High Siglec15
TCGA.E7.A6ME.01A	1	1	1	1	1	1	1	High Siglec15
TCGA.CF.A9FL.01A	1	1	1	p53-like	1	1	1	High Siglec15
TCGA.CU.A0YO.01A	1	MC4	1	p53-like	1	0	1	High Siglec15
TCGA.E5.A4U1.01A	1	1	1	p53-like	1	1	1	High Siglec15
TCGA.FD.A6TE.01A	1	1	1	1	1	0	1	High Siglec15
TCGA.GC.A3OO.01A	Stroma-rich	MC4	GU-Inf	p53-like	1	1	1	High Siglec15
TCGA.UY.A9PF.01A	1	1	1	1	1	1	1	High Siglec15
TCGA.FD.A43U.01A	1	1	Uro-Inf	p53-like	1	1	1	High Siglec15
TCGA.UY.A9PA.01A	1	1	1	p53-like	1	0	1	High Siglec15
TCGA.FD.A62O.01A	1	1	1	1	1	1	1	High Siglec15
TCGA.2F.A9KO.01A	1	1	0	p53-like	1	0	1	High Siglec15
TCGA.BT.A20P.01A	1	1	1	1	1	1	1	High Siglec15
TCGA.GC.A4ZW.01A	1	1	Sc/NE-like	p53-like	1	0	1	High Siglec15
TCGA.BT.A20Q.01A	1	MC4	Uro-Inf	p53-like	1	1	1	High Siglec15
TCGA.4Z.AA7Q.01A	0	0	0	0	0	0	0	High Siglec15
TCGA.E7.A7PW.01A	1	1	1	1	1	1	1	High Siglec15
TCGA.LT.A8JT.01A	1	1	1	1	1	1	1	High Siglec15
TCGA.4Z.AA80.01A	1	1	1	1	1	1	1	High Siglec15
TCGA.DK.AA6U.01A	1	1	1	1	1	1	1	High Siglec15
TCGA.ZF.A9R5.01A	1	1	1	p53-like	1	0	1	High Siglec15
TCGA.DK.A3X1.01A	1	1	1	1	1	1	1	High Siglec15
TCGA.YC.A8S6.01A	1	1	Uro-Inf	p53-like	1	1	1	High Siglec15
TCGA.XF.AAMY.01A	1	1	1	1	1	1	1	High Siglec15
TCGA.4Z.AA7Y.01A	1	1	1	1	1	1	1	High Siglec15
TCGA.K4.A83P.01A	Stroma-rich	MC4	Mes-like	p53-like	1	1	1	High Siglec15
TCGA.DK.A2I1.01A	1	1	1	p53-like	1	1	1	High Siglec15
TCGA.DK.A3IQ.01A	Stroma-rich	MC4	Mes-like	p53-like	1	1	0	High Siglec15
TCGA.UY.A78N.01A	1	1	1	p53-like	1	0	1	High Siglec15
TCGA.ZF.A9R0.01A	1	1	1	p53-like	1	1	1	High Siglec15
TCGA.C4.A0F6.01A	1	1	1	p53-like	1	1	1	High Siglec15
TCGA.CF.A47V.01A	1	1	1	p53-like	1	1	1	High Siglec15
TCGA.G2.A3IE.01A	1	1	1	p53-like	1	1	1	High Siglec15
TCGA.GC.A3RB.01A	1	1	1	1	1	0	1	High Siglec15
TCGA.G2.A2EC.01A	1	1	1	p53-like	1	1	1	High Siglec15
TCGA.ZF.A9R4.01A	1	1	1	1	1	1	1	High Siglec15
TCGA.4Z.AA7O.01A	1	1	1	p53-like	1	1	1	High Siglec15
TCGA.E7.A519.01A	1	1	Uro-Inf	p53-like	1	1	1	High Siglec15
TCGA.2F.A9KP.01A	1	1	1	1	1	1	1	High Siglec15
TCGA.FD.A6TA.01A	1	1	Uro-Inf	p53-like	1	1	1	High Siglec15
TCGA.CF.A9FH.01A	1	1	1	1	1	1	1	High Siglec15
TCGA.ZF.AA4T.01A	1	1	1	1	1	1	1	High Siglec15
TCGA.CF.A47S.01A	1	1	1	p53-like	1	1	1	High Siglec15
TCGA.XF.A8HI.01A	1	1	1	1	1	0	1	High Siglec15
TCGA.DK.AA77.01A	1	1	1	1	1	1	1	High Siglec15
TCGA.GD.A3OP.01A	1	1	1	p53-like	1	1	1	High Siglec15
TCGA.XF.AAMZ.01A	1	1	1	1	1	1	1	High Siglec15
TCGA.FJ.A3ZF.01A	1	1	1	1	1	1	1	High Siglec15
TCGA.G2.A3VY.01A	1	1	1	1	1	1	1	High Siglec15
TCGA.XF.A9T4.01A	0	0	0	0	0	0	0	High Siglec15
TCGA.GV.A3JW.01A	1	1	1	1	1	1	1	High Siglec15
TCGA.FD.A5BR.01A	1	1	Uro-Inf	0	1	1	1	High Siglec15
TCGA.4Z.AA7R.01A	1	1	1	p53-like	Neuronal	1	1	High Siglec15
TCGA.UY.A78K.01A	1	1	1	1	1	1	1	High Siglec15
TCGA.E7.A85H.01A	1	1	1	1	1	1	1	High Siglec15
TCGA.BT.A20W.01A	1	1	1	1	1	1	1	High Siglec15
TCGA.KQ.A41R.01A	1	1	1	1	1	1	1	High Siglec15
TCGA.DK.A1AF.01A	0	MC4	0	p53-like	1	1	1	High Siglec15
TCGA.DK.A1AD.01A	1	1	1	p53-like	1	1	1	High Siglec15
TCGA.XF.AAML.01A	1	1	1	1	1	1	1	High Siglec15
TCGA.ZF.AA4X.01A	1	1	1	1	1	1	1	High Siglec15
TCGA.CU.A5W6.01A	1	1	1	p53-like	1	1	1	High Siglec15
TCGA.ZF.A9RL.01A	1	1	1	1	1	1	1	High Siglec15
TCGA.CF.A3MH.01A	1	1	1	1	1	1	1	High Siglec15
TCGA.CF.A27C.01A	1	1	1	1	1	1	1	High Siglec15
TCGA.BT.A42C.01A	1	1	1	1	1	1	1	High Siglec15
TCGA.CF.A47Y.01A	1	1	1	p53-like	1	0	1	High Siglec15
TCGA.DK.A6B6.01A	1	1	1	1	1	1	1	High Siglec15
TCGA.G2.AA3F.01A	1	1	1	1	1	1	1	High Siglec15
TCGA.GU.A767.01A	1	1	1	p53-like	1	1	1	High Siglec15
TCGA.FJ.A3Z9.01A	1	1	1	1	1	1	1	High Siglec15
TCGA.DK.AA76.01A	1	1	1	1	1	1	1	High Siglec15
TCGA.E7.A7DU.01A	1	1	1	1	1	1	1	High Siglec15
TCGA.E7.A97Q.01A	1	1	1	p53-like	1	1	1	High Siglec15
TCGA.ZF.A9RM.01A	1	1	1	1	1	1	1	High Siglec15
TCGA.ZF.A9R9.01A	1	MC4	Uro-Inf	p53-like	1	1	1	High Siglec15
TCGA.XF.A8HG.01A	1	1	1	1	1	1	1	High Siglec15
TCGA.UY.A78O.01A	1	1	1	1	1	1	1	High Siglec15
TCGA.CF.A47T.01A	1	1	1	1	1	1	1	High Siglec15
TCGA.CU.A3YL.01A	1	1	1	p53-like	1	1	1	High Siglec15
TCGA.K4.A6MB.01A	1	1	1	1	1	1	1	High Siglec15
TCGA.ZF.A9R1.01A	1	1	1	p53-like	1	1	1	High Siglec15
TCGA.G2.AA3B.01A	1	1	1	1	1	1	1	High Siglec15
TCGA.XF.A9SH.01A	1	1	1	p53-like	1	1	1	High Siglec15
TCGA.DK.A1A7.01A	1	1	1	1	1	1	1	High Siglec15
TCGA.FD.A3SL.01A	Stroma-rich	MC4	GU-Inf	p53-like	1	1	1	High Siglec15
TCGA.E7.A6MF.01A	1	1	1	p53-like	1	0	1	High Siglec15
TCGA.CF.A47W.01A	1	1	1	p53-like	1	1	1	High Siglec15
TCGA.GD.A76B.01A	1	1	1	1	1	1	1	High Siglec15
TCGA.GC.A3BM.01A	1	1	0	1	1	0	1	High Siglec15
TCGA.CU.A3QU.01A	1	1	1	1	1	1	1	High Siglec15
TCGA.CF.A47X.01A	1	1	1	1	1	1	1	High Siglec15
TCGA.XF.AAN0.01A	0	0	GU-Inf	0	1	0	0	High Siglec15
TCGA.FD.A6TG.01A	Stroma-rich	MC4	Uro-Inf	p53-like	1	1	1	High Siglec15
TCGA.KQ.A41O.01A	1	1	1	1	1	1	1	High Siglec15
TCGA.E7.A677.01A	1	1	1	p53-like	1	1	1	High Siglec15
TCGA.CF.A1HR.01A	1	1	1	p53-like	1	1	1	High Siglec15
TCGA.E7.A3X6.01A	0	0	0	0	0	0	0	High Siglec15
TCGA.GV.A6ZA.01A	1	1	1	1	1	1	1	High Siglec15
TCGA.FD.A3SJ.01A	1	1	1	p53-like	1	1	1	High Siglec15
TCGA.E7.A8O7.01A	1	1	1	p53-like	1	0	1	High Siglec15
TCGA.LT.A5Z6.01A	1	1	1	1	1	1	1	High Siglec15
TCGA.XF.AAMJ.01A	Stroma-rich	MC4	Mes-like	p53-like	1	1	0	High Siglec15
TCGA.4Z.AA89.01A	1	1	1	1	1	1	1	High Siglec15
TCGA.CF.A9FM.01A	1	1	1	p53-like	1	0	1	High Siglec15
TCGA.DK.AA6P.01A	1	1	1	1	1	1	1	High Siglec15
TCGA.G2.AA3D.01A	1	1	1	1	1	1	1	High Siglec15
TCGA.E7.A3Y1.01A	1	1	1	p53-like	1	0	1	High Siglec15
TCGA.GV.A3QF.01A	1	1	1	1	1	1	1	High Siglec15
TCGA.DK.A6B0.01A	1	1	1	p53-like	1	1	1	High Siglec15
TCGA.ZF.AA54.01A	0	0	Mes-like	0	0	0	0	High Siglec15
TCGA.E7.A5KF.01A	1	1	1	1	1	0	1	High Siglec15
TCGA.YC.A89H.01A	1	0	1	1	1	1	1	High Siglec15
TCGA.FD.A5BX.01A	Stroma-rich	MC4	Mes-like	0	0	0	0	High Siglec15
TCGA.E7.A678.01A	1	1	1	p53-like	1	0	1	High Siglec15
TCGA.CF.A5U8.01A	1	1	1	1	1	1	1	High Siglec15
