# Supplementary material for: Siglec15 shapes a non-inflamed tumor microenvironment and predicts the molecular subtype in bladder cancer
Source: Theranostics. 2021 Jan 1;11(7):3089–108. doi: 10.7150/thno.53649 (PMC7847675; doi:10.7150/thno.53649)
Supplement: Supplementary file 4 — Supplementary tables. [file thnov11p3089s4.zip › Table S12.xlsx]

## Sheet:  IHC IF validation
Expression of Siglec15, PD-L1, and CD8 in the TMA set.
ID	PDL1 IHC score in IHC	CD8 positive rate in IHC	Siglec15 positive rate in IHC	Immunephenotype	PD-L1 positive rate in IF	CD8 positive rate in IF	Siglec15 positive rate in IF
A01	4	15	NA	Inflamed	80	10	10
A03	2	2	60	Excluded	5	2	50
A05	1	5	30	Excluded	2	1	20
A07	1.5	5	40	Excluded	15	10	20
A09	1.5	5	15	Inflamed	15	15	10
A11	1.5	10	8	Inflamed	3	8	3
B01	1.5	5	35	Excluded	1	5	50
B03	6	7	50	Inflamed	NA	NA	NA
B05	12	15	25	Inflamed	80	10	5
B07	10	1	60	Excluded	NA	NA	NA
B09	1	1	10	Excluded	NA	NA	NA
B11	1	30	NA	Inflamed	NA	NA	NA
C01	1.5	5	NA	Excluded	10	2	80
C03	10	35	8	Inflamed	5	8	5
C05	6	35	10	Inflamed	1	9	1
C07	1	1	15	Deserted	3	1	20
C09	2	5	60	Inflamed	7	6	50
C10	3	7	8	Excluded	NA	NA	NA
C11	7.5	45	10	Inflamed	55	50	15
C12	0	3	60	Excluded	NA	NA	NA
D01	2.5	1	70	Deserted	2	2	20
D02	2	1	NA	Deserted	NA	NA	NA
D03	1	3	30	Excluded	20	50	3
D04	1	1	NA	Deserted	2	2	15
D05	1	1	NA	Excluded	3	2	70
D06	1	5	60	Excluded	15	4	80
D07	1	3	45	Excluded	5	3	10
D08	1.5	5	NA	Inflamed	5	8	3
D09	8	5	5	Inflamed	15	5	3
D10	10	25	8	Inflamed	90	8	2
D11	1	1	60	Excluded	2	3	50
D12	1	1	65	Deserted	70	2	70
E01	1.5	10	NA	Inflamed	3	20	0
E02	4	7	38	Inflamed	2	4	20
E03	1.5	7	46	Excluded	5	5	10
E04	1.5	2	35	Excluded	40	2	45
E05	0	1	5	Deserted	0	1	15
E06	1	5	10	Excluded	NA	NA	NA
E07	3	10	30	Inflamed	4	10	4
E08	1	7	15	Excluded	1	1	8
E09	0	1	NA	Deserted	0	1	10
E10	1	2	70	Excluded	10	3	60
E11	12	25	40	Inflamed	NA	NA	NA
E12	1	10	20	Inflamed	60	15	20
F01	1	3	20	Excluded	5	4	15
F02	1	1	30	Deserted	3	1	40
F03	0	5	25	Excluded	2	2	20
F04	1	5	26	Excluded	2	4	50
F05	2	10	35	Inflamed	2	8	60
F06	1	1	40	Deserted	1	0	10
F07	0	1	80	Deserted	10	0	20
F08	1	1	15	Deserted	2	3	20
F09	1	1	0	Deserted	NA	NA	NA
F10	4.5	3	60	Excluded	NA	NA	NA
F11	1	1	65	Deserted	20	1	80
F12	1	1	80	Deserted	70	5	70
G01	1	7	30	Excluded	NA	NA	NA
G02	1	3	45	Excluded	1	1	8
G03	1.5	10	35	Excluded	2	12	4
G04	0	1	60	Deserted	10	0	40
G05	1.5	3	10	Excluded	NA	NA	NA
G06	2	2	5	Excluded	1	3	4
G07	0	1	30	Deserted	0	2	0
IHC：immunohistochemistry; IF: immunofluorescence		0

## Sheet: Clinicopathological information
ID	Gender	Age	Grade	AJCCstage
A01	Male	64	High Grade	Low Stage
A03	Male	76	High Grade	High Stage
A05	Male	67	High Grade	Low Stage
A07	Male	82	High Grade	High Stage
A09	Male	82	High Grade	Low Stage
A11	Male	62	High Grade	Low Stage
B01	Male	75	High Grade	High Stage
B03	Male	80	High Grade	Low Stage
B05	Male	50	High Grade	High Stage
B07	Male	59	High Grade	High Stage
B09	Male	66	High Grade	Low Stage
B11	Male	79	High Grade	High Stage
C01	Male	76	High Grade	High Stage
C03	Male	67	High Grade	Low Stage
C05	Male	83	High Grade	NA
C07	Male	81	Low Grade	Low Stage
C09	Male	75	High Grade	High Stage
C10	Male	71	High Grade	High Stage
C11	Male	75	High Grade	High Stage
C12	Female	72	High Grade	Low Stage
D01	Female	66	High Grade	Low Stage
D02	Male	67	High Grade	High Stage
D03	Male	58	High Grade	NA
D04	Male	77	High Grade	NA
D05	Male	68	High Grade	High Stage
D06	Male	61	High Grade	Low Stage
D07	Female	58	High Grade	High Stage
D08	Male	73	High Grade	NA
D09	Female	42	High Grade	High Stage
D10	Male	57	High Grade	Low Stage
D11	Male	55	High Grade	High Stage
D12	Male	75	Low Grade	Low Stage
E01	Male	73	High Grade	High Stage
E02	Male	77	High Grade	High Stage
E03	Male	57	High Grade	Low Stage
E04	Male	78	High Grade	NA
E05	Male	74	High Grade	Low Stage
E06	Female	72	Low Grade	NA
E07	Female	65	High Grade	High Stage
E08	Male	59	NA	High Stage
E09	Male	75	High Grade	High Stage
E10	Male	55	High Grade	High Stage
E11	Male	57	High Grade	High Stage
E12	Male	61	High Grade	High Stage
F01	Male	79	High Grade	High Stage
F02	Male	77	High Grade	Low Stage
F03	Male	48	High Grade	Low Stage
F04	Female		NA	NA
F05	Female	85	High Grade	High Stage
F06	Male	76	High Grade	Low Stage
F07	Male	61	Low Grade	Low Stage
F08	Male	75	High Grade	Low Stage
F09	Female	66	Low Grade	NA
F10	Male	84	High Grade	High Stage
F11	Male	75	High Grade	High Stage
F12	Male	78	Low Grade	Low Stage
G01	Male	44	High Grade	High Stage
G02	Female	77	High Grade	High Stage
G03	Male	71	High Grade	High Stage
G04	Male	62	High Grade	Low Stage
G05	Male	59	NA	High Stage
G06	Male	64	Low Grade	High Stage
G07	Male	67	High Grade	NA
