# Supplementary material for: Siglec15 shapes a non-inflamed tumor microenvironment and predicts the molecular subtype in bladder cancer
Source: Theranostics. 2021 Jan 1;11(7):3089–108. doi: 10.7150/thno.53649 (PMC7847675; doi:10.7150/thno.53649)
Supplement: Supplementary file 4 — Supplementary tables. [file thnov11p3089s4.zip › Table S13.xlsx]

## Sheet: Anticancer immunotherapy
Comparisons of the enrichment score of therapeutic predicted pathways between Siglec15 groups.
Pathway	logFC	AveExpr	t	P.Value	adj.P.Val	B
IFN_γ_signature	0.067691	0.798554	9.18726	2.01e-18	4.02e-17	30.2131
APM_signal	0.0160752	0.969888	8.88206	2.06e-17	2.06e-16	27.9086
Systemic_lupus_erythematosus	0.135701	0.48379	7.98541	1.42e-14	9.44e-14	21.4531
Proteasome	0.0155752	0.915005	7.65647	1.38e-13	6.89e-13	19.2099
Pyrimidine_metabolism	0.0242483	0.854052	7.27996	1.71e-12	6.84e-12	16.7299
Cytokine-cytokine_receptor_interaction	0.0239205	0.844747	6.71833	6.14e-11	2.05e-10	13.2119
Progesterone-mediated_oocyte_maturation	0.0263139	0.865156	5.93502	6.25e-09	1.78e-08	8.68942
MicroRNAs_in_cancer	0.0277518	0.793289	5.88551	8.24e-09	2.06e-08	8.41927
Base_excision_repair	0.0152504	0.87171	5.76003	1.65e-08	3.25e-08	7.74313
Oocyte_meiosis	0.0224371	0.866204	5.75482	1.7e-08	3.25e-08	7.7153
Mismatch_repair	0.0156975	0.89189	5.74528	1.79e-08	3.25e-08	7.66446
DNA_replication	0.0157946	0.884167	5.7124	2.14e-08	3.57e-08	7.4897
Cell_cycle	0.0213279	0.868933	5.56649	4.7e-08	7.23e-08	6.72464
Nucleotide_excision_repair	0.0124433	0.872299	5.32565	1.66e-07	2.37e-07	5.49919
Homologous_recombination	0.017353	0.790652	5.10519	5.06e-07	6.75e-07	4.41891
p53_signaling_pathway	0.0214116	0.845824	4.60998	5.38e-06	6.73e-06	2.14028
Fanconi_anemia_pathway	0.0149896	0.793477	4.45767	1.07e-05	1.26e-05	1.48151
Viral_carcinogenesis	0.0130884	0.875224	3.64003	0.000307342	0.000341491	-1.70641
Spliceosome	0.00356435	0.937264	3.13012	0.00187195	0.00197048	-3.38837
WNT-β-catenin_pathway	-0.168445	0.607413	-17.8858	2.42e-53	2.42e-52	110.516
PPARG_coexpressed_genes	-0.186837	0.616298	-16.4248	5.59e-47	2.8e-46	95.9106
Hypoxia	0.108221	0.666006	14.7399	8.77e-40	2.92e-39	79.4072
IDH1	-0.0550535	0.945309	-11.6622	2.39e-27	5.97e-27	50.9262
FGFR3_coexpressed_genes	-0.0965643	0.779506	-7.00494	1.01e-11	2.03e-11	15.3274
Cell_cycle	0.0186994	0.758678	6.84522	2.79e-11	4.64e-11	14.336
KDM6B	-0.0432033	0.784204	-6.21365	1.27e-09	1.81e-09	10.597
DNA_replication	0.0226463	0.782946	6.15604	1.77e-09	2.22e-09	10.2708
VEGFA	-0.0548633	0.847363	-5.81269	1.23e-08	1.32e-08	8.379
EGFR_ligands	0.0870958	0.654928	5.80061	1.32e-08	1.32e-08	8.31413
