# Supplementary material for: Siglec15 shapes a non-inflamed tumor microenvironment and predicts the molecular subtype in bladder cancer
Source: Theranostics. 2021 Jan 1;11(7):3089–108. doi: 10.7150/thno.53649 (PMC7847675; doi:10.7150/thno.53649)
Supplement: Supplementary file 4 — Supplementary tables. [file thnov11p3089s4.zip › Table S14.xlsx]

## Sheet: Revised Table S14
Correlations between Siglec15 and immunomodulators in Xiangya cohort
Siglec15	Immunomodulators	Pesrson R	P.value
Siglec15	CCL2	-0.565502	4.57e-06
Siglec15	TNFSF9	-0.543761	1.23e-05
Siglec15	CCL26	-0.54187	1.34e-05
Siglec15	ENTPD1	-0.526342	2.61e-05
Siglec15	CCL11	-0.525689	2.68e-05
Siglec15	CXCL2	-0.518957	3.54e-05
Siglec15	IL6	-0.501012	7.2e-05
Siglec15	CCL8	-0.486629	0.000123921
Siglec15	CCL4	-0.47266	0.000205185
Siglec15	CD86	-0.465892	0.000259965
Siglec15	CCL21	-0.465466	0.000263821
Siglec15	CCR1	-0.458409	0.00033581
Siglec15	CCL13	-0.450149	0.000442474
Siglec15	PVR	-0.426528	0.000938106
Siglec15	CXCL12	-0.422927	0.00104709
Siglec15	CX3CL1	-0.404109	0.00182394
Siglec15	CXCR4	-0.394821	0.00237119
Siglec15	CCL3	-0.385485	0.00306397
Siglec15	TNFSF18	-0.380968	0.00345957
Siglec15	HLA-DMB	-0.376622	0.00388203
Siglec15	CD80	-0.373371	0.00422736
Siglec15	CCL7	-0.372245	0.0043531
Siglec15	HLA-DPB1	-0.368292	0.00482103
Siglec15	CCL18	-0.349268	0.00774645
Siglec15	CXCL1	-0.348741	0.0078457
Siglec15	HLA-DRA	-0.347023	0.0081774
Siglec15	CCL23	-0.346049	0.0083707
Siglec15	CD48	-0.340099	0.00964035
Siglec15	CXCL8	-0.338796	0.00993973
Siglec15	HLA-DOB	-0.33487	0.0108909
Siglec15	HLA-DPA1	-0.311393	0.0183821
Siglec15	CCL19	-0.307878	0.0198149
Siglec15	TNFRSF8	-0.304395	0.0213272
Siglec15	CXCR1	-0.303372	0.0217893
Siglec15	CXCL10	-0.301805	0.022514
Siglec15	MICB	-0.297958	0.0243797
Siglec15	CXCL9	-0.297597	0.024561
Siglec15	CXCL3	-0.297133	0.0247964
Siglec15	CD276	-0.296218	0.0252654
Siglec15	TNFSF13B	-0.292925	0.0270154
Siglec15	IL2RA	-0.285771	0.031171
Siglec15	CXCL5	-0.280198	0.034766
Siglec15	CCL24	-0.278349	0.0360322
Siglec15	LTA	-0.273456	0.0395694
Siglec15	HLA-DQA2	-0.269162	0.0429047
Siglec15	TNFRSF18	-0.262124	0.0488684
Siglec15	HLA-DQA1	-0.255025	0.0555526
Siglec15	HLA-DQB1	-0.244789	0.0664754
Siglec15	TNFRSF9	-0.236571	0.0764369
Siglec15	CXCL11	-0.234281	0.079413
Siglec15	TNFRSF4	-0.229231	0.0863024
Siglec15	CD28	-0.218654	0.102244
Siglec15	TAP1	-0.199722	0.136353
Siglec15	CXCL6	-0.199272	0.137255
Siglec15	CXCL13	-0.196726	0.142452
Siglec15	ICOSLG	-0.196277	0.143384
Siglec15	TNFSF4	-0.196044	0.143869
Siglec15	B2M	-0.194466	0.147187
Siglec15	CCR2	-0.193442	0.149372
Siglec15	CCL14	-0.192974	0.150378
Siglec15	CCR5	-0.181085	0.177643
Siglec15	ICOS	-0.179683	0.18108
Siglec15	CD27	-0.172114	0.200466
Siglec15	CCL5	-0.164274	0.222057
Siglec15	IL6R	-0.155714	0.247418
Siglec15	CCL1	-0.148016	0.271854
Siglec15	TNFRSF17	-0.146585	0.276568
Siglec15	HLA-DMA	-0.144916	0.282132
Siglec15	TNFSF14	-0.143941	0.285417
Siglec15	CCR10	-0.133146	0.323464
Siglec15	CCL16	-0.126918	0.346812
Siglec15	XCL2	-0.126418	0.348728
Siglec15	HLA-DRB1	-0.125207	0.353404
Siglec15	CXCR5	-0.113104	0.402206
Siglec15	TNFRSF13C	-0.111549	0.408749
Siglec15	NT5E	-0.111098	0.410657
Siglec15	CCL25	-0.110005	0.415303
Siglec15	HLA-G	-0.107671	0.425328
Siglec15	CCR3	-0.105977	0.432691
Siglec15	CCR8	-0.10531	0.435608
Siglec15	HLA-A	-0.102919	0.44616
Siglec15	TAP2	-0.10112	0.454191
Siglec15	CCR9	-0.0951621	0.481345
Siglec15	TNFRSF13B	-0.0910921	0.500377
Siglec15	HLA-B	-0.0898839	0.5061
Siglec15	CXCR6	-0.0851419	0.528884
Siglec15	HLA-DOA	-0.0775929	0.56617
Siglec15	ULBP1	-0.0685258	0.612511
Siglec15	HHLA2	-0.0493989	0.715176
Siglec15	HLA-F	-0.0438367	0.746102
Siglec15	HLA-C	-0.0389966	0.773343
Siglec15	CCL22	-0.038729	0.774857
Siglec15	CXCR3	-0.0346694	0.79793
Siglec15	CXCL16	-0.0256479	0.849796
Siglec15	CCR4	-0.0243262	0.857454
Siglec15	KLRK1	-0.0157316	0.907536
Siglec15	CCL20	-0.0118692	0.930172
Siglec15	CXCL14	-0.00445516	0.973762
Siglec15	CCR6	0.00269356	0.984135
Siglec15	HLA-E	0.00510096	0.96996
Siglec15	KLRC1	0.0183119	0.892454
Siglec15	XCR1	0.0266599	0.843942
Siglec15	CCL27	0.0277418	0.837693
Siglec15	CD70	0.0666423	0.622338
Siglec15	CD40LG	0.0974125	0.470988
Siglec15	CCR7	0.102327	0.448794
Siglec15	XCL1	0.103759	0.442435
Siglec15	CCL28	0.109795	0.416199
Siglec15	TAPBP	0.225626	0.0914997
Siglec15	CCL17	0.225677	0.0914242
Siglec15	BTNL2	0.24166	0.0701376
Siglec15	CD40	0.253633	0.0569467
Siglec15	CXCR2	0.355581	0.00663881
Siglec15	CX3CR1	0.379649	0.00358323
Siglec15	TMIGD2	0.424653	0.000993513
Siglec15	RAET1E	0.441305	0.000589989
Siglec15	CXCL17	0.442514	0.00056749
Siglec15	TNFRSF25	0.522618	3.04e-05
Siglec15	TNFSF15	0.52323	2.97e-05
Siglec15	TNFRSF14	0.530766	2.16e-05
Siglec15	TNFSF13	0.548115	1.02e-05
Siglec15	CCL15	0.556038	7.11e-06
Siglec15	SIGLEC15	1	NA
