# Supplementary material for: Siglec15 shapes a non-inflamed tumor microenvironment and predicts the molecular subtype in bladder cancer
Source: Theranostics. 2021 Jan 1;11(7):3089–108. doi: 10.7150/thno.53649 (PMC7847675; doi:10.7150/thno.53649)
Supplement: Supplementary file 4 — Supplementary tables. [file thnov11p3089s4.zip › Table S15.xlsx]

## Sheet: Common differential RNAs
1500 common differentially expressed RNAs.
ID
IL21R
CD3E
LCP2
AOAH
SNX20
CD2
MYO1G
SASH3
IL12RB1
ARHGAP9
PTPN7
AIF1
SELPLG
DOK2
C1QA
HAVCR2
LST1
SPI1
CCR5
TRBV28
CD53
IL10RA
SLA
TRAC
NKG7
CD48
LILRB2
ITGB2
SLA2
CYTH4
EVI2B
C1QB
IL2RG
TNFAIP8L2
SLAMF6
CXCR3
SLAMF8
SH2D1A
CYBB
MNDA
BIN2
MS4A6A
TYROBP
FCER1G
TNFSF13B
NCKAP1L
C1QC
GBP5
SLAMF1
LAIR1
PLEK
NCF1
WAS
LILRB4
TLR8
BTK
GPR65
PDCD1
PTPRC
C1orf162
HCST
RNASE6
CYTIP
CTLA4
C3AR1
RHOH
CD86
CST7
MPEG1
CCL4
EVI2A
PDCD1LG2
HLA-DPB1
ICOS
CD7
HCK
DOCK2
ITK
SIGLEC1
IL2RA
GZMA
PYHIN1
PRF1
SAMSN1
LRRC25
NFAM1
PTPN22
CLEC4E
LILRB1
LAT2
SIGLEC10
CD80
CMKLR1
CXorf21
FERMT3
CD300LF
GZMB
HK3
HLA-DMB
NCF1C
CXCL9
FCGR1A
GZMH
BCL2A1
CD84
HLA-DQA1
TBX21
PARVG
FCGR3A
CD14
FGL2
TNFRSF9
PIK3R5
CD300A
SP140
LAG3
HLA-DRA
AC092580.4
P2RY13
TMEM150B
SRGN
GZMK
CCL5
RGS18
FUT7
LAPTM5
GNGT2
CLEC4A
RP4-647J21.1
FPR3
TIGIT
CSF1R
SIGLEC9
CRTAM
CD33
SCIMP
NCF2
SIT1
WDFY4
CD8A
FCGR2A
FCGR1B
CD37
HLA-DPA1
IFI30
AC002331.1
CD300C
JAKMIP1
GPR183
LTA
IL2RB
MS4A4A
HLA-DRB1
VSIG4
NCF1B
LY86
ZBP1
IKZF1
CD163
CEACAM4
PILRA
SAMD3
OSCAR
PIK3AP1
IL32
AC147651.4
ALOX5AP
SLC7A7
SIGLEC7
AC133644.2
LILRB3
THEMIS
PSMB9
SLFN12L
RP11-291B21.2
CXCL10
IRF8
ITGAX
LINC01358
IL7R
IFNG
SLCO2B1
HLA-DQB1
C1R
LILRA5
LILRA1
TAGAP
LILRA6
FASLG
CD226
CXCR2P1
KLRD1
ITGAM
LILRA2
CCL3
STAT4
IL4I1
WIPF1
RGS1
FYB
LY96
NLRP3
SLC15A3
C1S
RASGRP4
CASP5
LINC01094
CD209
HLA-DRB5
GNLY
CEACAM21
PIK3R6
RP11-121A8.1
GGTA1P
GBP1
HAPLN3
CERKL
DOCK10
CXCL13
HLA-DRB6
GPR114
MRC1
ZNF683
FPR1
CD180
CXCL11
TBXAS1
CSF1
AC069363.1
LYZ
CD38
THEMIS2
HLA-DQB1-AS1
GPR84
FCGR1C
C5AR1
LILRB5
RUNX3
FAM26F
LINC01272
UBD
CTA-384D8.34
EMP3
TREM2
CLEC4D
GPR34
SERPING1
ADAMDEC1
TFEC
VIM-AS1
TYMP
KIAA0226L
GPR141
TRDC
ADORA3
GLIPR2
MSR1
TNIP3
CCL8
IL15RA
SERPINA1
CCL18
IDO1
IFITM3
ICAM1
RNASE2
PTGDR
FCRL6
OR2I1P
CELF2
EPSTI1
BATF2
CD300E
PIK3CD
MEFV
CCL4L1
FPR2
PDE4B
STAB1
TMEM176B
FAM20A
WARS
AC011899.9
TLR1
CSF2RA
IFITM1
KIR2DL4
CTC-251I16.1
HLA-DOB
SECTM1
EOMES
TNFSF14
P2RX7
MPP1
ISG20
FOLR2
ADAP2
BATF3
CD300LB
C5AR2
CTB-61M7.2
ANXA6
PLA2G7
S100B
CTA-384D8.35
CCR1
TNFRSF8
CCL13
TRGV5
SUSD3
CLEC5A
NEXN
IGKV3-11
TMEM106A
IGHG3
RP11-556E13.1
GLIPR1
IGHV3-21
IGHG1
CLEC7A
AXL
VENTX
IGHM
L3MBTL4-AS1
OSM
XIRP1
BIN1
EMR1
IGLC3
PLA2G4C
SIRPB2
IGKV4-1
NCR1
CTB-114C7.4
CCL2
CCL23
SIRPA
GNG2
MILR1
PTRF
MT2A
AC104654.2
LGALS17A
IL10
NNMT
TNFAIP6
PTGS1
IGKC
CD274
IGHV3-33
TGM2
IGHV3-30
GFPT2
RARRES3
CD70
CHI3L1
MMP9
IGHV4-34
HS3ST3B1
GPR68
KLRC2
IGKV1-5
IGLV2-14
CEBPE
CD8B
RP11-686D22.10
AC004988.1
VIM
TMEM176A
IGHV3-23
LAIR2
IGLV3-19
IGKV3-20
VMO1
IGLV3-25
IGLV6-57
ADAM19
IGHGP
IFIT3
FAM20C
IGLV2-23
GNB4
MARCO
SLC11A1
IGHV4-39
CCL7
CFB
C3
VNN1
AC010518.2
ZBED2
IGKV3-15
IGHV1-69-2
DPYD
MSN
FAP
RP11-1008C21.1
IGLV1-44
CCDC71L
MSC
TNFSF4
DCSTAMP
IGLV3-21
SPHK1
IGSF21
MCOLN2
TLR6
ITGA4
SIGLEC12
P2RY6
GLT1D1
ANKRD29
SLC2A5
APOE
KIAA1755
PRRX1
JAZF1
RP11-222K16.2
PLAUR
IGHV4-59
AAED1
LINC00152
IGLV1-47
CR1
IGHV4-31
IGHV1-18
RP11-214O1.2
MIAT
RAB31
FAS
RASGRP1
RSPO3
CTD-2369P2.8
COL6A2
CHST11
LINC00968
IGHV1-69
SAA1
RP11-326C3.7
RP11-701P16.5
C4B
RAB3IL1
HTRA3
WISP1
IGKV1-17
SDS
OLFML3
CCDC80
RP11-345J18.2
IFI44L
CTSB
ADAMTS2
ARSI
IGHV1-2
CPVL
ATP10A
CLMP
AQP9
MATK
DSE
RAMP1
CTSK
IFIT2
GLT8D2
IL6
AC079325.6
CTHRC1
PAPSS2
TGFBI
RSAD2
AEBP1
OSMR
RTN1
SERPINB9
ARHGAP22
SPIB
COL16A1
COL8A2
RP11-383H13.1
NRP2
MT2P1
GPX8
PDPN
EFEMP1
IL22RA2
DPT
IRG1
P2RX1
TNFAIP8L3
FKBP5
IGHG4
SULF1
ROR2
LINC00944
F13A1
CHI3L2
CHST15
FLNA
COPZ2
MT1L
KSR2
FCAR
FAM26E
POSTN
PRKCDBP
MAFB
TNC
AC007750.5
SRCIN1
ITGA5
CCIN
RP13-297E16.4
LRRK2
CCL3L3
SUCNR1
G0S2
GPC6
CCL21
OLR1
ST3GAL6
TGFB3
COL6A1
GPR97
ALDH1L2
CALD1
TWIST2
SAA2
GREM1
TNFRSF18
SFRP2
SAA2-SAA4
CASKIN1
COLEC12
RGS9
SPON2
TIMP2
PRR5L
IGLV3-10
FMOD
CTD-3128G10.7
SULF2
GAS6
NTRK1
FBN1
IL12RB2
ISLR
CPXM1
SCN1B
LRRC15
CTGF
RP11-386M24.6
IFIT1
PLEKHH1
KLHL5
ALPK2
FN1
LINC00930
FMO1
COL6A3
COL5A2
ZNF469
ADAMTS12
FMN1
CFI
GAS1
P4HA3
NOD2
CYBRD1
BNC2
RP11-47I22.2
CXCL2
PALLD
PDLIM3
EMILIN1
LINC00460
MIR4435-1HG
C19orf45
CLEC4G
LGALS1
LOX
TREML2
HS3ST3A1
CCL24
CREB5
GAS7
HPSE
MAF
NEK6
DCN
MFAP5
HRH2
GPR176
RP11-321P16.1
RP11-166D19.1
SNAI1
FNDC1
COL1A2
RASGEF1B
CLEC2B
RP11-145A3.1
C1QTNF1
CCL26
OLFML2B
RP5-884M6.1
ADAM12
IFI6
STK32B
MRC2
COL3A1
LRFN2
RP11-400N13.3
FOXH1
GAS6-AS2
RP11-250B2.5
INHBA
PRR36
SEMA6A
RP11-254A24.2
MCEMP1
GCNT1
COL5A1
DPP4
IL31RA
APCDD1L
COL1A1
CCSER1
RGS2
LINC01127
RP11-250B2.3
LINC00173
TOX
MAMLD1
MRO
GPR1
AC002480.3
TUBB6
SRPX
ANPEP
ANXA5
SPTA1
AC093850.2
RAB15
SYNC
PODNL1
AC005009.2
ZNF440
ADAMTS4
RIMKLA
CCL11
OXGR1
RP11-677M14.2
FAM129A
ARSJ
CAMK2A
CDH11
MST1P2
COL23A1
PARVB
TMEM255A
GATA6
RP3-406A7.7
HERC5
AC073072.5
C20orf141
F3
SLFN11
STX2
TM7SF2
FGF7
DNAJB5
KIAA1244
MIR429
CXCL12
MEDAG
ADCY7
SFRP4
PDGFC
TOX3
FAM180A
DNASE1L3
OGFRL1
RP11-386M24.3
RRAD
LUM
COL10A1
RP4-601P9.2
CAV1
GOLGA6L9
CACNA1D
EGR2
A1BG-AS1
SYNDIG1
RP11-386M24.9
C3orf80
KIAA1644
FIBIN
MN1
BICC1
RNF175
RP11-443C10.1
MYADM
ERMN
GXYLT2
DEGS1
ARL4C
RP11-863P13.3
RP11-576I22.2
PRR16
MSRB3
AC019117.1
FAM174B
RP11-79N23.1
RP6-91H8.3
RP11-13P5.2
BHMT
FAM124A
FAIM2
STX1B
RP5-1059L7.1
IL1R2
ANKRD33B
KLHDC7B
THRB
CHRDL2
SLC16A8
KIRREL
EXTL3-AS1
SLC2A3
SBK1
MCF2L-AS1
PLSCR4
PLAU
RP11-54O7.1
AC112721.2
CTD-2357A8.3
PPAPDC1A
AC145676.2
SSC5D
L1CAM
HID1
CD109
CYP4F23P
SELM
TSPAN12
COL5A3
MT1M
VCAN
CTD-2008P7.9
TRABD2A
CTA-228A9.3
KATNAL1
TMEM158
RPSAP52
RP11-132F7.2
ZBTB7C
RP11-399J13.2
GATA3-AS1
OMD
RP11-417E7.1
KAL1
SLC16A1-AS1
FMO2
RP11-465B22.8
CXCL3
AATBC
FSTL4
ITGA11
BGN
RP11-379F12.3
LINC01010
CHST13
KCNE4
ADCY10P1
TENM3
RP11-696N14.1
IPO5P1
BACH2
CLIC4
SLC22A3
EVA1A
RP11-379F12.4
TBX3
RP11-449J21.3
EEF1A2
TMEM51-AS1
RGS4
AC005009.1
TWIST1
MMP12
CSF3
ADAMTS14
RNF128
SORCS2
RP5-1172A22.1
ANXA13
WBSCR17
RP11-401O9.4
RP11-1055B8.4
NT5E
CADM3
ACTBL2
SGCD
RP11-426C22.4
FAM167A
AHNAK2
PKDCC
EPYC
GUCA1A
TTC6
AOX1
CILP
PMEPA1
RP11-120K24.4
CXCL5
CTB-12O2.1
PLN
KIF28P
PLA2G5
ECM1
CDX1
MFAP3L
GLB1L2
RP11-401O9.3
FDCSP
BOC
IGF1
PXDN
GRM3
SNTG1
SLC9A2
EIF5A2
RP11-112J3.16
SERPINE2
TRPS1
ERBB3
ST6GALNAC5
DACH2
F2RL2
MMEL1
PACRG
GEM
KLHL31
MMP7
MMP3
LGALS12
HMGCS2
SLC22A16
ADAMTS6
RP11-499P20.2
HTR2A
S100A5
ACSM6
AC072052.7
AC007879.7
CYP3A5
DLX6-AS1
RP4-697K14.15
RP5-907D15.4
PCP2
RP11-449J21.5
RP11-366L20.2
TLL1
LINC00967
KCNQ5
FGF5
BNC1
RP11-96C23.14
RPLP0P2
ZBTB8B
MIR548AN
HAS1
LINC01341
PPARG
PRR15
TREM1
WNT5B
RBBP8NL
OR13A1
AC096670.3
CTD-2331H12.7
ZFP92
WFIKKN1
CTB-176F20.3
AOC2
IGF2BP2
AC012307.2
TMEM178A
RP6-24A23.7
PCDH7
RP11-250B2.4
PRUNE2
NEGR1
NFE2
RHPN1
NAV3
S100A10
HDAC9
RP11-94C24.8
AGAP11
RAP1GAP
MEOX2
NXN
SLC30A4
RBMS3
RP11-96C23.13
CTD-3035K23.7
CXXC4
LINC00702
MOXD1
RP11-20I20.4
ADAMTS19
ADAMTS16
FLRT2
FOXJ1
GLI2
CTD-3214H19.6
FBLL1
JMJD7-PLA2G4B
PPAPDC3
SLC41A2
AC006042.6
SLITRK6
PLXNA4
RP11-363E7.4
MCHR1
FAM155B
SRMS
SCN5A
MST1L
KLHL4
RP4-568C11.4
AC090954.5
KCNJ12
MDGA1
RCN3
TIMM8AP1
ATP8B1
RP6-24A23.3
ADAD2
RP11-116O18.3
FLNC
COL12A1
VIPR1-AS1
RAPGEFL1
BTBD16
RETN
LL21NC02-21A1.1
DACT1
SNX31
MYCL
VSIG2
LYPD6
XPNPEP2
FUT9
LAMP5
BAG2
RP11-553A21.3
NTN1
KRTAP5-10
FAM84A
FAM225A
ASPN
MT1X
LRIG1
FAM101A
SLC47A1
PPP1R9A
THBS2
UNC5A
AC010761.9
RP11-356O9.1
KRT12
CDA
CYP4F2
LUCAT1
FSIP2
BDKRB1
Six3os1_1
DEGS2
RHBG
SACS
TGFB2
MIR200B
RFX8
MIR200A
OSBPL6
MIR99AHG
RP1-37N7.1
SLC16A1
TMC4
GPRC5C
BMP3
DTX1
SLIT2
FADS6
FSTL3
CYP4F22
CRYAB
RP11-120K24.5
TMEM52B
HS6ST3
FSD1L
LINC00162
CTD-2020K17.4
PPFIBP2
FER1L4
S100A8
CXorf57
KRT20
TENM2
SCNN1G
CTB-50L17.14
RP11-473M20.5
CAPS
SERPINE1
FAM3B
PAEP
PHGR1
DHRS2
CTD-2532K18.2
UGT1A1
SLC16A2
FOXA1
AC017060.1
AC114494.1
RP3-522D1.1
RGS20
PRKG1
OVOL1-AS1
SAMD12-AS1
RP11-510N19.5
PDLIM4
OR5M11
SLC4A9
STEAP1B
INA
CTC-281F24.1
GPX2
CRH
PTX3
EVPLL
Six3os1_2
TMC7
CHSY3
RP11-230G5.2
STK32A
DIO2
BAIAP3
ST3GAL6-AS1
SFTA1P
RP11-116D17.1
SYNPR-AS1
PRRX2
TRPM5
OR9K1P
KLF17
RP4-625H18.2
PLIN5
SAMD12
UGT2B28
CSDC2
TDH
PADI2
LGI2
AC016738.4
GATA3
CNN1
SLC14A1
ZNF888
ADH6
ACTC1
PRICKLE1
TEKT5
KLHDC7A
MT1E
PAPPA
MXRA8
TRHDE-AS1
RP11-120K24.3
RP11-128L5.1
PI15
FAM83H-AS1
RP11-429J17.5
UBE2E2
RP11-766N7.3
CTD-2396E7.11
RP11-322E11.2
RIPPLY3
SPP1
SLC5A7
VIPR1
COL11A1
RP1-79C4.4
C5orf58
PCSK1
BCAT1
POF1B
FXYD6
RP11-440I14.2
POMC
SUGCT
ACER2
DPYSL3
AF131216.5
CTD-2626G11.2
SPIRE2
CYP4F8
ACOXL
RP11-35N6.1
SLC26A5
RP11-789C17.1
GDF7
MMP11
CAPN9
ELF5
FAHD2P1
CNGA1
AGR2
ADORA1
CTC-255N20.1
EPS8L3
SHOX2
MAPK10
C5orf46
CTC-455F18.1
KRTCAP3
SPERT
GLIS1
SPEG
CTA-384D8.31
TM4SF19
FTCDNL1
PNCK
MT1H
CYS1
RPS6KA6
SV2B
KRTAP5-9
COMP
ADAMTSL1
ERICH5
EPN3
HSPB7
RP11-757O6.1
NRG1
RHOT1P1
RP11-417E7.2
RP5-858L17.1
MT1G
LINC00992
OR7E91P
TBC1D3L
MROH2A
ZPLD1
RP11-486L19.2
CYP4F12
RP11-44F21.5
NCAM1
CYP2J2
B3GALT5
CACNA2D1
UPK1A
HMGA2
COL9A1
ACSBG1
ALDH1L1-AS2
NELL1
CPA4
BCAS1
AC019117.2
MAP1B
BEND6
CYP26B1
MYT1
SCNN1B
GDPD2
NGFR
SHH
TMPRSS2
ADAMTSL4
EPHB6
BVES
MT1A
GRHL3
CYP4Z2P
TFAP2B
PTGER3
DES
SFRP1
CDH26
HOXB3
CTD-3116E22.7
CCDC64B
RGS6
CASC22
RP11-626G11.1
TGFB2-AS1
GNAO1
LAMA1
AC108142.1
TMEM45A
FCGR3B
KRT81
KRTAP5-8
SCN2B
RP11-116D17.3
CHP2
ANKRD20A5P
MKX
MTUS2
HOXB-AS3
SYTL5
TMEM184A
RP11-205A8.3
SERPINA3
CXADR
RPL37P1
EVX1
SLC28A3
ANKRD20A11P
FABP6
MAOB
DQX1
PLA2G4F
RP3-416H24.1
MYBPC1
CAPN13
RP11-66N24.6
ERBB4
LINC00163
PTPRR
EVPL
RP11-789C1.1
ADAMTS15
CRACR2B
CYP4B1
FAM3D
LEAP2
WFDC13
AP006621.9
ELF3
ONECUT2
AJ271736.10
RASEF
RP5-1033H22.2
IGFBP6
LYPD6B
AZGP1
CACNA1I
RBP1
TRPC6P
44166
MUC16
DCLK1
FREM2
RPL29P19
PLA2G2F
RP11-368L12.1
UPK2
HS3ST5
TMEM45B
SLC7A4
TBX1
PTPLA
SMIM22
CTD-2147F2.1
SPINK1
U47924.27
IGF2BP3
PSCA
CAPN14
GNG4
ASB5
FA2H
LINC01207
CRB3
LINC01561
SCN3B
STAC
TNFSF9
FMO8P
MROH3P
OGN
LINC01356
EVX1-AS
CTD-2171N6.1
RGL3
FAM46B
CCBE1
IL20RA
KANK4
RP1-170O19.17
CTD-2196E14.8
RP11-95I16.6
KB-1615E4.2
STRC
AC097499.1
RP11-277P12.9
LPA
CYP4F29P
FMO9P
RP11-89K21.1
SULT2A1
RP11-766F14.2
VSNL1
SERPINB7
RASSF9
GOLT1A
RP4-710M16.2
CECR2
TSPAN8
RP11-319F12.2
GRHL1
CPNE8
GPR98
SSTR5-AS1
ANK2
LINC01122
WT1
HSD17B2
HPGD
SEMA3A
C1orf132
IL11
RP11-440I14.3
GTSF1
AC004510.3
NCAM2
CRTAC1
FOXD1
CIDEC
CCDC8
MPPED2
DEPDC7
CTD-2542C24.14
S100P
CTD-2542C24.2
RP11-567C2.1
KRT33A
OR10H1
CTB-127C13.1
CNTN1
CTB-107G13.1
CYP4F26P
RP11-96H17.1
FOXQ1
ZNF385B
COL6A6
SULT1A2
C9orf152
PTGIS
MGC50722
HOXB-AS2
HS6ST2
VEPH1
KRT14
CLCA4
SGK2
ESRRG
XXyac-YM21GA2.7
ASTL
ATOH8
TRHDE
PLA2G10
UBE2QL1
CYP4F35P
SLC19A3
IGFL2
PM20D1
D4S234E
GGT6
SPINK4
MAOA
RP11-598F7.4
HOXB5
SLC38A5
RP11-96H17.3
IYD
FGFR3
SPTSSB
CD177
LUZP2
MFSD6L
ABO
LEFTY2
TPO
TJP3
RP11-559N14.5
CTD-2619J13.13
OVOL1
ALDH1A1
GABRP
RP11-616M22.7
ERN2
ALOX15
SPINK7
B4GALNT1
IGFN1
GGT2
AXDND1
LINC01436
BMP5
TBX18
RIMBP2
RP11-680F8.1
CYP4F3
XXyac-YM21GA2.4
GDA
AC079466.1
TH
PTHLH
RP11-54H7.4
PTPRD
CALB2
ALDH1L1
PCP4L1
SV2C
LINC00704
MIR3189
CKMT1B
SOST
SLC15A1
SERPINA5
DKK4
HOXB1
WSCD2
HOXD1
SPAG17
RP11-284F21.9
RP11-115H13.1
APCDD1L-AS1
CDH2
HRH3
MSLN
BMP7
LINC00675
RNF223
PTPRQ
LGALS4
VSTM2L
AC012501.3
SSTR5
NUDT11
PWRN1
MS4A8
COLCA1
LINC01564
TPSP2
UGT2B15
OR7E22P
GAP43
RP11-627G23.1
GSTA1
PCOLCE2
PCSK9
PTPRN
C10orf99
KLK5
RGMA
MSMB
ROS1
GDF15
HOXB8
MUC2
VWA5B1
RP11-356O9.2
ANXA10
TRPV6
TMPRSS4
WDR72
CES1
CYP2C9
SLC44A4
CDX2
ADIPOQ
UGT1A6
REG4
IVL
CAPN8
CRISP3
GPR110
HNF1B
AKR1C2
TFF1
AC005336.4
BPIFB1
ATP10B
PADI3
SPRR1A
KRT13
FAM83C
CTD-2566J3.1
SOX21-AS1
CAPNS2
TFF2
MOGAT2
KLK7
KLK6
TCN1
UCA1

## Sheet: Siglec-15 Low-vs-High.limma_Dif
Common differentially expressed RNAs between Siglec15 groups
ID	logFC	AveExpr	t	P.Value	adj.P.Val	B
RP11-116O18.3	-3.60685	3.27414	-19.9375	2.05e-62	5.89e-58	131.174
AC019117.1	-4.98049	6.33015	-19.0216	2.27e-58	3.27e-54	121.965
SLC14A1	-4.86778	9.60624	-18.7193	4.89e-57	4.69e-53	118.93
RP11-363E7.4	-3.13159	10.9338	-17.6697	2e-52	1.44e-48	108.424
RP11-322E11.2	-4.17455	5.36578	-17.5871	4.61e-52	2.66e-48	107.601
SNX31	-5.39827	8.72391	-17.5556	6.34e-52	3.04e-48	107.286
DHRS2	-5.22027	12.6432	-17.5252	8.61e-52	3.54e-48	106.983
FER1L4	-3.56826	11.9537	-17.4677	1.54e-51	5.53e-48	106.41
ACSM6	-4.34634	4.22214	-17.2785	1.03e-50	3.3e-47	104.527
SLC5A7	-4.05582	4.05981	-17.2403	1.51e-50	4.36e-47	104.147
RP11-386M24.6	-4.11966	5.53694	-17.1076	5.74e-50	1.5e-46	102.828
BTBD16	-4.8064	7.89643	-16.9807	2.05e-49	4.92e-46	101.569
PPFIBP2	-2.21223	11.1153	-16.7706	1.68e-48	3.73e-45	99.4877
TRAK1	-1.55734	12.6228	-16.7409	2.27e-48	4.66e-45	99.1932
VSIG2	-4.2325	10.5566	-16.6411	6.14e-48	1.18e-44	98.2069
RP11-66N24.6	-4.08412	4.31109	-16.587	1.05e-47	1.9e-44	97.6719
TBX3	-2.91144	11.8701	-16.4122	6.02e-47	1.02e-43	95.9479
CAPN5	-2.37393	10.9367	-16.3479	1.14e-46	1.83e-43	95.3139
BCAS1	-4.16853	9.85232	-16.2645	2.62e-46	3.97e-43	94.4934
KLHDC7A	-4.70961	8.36696	-16.2398	3.35e-46	4.83e-43	94.25
RP4-601P9.2	-2.8701	3.28547	-16.0507	2.19e-45	3e-42	92.3933
TEKT5	-2.86983	4.68314	-16.0453	2.31e-45	3.03e-42	92.3402
TOX3	-5.54531	6.83513	-16.0326	2.62e-45	3.28e-42	92.2155
ACOXL	-3.4647	7.18558	-16.0119	3.22e-45	3.86e-42	92.0128
RP11-132F7.2	-3.58447	3.30517	-15.9914	3.94e-45	4.54e-42	91.8119
LINC00930	-4.26085	4.92381	-15.962	5.28e-45	5.85e-42	91.5235
HMGCS2	-6.03993	9.12736	-15.923	7.76e-45	8.28e-42	91.142
RP11-205A8.3	-2.20158	1.93464	-15.7678	3.6e-44	3.7e-41	89.624
CYB5A	-1.83159	11.5836	-15.7327	5.09e-44	5.06e-41	89.2809
PPARG	-2.77588	11.5914	-15.6685	9.6e-44	9.21e-41	88.6545
TMC7	-2.09607	9.2246	-15.633	1.36e-43	1.26e-40	88.3086
UPK1A	-5.5087	9.5414	-15.6232	1.5e-43	1.35e-40	88.2128
RP11-96C23.13	-2.56371	4.20697	-15.6201	1.55e-43	1.35e-40	88.1827
RNF128	-3.1796	10.8102	-15.5839	2.21e-43	1.87e-40	87.8297
WFDC13	-2.75505	2.85604	-15.4738	6.52e-43	5.37e-40	86.7584
FBP1	-2.52528	11.0503	-15.4578	7.64e-43	6.11e-40	86.6028
RP11-626G11.1	-2.22775	3.84821	-15.3252	2.81e-42	2.13e-39	85.3154
AGAP11	-2.94584	4.00499	-15.325	2.81e-42	2.13e-39	85.3136
CYP4F22	-4.0457	8.27022	-15.1576	1.45e-41	1.07e-38	83.6926
LRFN2	-3.31514	4.28366	-15.1356	1.79e-41	1.29e-38	83.4799
CTD-2008P7.9	-3.55534	6.16077	-15.1253	1.99e-41	1.39e-38	83.3797
UPK2	-4.96052	11.049	-15.1115	2.27e-41	1.56e-38	83.2469
MFAP3L	-2.38765	9.27647	-15.0847	2.95e-41	1.98e-38	82.9879
RP11-386M24.3	-3.10725	3.10879	-15.0767	3.19e-41	2.09e-38	82.9106
FMO9P	-4.76954	6.72746	-15.0689	3.44e-41	2.2e-38	82.8353
FAM174B	-2.4227	10.9719	-15.0224	5.42e-41	3.39e-38	82.3865
BHMT	-5.10919	6.68768	-14.9698	9.05e-41	5.55e-38	81.8793
BCAT2	-1.57298	12.1557	-14.8637	2.54e-40	1.52e-37	80.859
FAM3B	-4.12924	9.15898	-14.7802	5.72e-40	3.36e-37	80.0563
CYP4F12	-3.78499	8.67545	-14.7355	8.82e-40	5.08e-37	79.6277
RP11-379F12.4	-3.00673	3.91366	-14.7174	1.05e-39	5.94e-37	79.4536
SLC44A3	-1.78645	10.4854	-14.682	1.48e-39	8.2e-37	79.1148
AC016738.4	-2.33919	4.45561	-14.6643	1.76e-39	9.54e-37	78.9454
DEGS2	-3.03334	8.52892	-14.6625	1.79e-39	9.54e-37	78.9283
KIF28P	-2.599	4.44159	-14.6471	2.08e-39	1.09e-36	78.78
RP11-254A24.2	-2.68957	3.32128	-14.6199	2.7e-39	1.39e-36	78.5203
NPAS2	-1.68749	10.9697	-14.6179	2.76e-39	1.39e-36	78.5009
GATA3-AS1	-3.70917	7.32977	-14.5912	3.57e-39	1.77e-36	78.2457
RP4-697K14.15	-2.04517	2.59485	-14.5727	4.27e-39	2.08e-36	78.0685
CYP4F23P	-4.12229	6.37502	-14.5534	5.14e-39	2.47e-36	77.884
SPINK1	-5.73133	10.2933	-14.5423	5.72e-39	2.7e-36	77.7779
ZNF440	-1.5373	10.4427	-14.533	6.26e-39	2.91e-36	77.6893
SCNN1B	-3.65937	10.0767	-14.4958	8.96e-39	4.09e-36	77.3349
SSH3	-1.54753	12.5953	-14.4938	9.14e-39	4.11e-36	77.3149
ACER2	-2.89119	9.04559	-14.4451	1.46e-38	6.47e-36	76.8509
RP11-379F12.3	-3.12232	4.86073	-14.4432	1.49e-38	6.49e-36	76.8328
TSPAN6	-1.41222	12.1577	-14.3762	2.84e-38	1.22e-35	76.1949
CYP4Z2P	-3.2171	4.51229	-14.3483	3.71e-38	1.57e-35	75.9292
CDH23	-2.48139	8.72713	-14.3377	4.11e-38	1.71e-35	75.8289
GDF7	-2.80568	7.25846	-14.3037	5.7e-38	2.34e-35	75.5052
AJ271736.10	-2.94126	3.0497	-14.2824	6.99e-38	2.83e-35	75.3036
ZNF816-ZNF321P	-1.70551	7.49832	-14.2652	8.24e-38	3.3e-35	75.1402
VIPR1-AS1	-2.42497	4.4725	-14.2534	9.23e-38	3.64e-35	75.0281
CYP4B1	-4.32425	10.686	-14.2472	9.8e-38	3.81e-35	74.9688
PSCA	-4.74715	12.9403	-14.2439	1.01e-37	3.88e-35	74.9375
CACNA1D	-3.27847	6.79645	-14.235	1.1e-37	4.17e-35	74.8538
SORL1	-2.26571	11.7448	-14.2153	1.33e-37	4.98e-35	74.6667
RP11-96C23.14	-2.31598	2.88254	-14.1583	2.3e-37	8.48e-35	74.1262
RPL37P1	-2.07976	3.25291	-14.1522	2.43e-37	8.81e-35	74.0692
AC017060.1	-2.90797	4.14664	-14.1504	2.48e-37	8.81e-35	74.0523
RP11-386M24.9	-1.87337	1.96477	-14.1504	2.48e-37	8.81e-35	74.0514
KRTAP5-10	-2.85503	3.8258	-14.1385	2.78e-37	9.75e-35	73.9394
TDH	-2.80199	4.54375	-14.1116	3.59e-37	1.25e-34	73.6846
EHD4-AS1	-2.01841	3.02943	-14.0466	6.68e-37	2.29e-34	73.0707
NADSYN1	-1.17798	12.3509	-13.9723	1.36e-36	4.57e-34	72.3698
UGT1A1	-3.50146	4.42404	-13.9718	1.36e-36	4.57e-34	72.3647
SCNN1G	-3.86169	8.8392	-13.9696	1.39e-36	4.61e-34	72.3439
UPK3A	-4.80984	8.25153	-13.9598	1.53e-36	5e-34	72.2523
GPD1L	-1.65656	11.0427	-13.946	1.74e-36	5.64e-34	72.1221
LINC00675	-3.95827	5.8294	-13.9369	1.9e-36	6.09e-34	72.0362
EVX1-AS	-3.30275	3.39109	-13.8653	3.76e-36	1.19e-33	71.3624
HPGD	-3.6499	11.3432	-13.8321	5.15e-36	1.61e-33	71.0507
AC006042.6	-1.94704	5.36754	-13.8306	5.23e-36	1.62e-33	71.0367
SLC16A1	2.60354	10.109	13.7944	7.37e-36	2.26e-33	70.697
SRMS	-2.45754	6.84554	-13.765	9.74e-36	2.95e-33	70.4212
GATA3	-2.68239	12.561	-13.7549	1.07e-35	3.21e-33	70.3267
HID1	-2.36993	11.158	-13.7538	1.08e-35	3.22e-33	70.3159
KRTAP5-9	-2.91683	4.80701	-13.7397	1.24e-35	3.64e-33	70.1843
RP11-539L10.2	-1.73967	5.61343	-13.727	1.4e-35	4.06e-33	70.065
PLCE1	-1.73156	9.83413	-13.7249	1.42e-35	4.1e-33	70.0458
CTD-3116E22.6	-2.44561	2.28857	-13.6955	1.88e-35	5.36e-33	69.7703
VIPR1	-2.43634	9.1606	-13.6839	2.1e-35	5.93e-33	69.6614
LINC01341	-2.42711	6.82328	-13.6668	2.47e-35	6.9e-33	69.5021
MYZAP	-1.96226	7.90746	-13.6381	3.24e-35	8.96e-33	69.2336
TMPRSS2	-3.92425	10.0812	-13.6218	3.78e-35	1.04e-32	69.0814
RAB15	-1.82593	11.3611	-13.6181	3.91e-35	1.06e-32	69.0469
SNCG	-2.91927	12.6902	-13.5825	5.47e-35	1.47e-32	68.7144
OR13A1	-2.60774	5.00649	-13.5775	5.73e-35	1.53e-32	68.6683
ACSL5	-1.93435	12.0037	-13.5621	6.63e-35	1.75e-32	68.524
SPTSSB	-3.5008	9.92046	-13.5384	8.29e-35	2.17e-32	68.3032
CAB39L	-1.94696	10.5087	-13.535	8.56e-35	2.22e-32	68.2717
ARSI	2.84857	6.98997	13.5311	8.88e-35	2.28e-32	68.236
AATBC	-2.54593	8.82799	-13.4955	1.24e-34	3.17e-32	67.9038
TMEM51-AS1	-2.07872	7.83043	-13.4746	1.51e-34	3.82e-32	67.7096
ZBTB7C	-2.62764	10.0012	-13.4432	2.03e-34	5.09e-32	67.4177
ACP6	-1.41826	10.5071	-13.4372	2.15e-34	5.34e-32	67.3618
RP11-677M14.2	-1.8491	3.20534	-13.4318	2.26e-34	5.56e-32	67.3122
TTC6	-2.64712	6.02692	-13.4256	2.39e-34	5.84e-32	67.2548
RP11-439E19.10	-2.21624	5.49376	-13.4179	2.58e-34	6.23e-32	67.1828
MT1X	2.13995	10.1264	13.4131	2.69e-34	6.47e-32	67.1385
ATP8B1	-1.61062	11.9221	-13.4086	2.81e-34	6.69e-32	67.0967
CCSER1	-2.59819	7.3729	-13.3922	3.28e-34	7.68e-32	66.944
MT2A	2.39565	12.0388	13.3922	3.28e-34	7.68e-32	66.944
SLC9A2	-3.27762	7.84665	-13.3907	3.32e-34	7.72e-32	66.9305
WSCD2	-3.48026	6.43624	-13.3896	3.36e-34	7.74e-32	66.9207
CTD-2626G11.2	-3.98137	6.61252	-13.3756	3.83e-34	8.76e-32	66.7901
FAM3D	-3.72199	6.70349	-13.3556	4.62e-34	1.05e-31	66.6051
PIK3C2B	-1.43045	11.3738	-13.3403	5.33e-34	1.2e-31	66.4631
IDH1	-1.47817	13.2857	-13.3287	5.95e-34	1.33e-31	66.3556
AC096670.3	-2.00648	3.90378	-13.2709	1.02e-33	2.26e-31	65.8212
FRY	-1.85591	10.1606	-13.2618	1.11e-33	2.44e-31	65.737
MIR6784	-1.61426	1.69539	-13.2469	1.28e-33	2.79e-31	65.5993
CTD-2331H12.7	-2.03725	4.69503	-13.2458	1.29e-33	2.8e-31	65.589
MECOM	-1.85762	11.3082	-13.2262	1.55e-33	3.33e-31	65.4082
BMP3	-4.22865	8.31362	-13.2177	1.68e-33	3.58e-31	65.3299
SLC16A1-AS1	2.05889	5.90533	13.2146	1.73e-33	3.66e-31	65.3007
EVX1	-3.87814	6.05805	-13.2064	1.87e-33	3.92e-31	65.2253
AC019117.2	-3.03973	5.51204	-13.1474	3.23e-33	6.75e-31	64.6812
RP11-473M20.5	-2.18459	6.72469	-13.1339	3.67e-33	7.59e-31	64.5576
SPHK1	2.14808	9.67273	13.127	3.91e-33	8.05e-31	64.4933
CTB-127C13.1	-2.21169	2.62464	-13.1237	4.03e-33	8.24e-31	64.4634
CHST11	2.01919	9.95864	13.0969	5.18e-33	1.05e-30	64.2165
KRTAP5-7	-2.1604	2.29122	-13.0948	5.28e-33	1.06e-30	64.1976
ST3GAL5	-1.92676	10.079	-13.0752	6.33e-33	1.27e-30	64.0173
RP11-440I14.2	-2.40977	3.05776	-13.0672	6.82e-33	1.36e-30	63.9435
ZNF888	-1.93865	5.79791	-13.0409	8.71e-33	1.72e-30	63.7019
ICA1	-1.7116	10.4371	-12.9976	1.3e-32	2.55e-30	63.3053
CRACR2B	-2.06812	9.8557	-12.9757	1.59e-32	3.1e-30	63.1046
TBX2-AS1	-2.74822	7.3368	-12.9725	1.64e-32	3.18e-30	63.0748
GCOM1	-2.12931	4.98001	-12.9635	1.79e-32	3.43e-30	62.9925
SRCIN1	-2.29529	8.95839	-12.9499	2.02e-32	3.86e-30	62.8683
CAPS	-2.16521	11.795	-12.921	2.65e-32	5.01e-30	62.6037
MMEL1	-2.2794	6.32676	-12.9094	2.94e-32	5.54e-30	62.4981
KB-1083B1.1	-1.94924	1.5815	-12.8862	3.65e-32	6.83e-30	62.2858
ZNF846	-1.08732	8.57707	-12.8678	4.33e-32	8.04e-30	62.1179
PPP1R37	-1.07756	12.0419	-12.8497	5.11e-32	9.44e-30	61.9525
PLIN5	-2.63117	7.59659	-12.8473	5.23e-32	9.59e-30	61.9306
RP11-627G23.1	-3.96712	4.49819	-12.8455	5.31e-32	9.69e-30	61.9146
DNAJA4	-1.31677	11.5899	-12.8365	5.77e-32	1.04e-29	61.8326
RP11-356O9.1	-1.88718	2.44087	-12.8361	5.8e-32	1.04e-29	61.8282
OR7E121P	-2.30246	2.0157	-12.828	6.25e-32	1.12e-29	61.7545
SLC29A3	-1.30802	10.0501	-12.8087	7.46e-32	1.33e-29	61.5789
ZNF823	-1.32052	8.78044	-12.7551	1.22e-31	2.16e-29	61.0906
TBX2	-2.33136	11.2689	-12.7126	1.81e-31	3.14e-29	60.7042
HS3ST5	-3.09586	3.89017	-12.7076	1.89e-31	3.26e-29	60.6594
CHST15	2.01809	9.23249	12.705	1.94e-31	3.32e-29	60.6357
RP11-789C17.1	-2.1768	3.92325	-12.6969	2.09e-31	3.54e-29	60.562
BHLHE41	-1.8358	11.0825	-12.6968	2.09e-31	3.54e-29	60.5608
KRTAP5-8	-2.43471	3.05802	-12.6802	2.43e-31	4.1e-29	60.4106
RP11-128L5.1	-2.60814	3.57749	-12.6634	2.84e-31	4.75e-29	60.2587
RP11-95I16.6	-2.75309	2.70101	-12.649	3.24e-31	5.39e-29	60.1281
LINC00885	-2.33119	7.45483	-12.645	3.36e-31	5.56e-29	60.0914
FMO8P	-3.05056	2.10404	-12.6359	3.66e-31	5.98e-29	60.0087
ARHGEF10L	-1.14617	11.526	-12.6358	3.66e-31	5.98e-29	60.0084
TEAD4	1.57261	9.09411	12.6346	3.7e-31	6.01e-29	59.997
GNB4	1.65293	9.39581	12.6341	3.72e-31	6.01e-29	59.9924
CTD-3116E22.7	-2.01207	3.30505	-12.6159	4.39e-31	7.06e-29	59.828
FOXH1	-2.16774	4.48163	-12.6112	4.58e-31	7.33e-29	59.7858
OR7E91P	-2.7749	6.00517	-12.6051	4.84e-31	7.71e-29	59.7304
RP5-903E17.2	-1.63724	2.55024	-12.601	5.03e-31	7.96e-29	59.6933
S100A5	-2.09939	5.35986	-12.5904	5.54e-31	8.72e-29	59.5974
METTL7A	-1.91001	11.915	-12.5857	5.79e-31	9.06e-29	59.5547
ATF7IP2	-1.56633	9.46138	-12.5765	6.29e-31	9.8e-29	59.4717
KSR2	-2.78939	6.11392	-12.5489	8.1e-31	1.25e-28	59.2224
RP11-499P20.2	-1.76681	6.36148	-12.5466	8.27e-31	1.27e-28	59.2012
LINC00460	2.81826	2.84841	12.5447	8.41e-31	1.29e-28	59.1846
PM20D1	-4.69356	6.99153	-12.5263	9.95e-31	1.52e-28	59.0187
CYP4F8	-4.83295	6.80823	-12.5197	1.06e-30	1.6e-28	58.9584
ST3GAL5-AS1	-1.99029	3.10273	-12.5173	1.08e-30	1.63e-28	58.937
REEP6	-2.1281	10.1785	-12.4878	1.41e-30	2.12e-28	58.6711
MYCL	-2.23907	11.531	-12.482	1.49e-30	2.23e-28	58.6188
MIR3189	-2.40049	3.35681	-12.4739	1.61e-30	2.38e-28	58.546
GRHL3	-3.00184	10.8835	-12.4644	1.75e-30	2.59e-28	58.4605
CTB-12O2.1	-2.21393	2.75347	-12.4555	1.9e-30	2.79e-28	58.3805
RP11-510N19.5	-2.69376	7.08281	-12.4275	2.45e-30	3.58e-28	58.1286
PLA2G2F	-4.11679	9.63951	-12.4203	2.62e-30	3.79e-28	58.0638
RP1-170O19.17	-3.28748	3.56764	-12.4203	2.62e-30	3.79e-28	58.0638
THEM6	-1.43666	11.7233	-12.4178	2.68e-30	3.85e-28	58.0412
AC090954.5	-2.23734	2.91898	-12.4061	2.98e-30	4.26e-28	57.9362
CD109	2.31198	9.68433	12.4011	3.11e-30	4.44e-28	57.8913
FOXA1	-3.04961	10.7187	-12.3845	3.62e-30	5.14e-28	57.7422
RP11-267A15.3	-2.44462	2.97714	-12.3802	3.77e-30	5.32e-28	57.7034
GGT6	-3.09576	10.2945	-12.3772	3.87e-30	5.44e-28	57.6764
KIAA1244	-2.10238	10.0942	-12.3388	5.48e-30	7.67e-28	57.3326
ABAT	-1.88979	9.58722	-12.3263	6.14e-30	8.55e-28	57.2203
MSI2	-1.11813	11.7573	-12.3095	7.15e-30	9.9e-28	57.0699
TMEM97	-1.86127	11.8899	-12.2726	9.99e-30	1.38e-27	56.74
STK32A	-2.82741	6.75754	-12.2407	1.33e-29	1.83e-27	56.4544
ENPP7P2	-2.09606	2.31212	-12.2358	1.39e-29	1.9e-27	56.4114
AC114494.1	-1.82498	5.49011	-12.2162	1.66e-29	2.26e-27	56.2365
LINC00152	1.61249	8.81004	12.2062	1.82e-29	2.46e-27	56.1467
IFT140	-1.18289	10.3901	-12.1957	2e-29	2.69e-27	56.053
TSPAN12	-1.9207	9.21601	-12.1795	2.32e-29	3.1e-27	55.9094
CTB-39G8.3	-1.62852	5.54917	-12.1755	2.4e-29	3.2e-27	55.873
ZNF552	-1.34626	9.34542	-12.1642	2.66e-29	3.53e-27	55.773
CNGA1	-2.46988	8.11457	-12.1568	2.84e-29	3.76e-27	55.7066
UGT2B28	-2.63688	2.56436	-12.1559	2.86e-29	3.77e-27	55.699
C1orf132	-2.18226	7.3632	-12.1529	2.94e-29	3.85e-27	55.672
CTB-50L17.14	-2.32143	3.64577	-12.1517	2.98e-29	3.88e-27	55.6616
VWA5B1	-3.20204	4.01228	-12.1389	3.34e-29	4.33e-27	55.548
GAREM	-1.48851	10.4685	-12.13	3.62e-29	4.67e-27	55.4688
ACSBG1	-2.39925	5.40976	-12.1102	4.32e-29	5.56e-27	55.2925
RP11-15H20.6	-1.61094	7.43583	-12.0923	5.08e-29	6.5e-27	55.1333
LYPD6	-1.93841	8.78744	-12.0899	5.19e-29	6.61e-27	55.1118
AF131216.5	-2.40265	3.31785	-12.0737	6e-29	7.62e-27	54.968
NCF2	1.8794	8.50741	12.062	6.66e-29	8.42e-27	54.8649
SCUBE2	-2.98152	9.60809	-12.0466	7.65e-29	9.63e-27	54.728
DTX4	-1.50906	11.7145	-12.018	9.89e-29	1.24e-26	54.4749
RP11-332H18.7	-2.07257	2.60675	-12.0117	1.05e-28	1.3e-26	54.4193
DEGS1	1.32773	10.8797	12.0003	1.16e-28	1.44e-26	54.3178
FOXQ1	-2.71687	10.2904	-12.0001	1.16e-28	1.44e-26	54.3163
PDE10A	-2.30322	8.60287	-11.9801	1.39e-28	1.71e-26	54.1392
ST3GAL4	-1.47477	11.5275	-11.9766	1.43e-28	1.75e-26	54.1087
AOC2	-1.71849	6.76368	-11.9762	1.44e-28	1.75e-26	54.1052
C19orf45	-2.42329	5.40214	-11.9445	1.91e-28	2.32e-26	53.8254
RP11-440I14.3	-2.12127	2.75411	-11.9239	2.3e-28	2.78e-26	53.6434
SCCPDH	-1.42045	12.321	-11.8945	2.98e-28	3.6e-26	53.384
RP11-214O1.2	1.84017	3.39375	11.891	3.08e-28	3.69e-26	53.3533
C17orf82	-1.58809	5.94743	-11.8903	3.1e-28	3.7e-26	53.347
ATP1A4	-3.58922	6.39863	-11.8683	3.77e-28	4.48e-26	53.1535
DLEC1	-1.51833	5.5489	-11.8413	4.79e-28	5.68e-26	52.9159
EEF1DP3	-1.75297	3.68507	-11.8408	4.81e-28	5.68e-26	52.9119
TM7SF2	-1.6438	10.4258	-11.832	5.21e-28	6.12e-26	52.8344
IGF2BP2	2.77416	8.72312	11.8219	5.69e-28	6.66e-26	52.746
RP11-327E2.5	-1.45327	6.06271	-11.8155	6.02e-28	7.02e-26	52.69
ARHGAP27	-1.0428	11.6948	-11.8006	6.88e-28	7.99e-26	52.5587
RP11-67C2.2	-1.87008	5.07833	-11.7992	6.97e-28	8.06e-26	52.5467
SH3GLB2	-1.01908	12.8389	-11.779	8.34e-28	9.6e-26	52.3693
CTSH	-1.48557	13.7423	-11.7721	8.86e-28	1.02e-25	52.3089
GFPT2	2.69296	7.68644	11.7636	9.56e-28	1.09e-25	52.2343
SPAG4	-1.43875	9.53569	-11.7618	9.71e-28	1.11e-25	52.2184
SNORD123	-1.77943	2.95987	-11.76	9.86e-28	1.12e-25	52.2032
RP11-50C13.1	-1.39293	7.17087	-11.7484	1.09e-27	1.23e-25	52.1016
AC012307.2	-2.28085	1.79007	-11.7461	1.12e-27	1.26e-25	52.081
MAOA	-2.23524	11.8453	-11.7443	1.13e-27	1.27e-25	52.0654
ATP6V0CP2	-2.04429	1.88017	-11.7403	1.17e-27	1.31e-25	52.0307
PACRG	-2.52512	4.47816	-11.7314	1.27e-27	1.41e-25	51.9528
PYROXD2	-1.47443	8.50436	-11.7309	1.28e-27	1.41e-25	51.9481
OVGP1	-1.73305	7.14239	-11.7271	1.32e-27	1.46e-25	51.9149
GPR160	-1.88389	9.71578	-11.7231	1.37e-27	1.5e-25	51.8802
RBBP8NL	-2.55439	8.5764	-11.7208	1.4e-27	1.53e-25	51.8599
FUT9	-3.34964	6.23675	-11.7143	1.48e-27	1.61e-25	51.8031
ZNF737	-2.36271	8.24079	-11.7077	1.57e-27	1.7e-25	51.7449
CTD-2020K17.4	-1.48581	5.80519	-11.7005	1.67e-27	1.81e-25	51.6821
RALGAPA2	-1.44257	11.4739	-11.6935	1.78e-27	1.92e-25	51.6213
RNU4-78P	-1.50623	1.8013	-11.6908	1.82e-27	1.96e-25	51.598
CDH26	-2.50059	8.12312	-11.6867	1.89e-27	2.02e-25	51.5622
INA	-3.29442	8.60001	-11.6806	1.99e-27	2.13e-25	51.5087
KATNAL1	1.59366	8.07585	11.6678	2.23e-27	2.37e-25	51.3966
RP11-285E9.6	-1.96749	5.80049	-11.6412	2.82e-27	2.99e-25	51.1649
TNFAIP2	-1.63226	14.1068	-11.6391	2.88e-27	3.03e-25	51.1462
IKZF2	-1.61573	10.4159	-11.6385	2.89e-27	3.04e-25	51.1416
RP3-522D1.1	2.19733	2.5732	11.6367	2.94e-27	3.08e-25	51.1257
AHNAK2	2.91764	9.70797	11.6308	3.09e-27	3.23e-25	51.0743
RHOU	-1.88799	10.9796	-11.6249	3.26e-27	3.39e-25	51.0226
PLEKHH1	-1.62441	9.47458	-11.6201	3.4e-27	3.52e-25	50.9809
MSX2	-2.04501	9.69256	-11.6181	3.46e-27	3.57e-25	50.9636
LINC01094	1.92488	5.36232	11.6062	3.84e-27	3.95e-25	50.8599
IFITM3	1.5763	13.5425	11.6022	3.98e-27	4.08e-25	50.8257
SULF2	2.10041	11.13	11.6004	4.04e-27	4.13e-25	50.8098
RP11-116D17.1	-1.65195	1.18434	-11.5923	4.34e-27	4.42e-25	50.7392
PTRF	1.5593	12.8291	11.5862	4.58e-27	4.65e-25	50.6864
CTD-2623N2.3	-1.33161	5.2464	-11.5701	5.28e-27	5.34e-25	50.5463
AAED1	1.19675	8.57577	11.5576	5.9e-27	5.94e-25	50.4374
RP11-283G6.3	-1.82036	5.15676	-11.5547	6.04e-27	6.07e-25	50.4128
TMEM163	-2.23789	7.80834	-11.553	6.14e-27	6.14e-25	50.3979
TUBB6	1.81639	11.1543	11.5517	6.21e-27	6.18e-25	50.3868
ZNF66	-2.01319	6.50491	-11.5486	6.38e-27	6.33e-25	50.3593
CCDC64B	-2.30994	10.6639	-11.5478	6.42e-27	6.33e-25	50.3529
CORO1C	1.02363	12.1727	11.5478	6.43e-27	6.33e-25	50.3524
PHGR1	-3.4516	3.11228	-11.5475	6.44e-27	6.33e-25	50.35
SAMD10	-1.21782	9.42527	-11.5288	7.59e-27	7.44e-25	50.1876
CROT	-1.37777	11.0754	-11.5233	7.97e-27	7.78e-25	50.1402
LINC01057	-1.26636	7.06679	-11.5222	8.05e-27	7.83e-25	50.1301
RP3-416H24.1	-2.72726	8.43731	-11.4958	1.01e-26	9.84e-25	49.9017
MPP1	1.54763	8.71252	11.4949	1.02e-26	9.88e-25	49.894
MAGIX	-1.5408	8.44211	-11.4854	1.11e-26	1.07e-24	49.8118
SHOX2	2.26606	5.3029	11.4849	1.12e-26	1.07e-24	49.8077
ZNF799	-1.01284	7.6291	-11.481	1.16e-26	1.11e-24	49.7733
SRC	-1.04629	13.0574	-11.4804	1.16e-26	1.11e-24	49.7684
RP11-696N14.1	-1.75166	7.64064	-11.4782	1.18e-26	1.12e-24	49.7493
HS3ST6	-3.31378	5.30412	-11.4695	1.28e-26	1.21e-24	49.6741
FCGR3A	2.30786	9.85205	11.466	1.32e-26	1.24e-24	49.6436
SMAD6	-1.57428	8.70803	-11.4658	1.32e-26	1.24e-24	49.6419
SPTBN5	-1.46534	8.39681	-11.4647	1.33e-26	1.25e-24	49.6325
ZNF443	-1.14511	7.69961	-11.4635	1.35e-26	1.26e-24	49.6226
TGFBI	2.05445	12.5117	11.4558	1.44e-26	1.34e-24	49.5554
SHROOM1	-1.38306	10.3827	-11.4311	1.79e-26	1.66e-24	49.3427
CTD-2540B15.9	-1.41451	2.28854	-11.4272	1.85e-26	1.71e-24	49.3088
CAPN9	-2.77892	4.88348	-11.4123	2.11e-26	1.94e-24	49.1801
KRT20	-4.88859	8.9184	-11.3986	2.37e-26	2.18e-24	49.0619
THRB	-1.67767	9.9657	-11.3978	2.39e-26	2.19e-24	49.0547
BTG2	-1.43644	13.0483	-11.3925	2.51e-26	2.29e-24	49.009
MT-ND5	-1.41105	16.4509	-11.3915	2.53e-26	2.3e-24	49.0009
RP11-626G11.5	-1.21747	3.13647	-11.3846	2.68e-26	2.44e-24	48.9409
KB-1615E4.2	-2.27866	3.02696	-11.3809	2.77e-26	2.51e-24	48.909
TLE2	-1.93671	10.5244	-11.3781	2.84e-26	2.56e-24	48.8851
SPIRE2	-1.7369	9.82369	-11.3667	3.14e-26	2.82e-24	48.7873
TOB1	-1.29649	12.09	-11.3645	3.2e-26	2.87e-24	48.7684
RP11-730K11.1	-1.41515	1.63803	-11.3621	3.26e-26	2.92e-24	48.7477
TNK2-AS1	-1.47754	4.10641	-11.3609	3.3e-26	2.94e-24	48.7373
SYTL5	-2.86877	7.18745	-11.3553	3.46e-26	3.07e-24	48.6893
HSD17B2	-2.96071	9.17213	-11.3553	3.47e-26	3.07e-24	48.6886
ST3GAL6	1.41165	6.72938	11.3505	3.61e-26	3.19e-24	48.6479
RP11-324O2.3	-1.40803	4.85721	-11.3446	3.8e-26	3.35e-24	48.5966
SNORD69	-1.34303	2.79988	-11.3403	3.95e-26	3.47e-24	48.5599
PLAUR	1.45317	10.722	11.3367	4.07e-26	3.57e-24	48.5291
TMC4	-1.73173	11.7162	-11.3239	4.55e-26	3.97e-24	48.4193
OR7E14P	-1.67972	7.71929	-11.3182	4.79e-26	4.16e-24	48.3698
CTD-2542C24.14	-2.90143	2.80841	-11.3132	5e-26	4.34e-24	48.3267
SHH	-3.9331	6.30501	-11.3044	5.4e-26	4.67e-24	48.2515
RP11-465B22.8	-2.12519	7.52027	-11.2935	5.93e-26	5.11e-24	48.1579
CLDN23	-1.55866	9.20215	-11.288	6.22e-26	5.35e-24	48.1107
EMP3	1.61408	9.64335	11.277	6.85e-26	5.87e-24	48.0163
CTC-559E9.8	-1.36656	4.82224	-11.2767	6.86e-26	5.87e-24	48.0138
PDCD1LG2	2.15871	6.19229	11.2717	7.17e-26	6.11e-24	47.971
RP4-568C11.4	-2.02266	9.01596	-11.27	7.28e-26	6.18e-24	47.9563
ELF5	-2.89803	7.67872	-11.2671	7.46e-26	6.32e-24	47.9312
SNTG1	-3.0595	3.8528	-11.2657	7.56e-26	6.38e-24	47.9191
GDPD2	-2.80167	6.31533	-11.2642	7.65e-26	6.44e-24	47.9065
SLC9A4	-3.26779	5.87881	-11.2551	8.28e-26	6.95e-24	47.8289
MIR4435-1HG	1.26858	9.61479	11.2464	8.93e-26	7.48e-24	47.7542
RP11-290F5.2	-1.34534	3.96439	-11.2449	9.04e-26	7.55e-24	47.7415
NUAK2	1.56258	8.29273	11.2432	9.18e-26	7.64e-24	47.7265
DENND2D	-1.1503	11.2814	-11.2223	1.1e-25	9.14e-24	47.5477
CYP2J2	-2.09774	9.56881	-11.2186	1.14e-25	9.4e-24	47.5166
LUCAT1	2.09999	3.10505	11.212	1.2e-25	9.92e-24	47.4602
PTPRM	-1.42269	11.1987	-11.2114	1.21e-25	9.95e-24	47.455
RALGPS1	-1.34418	8.95326	-11.2091	1.23e-25	1.01e-23	47.4347
EMX2	-3.22459	6.0155	-11.2057	1.27e-25	1.04e-23	47.4061
LINC00709	-2.05608	1.40841	-11.2033	1.3e-25	1.06e-23	47.3854
ENGASE	-1.11486	11.1702	-11.2028	1.3e-25	1.06e-23	47.3813
PPP1R3C	-2.25624	8.94062	-11.2019	1.31e-25	1.07e-23	47.3737
OVOL1-AS1	-1.79202	3.71499	-11.1944	1.4e-25	1.13e-23	47.3095
CTD-2542C24.2	-2.98868	2.96581	-11.1933	1.42e-25	1.14e-23	47.2997
RP11-594N15.3	-1.90767	4.47493	-11.189	1.47e-25	1.18e-23	47.2632
ZBTB8B	-2.46191	5.6719	-11.1834	1.54e-25	1.23e-23	47.216
ALOX5	-1.62075	11.3541	-11.179	1.6e-25	1.28e-23	47.1777
RHBG	-2.95495	7.09245	-11.1737	1.68e-25	1.33e-23	47.1331
CCL7	2.11591	2.80584	11.161	1.87e-25	1.48e-23	47.0241
IL9R	-2.11986	5.94579	-11.1609	1.87e-25	1.48e-23	47.024
TNC	2.29067	11.2497	11.1541	1.99e-25	1.57e-23	46.9655
ACOX1	-1.20537	12.6198	-11.153	2e-25	1.58e-23	46.956
MIR548AN	-1.48724	1.5859	-11.1488	2.08e-25	1.63e-23	46.9205
CCDC160	-2.07014	4.3418	-11.1437	2.17e-25	1.7e-23	46.8774
LYPD6B	-1.91289	10.1169	-11.1411	2.22e-25	1.73e-23	46.8551
CREB5	1.6596	6.56849	11.1319	2.4e-25	1.87e-23	46.7769
BAMBI	-2.32666	10.1724	-11.1277	2.49e-25	1.93e-23	46.7407
RP11-285E9.5	-1.6406	2.40804	-11.1246	2.56e-25	1.98e-23	46.7143
RP5-884M6.1	2.73579	4.52832	11.1221	2.62e-25	2.01e-23	46.6934
RP11-54H7.4	3.98471	5.4025	11.1213	2.64e-25	2.02e-23	46.686
CD14	1.82118	10.5729	11.1208	2.65e-25	2.03e-23	46.6823
FSIP2	-2.25338	6.45244	-11.1194	2.68e-25	2.05e-23	46.6703
RP11-548P2.2	-1.8349	2.93122	-11.1181	2.71e-25	2.06e-23	46.6588
IPO5P1	-1.64725	8.45574	-11.1152	2.78e-25	2.11e-23	46.6346
FCGR2A	1.86833	9.59162	11.1132	2.82e-25	2.14e-23	46.6174
PTPRR	-2.77985	7.36412	-11.1115	2.87e-25	2.17e-23	46.6025
MOGAT2	-3.14386	4.73898	-11.1091	2.93e-25	2.21e-23	46.5824
LIPE	-1.39476	8.94499	-11.1039	3.06e-25	2.3e-23	46.5378
POF1B	-2.84353	9.53173	-11.1021	3.11e-25	2.33e-23	46.5232
CTC-499B15.8	-1.35407	2.50053	-11.0944	3.32e-25	2.48e-23	46.4578
RP11-47I22.2	1.68056	3.31069	11.092	3.39e-25	2.52e-23	46.4372
S100P	-2.81732	13.5246	-11.0894	3.47e-25	2.57e-23	46.4146
ALDH5A1	-1.4082	10.7258	-11.0888	3.49e-25	2.58e-23	46.4097
FAM126A	1.41676	9.40805	11.0835	3.65e-25	2.69e-23	46.3648
RP5-1159O4.2	-1.56678	4.70739	-11.079	3.79e-25	2.79e-23	46.3266
MSN	1.53331	12.9858	11.0778	3.83e-25	2.81e-23	46.3165
LL22NC03-32F9.1	-1.43175	2.09288	-11.0761	3.89e-25	2.84e-23	46.3022
ZNF253	-1.15128	8.47743	-11.0747	3.94e-25	2.87e-23	46.2898
FA2H	-2.20457	8.46989	-11.0697	4.11e-25	2.98e-23	46.2478
ENTPD3	-2.21207	9.32974	-11.0682	4.16e-25	3.01e-23	46.2352
ZNF816	-1.06913	8.90638	-11.0679	4.17e-25	3.01e-23	46.2325
RP11-234K24.6	-1.57836	3.72616	-11.0614	4.41e-25	3.18e-23	46.1768
CTB-176F20.3	-1.88646	5.07249	-11.0588	4.51e-25	3.24e-23	46.1552
SAMD13	-1.63259	6.5827	-11.0574	4.57e-25	3.27e-23	46.1436
SEMA5A	-2.13957	11.0623	-11.0565	4.6e-25	3.29e-23	46.1356
RP11-310E22.4	-1.71286	1.90697	-11.0492	4.9e-25	3.49e-23	46.0737
DACH2	-2.63313	3.67436	-11.0439	5.13e-25	3.65e-23	46.0284
MFI2	1.91725	9.30342	11.0415	5.23e-25	3.71e-23	46.0087
TRPC6P	-1.69794	1.63176	-11.0348	5.54e-25	3.91e-23	45.9519
ALDH1L2	1.98352	7.3783	11.0348	5.55e-25	3.91e-23	45.9516
PWRN1	-2.77037	2.75558	-11.0198	6.31e-25	4.44e-23	45.8242
PLCD1	-1.40218	10.7743	-11.0102	6.85e-25	4.81e-23	45.7429
SH3BP5-AS1	-1.20768	8.29397	-11.0086	6.95e-25	4.87e-23	45.7295
CAPN13	-3.11315	6.86617	-11.0017	7.37e-25	5.15e-23	45.6715
CTD-2503O16.4	-1.61974	2.59273	-10.9973	7.65e-25	5.34e-23	45.6336
SH2D5	2.271	4.6506	10.994	7.87e-25	5.47e-23	45.6064
CARD11	-1.66874	11.1545	-10.9891	8.21e-25	5.7e-23	45.5646
NAALADL2	-1.89286	8.41668	-10.9858	8.44e-25	5.85e-23	45.5366
IYD	-2.66449	4.37742	-10.9821	8.72e-25	6.02e-23	45.5052
SIDT1	-1.82374	8.50232	-10.9806	8.83e-25	6.08e-23	45.4926
GPX2	-3.60935	11.4863	-10.9761	9.17e-25	6.3e-23	45.4551
CTD-2026G6.3	-2.29077	2.48972	-10.9717	9.53e-25	6.53e-23	45.4177
TTC23L	-1.67215	5.05107	-10.9651	1.01e-24	6.89e-23	45.3621
TTLL3	-1.22813	9.73143	-10.963	1.03e-24	7e-23	45.344
GOLT1A	-2.45553	8.28026	-10.9579	1.07e-24	7.3e-23	45.3012
RP11-94C24.13	-1.81698	4.36913	-10.9568	1.08e-24	7.35e-23	45.2915
SLITRK6	-2.94578	9.95132	-10.9341	1.31e-24	8.91e-23	45.1
RP11-902B17.1	-1.20093	6.02883	-10.9313	1.35e-24	9.1e-23	45.0762
PLEKHA6	-1.57013	10.9134	-10.9242	1.43e-24	9.64e-23	45.0168
BX470102.3	-1.77174	6.81321	-10.9193	1.49e-24	1e-22	44.9753
SAMD12-AS1	-1.68579	3.50886	-10.9164	1.53e-24	1.03e-22	44.951
RP5-903G2.2	-1.69777	2.38835	-10.9084	1.64e-24	1.1e-22	44.884
TJP3	-2.2265	9.55817	-10.892	1.88e-24	1.26e-22	44.7455
GDF15	-2.3564	11.6743	-10.8873	1.96e-24	1.3e-22	44.7058
OSBPL6	2.09907	5.49069	10.8872	1.96e-24	1.3e-22	44.7055
ALDH1L1-AS2	-2.64837	4.25544	-10.8864	1.97e-24	1.31e-22	44.6983
MCF2L	-1.54446	10.1352	-10.8773	2.13e-24	1.41e-22	44.6222
CYP3A5	-2.55966	8.41073	-10.877	2.14e-24	1.41e-22	44.6192
CCDC71L	1.28414	10.0694	10.8712	2.25e-24	1.48e-22	44.5707
BNC1	3.86732	4.33798	10.8622	2.43e-24	1.6e-22	44.4951
CLIC4	1.37974	12.0784	10.8612	2.45e-24	1.6e-22	44.4869
FAHD2CP	-1.32668	7.64013	-10.8591	2.49e-24	1.63e-22	44.4687
HS3ST3B1	1.82649	6.29488	10.8558	2.56e-24	1.67e-22	44.4411
MIR429	-1.90694	3.64004	-10.8523	2.64e-24	1.72e-22	44.4119
KIF5C	-2.00428	8.14002	-10.8514	2.66e-24	1.73e-22	44.4039
LEAP2	-1.81947	6.11923	-10.8421	2.88e-24	1.87e-22	44.3266
HNF1B	-3.31186	7.34689	-10.8328	3.12e-24	2.02e-22	44.248
RP3-325F22.5	-1.4191	6.54395	-10.8279	3.25e-24	2.1e-22	44.2072
CFAP44	-1.24185	9.00747	-10.8263	3.29e-24	2.12e-22	44.1936
LILRA6	1.79916	5.27178	10.8245	3.34e-24	2.15e-22	44.1789
RAB31	1.37718	11.5897	10.8238	3.36e-24	2.16e-22	44.1728
RAPGEFL1	-1.78194	11.8353	-10.8227	3.39e-24	2.17e-22	44.1637
RP11-417E7.1	2.2016	4.89445	10.8154	3.61e-24	2.31e-22	44.1023
AC104532.4	-1.17057	3.99821	-10.8102	3.78e-24	2.41e-22	44.0583
TESC	-2.42298	8.05189	-10.8058	3.92e-24	2.49e-22	44.0221
PLA2G6	-1.0928	9.30163	-10.7953	4.28e-24	2.72e-22	43.934
RP11-574K11.5	-1.20231	4.34871	-10.7905	4.46e-24	2.83e-22	43.8933
DEPDC7	1.92676	6.39024	10.7851	4.67e-24	2.95e-22	43.8482
BEND5	-1.93199	7.11014	-10.7825	4.78e-24	3.01e-22	43.8267
RP5-965G21.6	-1.31689	5.33144	-10.7816	4.81e-24	3.03e-22	43.819
TTC21A	-1.0698	7.92844	-10.7741	5.13e-24	3.22e-22	43.7564
CEBPA-AS1	-1.46271	7.46533	-10.7737	5.15e-24	3.22e-22	43.7527
KRT6B	4.59361	6.08976	10.7722	5.21e-24	3.25e-22	43.7403
TNFRSF21	-1.35921	13.8383	-10.7721	5.22e-24	3.25e-22	43.7392
CEBPA	-1.60224	10.4013	-10.7679	5.41e-24	3.36e-22	43.7041
PKD1L1	-1.92168	6.19993	-10.7671	5.44e-24	3.38e-22	43.6978
CD163	2.26118	9.43471	10.7667	5.46e-24	3.38e-22	43.6946
LOX	1.7194	9.39271	10.7655	5.52e-24	3.41e-22	43.6845
RP5-856G1.2	-1.94425	2.05334	-10.7615	5.71e-24	3.52e-22	43.6511
ZFHX3	-1.04516	11.153	-10.7567	5.94e-24	3.66e-22	43.6111
RGS20	2.10241	5.97635	10.7537	6.1e-24	3.74e-22	43.5854
LARGE	-1.40927	9.63065	-10.7536	6.1e-24	3.74e-22	43.5848
C1QC	1.97256	11.1727	10.7476	6.42e-24	3.92e-22	43.5346
TNFAIP6	2.12401	6.73375	10.7418	6.74e-24	4.11e-22	43.4866
RP11-1028N23.3	-1.21226	1.04381	-10.7386	6.93e-24	4.21e-22	43.4594
FXYD4	-3.41194	5.39682	-10.7294	7.49e-24	4.54e-22	43.3825
HES1	-1.08659	12.3499	-10.7289	7.52e-24	4.55e-22	43.379
RP11-44F21.5	-1.80476	7.66032	-10.7272	7.63e-24	4.61e-22	43.3649
GPX8	1.3964	9.56499	10.7268	7.65e-24	4.61e-22	43.3615
HK3	1.91076	6.96173	10.7257	7.73e-24	4.65e-22	43.3522
SLC22A5	-1.00529	9.57553	-10.72	8.11e-24	4.86e-22	43.3046
FAHD2P1	-2.57031	3.5399	-10.7096	8.85e-24	5.29e-22	43.2181
OR5M11	-1.64139	1.61634	-10.7096	8.86e-24	5.29e-22	43.2175
TNNC1	-2.50937	6.93909	-10.7046	9.24e-24	5.51e-22	43.1757
CTC-523E23.3	-1.15502	6.41086	-10.7017	9.47e-24	5.63e-22	43.1518
MAP1LC3BP1	-1.36445	1.07157	-10.6964	9.9e-24	5.87e-22	43.1074
CTHRC1	2.07691	10.103	10.6955	9.97e-24	5.9e-22	43.1002
RP11-439E19.7	-1.92118	2.9608	-10.6934	1.02e-23	5.99e-22	43.0823
LINC01272	1.78677	6.2556	10.684	1.1e-23	6.47e-22	43.0043
CTD-2357A8.3	2.21654	3.744	10.6839	1.1e-23	6.47e-22	43.0036
DGAT2	-1.60187	10.697	-10.6832	1.11e-23	6.49e-22	42.9982
TLR6	1.64028	6.35699	10.6829	1.11e-23	6.5e-22	42.9951
SIGLEC1	1.87549	8.22497	10.6754	1.18e-23	6.9e-22	42.933
GCNT4	-1.83607	8.70859	-10.6732	1.2e-23	7.02e-22	42.9144
GTF2IRD2	-1.03421	6.69607	-10.6697	1.24e-23	7.22e-22	42.8851
DAPK1	-1.58726	11.4966	-10.6564	1.39e-23	8.04e-22	42.7747
RP13-104F24.2	-1.07447	8.02549	-10.6545	1.41e-23	8.15e-22	42.7593
CXorf57	-2.07822	8.91964	-10.6537	1.42e-23	8.19e-22	42.7524
CTD-2516F10.4	-1.30998	1.55219	-10.6519	1.44e-23	8.3e-22	42.7373
RP11-96D1.6	-1.39669	3.71086	-10.6478	1.49e-23	8.57e-22	42.7034
FRY-AS1	-1.29748	2.19159	-10.6458	1.52e-23	8.7e-22	42.6871
ACSF2	-1.27531	11.4696	-10.6443	1.54e-23	8.8e-22	42.674
C1QB	2.03438	11.3459	10.6426	1.56e-23	8.9e-22	42.6604
UBE2FP3	-1.2572	4.26344	-10.6377	1.62e-23	9.26e-22	42.6197
RP11-386M24.10	-1.13477	1.10238	-10.637	1.63e-23	9.29e-22	42.6139
P4HTM	-1.08399	10.7791	-10.6251	1.81e-23	1.03e-21	42.5148
EPB41L1	-1.22851	12.0122	-10.6184	1.91e-23	1.08e-21	42.4593
NPAP1	-2.21799	2.01738	-10.6167	1.94e-23	1.1e-21	42.4452
ZNF436-AS1	-1.11927	7.56116	-10.6069	2.1e-23	1.19e-21	42.3636
TRHDE-AS1	-3.44914	6.19522	-10.5998	2.23e-23	1.26e-21	42.305
FCER1G	1.72299	9.35567	10.5994	2.24e-23	1.26e-21	42.3018
SH3YL1	-1.12831	11.4556	-10.59	2.43e-23	1.36e-21	42.2237
C1QA	1.96436	11.3298	10.5847	2.54e-23	1.42e-21	42.18
STX2	1.29872	8.14805	10.5836	2.56e-23	1.43e-21	42.1706
TBC1D30	-1.34557	8.90415	-10.5835	2.56e-23	1.43e-21	42.1702
EVA1A	2.04148	6.571	10.5782	2.68e-23	1.49e-21	42.1263
CPA4	2.8126	6.28703	10.5742	2.77e-23	1.54e-21	42.0928
PRRX1	2.14972	9.06112	10.5738	2.78e-23	1.54e-21	42.09
RP11-250B2.3	-1.46605	4.70759	-10.5725	2.81e-23	1.56e-21	42.0787
SIGLEC9	1.62528	5.7206	10.5697	2.88e-23	1.59e-21	42.0556
ACTBL2	1.99632	2.00661	10.5664	2.96e-23	1.63e-21	42.0288
ERICH5	-2.42072	7.12879	-10.5502	3.39e-23	1.86e-21	41.8946
RP11-127I20.5	-1.41911	3.81245	-10.5489	3.42e-23	1.88e-21	41.8837
RP3-399L15.3	-1.07339	5.44834	-10.5478	3.46e-23	1.9e-21	41.8745
RP11-145A3.1	1.81365	3.14067	10.5466	3.49e-23	1.91e-21	41.8648
FAAH	-1.27809	10.2725	-10.5407	3.67e-23	2e-21	41.8157
RP1-29C18.10	-2.18049	2.40895	-10.5395	3.7e-23	2.02e-21	41.8063
RP11-483I13.6	-1.07042	3.49988	-10.5313	3.97e-23	2.16e-21	41.7386
LINC01356	2.04337	2.93322	10.5241	4.21e-23	2.28e-21	41.679
CD300C	1.72341	5.0314	10.5239	4.22e-23	2.28e-21	41.6775
KANK4	2.73516	4.38099	10.5222	4.28e-23	2.31e-21	41.6628
HS3ST3A1	2.43477	4.17058	10.5211	4.32e-23	2.33e-21	41.654
SMIM6	-2.11254	4.94031	-10.5177	4.44e-23	2.39e-21	41.6264
RP11-116D17.3	-2.38133	2.99971	-10.5155	4.53e-23	2.43e-21	41.6082
PIK3CD	1.34502	9.07854	10.5101	4.74e-23	2.54e-21	41.563
RP11-250B2.5	-1.52455	4.47026	-10.51	4.74e-23	2.54e-21	41.5621
CCL15	-2.90965	3.85804	-10.5093	4.77e-23	2.55e-21	41.5567
ZNF223	-1.06719	6.28662	-10.5009	5.12e-23	2.72e-21	41.4876
CASQ1	-2.68154	6.57514	-10.4995	5.18e-23	2.75e-21	41.4756
SIRPA	1.50038	10.2822	10.4978	5.25e-23	2.78e-21	41.462
PLCD3	-1.44989	11.635	-10.4932	5.45e-23	2.89e-21	41.4243
RP11-73M7.1	-1.74984	4.67253	-10.4909	5.56e-23	2.94e-21	41.4047
RP5-1033H22.2	-1.84984	4.44853	-10.4798	6.1e-23	3.22e-21	41.3132
TGFBR3	-1.56364	10.2315	-10.475	6.35e-23	3.34e-21	41.2739
ARHGAP23	-1.12332	13.2507	-10.4736	6.42e-23	3.38e-21	41.2629
HS6ST3	-3.36167	5.19825	-10.4722	6.5e-23	3.41e-21	41.2506
AC010761.9	-1.42452	3.2875	-10.4714	6.55e-23	3.43e-21	41.2443
CDC25B	1.204	11.6213	10.4693	6.66e-23	3.48e-21	41.2273
PSMC1P7	-1.58476	1.83749	-10.4684	6.71e-23	3.5e-21	41.2197
GPRC5C	-1.86476	11.1928	-10.4623	7.06e-23	3.68e-21	41.1695
RP11-762L8.6	-1.43333	4.44749	-10.462	7.08e-23	3.68e-21	41.1674
RP11-654D12.1	-1.29515	1.42282	-10.4613	7.12e-23	3.69e-21	41.1616
TMEM45B	-2.12758	9.88641	-10.4532	7.62e-23	3.95e-21	41.0949
CCDC109B	1.18163	9.49646	10.4526	7.65e-23	3.96e-21	41.0902
CHADL	-1.13924	7.6081	-10.4522	7.68e-23	3.96e-21	41.0868
UPK3B	-2.85534	11.3612	-10.4518	7.71e-23	3.97e-21	41.0832
JMJD7-PLA2G4B	-1.37388	7.91948	-10.4475	7.99e-23	4.11e-21	41.0476
OSMR	1.74096	10.5607	10.4468	8.04e-23	4.13e-21	41.0417
HAPLN3	1.60742	9.27529	10.4423	8.34e-23	4.28e-21	41.0051
CASC22	-2.56948	1.85782	-10.4366	8.75e-23	4.47e-21	40.9582
RP11-528A4.2	-2.21719	2.95084	-10.4311	9.16e-23	4.67e-21	40.9134
FSD1L	1.51282	6.50038	10.4294	9.29e-23	4.73e-21	40.8994
TNIP3	2.0531	3.92191	10.4252	9.62e-23	4.88e-21	40.865
HAVCR2	1.65226	8.19354	10.4249	9.64e-23	4.88e-21	40.8624
RP11-1028N23.4	-1.30829	1.43529	-10.4217	9.91e-23	5e-21	40.8359
GPR176	1.56608	8.33551	10.4191	1.01e-22	5.1e-21	40.815
AC073046.25	-1.40947	4.74616	-10.4089	1.1e-22	5.55e-21	40.7308
APCDD1L	2.60806	5.18216	10.4067	1.12e-22	5.64e-21	40.7127
AC002059.10	-1.64377	4.23464	-10.4031	1.16e-22	5.8e-21	40.6836
L1CAM	2.87585	6.50121	10.4021	1.17e-22	5.84e-21	40.6755
MT-ND6	-1.37818	14.9415	-10.402	1.17e-22	5.84e-21	40.674
AC027119.1	-2.49438	3.80929	-10.4016	1.17e-22	5.84e-21	40.6708
CYP26B1	1.94395	6.81609	10.3995	1.19e-22	5.94e-21	40.6539
FKBP5	1.52804	10.5707	10.3943	1.24e-22	6.19e-21	40.6116
SULT2A1	-3.65741	4.21101	-10.3936	1.25e-22	6.21e-21	40.6055
SLC23A2	-1.14026	11.0512	-10.3837	1.36e-22	6.74e-21	40.524
RP5-1159O4.1	-1.35771	6.19273	-10.3833	1.36e-22	6.74e-21	40.5213
CCL4	1.95651	7.24982	10.3832	1.36e-22	6.74e-21	40.5202
MT1L	1.97613	5.28719	10.3789	1.41e-22	6.97e-21	40.4853
CTD-2027I19.3	-1.33261	2.86815	-10.3782	1.42e-22	7e-21	40.4793
MCF2L-AS1	-2.51837	5.29845	-10.3776	1.43e-22	7.03e-21	40.4741
RP11-774O3.3	-1.29914	7.88862	-10.3682	1.54e-22	7.58e-21	40.3977
MFAP5	2.98641	6.59947	10.3639	1.6e-22	7.84e-21	40.3623
IL9RP3	-1.41772	3.67235	-10.362	1.63e-22	7.95e-21	40.3471
RP11-135A1.2	-1.25893	3.24241	-10.3589	1.67e-22	8.15e-21	40.321
CCL3	1.90292	6.75336	10.3569	1.7e-22	8.27e-21	40.3051
AC073316.2	-1.48834	1.99398	-10.3561	1.71e-22	8.31e-21	40.2989
VSIG4	2.09182	8.10453	10.352	1.77e-22	8.57e-21	40.2647
SIGLEC7	1.69877	4.8335	10.3403	1.95e-22	9.42e-21	40.1696
AGR2	-2.86616	11.3464	-10.3331	2.07e-22	9.97e-21	40.1108
GLIPR2	1.43624	9.21542	10.3278	2.16e-22	1.04e-20	40.0676
WARS	1.46833	12.8181	10.3265	2.18e-22	1.05e-20	40.0567
PPAP2A	-1.12335	11.1327	-10.3141	2.42e-22	1.16e-20	39.9552
ANXA5	1.14147	12.8693	10.3133	2.44e-22	1.17e-20	39.9488
TENM3	2.66366	6.37672	10.3009	2.7e-22	1.29e-20	39.8478
CSF1R	1.72529	9.83976	10.3	2.72e-22	1.3e-20	39.8405
FAM20A	1.75093	7.9702	10.2959	2.81e-22	1.34e-20	39.8071
ARL14	-2.48311	6.98558	-10.2947	2.84e-22	1.35e-20	39.7972
CD300A	1.39273	7.85417	10.2936	2.87e-22	1.36e-20	39.7879
OR10H1	-2.03867	2.7806	-10.2922	2.9e-22	1.37e-20	39.7772
RP11-598F7.4	-2.95973	4.77416	-10.2851	3.07e-22	1.45e-20	39.7193
LILRA5	1.83621	5.61618	10.2849	3.08e-22	1.45e-20	39.7173
NIPAL1	-1.62155	9.86094	-10.2823	3.15e-22	1.48e-20	39.6962
LILRB2	1.82583	7.37011	10.2819	3.16e-22	1.48e-20	39.6928
MAML3	-1.11346	9.41943	-10.2758	3.32e-22	1.56e-20	39.6437
SEMA3F	-1.13971	12.6604	-10.2746	3.35e-22	1.57e-20	39.6336
SLC11A1	1.32689	8.47297	10.2736	3.38e-22	1.58e-20	39.6253
MN1	1.78797	6.97579	10.2695	3.5e-22	1.63e-20	39.5917
SNHG18	-1.74929	9.91024	-10.2642	3.65e-22	1.7e-20	39.5491
BCL2A1	1.88643	6.4496	10.263	3.69e-22	1.71e-20	39.539
FUCA1	-1.01868	11.6032	-10.2626	3.7e-22	1.72e-20	39.5359
ALOX5AP	1.77087	8.1877	10.2593	3.8e-22	1.76e-20	39.5089
MMRN2	-1.46926	10.906	-10.2547	3.95e-22	1.83e-20	39.4714
SLC44A4	-2.74423	9.79603	-10.2464	4.23e-22	1.95e-20	39.4043
MLK7-AS1	1.2743	3.57272	10.242	4.39e-22	2.02e-20	39.3681
STEAP1B	2.15063	4.04981	10.2393	4.49e-22	2.06e-20	39.3462
WI2-85898F10.2	-1.7832	2.75996	-10.2363	4.6e-22	2.1e-20	39.3222
RP11-700H6.1	-1.63224	2.37727	-10.2361	4.6e-22	2.1e-20	39.3208
RP11-1260E13.3	-1.6061	2.32321	-10.2312	4.79e-22	2.19e-20	39.2809
ODF4	-1.81083	1.94286	-10.2308	4.81e-22	2.19e-20	39.2773
PHLDB3	-1.04469	10.421	-10.226	5.01e-22	2.28e-20	39.2381
CTD-2332E11.2	-2.16003	2.07434	-10.2171	5.38e-22	2.45e-20	39.1665
VSIG10	-1.04632	10.8324	-10.2142	5.52e-22	2.5e-20	39.1424
S100A10	1.49917	13.3557	10.2123	5.6e-22	2.53e-20	39.1273
RP11-789C1.1	-2.61906	2.96542	-10.2085	5.78e-22	2.61e-20	39.0966
CASP5	1.74512	2.81295	10.2034	6.03e-22	2.72e-20	39.0553
RP11-94C24.8	-1.30509	2.64458	-10.1965	6.38e-22	2.87e-20	38.9994
LINC01213	-2.20639	4.66756	-10.1951	6.45e-22	2.89e-20	38.9879
AC098592.8	-1.17543	1.02556	-10.1942	6.5e-22	2.91e-20	38.9809
PTTG2	-1.28854	2.11887	-10.1934	6.54e-22	2.93e-20	38.9743
SEMA6A	-1.9378	9.97465	-10.1908	6.68e-22	2.98e-20	38.9533
CYP4F2	-2.36984	3.16456	-10.1836	7.09e-22	3.16e-20	38.8945
RP3-510D11.2	-1.25151	6.51425	-10.1822	7.18e-22	3.19e-20	38.8832
ALDH4A1	-1.14116	10.8957	-10.1767	7.51e-22	3.33e-20	38.839
RP11-330H6.6	-1.64788	3.30381	-10.176	7.55e-22	3.34e-20	38.8333
FMO5	-1.38846	7.50122	-10.1755	7.58e-22	3.35e-20	38.8294
ZNF763	-1.13173	6.33974	-10.1754	7.59e-22	3.35e-20	38.8281
FPR1	1.9669	6.98948	10.1726	7.76e-22	3.42e-20	38.8058
RP11-246E12.2	-1.18352	1.4381	-10.1626	8.43e-22	3.71e-20	38.7247
CTD-2331H12.5	-1.69934	6.16442	-10.1584	8.72e-22	3.83e-20	38.6911
SGTB	1.02578	7.83947	10.1581	8.74e-22	3.84e-20	38.6886
AADAT	-1.25268	8.46377	-10.1492	9.41e-22	4.12e-20	38.6165
VMO1	1.47822	6.28854	10.1479	9.51e-22	4.16e-20	38.6058
HTRA3	1.99671	10.2514	10.1473	9.55e-22	4.17e-20	38.6013
THRB-IT1	-1.65408	2.67351	-10.1429	9.9e-22	4.32e-20	38.5657
CRTAC1	-3.34382	6.60202	-10.1409	1.01e-21	4.38e-20	38.5493
HOXB3	-1.54394	9.76816	-10.1394	1.02e-21	4.43e-20	38.537
RP1-118J21.5	-1.73354	3.41094	-10.1388	1.02e-21	4.44e-20	38.5323
IGSF21	1.7633	5.19108	10.1378	1.03e-21	4.47e-20	38.5242
RP11-385F7.1	-1.34069	5.77169	-10.1348	1.06e-21	4.58e-20	38.5001
TBX6	-1.45436	8.28494	-10.1313	1.09e-21	4.7e-20	38.4722
PPM1L	-1.26793	9.62201	-10.1295	1.11e-21	4.77e-20	38.4574
HPSE	1.61944	7.51999	10.1277	1.12e-21	4.83e-20	38.4425
RP4-710M16.2	-1.78705	3.10529	-10.125	1.15e-21	4.93e-20	38.4212
SERPINB7	3.01425	4.25517	10.1213	1.18e-21	5.07e-20	38.3911
RP11-389O22.1	1.26352	1.83596	10.1212	1.18e-21	5.07e-20	38.3905
RP11-168L22.2	-1.53117	1.61788	-10.1113	1.28e-21	5.48e-20	38.3108
EPS8L3	-3.03307	5.18149	-10.1098	1.3e-21	5.54e-20	38.2981
LRRC25	1.60127	6.94972	10.108	1.32e-21	5.61e-20	38.2842
PDXDC2P	-1.01414	8.17568	-10.108	1.32e-21	5.61e-20	38.2836
RNF223	-2.03773	7.83184	-10.0999	1.41e-21	5.97e-20	38.2188
CD70	2.0167	4.50157	10.0987	1.42e-21	6.02e-20	38.2088
MCCC1-AS1	-1.26255	4.60093	-10.0962	1.45e-21	6.14e-20	38.1888
HCK	1.65893	8.48361	10.0928	1.49e-21	6.3e-20	38.1616
MIR7152	-1.34239	1.13729	-10.0907	1.52e-21	6.4e-20	38.1445
CCIN	1.50431	2.41981	10.0899	1.53e-21	6.44e-20	38.138
VIM-AS1	1.64347	4.66789	10.0856	1.58e-21	6.66e-20	38.1033
MYBPC1	-3.32403	4.62876	-10.0807	1.65e-21	6.92e-20	38.0638
KLF15	-1.8477	6.72811	-10.0778	1.69e-21	7.07e-20	38.0403
PPM1J	1.26965	6.26139	10.0752	1.72e-21	7.21e-20	38.0196
LINC00967	-3.08773	3.13888	-10.0711	1.78e-21	7.45e-20	37.9866
PRR36	-2.29689	7.87155	-10.0662	1.85e-21	7.74e-20	37.9473
CTD-2566J3.1	-2.54688	3.57673	-10.0543	2.04e-21	8.51e-20	37.8513
CD300E	1.99508	5.69737	10.0506	2.11e-21	8.75e-20	37.822
ZNF436	-1.00076	10.7396	-10.0439	2.22e-21	9.23e-20	37.7682
RP11-332H18.5	-1.58129	2.64907	-10.0398	2.3e-21	9.5e-20	37.735
RPSAP52	2.03355	2.99102	10.0387	2.32e-21	9.57e-20	37.7264
CACNA1I	-2.43473	5.28265	-10.0383	2.33e-21	9.59e-20	37.7234
UBE2E2	1.53222	8.75269	10.037	2.35e-21	9.68e-20	37.7126
THRB-AS1	-1.34095	4.00843	-10.0366	2.36e-21	9.7e-20	37.7094
STX1B	1.53723	4.45016	10.0308	2.48e-21	1.02e-19	37.6628
FPR3	1.89781	8.26742	10.0302	2.49e-21	1.02e-19	37.6583
F3	1.93215	10.2946	10.02	2.7e-21	1.1e-19	37.5767
SGK2	-2.52219	6.73281	-10.0177	2.75e-21	1.12e-19	37.5577
CCL26	1.63224	3.03754	10.0145	2.83e-21	1.15e-19	37.5324
NNMT	2.01263	10.7149	10.0128	2.86e-21	1.16e-19	37.5187
AC105053.3	-1.18544	1.25015	-10.0125	2.87e-21	1.16e-19	37.5166
RP11-356O9.2	-2.23151	3.66277	-10.0051	3.05e-21	1.23e-19	37.4572
RP11-105N14.1	-1.18887	5.23211	-10.0024	3.12e-21	1.26e-19	37.4349
CLEC5A	1.72424	6.20724	10.0012	3.15e-21	1.27e-19	37.4258
SACS	1.50429	8.7497	10.0001	3.18e-21	1.28e-19	37.4165
PLEKHG6	-1.54474	10.5373	-9.99033	3.44e-21	1.38e-19	37.3386
SV2C	-1.88751	4.24503	-9.98492	3.59e-21	1.44e-19	37.2953
CAV1	1.6469	11.8673	9.98446	3.61e-21	1.44e-19	37.2917
SLC39A14	1.10688	10.5115	9.9805	3.72e-21	1.49e-19	37.26
CTA-228A9.3	-1.53587	5.66464	-9.97419	3.92e-21	1.56e-19	37.2095
MT-CYB	-1.06917	17.7679	-9.97407	3.92e-21	1.56e-19	37.2085
RP13-225O21.2	-1.36666	2.79582	-9.9699	4.06e-21	1.61e-19	37.1752
ITGA5	1.36997	12.0748	9.96429	4.25e-21	1.69e-19	37.1304
ADH6	-2.04539	5.28061	-9.963	4.29e-21	1.7e-19	37.1201
COPZ2	1.42757	8.53914	9.96174	4.34e-21	1.71e-19	37.11
NEIL1	-1.11952	9.40212	-9.96112	4.36e-21	1.72e-19	37.1051
AHR	-1.14054	13.0969	-9.96021	4.39e-21	1.73e-19	37.0977
ERBB2	-1.3223	13.9656	-9.95799	4.47e-21	1.76e-19	37.08
RPL15P21	-1.42973	1.48984	-9.94811	4.84e-21	1.9e-19	37.0011
RP13-104F24.3	-1.02805	8.54012	-9.94584	4.93e-21	1.93e-19	36.983
OSCAR	1.49921	6.86225	9.94525	4.96e-21	1.94e-19	36.9783
GBP5	2.37979	8.57044	9.94359	5.02e-21	1.96e-19	36.965
EPHB6	-1.92364	10.9551	-9.94115	5.12e-21	2e-19	36.9456
RP11-449J21.3	-1.50837	6.78398	-9.94079	5.14e-21	2e-19	36.9427
PARVB	1.29817	9.48713	9.93985	5.18e-21	2.01e-19	36.9352
PAEP	2.20101	2.36486	9.93985	5.18e-21	2.01e-19	36.9352
CTD-2595P9.4	-1.80526	3.08263	-9.93763	5.27e-21	2.04e-19	36.9175
MYLIP	-1.13979	10.5782	-9.93716	5.29e-21	2.05e-19	36.9137
OR7E15P	-1.25802	1.09873	-9.93618	5.34e-21	2.06e-19	36.9059
KIFC2	-1.15972	10.7376	-9.92958	5.63e-21	2.17e-19	36.8533
MAPK10	-1.55387	9.31278	-9.92835	5.68e-21	2.19e-19	36.8435
MROH3P	-1.96299	4.9349	-9.92806	5.7e-21	2.19e-19	36.8411
CD80	1.69932	4.52875	9.92733	5.73e-21	2.2e-19	36.8353
FGF5	2.10052	2.59276	9.91972	6.1e-21	2.33e-19	36.7746
CD209	1.92302	7.13298	9.91573	6.3e-21	2.4e-19	36.7429
ELF3	-1.97614	13.6748	-9.91528	6.32e-21	2.41e-19	36.7393
OGFRL1	1.37466	9.25785	9.91461	6.35e-21	2.42e-19	36.7339
C3AR1	1.78407	7.66856	9.91318	6.43e-21	2.44e-19	36.7226
MMP15	-1.01583	11.3681	-9.91222	6.48e-21	2.46e-19	36.7149
C1R	1.4742	12.9536	9.90684	6.76e-21	2.57e-19	36.672
TMEM150B	1.81402	4.78162	9.90091	7.1e-21	2.69e-19	36.6248
MTND5P11	-1.3374	3.9513	-9.89843	7.24e-21	2.74e-19	36.6051
EMX2OS	-2.7546	6.03841	-9.89691	7.33e-21	2.77e-19	36.5929
LIMCH1	-1.56651	10.741	-9.89453	7.47e-21	2.82e-19	36.574
TYMP	1.62542	12.0028	9.89345	7.54e-21	2.84e-19	36.5654
SMIM22	-2.25316	10.2398	-9.88711	7.93e-21	2.99e-19	36.515
AC007879.7	2.08291	4.06872	9.88687	7.95e-21	2.99e-19	36.5131
PKIA	-1.65105	9.73359	-9.88537	8.05e-21	3.02e-19	36.5011
CTSE	-3.35092	7.22401	-9.88373	8.15e-21	3.06e-19	36.4881
RP11-10N16.3	-1.48961	2.83517	-9.88304	8.2e-21	3.07e-19	36.4826
GPR1	2.10065	4.63443	9.8825	8.23e-21	3.08e-19	36.4783
ECM1	1.36568	10.109	9.87894	8.47e-21	3.17e-19	36.45
AC092669.3	-1.44626	2.22981	-9.87627	8.66e-21	3.23e-19	36.4288
CTSB	1.05048	15.2836	9.8693	9.16e-21	3.41e-19	36.3734
SAMD12	-1.70407	9.07815	-9.86741	9.3e-21	3.46e-19	36.3584
LAG3	1.77639	7.4203	9.86413	9.55e-21	3.55e-19	36.3323
NEK6	1.28995	9.686	9.86337	9.61e-21	3.57e-19	36.3263
RP11-277P12.9	-1.88342	2.61031	-9.8588	9.97e-21	3.69e-19	36.29
ATOH8	-2.0592	7.47309	-9.85471	1.03e-20	3.81e-19	36.2575
MT2P1	1.7215	3.33721	9.84947	1.07e-20	3.97e-19	36.216
ZNF681	-1.40319	8.17394	-9.8476	1.09e-20	4.03e-19	36.2011
FCGR1A	1.71336	6.33767	9.84451	1.12e-20	4.12e-19	36.1766
EPN3	-1.74634	11.1976	-9.84363	1.13e-20	4.15e-19	36.1697
RP11-432J24.2	-1.57032	2.70413	-9.84271	1.13e-20	4.17e-19	36.1623
SLAMF8	1.67368	8.29991	9.84235	1.14e-20	4.18e-19	36.1595
RP5-1184F4.5	-1.49305	2.89853	-9.84044	1.16e-20	4.24e-19	36.1443
RHOT1P1	-1.52932	1.63119	-9.83873	1.17e-20	4.29e-19	36.1307
HMGA2	3.20238	5.80503	9.83016	1.26e-20	4.59e-19	36.0628
XXyac-YM21GA2.4	-2.14254	2.57529	-9.82831	1.27e-20	4.65e-19	36.0482
AC092168.2	-1.2982	2.16861	-9.82625	1.3e-20	4.72e-19	36.0319
DPP4	2.0625	7.13558	9.82567	1.3e-20	4.74e-19	36.0272
THEMIS2	1.36817	9.35	9.82077	1.35e-20	4.92e-19	35.9884
FAM20C	1.61284	9.69178	9.82006	1.36e-20	4.94e-19	35.9828
PIK3AP1	1.60008	8.1118	9.8178	1.39e-20	5.03e-19	35.9649
C20orf141	1.55788	1.18947	9.81224	1.45e-20	5.25e-19	35.9209
CTB-61M7.2	1.58067	2.44462	9.8043	1.55e-20	5.59e-19	35.858
AIF1	1.56452	8.82107	9.80063	1.59e-20	5.74e-19	35.829
RUNX3	1.64474	8.1491	9.79633	1.65e-20	5.94e-19	35.795
FCRLB	-1.89182	8.32302	-9.7935	1.69e-20	6.06e-19	35.7726
MTUS2	-2.77236	5.48311	-9.79212	1.7e-20	6.12e-19	35.7617
SLC7A7	1.43624	8.46582	9.79166	1.71e-20	6.13e-19	35.758
RP11-567C2.1	-1.98335	3.90951	-9.78152	1.86e-20	6.65e-19	35.6779
AC097499.1	-2.13747	2.27942	-9.77844	1.9e-20	6.79e-19	35.6536
CRH	-4.02403	4.66354	-9.77734	1.92e-20	6.84e-19	35.6449
AC072052.7	-1.46109	3.4713	-9.77714	1.92e-20	6.84e-19	35.6433
RP11-739N20.2	-1.45496	3.91208	-9.77095	2.02e-20	7.18e-19	35.5944
NRP2	1.52495	10.1262	9.76797	2.07e-20	7.34e-19	35.5709
CTA-384D8.35	1.9505	5.24554	9.76592	2.1e-20	7.46e-19	35.5547
NOD2	1.61059	7.08999	9.76456	2.13e-20	7.53e-19	35.544
RAP1GAP	-1.7501	9.68261	-9.76351	2.14e-20	7.58e-19	35.5357
RP11-553A21.3	1.37017	2.21159	9.75231	2.34e-20	8.27e-19	35.4473
LNX1	-1.15778	8.98342	-9.75131	2.36e-20	8.33e-19	35.4394
C10orf99	-3.56479	8.43582	-9.75105	2.37e-20	8.34e-19	35.4374
CTD-2542C24.3	-1.6768	2.51621	-9.74981	2.39e-20	8.41e-19	35.4276
FCGR1B	1.63378	3.80536	9.74883	2.41e-20	8.47e-19	35.4199
RP1-257C22.2	-1.7401	4.07966	-9.747	2.45e-20	8.58e-19	35.4054
CDA	1.8068	7.25372	9.74095	2.57e-20	9e-19	35.3577
GATA2-AS1	-1.38365	8.17358	-9.74072	2.57e-20	9e-19	35.3559
CXADR	-1.56476	11.9008	-9.73908	2.61e-20	9.11e-19	35.343
WASIR2	-1.70976	4.20221	-9.73789	2.63e-20	9.19e-19	35.3336
PDZD3	-2.38656	3.99026	-9.73719	2.65e-20	9.23e-19	35.3281
FN1	2.08323	15.1631	9.73389	2.72e-20	9.46e-19	35.3021
TYROBP	1.54272	9.83451	9.73231	2.75e-20	9.57e-19	35.2896
RP11-559N14.5	1.72313	2.63323	9.73031	2.8e-20	9.71e-19	35.2739
LILRB3	1.25624	5.88081	9.72721	2.87e-20	9.94e-19	35.2495
RP11-157E21.1	-1.78126	2.21284	-9.72594	2.9e-20	1e-18	35.2395
ADAD2	-1.71652	4.8597	-9.72591	2.9e-20	1e-18	35.2393
APOOP2	-1.61174	1.46507	-9.72533	2.91e-20	1.01e-18	35.2347
RP11-120K24.4	-1.66392	2.64826	-9.72177	2.99e-20	1.03e-18	35.2067
SAA1	2.97638	6.8054	9.72154	3e-20	1.03e-18	35.2048
C5AR1	1.44178	8.48148	9.71949	3.05e-20	1.05e-18	35.1887
RP13-514E23.1	-1.48031	4.01039	-9.71208	3.23e-20	1.11e-18	35.1304
TNFSF9	1.74142	5.96555	9.7109	3.26e-20	1.12e-18	35.1212
AC026904.1	1.08375	1.17686	9.70695	3.37e-20	1.16e-18	35.0901
KLK7	3.26368	3.27358	9.70592	3.4e-20	1.16e-18	35.082
RP11-449J21.5	-1.86389	4.7701	-9.70321	3.47e-20	1.19e-18	35.0607
TMEM178A	-1.66015	5.67496	-9.69799	3.62e-20	1.24e-18	35.0196
RP11-747H7.3	-1.56376	7.03092	-9.69777	3.63e-20	1.24e-18	35.0179
KIAA0922	1.1377	8.87249	9.69557	3.69e-20	1.26e-18	35.0007
MS4A4A	1.72138	7.77154	9.69079	3.83e-20	1.3e-18	34.9631
ADA	1.27645	9.13067	9.68827	3.91e-20	1.33e-18	34.9433
PRF1	1.82878	7.73672	9.68511	4.01e-20	1.36e-18	34.9185
SLC23A3	-1.16717	6.17701	-9.67569	4.32e-20	1.46e-18	34.8445
FAM221A	-1.24103	8.35942	-9.67553	4.33e-20	1.46e-18	34.8432
IL12RB2	1.9212	5.10739	9.67489	4.35e-20	1.47e-18	34.8382
NFE2	1.8108	4.36392	9.6738	4.39e-20	1.48e-18	34.8297
FLNA	1.3277	14.9182	9.66548	4.69e-20	1.58e-18	34.7644
GPR37	2.14974	5.19696	9.66516	4.7e-20	1.58e-18	34.7619
LRRC15	2.77762	7.05678	9.66305	4.78e-20	1.6e-18	34.7453
FAP	2.02751	8.20151	9.66247	4.8e-20	1.61e-18	34.7408
SLC2A10	-1.30677	10.2918	-9.66244	4.8e-20	1.61e-18	34.7406
RAB3IL1	1.34722	8.02153	9.6603	4.89e-20	1.63e-18	34.7238
LLNLF-158E9.1	-1.69898	1.72031	-9.65809	4.97e-20	1.66e-18	34.7064
TRPS1	1.70042	8.01574	9.64559	5.49e-20	1.83e-18	34.6085
MT1G	1.92658	6.29432	9.64418	5.56e-20	1.85e-18	34.5974
GPR68	1.52001	8.50389	9.64401	5.56e-20	1.85e-18	34.5961
GSDMB	-1.2945	10.6819	-9.64013	5.74e-20	1.9e-18	34.5657
AC004906.3	-1.1117	1.49191	-9.64008	5.74e-20	1.9e-18	34.5654
CHAD	-1.58523	5.26854	-9.63675	5.89e-20	1.95e-18	34.5393
ADCY7	1.57589	7.81795	9.63203	6.12e-20	2.02e-18	34.5023
RP11-326C3.7	1.40255	3.49499	9.63014	6.21e-20	2.05e-18	34.4876
EVPL	-1.58459	13.1814	-9.62775	6.33e-20	2.09e-18	34.4688
CDK6	1.62318	9.7755	9.62573	6.43e-20	2.11e-18	34.453
MEFV	1.65961	4.65102	9.62415	6.51e-20	2.14e-18	34.4407
IL32	1.64763	10.4447	9.62341	6.55e-20	2.15e-18	34.4349
RP11-684B2.3	-1.04	1.52291	-9.61984	6.74e-20	2.21e-18	34.407
KRT6A	4.38842	10.4346	9.61893	6.79e-20	2.22e-18	34.3999
RP11-120K24.5	-1.81664	3.70164	-9.61296	7.12e-20	2.33e-18	34.3532
MT1M	1.98538	5.15836	9.60869	7.36e-20	2.4e-18	34.3198
RP11-253E3.3	1.36925	6.05228	9.60601	7.52e-20	2.45e-18	34.2989
TMEM184A	-1.74531	11.0604	-9.59513	8.2e-20	2.67e-18	34.214
ADIRF-AS1	-1.1367	8.88429	-9.58328	9.01e-20	2.91e-18	34.1215
IL15RA	1.36877	9.15974	9.5816	9.13e-20	2.95e-18	34.1083
RP11-400N13.3	1.83306	2.58552	9.58119	9.16e-20	2.95e-18	34.1051
SCOC-AS1	-1.06209	5.50824	-9.58117	9.16e-20	2.95e-18	34.105
ACOT11	-1.22095	9.47149	-9.581	9.17e-20	2.95e-18	34.1037
CTD-2516F10.2	-1.30293	5.30789	-9.5799	9.25e-20	2.98e-18	34.0951
C5AR2	1.55432	5.51856	9.57698	9.47e-20	3.04e-18	34.0723
MKRN2OS	-1.45666	7.47276	-9.576	9.54e-20	3.06e-18	34.0647
ADAM19	1.70183	9.77041	9.56895	1.01e-19	3.23e-18	34.0097
RGL3	-2.28577	8.90475	-9.56483	1.04e-19	3.34e-18	33.9776
RP11-120K24.3	-2.08994	3.70845	-9.56311	1.06e-19	3.38e-18	33.9642
HRH3	-2.2132	2.38972	-9.5579	1.1e-19	3.52e-18	33.9236
RP11-112J3.16	-1.31844	4.50031	-9.5577	1.1e-19	3.52e-18	33.9221
ZNF254	-1.14914	9.41336	-9.54937	1.18e-19	3.75e-18	33.8572
WNT7B	-1.51526	11.2558	-9.54752	1.2e-19	3.8e-18	33.8428
SULT1A2	-1.94669	5.41257	-9.54672	1.2e-19	3.82e-18	33.8366
RPL36AP43	-1.14694	3.13371	-9.54249	1.24e-19	3.95e-18	33.8037
ZNF44	-1.04931	9.4325	-9.54211	1.25e-19	3.96e-18	33.8007
SLC30A2	-3.12249	6.82299	-9.53581	1.31e-19	4.15e-18	33.7517
SNAI1	1.2817	7.15027	9.5324	1.35e-19	4.26e-18	33.7252
LILRB4	1.907	7.93254	9.52975	1.38e-19	4.35e-18	33.7046
RP11-3P17.4	-1.32857	1.97211	-9.52893	1.38e-19	4.37e-18	33.6982
CSF1	1.29626	10.3227	9.52805	1.39e-19	4.39e-18	33.6914
C9orf66	-1.39847	5.25118	-9.52677	1.41e-19	4.43e-18	33.6814
CTB-179K24.3	-1.03223	4.58001	-9.52465	1.43e-19	4.5e-18	33.665
ZNF493	-1.12393	8.31491	-9.5237	1.44e-19	4.53e-18	33.6576
MRO	1.58957	3.81582	9.5202	1.48e-19	4.65e-18	33.6304
GRID2IP	-1.31767	5.6793	-9.5183	1.51e-19	4.72e-18	33.6157
MSR1	1.62818	8.63958	9.51636	1.53e-19	4.79e-18	33.6006
RP11-321P16.1	1.11786	1.10684	9.51467	1.55e-19	4.84e-18	33.5874
SERPINB9	1.42386	9.49761	9.5104	1.6e-19	5.01e-18	33.5543
CGN	-1.86726	11.2318	-9.50764	1.64e-19	5.11e-18	33.5328
GUCA1A	1.82509	2.68879	9.50587	1.66e-19	5.18e-18	33.5191
RP11-689P11.2	-1.22042	4.73414	-9.5011	1.72e-19	5.37e-18	33.4822
SPERT	-1.72553	5.45292	-9.49922	1.75e-19	5.44e-18	33.4676
ALPK2	2.03246	5.85965	9.49723	1.78e-19	5.52e-18	33.4521
PALLD	1.25135	12.1149	9.4956	1.8e-19	5.59e-18	33.4395
CCDC80	1.90182	10.484	9.49402	1.82e-19	5.65e-18	33.4272
RP5-1125A11.7	-1.03697	6.66891	-9.49243	1.85e-19	5.72e-18	33.4149
PILRA	1.39378	7.07766	9.48732	1.92e-19	5.94e-18	33.3753
RP11-884K10.6	-1.3126	1.30183	-9.48658	1.93e-19	5.97e-18	33.3696
ASTL	-1.62019	3.23723	-9.47827	2.06e-19	6.36e-18	33.3051
DNAJB5	1.22491	8.50287	9.47708	2.08e-19	6.42e-18	33.2959
PLEKHA7	-1.18406	10.5322	-9.47515	2.11e-19	6.51e-18	33.281
ROR2	2.05194	7.92605	9.47168	2.17e-19	6.68e-18	33.2541
AP001625.6	-1.42413	3.35096	-9.46196	2.35e-19	7.2e-18	33.1789
SLC30A4	1.2289	7.73566	9.46142	2.36e-19	7.23e-18	33.1747
MMP9	2.26119	9.34196	9.45902	2.4e-19	7.35e-18	33.1561
ANKRD20A5P	-2.05384	4.66927	-9.45417	2.49e-19	7.62e-18	33.1186
PCP4L1	-2.6458	7.95813	-9.45372	2.5e-19	7.64e-18	33.1151
ASTN2	-1.57909	7.62631	-9.45289	2.52e-19	7.68e-18	33.1087
ZNF439	-1.33444	8.46379	-9.45285	2.52e-19	7.68e-18	33.1084
SLC45A3	-1.16653	9.22807	-9.45148	2.55e-19	7.75e-18	33.0978
DOK2	1.57835	7.5911	9.45077	2.56e-19	7.78e-18	33.0923
SH3BGRL2	-1.25131	10.1586	-9.45028	2.57e-19	7.8e-18	33.0885
ARSJ	1.74953	6.62118	9.44897	2.6e-19	7.88e-18	33.0784
RP3-510D11.1	-1.01015	2.81352	-9.44868	2.6e-19	7.89e-18	33.0762
MUC2	-3.14722	5.55165	-9.44766	2.62e-19	7.93e-18	33.0683
EFEMP1	2.30567	9.49739	9.44705	2.64e-19	7.96e-18	33.0635
ACADSB	-1.03063	9.64483	-9.44687	2.64e-19	7.96e-18	33.0622
LA16c-385E7.1	-1.14536	2.95267	-9.44508	2.68e-19	8.07e-18	33.0484
FSTL4	-2.42891	7.7987	-9.44488	2.68e-19	8.07e-18	33.0468
ZNF682	-1.42293	8.02107	-9.44208	2.74e-19	8.24e-18	33.0252
TENM2	3.02355	4.90893	9.44175	2.75e-19	8.24e-18	33.0226
IL31RA	1.92783	2.82081	9.44174	2.75e-19	8.24e-18	33.0225
ADAMTS2	1.73411	9.89939	9.43753	2.84e-19	8.51e-18	32.99
KRT6C	3.59686	4.48764	9.43648	2.87e-19	8.57e-18	32.9819
RP11-394B2.1	-1.38626	5.15656	-9.43282	2.95e-19	8.81e-18	32.9536
GFOD1	1.18218	9.11502	9.42832	3.06e-19	9.12e-18	32.9189
GXYLT2	1.94517	6.49567	9.42653	3.1e-19	9.24e-18	32.9051
PITX3	1.03461	1.40105	9.42263	3.19e-19	9.47e-18	32.875
GAS1	2.21229	7.59509	9.42256	3.2e-19	9.47e-18	32.8744
LGALS4	-2.59347	6.36184	-9.42246	3.2e-19	9.47e-18	32.8737
RP3-333H23.9	-1.29559	2.39927	-9.41567	3.37e-19	9.96e-18	32.8212
MAMLD1	1.2175	6.50416	9.4148	3.4e-19	1e-17	32.8146
RP11-20G13.1	1.36344	1.33596	9.41472	3.4e-19	1e-17	32.8139
PTGS1	1.91755	9.21733	9.41298	3.45e-19	1.01e-17	32.8005
RP11-234K24.3	-1.40149	2.93189	-9.41252	3.46e-19	1.02e-17	32.797
VGLL1	-2.63595	10.1376	-9.4112	3.49e-19	1.03e-17	32.7868
SERPINA1	2.10111	9.9517	9.4104	3.52e-19	1.03e-17	32.7806
GNLY	1.9712	7.37874	9.40859	3.57e-19	1.05e-17	32.7667
SCN5A	-2.0475	6.30475	-9.40846	3.57e-19	1.05e-17	32.7656
BMP5	-2.36693	4.58366	-9.40775	3.59e-19	1.05e-17	32.7602
TLR8	1.94572	5.049	9.40766	3.59e-19	1.05e-17	32.7595
AMT	-1.16936	8.8351	-9.4048	3.67e-19	1.07e-17	32.7374
ST3GAL6-AS1	1.29188	2.29672	9.40252	3.74e-19	1.09e-17	32.7199
UPK1A-AS1	-1.66492	2.60513	-9.40054	3.8e-19	1.11e-17	32.7046
ELOVL6	-1.07013	10.6704	-9.39956	3.83e-19	1.11e-17	32.6971
ITGB2	1.66568	10.4198	9.39894	3.85e-19	1.12e-17	32.6923
BATF3	1.20803	5.88381	9.39889	3.85e-19	1.12e-17	32.6919
KLK6	3.41247	4.53481	9.39808	3.87e-19	1.12e-17	32.6857
SMIM5	-1.90968	8.14807	-9.39116	4.09e-19	1.18e-17	32.6324
RHPN1	-1.41767	10.238	-9.39015	4.12e-19	1.19e-17	32.6246
SYTL1	-1.2332	11.9472	-9.38832	4.18e-19	1.21e-17	32.6105
PTCHD1	-2.85818	5.78749	-9.38692	4.22e-19	1.22e-17	32.5997
RP11-401O9.3	1.66686	2.20191	9.38455	4.3e-19	1.24e-17	32.5815
MANSC1	-1.03567	10.8521	-9.37992	4.46e-19	1.29e-17	32.5458
COL6A2	1.59901	13.8697	9.37875	4.5e-19	1.3e-17	32.5368
HCAR1	-1.99744	8.70098	-9.37677	4.57e-19	1.31e-17	32.5216
PBX4	-1.06991	7.50392	-9.3759	4.6e-19	1.32e-17	32.5149
RP11-713N11.6	-1.64937	3.31866	-9.36912	4.86e-19	1.39e-17	32.4628
XIRP1	2.05711	4.18505	9.36798	4.9e-19	1.4e-17	32.454
STX16-NPEPL1	-1.2561	5.60382	-9.36509	5.01e-19	1.43e-17	32.4318
PPP1R9A	-2.2177	7.70465	-9.35763	5.31e-19	1.51e-17	32.3745
RP11-90B9.3	-1.00767	3.05904	-9.35671	5.35e-19	1.52e-17	32.3674
EIF5AP3	-1.12871	1.93254	-9.35447	5.44e-19	1.55e-17	32.3502
KIAA0226L	1.64278	6.02992	9.34423	5.9e-19	1.67e-17	32.2716
IFITM1	1.55378	11.2958	9.34423	5.9e-19	1.67e-17	32.2716
SLC26A5	-1.48917	3.2117	-9.33816	6.18e-19	1.75e-17	32.225
C1orf162	1.20635	8.13083	9.33791	6.19e-19	1.75e-17	32.2231
TGFB3	1.36548	9.24802	9.33597	6.29e-19	1.78e-17	32.2082
AC026167.1	-1.67279	1.90644	-9.3342	6.38e-19	1.8e-17	32.1946
ILDR1	-1.3954	8.56002	-9.33376	6.4e-19	1.81e-17	32.1913
CYTH4	1.49541	8.29893	9.33251	6.46e-19	1.82e-17	32.1817
TREM1	1.97325	6.70465	9.33187	6.49e-19	1.83e-17	32.1768
AC093323.1	-1.00258	1.05096	-9.33061	6.56e-19	1.85e-17	32.1671
ICAM1	1.60494	10.5138	9.32889	6.65e-19	1.87e-17	32.1539
LINC00162	2.66903	3.65522	9.32047	7.1e-19	1.99e-17	32.0893
IL2RA	1.76342	6.96233	9.31805	7.23e-19	2.03e-17	32.0708
RP11-764K9.2	-1.07925	7.27023	-9.31769	7.25e-19	2.03e-17	32.0681
RBP1	1.63884	9.10078	9.31581	7.36e-19	2.06e-17	32.0536
AC124944.3	-1.05763	2.25328	-9.31375	7.48e-19	2.09e-17	32.0378
RP11-766N7.3	-1.46477	2.04207	-9.31308	7.52e-19	2.1e-17	32.0328
REG4	-2.13762	3.78803	-9.31291	7.53e-19	2.1e-17	32.0315
TXK	-1.29287	6.01504	-9.31046	7.67e-19	2.14e-17	32.0126
RP1-13D10.3	-1.34349	2.70389	-9.30812	7.81e-19	2.18e-17	31.9948
MAGI1	-1.18857	9.73085	-9.30735	7.86e-19	2.19e-17	31.9889
FABP6	-2.38342	7.60499	-9.30615	7.93e-19	2.2e-17	31.9797
RP1-59D14.5	-1.1698	5.55432	-9.30478	8.02e-19	2.23e-17	31.9692
RP1-37N7.1	-1.81493	3.00043	-9.30316	8.12e-19	2.25e-17	31.9568
TNFAIP8L3	1.60183	6.47778	9.29994	8.32e-19	2.31e-17	31.9321
COL9A1	-2.20512	3.78863	-9.29839	8.42e-19	2.33e-17	31.9203
RP11-803D5.1	1.24182	2.79455	9.29593	8.59e-19	2.38e-17	31.9014
EVPLL	-2.01409	3.77242	-9.2933	8.76e-19	2.42e-17	31.8813
GCNT1	1.66904	7.77314	9.29252	8.82e-19	2.43e-17	31.8754
KLK10	3.16107	5.39163	9.29228	8.83e-19	2.43e-17	31.8736
TST	-1.02017	11.1404	-9.287	9.2e-19	2.53e-17	31.8331
RP11-84D1.1	1.15331	1.43029	9.28338	9.47e-19	2.6e-17	31.8055
PP14571	-2.34966	6.84254	-9.27996	9.72e-19	2.67e-17	31.7794
ADAMTS12	1.8088	8.39587	9.27785	9.88e-19	2.71e-17	31.7632
RP11-678G15.2	-1.18	1.07943	-9.27658	9.98e-19	2.74e-17	31.7535
ZBED2	2.3183	5.99228	9.27311	1.03e-18	2.81e-17	31.727
PLK2	1.16561	11.0069	9.27205	1.03e-18	2.83e-17	31.719
ITM2C	-1.22846	12.8325	-9.27001	1.05e-18	2.86e-17	31.7034
C1S	1.68229	12.65	9.26985	1.05e-18	2.86e-17	31.7021
B3GALNT1	-1.01341	10.0029	-9.26213	1.12e-18	3.04e-17	31.6432
TM4SF19	2.04173	4.1817	9.26011	1.13e-18	3.08e-17	31.6278
TRHDE	-2.70047	5.92965	-9.2595	1.14e-18	3.09e-17	31.6231
SYTL2	-1.30323	10.1686	-9.25284	1.2e-18	3.25e-17	31.5723
BIN1	1.38111	9.67628	9.25035	1.22e-18	3.31e-17	31.5533
ZFP92	1.45752	4.69206	9.24917	1.23e-18	3.34e-17	31.5444
CTD-3128G10.6	-1.04358	5.17809	-9.24747	1.25e-18	3.38e-17	31.5314
DSC2	1.96781	10.4314	9.24612	1.26e-18	3.41e-17	31.5211
AC094019.4	-1.24345	1.62104	-9.24364	1.29e-18	3.47e-17	31.5022
WISP1	1.86963	7.49077	9.24277	1.3e-18	3.49e-17	31.4955
MST1	-1.04609	8.3975	-9.24093	1.32e-18	3.53e-17	31.4816
LRMP	-1.64086	9.23963	-9.23943	1.33e-18	3.57e-17	31.4701
RP11-1275H24.3	-1.07736	6.78886	-9.23874	1.34e-18	3.59e-17	31.4648
CMYA5	-1.5909	9.29491	-9.23786	1.35e-18	3.61e-17	31.4581
CYBB	1.71178	9.36287	9.23227	1.41e-18	3.76e-17	31.4156
PRR15	-2.05248	9.08338	-9.22641	1.47e-18	3.93e-17	31.3709
MARCO	2.39298	5.91375	9.22412	1.5e-18	3.99e-17	31.3535
ERN2	-3.04305	6.42225	-9.22292	1.51e-18	4.03e-17	31.3444
MIR3972	-1.81293	2.19994	-9.21051	1.66e-18	4.43e-17	31.25
MYO1G	1.4406	8.0377	9.20943	1.68e-18	4.46e-17	31.2418
PCSK9	2.4303	5.85448	9.20444	1.74e-18	4.63e-17	31.2039
CNTN3	-2.32865	5.69887	-9.20293	1.77e-18	4.68e-17	31.1924
RP11-757O6.1	-1.57528	2.05869	-9.20273	1.77e-18	4.68e-17	31.1908
KCNQ1	-1.41962	9.43859	-9.20119	1.79e-18	4.73e-17	31.1791
ISYNA1	-1.25736	11.826	-9.20034	1.8e-18	4.76e-17	31.1727
AC108142.1	1.80222	2.55401	9.19814	1.83e-18	4.83e-17	31.156
LY96	1.34677	6.85715	9.1921	1.92e-18	5.06e-17	31.1101
AOAH	1.68074	6.8736	9.17481	2.19e-18	5.77e-17	30.9789
BNIP3P15	-1.39376	1.7168	-9.17443	2.2e-18	5.78e-17	30.976
MROH2A	-2.48487	5.0861	-9.17221	2.24e-18	5.87e-17	30.9592
AC147651.4	1.27335	4.57531	9.17202	2.24e-18	5.88e-17	30.9577
BAIAP3	-1.60007	8.54049	-9.17146	2.25e-18	5.9e-17	30.9535
NDRG2	-1.38761	11.9058	-9.17046	2.27e-18	5.94e-17	30.9459
PIGZ	-1.18707	8.68887	-9.16581	2.35e-18	6.15e-17	30.9106
MYO16-AS1	1.56025	1.34766	9.16443	2.38e-18	6.21e-17	30.9002
PTGDR	1.41462	3.21646	9.16387	2.39e-18	6.23e-17	30.896
CD86	1.39449	8.09248	9.16052	2.45e-18	6.38e-17	30.8706
RNF217	1.40511	9.11463	9.15822	2.49e-18	6.49e-17	30.8531
RP11-20B24.7	-1.18869	2.90495	-9.15575	2.54e-18	6.61e-17	30.8344
HERC5	1.47721	8.52113	9.15517	2.55e-18	6.63e-17	30.83
HNMT	-1.08372	10.3173	-9.1504	2.65e-18	6.87e-17	30.7939
MT1H	1.88911	3.94921	9.14797	2.7e-18	6.98e-17	30.7755
GZMB	2.06557	7.26211	9.1466	2.72e-18	7.05e-17	30.7651
TBX1	-2.22889	8.69925	-9.14307	2.8e-18	7.24e-17	30.7384
RP11-616M22.7	-2.13474	4.3401	-9.14173	2.83e-18	7.31e-17	30.7283
ZNF69	-1.23559	7.94902	-9.14117	2.84e-18	7.33e-17	30.7241
RP11-1260E13.2	-1.62579	2.85909	-9.14059	2.85e-18	7.36e-17	30.7197
C20orf195	-1.53671	6.08793	-9.14002	2.87e-18	7.38e-17	30.7153
RP11-250B2.4	-1.21198	2.72301	-9.13795	2.91e-18	7.49e-17	30.6997
C17orf50	-1.43381	2.76273	-9.13188	3.05e-18	7.85e-17	30.6538
SOX9	1.93676	9.7974	9.13119	3.07e-18	7.88e-17	30.6485
FPR2	1.8184	4.27325	9.12738	3.16e-18	8.09e-17	30.6198
ANKRD29	1.81921	5.63092	9.12656	3.18e-18	8.14e-17	30.6136
SLC4A9	-1.34271	3.18703	-9.12098	3.32e-18	8.49e-17	30.5714
B4GALNT1	1.83184	6.64307	9.1205	3.33e-18	8.51e-17	30.5678
CCL8	1.84605	5.70284	9.11647	3.43e-18	8.77e-17	30.5374
RFX8	1.4002	3.98764	9.11558	3.46e-18	8.82e-17	30.5306
RGMB-AS1	-1.0423	5.16398	-9.11158	3.57e-18	9.08e-17	30.5004
RP11-21B21.4	-1.12913	2.2781	-9.10844	3.65e-18	9.29e-17	30.4767
SPI1	1.44498	8.9671	9.0995	3.91e-18	9.94e-17	30.4092
SLC37A1	-1.05008	10.8313	-9.09738	3.98e-18	1.01e-16	30.3932
GPLD1	-1.55846	6.03135	-9.09426	4.07e-18	1.03e-16	30.3697
RP11-69L16.6	1.67336	1.64286	9.09339	4.1e-18	1.04e-16	30.3632
GOLGA6L9	-1.10288	7.16015	-9.09306	4.11e-18	1.04e-16	30.3607
SAA2-SAA4	2.24985	2.60223	9.08918	4.23e-18	1.07e-16	30.3315
COL6A1	1.46811	13.5698	9.08912	4.24e-18	1.07e-16	30.331
P2RY6	1.6397	7.92437	9.08801	4.27e-18	1.08e-16	30.3226
FOXO6	-1.81022	7.71988	-9.0841	4.4e-18	1.11e-16	30.2931
SYT17	-1.3093	9.09719	-9.08335	4.43e-18	1.11e-16	30.2875
GRM3	-1.80647	3.02369	-9.08228	4.46e-18	1.12e-16	30.2795
KLK8	2.95996	3.13743	9.0768	4.65e-18	1.17e-16	30.2382
DSE	1.26518	10.0386	9.07525	4.71e-18	1.18e-16	30.2265
RP11-486L19.2	-1.80916	3.67853	-9.06695	5.02e-18	1.26e-16	30.164
KLHL5	1.06168	9.65614	9.06643	5.04e-18	1.26e-16	30.1601
BAG2	1.18323	8.8576	9.06564	5.07e-18	1.27e-16	30.1541
CTA-268H5.14	-1.22202	2.68271	-9.06553	5.07e-18	1.27e-16	30.1533
HAS3	-1.83748	11.8141	-9.06383	5.14e-18	1.28e-16	30.1405
TSPAN8	-2.60056	5.43135	-9.06324	5.16e-18	1.29e-16	30.1361
RP11-336K24.5	-1.23416	1.38309	-9.06275	5.18e-18	1.29e-16	30.1324
KCNH4	-1.6281	4.82549	-9.06104	5.25e-18	1.31e-16	30.1196
FYB	1.76186	8.83642	9.06101	5.25e-18	1.31e-16	30.1193
GRAMD1C	-1.17034	8.54805	-9.05767	5.39e-18	1.34e-16	30.0942
EHMT2-AS1	-1.01771	1.92332	-9.05421	5.53e-18	1.37e-16	30.0681
ALDH1L1	-2.31934	9.42964	-9.04791	5.81e-18	1.44e-16	30.0209
RNASE6	1.44583	7.75071	9.04423	5.97e-18	1.48e-16	29.9932
TLR1	1.44475	6.67995	9.04386	5.99e-18	1.48e-16	29.9904
SERPINB1	1.23233	11.8132	9.04271	6.04e-18	1.49e-16	29.9818
RP5-1158E12.3	1.48617	2.52946	9.04126	6.11e-18	1.51e-16	29.9709
AC079610.1	-1.26939	2.10094	-9.03995	6.17e-18	1.52e-16	29.9611
FAM213A	-1.00724	12.6146	-9.03955	6.19e-18	1.52e-16	29.9581
CYP4F29P	-2.47583	5.14194	-9.03511	6.4e-18	1.57e-16	29.9247
PI3	3.52701	7.8078	9.03333	6.49e-18	1.59e-16	29.9113
LINC00619	-1.8703	2.29511	-9.03289	6.51e-18	1.6e-16	29.908
FLJ31356	-1.25993	6.00011	-9.03188	6.56e-18	1.61e-16	29.9004
ME3	-1.11769	9.35632	-9.02818	6.75e-18	1.65e-16	29.8726
ITGAX	1.3621	8.77008	9.0272	6.8e-18	1.66e-16	29.8653
KLK5	3.30578	3.21454	9.0264	6.84e-18	1.67e-16	29.8593
CTD-2517M22.14	-1.12085	6.6458	-9.02357	6.99e-18	1.7e-16	29.8381
LAIR1	1.44537	8.76392	9.01883	7.25e-18	1.76e-16	29.8025
ZNF91	-1.10774	9.73481	-9.01122	7.68e-18	1.87e-16	29.7455
RASEF	-1.84177	9.47144	-9.01016	7.74e-18	1.88e-16	29.7375
OR7E22P	-1.94247	3.68964	-9.00907	7.81e-18	1.89e-16	29.7294
FAM47E	-1.25085	5.52545	-9.00682	7.94e-18	1.92e-16	29.7126
ZFHX2	-1.25474	6.99163	-9.00429	8.1e-18	1.96e-16	29.6936
DAB1	-2.73765	5.33232	-9.00111	8.3e-18	2.01e-16	29.6698
OSMR-AS1	1.4215	3.1084	9.00044	8.34e-18	2.01e-16	29.6648
HS6ST2	-2.14814	8.37544	-9.00034	8.34e-18	2.01e-16	29.664
S100A6	-1.15816	16.3465	-8.99956	8.39e-18	2.02e-16	29.6581
CTC-499B15.6	-1.15021	1.90532	-8.99319	8.81e-18	2.12e-16	29.6105
CAMK2A	1.682	3.5888	8.99267	8.85e-18	2.13e-16	29.6066
ADAP2	1.02737	8.40984	8.9912	8.95e-18	2.14e-16	29.5956
RP11-3K16.2	-1.47569	2.1711	-8.99111	8.95e-18	2.14e-16	29.5949
XXbac-B135H6.15	-1.17154	6.03176	-8.98411	9.44e-18	2.26e-16	29.5426
MNDA	1.58516	6.99137	8.98153	9.63e-18	2.3e-16	29.5232
RP11-849F2.5	-1.14819	5.13714	-8.98045	9.71e-18	2.32e-16	29.5151
C2orf66	-1.45955	3.42984	-8.97449	1.02e-17	2.42e-16	29.4706
IGFBP3	-1.58574	14.7239	-8.97233	1.03e-17	2.46e-16	29.4545
FAM225A	1.40839	4.18563	8.96915	1.06e-17	2.52e-16	29.4307
ANXA6	1.27731	11.3098	8.96779	1.07e-17	2.54e-16	29.4206
COL6A4P1	-1.25629	4.10333	-8.96609	1.08e-17	2.57e-16	29.4079
AKR7A2P1	1.15269	1.29121	8.96487	1.09e-17	2.59e-16	29.3987
LRRC31	-1.66763	2.62496	-8.95623	1.17e-17	2.77e-16	29.3342
FNDC1	2.48567	7.59183	8.95587	1.17e-17	2.77e-16	29.3315
CTD-2196E14.8	-1.74277	1.78044	-8.95456	1.18e-17	2.8e-16	29.3217
CMKLR1	1.55302	7.75735	8.95354	1.19e-17	2.81e-16	29.3142
MIR4728	-1.16228	1.73762	-8.94998	1.22e-17	2.89e-16	29.2876
AC133644.2	1.22743	4.63347	8.94884	1.23e-17	2.91e-16	29.2791
MS4A6A	1.46663	9.31874	8.94855	1.24e-17	2.91e-16	29.2769
RP11-641D5.2	-1.30725	2.72009	-8.94621	1.26e-17	2.96e-16	29.2594
CNN2P1	-1.11069	3.19752	-8.94615	1.26e-17	2.96e-16	29.259
FAM13A	-1.00599	10.4244	-8.94437	1.28e-17	3e-16	29.2457
UGT2B15	-2.53441	3.50017	-8.94379	1.28e-17	3.01e-16	29.2414
COL5A3	1.35093	9.8315	8.93519	1.37e-17	3.2e-16	29.1773
ESRP2	-1.36927	11.7654	-8.93245	1.4e-17	3.26e-16	29.1569
AP001205.1	-1.21284	3.66846	-8.93046	1.42e-17	3.31e-16	29.1421
RP11-116D17.5	-1.35803	1.57399	-8.92933	1.43e-17	3.33e-16	29.1337
RP11-61L19.2	-2.40693	5.32137	-8.92929	1.43e-17	3.33e-16	29.1333
KRT12	-1.91461	3.43143	-8.92704	1.46e-17	3.39e-16	29.1166
B3GNT3	-1.85707	11.0328	-8.92679	1.46e-17	3.39e-16	29.1148
PPM1N	-1.4381	7.26345	-8.92634	1.46e-17	3.4e-16	29.1114
LINC01358	1.17126	2.66931	8.92629	1.46e-17	3.4e-16	29.111
CTD-2017D11.2	-1.35269	4.74108	-8.92214	1.51e-17	3.5e-16	29.0801
ZNF43	-1.26981	9.46065	-8.91852	1.55e-17	3.6e-16	29.0531
LINC01136	-1.35268	3.56547	-8.91726	1.57e-17	3.63e-16	29.0438
ABCA10	-1.6911	6.8696	-8.91723	1.57e-17	3.63e-16	29.0436
MIR200A	-1.51167	2.39637	-8.9171	1.57e-17	3.63e-16	29.0426
LINC00165	1.9586	2.06448	8.91543	1.59e-17	3.67e-16	29.0302
POSTN	2.37112	11.5349	8.91536	1.59e-17	3.67e-16	29.0297
TPTE2P5	-1.05387	4.04185	-8.91375	1.61e-17	3.71e-16	29.0177
LINC01127	1.87232	2.86982	8.9108	1.65e-17	3.79e-16	28.9958
CHI3L1	2.45285	9.49008	8.91	1.66e-17	3.81e-16	28.9898
TUBB2A	1.28079	9.35384	8.90667	1.7e-17	3.91e-16	28.965
CTC-458I2.2	-1.14496	2.82263	-8.90305	1.75e-17	4.01e-16	28.9381
RAB11FIP4	-1.14607	11.0524	-8.90193	1.76e-17	4.04e-16	28.9297
KRT7	-2.41034	15.3549	-8.90167	1.76e-17	4.05e-16	28.9279
AC092569.2	-1.3582	1.97963	-8.89864	1.8e-17	4.13e-16	28.9053
NR3C1	1.1752	10.0984	8.89606	1.84e-17	4.21e-16	28.8861
PRKCDBP	1.17078	9.27733	8.89227	1.89e-17	4.33e-16	28.858
RP11-637A17.2	-1.14224	4.28412	-8.89135	1.91e-17	4.36e-16	28.8512
UST	-1.19743	8.91993	-8.89077	1.92e-17	4.37e-16	28.8469
SLMO1	1.33676	6.14029	8.88734	1.97e-17	4.48e-16	28.8214
COL5A2	1.48037	12.3587	8.88543	1.99e-17	4.54e-16	28.8072
SARM1	-1.08649	7.91873	-8.88115	2.06e-17	4.67e-16	28.7755
EDARADD	-1.43159	9.49466	-8.87625	2.14e-17	4.84e-16	28.7391
ID1	-1.44639	12.8659	-8.87258	2.2e-17	4.97e-16	28.7119
CD274	1.65451	7.79464	8.87186	2.21e-17	4.99e-16	28.7065
SFRP2	3.32875	9.48059	8.86889	2.26e-17	5.1e-16	28.6845
FAM150A	-1.8951	4.75881	-8.86813	2.27e-17	5.12e-16	28.6788
CYP4F35P	-2.21951	4.19504	-8.86809	2.27e-17	5.12e-16	28.6785
CERKL	1.13945	7.37612	8.86798	2.27e-17	5.12e-16	28.6777
FTCDNL1	1.51988	4.09044	8.86776	2.28e-17	5.13e-16	28.6761
NFAM1	1.40859	7.45483	8.86657	2.3e-17	5.17e-16	28.6673
CD300LF	1.42076	5.89914	8.86596	2.31e-17	5.19e-16	28.6628
JAZF1	1.0045	8.40667	8.86418	2.34e-17	5.25e-16	28.6496
MUC16	2.97148	5.73411	8.86014	2.41e-17	5.41e-16	28.6196
ANKDD1B	-1.23069	4.97165	-8.86002	2.42e-17	5.41e-16	28.6188
RP11-401O9.4	1.61591	2.20195	8.85825	2.45e-17	5.48e-16	28.6056
CD44	1.42169	13.4427	8.85721	2.47e-17	5.52e-16	28.5979
GATA2	-1.48392	10.2665	-8.85656	2.48e-17	5.54e-16	28.5931
SLCO2B1	1.53674	9.4465	8.85121	2.58e-17	5.76e-16	28.5535
RP11-480I12.5	-1.54451	8.19999	-8.84579	2.69e-17	5.99e-16	28.5134
TMEM45A	1.96248	9.8987	8.84477	2.71e-17	6.03e-16	28.5058
EEF1GP4	-1.19479	1.62444	-8.84421	2.72e-17	6.05e-16	28.5017
RP11-517I3.1	-1.14579	3.74894	-8.84169	2.77e-17	6.17e-16	28.483
GNGT2	1.12227	5.37835	8.84083	2.79e-17	6.2e-16	28.4767
EIF4HP2	-1.07744	4.78617	-8.84072	2.79e-17	6.2e-16	28.4758
LINC01336	-1.46297	3.56511	-8.8378	2.86e-17	6.33e-16	28.4543
PTHLH	2.33424	8.13117	8.83674	2.88e-17	6.38e-16	28.4464
CLMP	1.66419	8.88977	8.83572	2.9e-17	6.42e-16	28.4389
AC104654.2	1.4787	2.13772	8.8347	2.92e-17	6.46e-16	28.4313
SH3TC2	-1.42168	8.26662	-8.8323	2.98e-17	6.58e-16	28.4136
MT-ND1	-1.04628	17.0219	-8.83138	3e-17	6.61e-16	28.4068
FMN1	1.51983	7.19283	8.8303	3.02e-17	6.66e-16	28.3988
ZNF385B	1.99596	3.35288	8.82888	3.05e-17	6.72e-16	28.3883
ASIC1	1.37673	6.7372	8.82759	3.08e-17	6.78e-16	28.3788
RNASE2	1.55148	4.15856	8.82619	3.12e-17	6.85e-16	28.3684
GDPD3	-1.71933	9.49943	-8.82568	3.13e-17	6.87e-16	28.3646
FMO7P	-1.34718	1.44271	-8.82373	3.17e-17	6.96e-16	28.3502
RP5-1059L7.1	1.6373	6.03088	8.82363	3.18e-17	6.96e-16	28.3495
ADCY10P1	-1.17947	7.69782	-8.82161	3.22e-17	7.05e-16	28.3345
LGALS1	1.21079	13.1209	8.81689	3.34e-17	7.3e-16	28.2997
SIGLEC10	1.51942	7.25	8.814	3.41e-17	7.45e-16	28.2784
SH3GL3	2.15336	2.9828	8.81314	3.44e-17	7.5e-16	28.272
SLC16A8	-1.28599	5.274	-8.81178	3.47e-17	7.57e-16	28.262
PGBD4P7	-1.00809	1.65029	-8.81039	3.51e-17	7.64e-16	28.2517
TBXAS1	1.29198	8.10703	8.80951	3.53e-17	7.69e-16	28.2452
SLAMF9	1.57311	3.42557	8.79801	3.85e-17	8.36e-16	28.1604
MTND6P4	-1.34069	3.51971	-8.79604	3.91e-17	8.48e-16	28.1459
NLRP3	1.3781	6.13223	8.79206	4.03e-17	8.72e-16	28.1165
MLIP	1.59043	2.64348	8.79122	4.05e-17	8.77e-16	28.1103
CTB-114C7.4	1.07673	1.70134	8.7883	4.14e-17	8.96e-16	28.0888
DPYD	1.60527	9.09927	8.78587	4.22e-17	9.12e-16	28.0709
GPR110	-2.5176	9.698	-8.78494	4.25e-17	9.17e-16	28.0641
PACRG-AS1	-1.10129	1.15732	-8.78079	4.38e-17	9.45e-16	28.0335
PPAPDC1A	2.24112	5.67241	8.77881	4.45e-17	9.58e-16	28.0189
PCBP3-OT1	-1.75606	2.72191	-8.77834	4.46e-17	9.61e-16	28.0155
SPON2	1.32658	10.5343	8.77625	4.53e-17	9.75e-16	28.0001
FAM84A	-1.89904	11.3126	-8.77447	4.59e-17	9.88e-16	27.987
CTB-107G13.1	-1.55045	1.52438	-8.77025	4.74e-17	1.02e-15	27.9559
RP11-1275H24.1	-1.04381	7.01685	-8.76824	4.81e-17	1.03e-15	27.9411
LMO1	1.54056	1.6668	8.76233	5.03e-17	1.08e-15	27.8977
KB-1562D12.1	-1.96192	5.79236	-8.76168	5.05e-17	1.08e-15	27.8929
LLGL2	-1.06954	12.1653	-8.75502	5.31e-17	1.14e-15	27.8439
RP11-258F22.1	-1.16139	3.09726	-8.75474	5.32e-17	1.14e-15	27.8419
VILL	-1.52762	9.51873	-8.74613	5.68e-17	1.21e-15	27.7786
GNG4	2.24289	6.36067	8.7454	5.71e-17	1.22e-15	27.7732
GLIPR1	1.14162	9.18457	8.74382	5.78e-17	1.23e-15	27.7616
CD38	1.76834	6.96128	8.74096	5.9e-17	1.26e-15	27.7406
TIAM1	-1.05886	10.5702	-8.73851	6.01e-17	1.28e-15	27.7226
CTD-2171N6.1	1.60313	2.89108	8.73202	6.31e-17	1.34e-15	27.675
Z83844.1	-1.04727	3.47957	-8.73117	6.35e-17	1.35e-15	27.6688
MIR200B	-1.33859	1.94717	-8.73013	6.4e-17	1.36e-15	27.6612
GPR97	1.4541	4.96396	8.72991	6.41e-17	1.36e-15	27.6595
PCP2	-1.40617	5.18519	-8.7284	6.48e-17	1.37e-15	27.6484
SPAG17	-1.81624	7.05162	-8.7248	6.66e-17	1.41e-15	27.622
ZNF469	1.49542	8.09389	8.71646	7.08e-17	1.5e-15	27.5609
RP11-57H12.3	-1.1117	2.98159	-8.71499	7.16e-17	1.51e-15	27.5501
RP11-22C11.2	-1.36652	6.75699	-8.71444	7.19e-17	1.52e-15	27.5462
LILRB5	1.56939	6.45402	8.69976	8.02e-17	1.69e-15	27.4386
AC020951.1	-1.49583	2.86223	-8.69947	8.04e-17	1.69e-15	27.4365
ITGAM	1.46396	7.94822	8.69648	8.22e-17	1.72e-15	27.4146
MAP7D3	1.1297	8.48436	8.6951	8.31e-17	1.74e-15	27.4045
CAPN14	-1.6995	5.51742	-8.69439	8.35e-17	1.74e-15	27.3993
ERBB3	-1.42713	12.6786	-8.69209	8.49e-17	1.77e-15	27.3825
AP001628.6	-1.11884	3.47538	-8.69187	8.51e-17	1.77e-15	27.3809
LAT2	1.06805	8.10425	8.68915	8.68e-17	1.81e-15	27.3611
KIRREL	1.19112	9.89757	8.68879	8.7e-17	1.81e-15	27.3584
COLQ	-1.06254	6.33493	-8.68829	8.74e-17	1.82e-15	27.3548
AC093850.2	2.1238	3.96246	8.68434	9e-17	1.87e-15	27.3259
RP3-512B11.3	1.40097	6.07369	8.68293	9.09e-17	1.89e-15	27.3156
FAS	1.17228	8.87135	8.67947	9.33e-17	1.94e-15	27.2903
CD53	1.4828	9.29029	8.67612	9.56e-17	1.98e-15	27.2658
TWIST1	1.71956	7.33519	8.67597	9.58e-17	1.98e-15	27.2647
CTA-150C2.13	-1.22968	1.69507	-8.66665	1.03e-16	2.12e-15	27.1967
TMEM154	-1.16457	10.5753	-8.66623	1.03e-16	2.13e-15	27.1936
PNMT	-2.21841	6.07724	-8.66478	1.04e-16	2.15e-15	27.183
PDE7B	-1.23647	7.46192	-8.66291	1.06e-16	2.18e-15	27.1694
RP11-10N16.2	-1.33273	2.08582	-8.65339	1.13e-16	2.33e-15	27.1
GPRIN1	1.2907	8.26049	8.65037	1.16e-16	2.38e-15	27.0779
MTND5P1	-1.3206	1.79905	-8.65034	1.16e-16	2.38e-15	27.0777
TPRG1-AS1	1.32659	2.15479	8.64993	1.16e-16	2.38e-15	27.0747
RP11-33E12.2	-1.0854	6.93883	-8.64492	1.21e-16	2.47e-15	27.0382
ENPP7P7	-1.16864	1.63803	-8.64413	1.21e-16	2.48e-15	27.0325
EXTL3-AS1	-1.15656	4.45453	-8.63947	1.26e-16	2.57e-15	26.9985
UNC5A	1.49887	3.33006	8.63678	1.28e-16	2.61e-15	26.9789
AXL	1.3098	10.2592	8.63645	1.28e-16	2.62e-15	26.9765
TREM2	1.42324	7.75144	8.6342	1.31e-16	2.66e-15	26.9601
HRK	1.88183	2.95536	8.63367	1.31e-16	2.67e-15	26.9563
APCDD1L-AS1	1.85632	3.47593	8.63101	1.34e-16	2.72e-15	26.937
SEMA6A-AS1	-1.09014	4.48692	-8.63005	1.35e-16	2.73e-15	26.93
GREM1	2.70425	9.35199	8.62859	1.36e-16	2.76e-15	26.9193
B3GALT5	-2.54763	6.76242	-8.62581	1.39e-16	2.82e-15	26.8991
KCNJ15	-1.80294	10.7542	-8.62438	1.4e-16	2.84e-15	26.8887
RP11-576I22.2	1.18158	3.64756	8.61979	1.45e-16	2.94e-15	26.8553
RP11-486A14.1	-1.33878	5.38518	-8.61957	1.45e-16	2.94e-15	26.8537
MPPED2	-1.94949	6.63357	-8.61895	1.46e-16	2.95e-15	26.8492
RP5-907C10.3	1.31856	1.77098	8.61828	1.47e-16	2.97e-15	26.8443
SLC26A8	-1.08618	3.40736	-8.61698	1.48e-16	2.99e-15	26.8349
MT1E	1.73487	8.97947	8.61563	1.5e-16	3.02e-15	26.825
LPA	-1.8847	2.85101	-8.61431	1.51e-16	3.04e-15	26.8155
RP3-453C12.15	-1.36043	2.14571	-8.6143	1.51e-16	3.04e-15	26.8154
RPS3AP53	-1.131	1.63397	-8.61196	1.54e-16	3.09e-15	26.7984
RP11-680F8.1	1.67658	2.74304	8.60878	1.58e-16	3.16e-15	26.7753
COL16A1	1.49186	10.9767	8.60825	1.58e-16	3.17e-15	26.7714
DSG3	3.72015	6.9129	8.60747	1.59e-16	3.19e-15	26.7658
RP1-79C4.4	1.36321	2.66996	8.60213	1.65e-16	3.31e-15	26.727
COL1A2	1.61465	15.516	8.60136	1.66e-16	3.33e-15	26.7214
CTA-384D8.34	1.31745	2.8118	8.59345	1.76e-16	3.52e-15	26.664
CHSY3	1.24982	6.32878	8.59335	1.77e-16	3.52e-15	26.6633
AC079325.6	1.15443	1.68357	8.5927	1.77e-16	3.53e-15	26.6586
PLLP	-1.16751	9.24003	-8.58911	1.82e-16	3.62e-15	26.6325
AIFM3	-1.3927	7.96264	-8.58876	1.83e-16	3.62e-15	26.63
LINC01564	-1.76649	3.94663	-8.58317	1.9e-16	3.77e-15	26.5894
EEF1A2	-2.70066	8.68047	-8.58227	1.92e-16	3.8e-15	26.5829
TH	-2.5973	5.96252	-8.57845	1.97e-16	3.9e-15	26.5552
PLS1	-1.31202	10.0116	-8.57231	2.06e-16	4.07e-15	26.5107
RNF217-AS1	1.32486	3.10401	8.57168	2.07e-16	4.09e-15	26.5062
ADH1A	-1.43149	2.18195	-8.57006	2.1e-16	4.14e-15	26.4944
GPR84	1.3141	5.45107	8.567	2.14e-16	4.23e-15	26.4723
RP11-1109F11.3	-1.12627	4.39636	-8.56625	2.16e-16	4.25e-15	26.4668
FBN1	1.48122	10.6489	8.56595	2.16e-16	4.25e-15	26.4647
INHBA	1.81352	9.61611	8.56421	2.19e-16	4.31e-15	26.4521
RP11-48B3.4	-1.10254	5.84426	-8.56294	2.21e-16	4.34e-15	26.4429
RP11-174G6.5	-1.06381	7.34422	-8.55924	2.27e-16	4.46e-15	26.4161
SH2D4A	-1.01884	10.4385	-8.55654	2.32e-16	4.54e-15	26.3966
NPHS2	-1.75153	1.49951	-8.55493	2.34e-16	4.6e-15	26.3849
RP4-680D5.2	-1.03114	3.08519	-8.55212	2.39e-16	4.69e-15	26.3646
MT-TL1	-1.38301	3.24117	-8.552	2.39e-16	4.69e-15	26.3638
RP11-321G12.1	-1.5115	2.91703	-8.54989	2.43e-16	4.76e-15	26.3485
CLEC4E	1.66158	5.03563	8.54939	2.44e-16	4.77e-15	26.3449
KB-1615E4.3	-1.12914	1.29312	-8.54473	2.53e-16	4.93e-15	26.3112
TNFRSF18	1.47045	7.3162	8.54337	2.55e-16	4.97e-15	26.3013
RP11-368L12.1	-1.71041	2.37545	-8.54073	2.6e-16	5.06e-15	26.2823
RP1-120G22.11	-1.02908	3.94226	-8.53052	2.8e-16	5.45e-15	26.2086
ACSM3	-1.53108	7.6402	-8.52796	2.86e-16	5.55e-15	26.1901
POLR3G	1.05643	7.03914	8.52703	2.88e-16	5.58e-15	26.1834
SERPING1	1.37461	12.6159	8.52486	2.92e-16	5.67e-15	26.1677
VSNL1	2.24064	6.32809	8.52407	2.94e-16	5.7e-15	26.162
WT1	2.11078	3.2305	8.52169	2.99e-16	5.79e-15	26.1449
S100A8	2.84974	10.9313	8.51718	3.09e-16	5.98e-15	26.1123
CPVL	1.47088	8.75608	8.51707	3.1e-16	5.98e-15	26.1115
RP11-79N23.1	-1.09645	4.75725	-8.51579	3.13e-16	6.03e-15	26.1023
RP11-96H17.1	-1.92086	2.64483	-8.51346	3.18e-16	6.13e-15	26.0855
AEBP1	1.70147	12.5271	8.5114	3.23e-16	6.22e-15	26.0706
ANXA9	-1.47236	9.57176	-8.51041	3.25e-16	6.26e-15	26.0635
C3orf80	1.34138	5.80768	8.50914	3.28e-16	6.32e-15	26.0543
AC005753.1	-1.21206	2.62338	-8.50611	3.36e-16	6.45e-15	26.0325
TIMP2	1.3436	12.57	8.5032	3.43e-16	6.57e-15	26.0116
SECTM1	1.64564	9.31546	8.50293	3.43e-16	6.58e-15	26.0096
RP11-568J23.8	-1.58121	4.99414	-8.50193	3.46e-16	6.62e-15	26.0024
LST1	1.25089	7.67776	8.49816	3.56e-16	6.8e-15	25.9753
PCOLCE2	1.83502	6.0057	8.49462	3.65e-16	6.97e-15	25.9498
RP4-533D7.5	-1.32855	3.13408	-8.49306	3.69e-16	7.05e-15	25.9386
SPINK4	-2.29602	3.3907	-8.49207	3.72e-16	7.09e-15	25.9314
SELPLG	1.35184	8.7681	8.48717	3.85e-16	7.35e-15	25.8962
Six3os1_5	-1.37176	1.50822	-8.48407	3.94e-16	7.51e-15	25.8739
RP11-701P16.5	1.3015	2.23934	8.48304	3.97e-16	7.56e-15	25.8665
SLA	1.40096	8.48774	8.48079	4.04e-16	7.68e-15	25.8503
ADAMTS19	-1.90919	3.18171	-8.47878	4.1e-16	7.79e-15	25.8358
AR	-2.02864	7.92883	-8.47473	4.22e-16	8.01e-15	25.8067
CYP2C8	-1.63459	4.01352	-8.47221	4.3e-16	8.15e-15	25.7886
RP11-103B5.4	-1.17543	2.90964	-8.47204	4.31e-16	8.15e-15	25.7874
RP4-607I7.1	1.2811	2.72703	8.47176	4.32e-16	8.16e-15	25.7854
LRIG1	1.41132	9.03453	8.46968	4.38e-16	8.28e-15	25.7705
ZDHHC20-IT1	-1.08307	2.38005	-8.46639	4.49e-16	8.48e-15	25.7469
COL1A1	1.65118	16.2172	8.46354	4.58e-16	8.65e-15	25.7263
RP11-261P9.4	-1.1448	4.08409	-8.46333	4.59e-16	8.66e-15	25.7249
CTC-251I16.1	1.53668	5.93417	8.46231	4.62e-16	8.71e-15	25.7176
RP11-677M14.3	-1.01345	4.4508	-8.46135	4.66e-16	8.77e-15	25.7106
P4HA3	1.39556	7.03499	8.45973	4.71e-16	8.87e-15	25.699
ARHGAP22	1.143	7.31774	8.45035	5.05e-16	9.48e-15	25.6318
RP11-1008C21.1	1.46557	3.40281	8.4486	5.11e-16	9.6e-15	25.6192
IFI30	1.01496	5.4579	8.44725	5.16e-16	9.69e-15	25.6095
RP4-782L23.1	-1.02735	2.52468	-8.44601	5.21e-16	9.76e-15	25.6007
ZNF486	-1.93285	9.52139	-8.44498	5.25e-16	9.83e-15	25.5932
KIAA1755	1.83712	6.29727	8.44214	5.36e-16	1e-14	25.5729
LCP2	1.19079	8.96963	8.44195	5.36e-16	1e-14	25.5715
RP11-266A24.1	-1.01928	1.60921	-8.44151	5.38e-16	1.01e-14	25.5684
RP11-383H13.1	1.5884	6.5112	8.43982	5.45e-16	1.02e-14	25.5562
WNT8B	-1.62218	2.95995	-8.43677	5.57e-16	1.04e-14	25.5344
RP1-13D10.2	-1.27697	2.57067	-8.43219	5.76e-16	1.07e-14	25.5016
RHOD	1.2253	10.2226	8.43127	5.8e-16	1.08e-14	25.495
SUGCT	1.48684	6.41002	8.43049	5.83e-16	1.09e-14	25.4894
GLT1D1	1.35919	3.55931	8.42938	5.88e-16	1.09e-14	25.4815
SERPINA3	1.7424	2.4077	8.42908	5.89e-16	1.09e-14	25.4793
AC093616.4	1.10846	3.86777	8.42749	5.96e-16	1.11e-14	25.4679
RP11-61L19.1	-1.37576	2.92666	-8.4259	6.03e-16	1.12e-14	25.4566
RP11-556E13.1	1.21526	2.06519	8.42346	6.14e-16	1.14e-14	25.4391
SAMSN1	1.43519	7.50494	8.42291	6.16e-16	1.14e-14	25.4352
STK32B	1.21127	5.17962	8.42239	6.19e-16	1.14e-14	25.4315
SLC2A3	1.26394	10.2034	8.4178	6.4e-16	1.18e-14	25.3986
MOCS1	-1.04057	9.60821	-8.41562	6.5e-16	1.2e-14	25.383
FCGR1C	1.33476	2.65562	8.41397	6.58e-16	1.21e-14	25.3713
LINC00893	-1.03595	6.15624	-8.41335	6.61e-16	1.21e-14	25.3668
VIM	1.1288	13.6976	8.40949	6.8e-16	1.25e-14	25.3392
RNF186	-2.21678	3.00619	-8.40707	6.92e-16	1.27e-14	25.3219
AC007750.5	1.32708	3.14064	8.40411	7.07e-16	1.29e-14	25.3008
PADI3	-2.96701	10.0749	-8.40406	7.07e-16	1.29e-14	25.3005
RP11-532F12.5	-1.09823	9.07904	-8.40394	7.08e-16	1.29e-14	25.2996
PRR16	1.24518	6.18741	8.40124	7.22e-16	1.32e-14	25.2803
RP3-406A7.7	-1.16575	6.61537	-8.4007	7.24e-16	1.32e-14	25.2764
PMEPA1	1.42886	11.377	8.39917	7.33e-16	1.34e-14	25.2655
AC068831.16	-1.26548	4.19771	-8.39816	7.38e-16	1.34e-14	25.2583
WIPF1	1.06345	10.2845	8.39734	7.42e-16	1.35e-14	25.2524
AC005009.2	-1.18297	1.92171	-8.39549	7.52e-16	1.37e-14	25.2392
TMEM158	1.31444	8.42447	8.39279	7.67e-16	1.39e-14	25.2199
RP11-677M14.7	-1.04796	4.53284	-8.38743	7.98e-16	1.45e-14	25.1817
CTSV	1.78834	8.26454	8.38629	8.04e-16	1.46e-14	25.1735
CXCL10	2.21084	9.14637	8.3834	8.21e-16	1.49e-14	25.153
RP11-594N15.2	-1.28659	3.27036	-8.38279	8.25e-16	1.49e-14	25.1486
SLC16A5	-1.33851	9.99069	-8.37952	8.45e-16	1.53e-14	25.1253
KLHL31	-1.12324	6.03096	-8.37279	8.87e-16	1.6e-14	25.0774
LAMA1	1.94156	6.5868	8.3693	9.1e-16	1.64e-14	25.0524
OLFML3	1.47257	9.12344	8.36712	9.25e-16	1.67e-14	25.037
CTC-573N18.1	1.292	1.15701	8.36492	9.39e-16	1.69e-14	25.0213
RP11-346C20.3	-1.02152	5.26558	-8.36426	9.44e-16	1.7e-14	25.0166
MRC1	1.61505	8.46497	8.36288	9.53e-16	1.71e-14	25.0067
RP11-207C16.4	-1.10911	2.49126	-8.36054	9.7e-16	1.74e-14	24.9901
MSMB	-2.52087	4.59478	-8.35985	9.75e-16	1.75e-14	24.9852
Six3os1_1	-1.66899	2.28622	-8.35743	9.92e-16	1.78e-14	24.968
MUC20	-1.98666	10.3091	-8.35735	9.92e-16	1.78e-14	24.9674
BATF	-1.09135	9.6278	-8.35644	9.99e-16	1.79e-14	24.9609
SULF1	1.83541	10.8608	8.35473	1.01e-15	1.81e-14	24.9488
RP11-99J16__A.2	-1.20022	1.5826	-8.35392	1.02e-15	1.82e-14	24.943
LLNLR-249E10.1	-1.68013	1.74838	-8.34804	1.06e-15	1.89e-14	24.9012
ABCC3	-1.51626	11.1575	-8.34763	1.06e-15	1.9e-14	24.8982
MOB3B	1.22402	8.86758	8.34143	1.11e-15	1.98e-14	24.8542
NECAB2	1.47542	2.92153	8.33946	1.13e-15	2.01e-14	24.8402
MYO1B	1.09437	11.4866	8.33925	1.13e-15	2.01e-14	24.8387
IDO1	2.26521	8.20889	8.33914	1.13e-15	2.01e-14	24.838
RP11-162O12.2	-1.09663	2.93725	-8.33604	1.16e-15	2.06e-14	24.8159
PIK3R6	1.06889	5.79954	8.33561	1.16e-15	2.06e-14	24.8129
PLA2G4F	-1.88757	8.86169	-8.32964	1.21e-15	2.15e-14	24.7705
ANXA1	1.42543	13.345	8.32953	1.21e-15	2.15e-14	24.7697
GLOD5	-1.20229	3.09187	-8.32685	1.24e-15	2.19e-14	24.7506
UGT1A6	-2.32134	7.58069	-8.32621	1.24e-15	2.2e-14	24.7461
CTD-2587H24.10	-1.04029	3.11566	-8.32551	1.25e-15	2.21e-14	24.7412
TNFSF13B	1.35295	7.45181	8.32532	1.25e-15	2.21e-14	24.7398
FIBIN	1.90074	6.65526	8.32443	1.26e-15	2.22e-14	24.7335
RP11-431N15.2	-1.66915	2.29367	-8.32199	1.28e-15	2.26e-14	24.7162
CARD18	1.73408	1.64777	8.32084	1.29e-15	2.28e-14	24.708
RP11-933H2.4	-1.02806	4.31169	-8.32037	1.3e-15	2.28e-14	24.7047
RP11-536C12.1	-1.14339	3.41655	-8.31907	1.31e-15	2.3e-14	24.6955
AP001628.7	-1.88711	2.41681	-8.31845	1.31e-15	2.31e-14	24.691
ZNF432	-1.0147	9.63318	-8.31626	1.34e-15	2.35e-14	24.6755
ISG20	1.13046	9.16603	8.3155	1.34e-15	2.36e-14	24.6701
PTK6	-1.54589	11.1831	-8.31235	1.37e-15	2.41e-14	24.6478
FGD3	-1.08389	10.4339	-8.31221	1.38e-15	2.41e-14	24.6469
MPP3	1.08532	7.17789	8.31038	1.39e-15	2.44e-14	24.6338
NRADDP	-1.01294	3.56995	-8.30658	1.43e-15	2.5e-14	24.6069
MT-ND4L	-1.15686	14.4649	-8.30528	1.45e-15	2.52e-14	24.5977
CERK	1.01784	9.73453	8.30394	1.46e-15	2.54e-14	24.5883
RASGRP4	1.11804	5.29474	8.30334	1.47e-15	2.55e-14	24.584
LINC00173	1.43876	2.6376	8.30325	1.47e-15	2.55e-14	24.5834
ARL4C	1.04511	11.0117	8.3019	1.48e-15	2.58e-14	24.5738
TTLL11-IT1	1.21734	1.85391	8.30131	1.49e-15	2.59e-14	24.5696
AC069213.1	-1.89503	6.72719	-8.29857	1.52e-15	2.63e-14	24.5502
RP11-845C23.2	-1.14289	2.15922	-8.29824	1.52e-15	2.64e-14	24.5479
RASL10A	-1.27349	5.7134	-8.29517	1.56e-15	2.69e-14	24.5262
RP11-499E18.1	1.00754	4.46439	8.29426	1.57e-15	2.71e-14	24.5197
P2RX7	1.26261	6.44165	8.29107	1.6e-15	2.77e-14	24.4971
RP11-55K13.1	-1.00599	4.68905	-8.29026	1.61e-15	2.79e-14	24.4914
CALD1	1.18565	12.6035	8.28841	1.63e-15	2.82e-14	24.4783
CCL15-CCL14	-1.52791	1.52538	-8.28675	1.65e-15	2.85e-14	24.4666
TFF1	-2.82622	5.14603	-8.281	1.72e-15	2.97e-14	24.4259
RIPPLY2	-1.82873	3.75637	-8.28	1.74e-15	2.99e-14	24.4188
STAT4	1.16116	6.54436	8.2778	1.76e-15	3.03e-14	24.4033
CTC-236F12.4	1.21945	1.65191	8.2751	1.8e-15	3.09e-14	24.3842
TCF7L1	1.13839	8.90155	8.27438	1.81e-15	3.1e-14	24.3791
PDGFC	1.24586	8.75408	8.27036	1.86e-15	3.19e-14	24.3507
MT-TM	-1.29563	2.00253	-8.26534	1.93e-15	3.3e-14	24.3153
NKG7	1.59104	7.35373	8.26082	1.99e-15	3.41e-14	24.2834
RP6-91H8.3	1.38813	2.03242	8.26045	2e-15	3.42e-14	24.2807
LINC00840	-1.77345	3.36404	-8.25806	2.03e-15	3.47e-14	24.2639
ERP27	-1.83271	9.20816	-8.25752	2.04e-15	3.48e-14	24.2601
AC004009.3	-1.73949	2.0711	-8.25113	2.14e-15	3.64e-14	24.215
RP11-873E20.1	-1.21841	5.04596	-8.24846	2.18e-15	3.7e-14	24.1962
SERINC2	-1.21807	14.1428	-8.24546	2.22e-15	3.78e-14	24.175
PODNL1	1.32368	7.70911	8.24486	2.23e-15	3.79e-14	24.1709
CAMK2N1	-1.39358	12.1306	-8.24278	2.27e-15	3.85e-14	24.1561
SLC27A2	-1.42164	8.56589	-8.24019	2.31e-15	3.92e-14	24.1379
COLCA1	-2.10722	7.91544	-8.23826	2.34e-15	3.97e-14	24.1243
GNG2	1.0947	8.15528	8.23805	2.35e-15	3.97e-14	24.1229
COL5A1	1.52277	12.8204	8.23789	2.35e-15	3.98e-14	24.1218
CTD-2396E7.11	-1.32368	8.51906	-8.23751	2.35e-15	3.98e-14	24.119
RRS1-AS1	-1.12915	2.41749	-8.23145	2.46e-15	4.15e-14	24.0764
TNFRSF9	1.47373	6.03477	8.23096	2.47e-15	4.16e-14	24.0729
RP11-654E17.2	-1.64646	2.08245	-8.23069	2.47e-15	4.17e-14	24.0711
RP4-647J21.1	1.33957	4.14436	8.22723	2.53e-15	4.27e-14	24.0467
FOLR3	1.3873	1.86039	8.22464	2.58e-15	4.34e-14	24.0285
XXyac-YM21GA2.7	-2.12972	2.73903	-8.22156	2.64e-15	4.43e-14	24.0068
CST7	1.38793	7.08531	8.21678	2.73e-15	4.58e-14	23.9732
AC007255.8	-1.49263	4.33894	-8.21621	2.74e-15	4.6e-14	23.9692
RSPO3	2.04103	5.08684	8.21377	2.79e-15	4.67e-14	23.952
CTD-2008P7.6	-1.14656	1.20142	-8.21067	2.85e-15	4.76e-14	23.9303
RP11-654D12.2	-1.28777	2.10164	-8.20985	2.87e-15	4.79e-14	23.9245
RP11-334C17.5	-1.02739	8.00987	-8.20553	2.96e-15	4.93e-14	23.8941
ERBB4	-1.98187	3.88404	-8.20394	2.99e-15	4.99e-14	23.8829
KRT18P59	-1.20599	2.96128	-8.20325	3.01e-15	5e-14	23.8781
BTNL10	-1.07909	4.17237	-8.20236	3.03e-15	5.03e-14	23.8719
IFNG	1.76767	3.16471	8.20202	3.04e-15	5.04e-14	23.8695
C4orf19	-1.70677	8.02853	-8.20065	3.07e-15	5.09e-14	23.8599
RP5-907D15.4	1.56563	2.99156	8.20041	3.07e-15	5.09e-14	23.8582
AL161668.5	-1.56929	2.47562	-8.19912	3.1e-15	5.13e-14	23.8492
VENTX	1.32009	4.4278	8.19845	3.11e-15	5.16e-14	23.8444
MPEG1	1.35893	8.88135	8.19798	3.13e-15	5.17e-14	23.8411
KRT87P	-1.56986	6.04364	-8.19187	3.26e-15	5.39e-14	23.7983
RP11-818F20.5	1.08116	1.31089	8.18886	3.34e-15	5.5e-14	23.7772
PLEK	1.48495	8.40486	8.1871	3.38e-15	5.57e-14	23.7648
TRIM31	-2.3948	8.11589	-8.18296	3.48e-15	5.73e-14	23.7358
MAN1C1	-1.77517	9.76874	-8.18124	3.52e-15	5.79e-14	23.7237
POU5F1	-1.5256	7.7951	-8.1812	3.52e-15	5.79e-14	23.7235
FMNL2	1.08449	10.0271	8.17819	3.6e-15	5.91e-14	23.7024
FMO1	1.50745	5.52855	8.17757	3.62e-15	5.93e-14	23.698
PLA2G10	-1.51295	4.2882	-8.17534	3.67e-15	6.02e-14	23.6824
MIAT	1.55071	7.15133	8.16703	3.9e-15	6.38e-14	23.6242
CXorf21	1.32421	4.90854	8.16492	3.96e-15	6.46e-14	23.6094
SCD5	1.36894	8.62197	8.16173	4.05e-15	6.61e-14	23.5871
PAPSS2	1.05349	8.96337	8.15676	4.19e-15	6.83e-14	23.5524
CATSPERB	-1.29694	6.11504	-8.15291	4.31e-15	7.01e-14	23.5254
AC005009.1	-1.2499	1.88025	-8.15276	4.32e-15	7.01e-14	23.5244
AC010518.2	1.08551	1.26021	8.15217	4.33e-15	7.04e-14	23.5203
KRT34	1.86945	2.55954	8.15143	4.36e-15	7.07e-14	23.5151
RP11-373D23.3	-1.08766	5.6104	-8.14951	4.42e-15	7.16e-14	23.5017
TNFRSF8	1.33779	5.11251	8.14888	4.44e-15	7.19e-14	23.4973
OLFML2B	1.31879	9.70046	8.14759	4.48e-15	7.25e-14	23.4883
CTC-391G2.1	-1.02137	1.03866	-8.14552	4.54e-15	7.35e-14	23.4738
CDH16	1.72495	1.95645	8.14474	4.57e-15	7.39e-14	23.4684
CD33	1.24351	5.71369	8.14449	4.58e-15	7.4e-14	23.4666
AC002480.3	1.41164	2.72663	8.14075	4.7e-15	7.58e-14	23.4405
NCKAP1L	1.4281	8.88004	8.13868	4.77e-15	7.69e-14	23.426
RP11-1109F11.5	-1.05712	2.79583	-8.13556	4.88e-15	7.86e-14	23.4043
RP11-609N14.4	-1.47698	5.15994	-8.13432	4.92e-15	7.91e-14	23.3956
CTD-2008P7.1	-1.70369	2.83776	-8.13197	5e-15	8.04e-14	23.3792
AP006621.9	-1.26822	3.39901	-8.13174	5.01e-15	8.04e-14	23.3776
ZNF711	-1.34589	8.12392	-8.13112	5.03e-15	8.07e-14	23.3733
RP11-419C5.2	-1.02879	3.87632	-8.13111	5.03e-15	8.07e-14	23.3732
ALG1L	-1.24981	8.68625	-8.13032	5.06e-15	8.11e-14	23.3677
ADAMTS14	1.27481	7.8275	8.12993	5.08e-15	8.13e-14	23.3649
KRT75	2.39867	2.62359	8.12945	5.09e-15	8.15e-14	23.3616
ANXA3	1.70719	9.29463	8.12905	5.11e-15	8.17e-14	23.3588
DOCK2	1.42409	8.26537	8.12346	5.32e-15	8.5e-14	23.3199
U47924.27	-1.40212	7.82945	-8.12285	5.34e-15	8.53e-14	23.3156
RP11-677M14.5	-1.09284	3.6098	-8.12237	5.36e-15	8.55e-14	23.3122
PPM1H	-1.45161	9.30482	-8.12123	5.4e-15	8.61e-14	23.3043
AC092338.5	-1.01894	3.08025	-8.12083	5.42e-15	8.63e-14	23.3015
EIF5A2	1.29258	7.63861	8.11863	5.5e-15	8.76e-14	23.2862
CEACAM21	1.19862	4.78831	8.11621	5.6e-15	8.91e-14	23.2693
KCNJ12	1.64512	4.21814	8.10531	6.05e-15	9.61e-14	23.1934
RP11-96H17.3	-1.50805	1.94209	-8.10518	6.05e-15	9.61e-14	23.1925
ANKRD20A11P	-1.74019	3.62303	-8.10207	6.19e-15	9.81e-14	23.1708
KIAA1211L	-1.13089	8.71674	-8.1012	6.23e-15	9.86e-14	23.1648
RP11-255H23.2	-1.52276	5.99785	-8.09707	6.41e-15	1.01e-13	23.1361
MAF	1.14438	10.2231	8.09612	6.45e-15	1.02e-13	23.1295
RP11-443P15.2	2.10934	3.58294	8.0937	6.57e-15	1.04e-13	23.1126
BACH2	1.54202	5.75962	8.09175	6.66e-15	1.05e-13	23.0991
TPPP2	-1.41593	2.13626	-8.08993	6.74e-15	1.06e-13	23.0864
KLF5	-1.17937	13.4061	-8.08937	6.77e-15	1.07e-13	23.0825
ARHGAP6	-1.43586	7.04818	-8.08927	6.78e-15	1.07e-13	23.0818
ACSM1	-1.30949	4.67408	-8.0882	6.83e-15	1.08e-13	23.0744
SATB1	-1.06538	10.4828	-8.08796	6.84e-15	1.08e-13	23.0727
RP11-81M19.3	-1.61845	1.72824	-8.08687	6.89e-15	1.08e-13	23.0651
MRC2	1.11681	11.6627	8.08583	6.94e-15	1.09e-13	23.0579
RP5-908M14.5	-1.25215	2.41883	-8.07524	7.48e-15	1.17e-13	22.9843
SYNGR1	-1.23701	9.76074	-8.07512	7.49e-15	1.17e-13	22.9835
TMEM178B	-1.8343	7.31473	-8.07424	7.54e-15	1.18e-13	22.9774
HOTTIP	-1.89532	5.89744	-8.07134	7.69e-15	1.2e-13	22.9573
RP11-281P23.1	-1.44721	3.32912	-8.06771	7.89e-15	1.23e-13	22.9321
ZC3H12B	-1.10775	5.76507	-8.06103	8.27e-15	1.29e-13	22.8858
IHH	-2.17426	3.26938	-8.06071	8.29e-15	1.3e-13	22.8836
PRICKLE1	1.38169	7.09021	8.05902	8.39e-15	1.31e-13	22.8718
FSTL3	1.29435	10.2469	8.05713	8.51e-15	1.33e-13	22.8587
RP11-409I10.2	-1.22794	1.93365	-8.05657	8.54e-15	1.33e-13	22.8548
ARNTL2	1.09314	10.5881	8.05479	8.65e-15	1.35e-13	22.8425
PIK3R5	1.19745	7.37807	8.05203	8.82e-15	1.37e-13	22.8234
SLC6A17	1.45834	3.68088	8.05037	8.92e-15	1.39e-13	22.8119
LILRA2	1.17378	4.69241	8.04858	9.03e-15	1.4e-13	22.7995
PAQR8	-1.21398	9.20977	-8.04817	9.06e-15	1.41e-13	22.7966
FAM221B	-1.11853	2.37758	-8.04788	9.08e-15	1.41e-13	22.7946
TGM1	1.75619	7.31014	8.04707	9.13e-15	1.41e-13	22.7891
RP11-757G1.6	-1.42269	4.77294	-8.04585	9.21e-15	1.43e-13	22.7806
FKBP10	1.2854	11.6552	8.04476	9.28e-15	1.44e-13	22.7731
RP11-366L20.2	1.57872	3.4454	8.04447	9.3e-15	1.44e-13	22.771
OVOL1	-1.64464	10.1243	-8.04444	9.3e-15	1.44e-13	22.7708
C19orf18	-1.17059	4.9773	-8.04389	9.34e-15	1.44e-13	22.767
MYO16	1.44622	2.9827	8.04345	9.37e-15	1.45e-13	22.764
NPTXR	-1.67508	9.30744	-8.04006	9.59e-15	1.48e-13	22.7405
TRPM5	-1.71821	3.42447	-8.03812	9.73e-15	1.5e-13	22.7271
GPR34	1.28445	6.28513	8.03751	9.77e-15	1.5e-13	22.7228
CAV2	1.11545	11.106	8.0366	9.83e-15	1.51e-13	22.7166
PLA2G4C	1.12907	7.06308	8.03535	9.92e-15	1.53e-13	22.7079
GZMA	1.73344	6.92911	8.03462	9.97e-15	1.53e-13	22.7029
SVIP	-1.01261	9.79966	-8.03373	1e-14	1.54e-13	22.6967
CEACAM4	1.41126	3.69222	8.03362	1e-14	1.54e-13	22.696
SULT1A1	-1.11909	8.92229	-8.03338	1.01e-14	1.54e-13	22.6943
CCL4L1	1.6083	6.06312	8.03176	1.02e-14	1.56e-13	22.6831
RP11-817J15.2	1.37067	1.12179	8.02956	1.03e-14	1.58e-13	22.6679
CEACAM19	1.16736	7.33164	8.02923	1.04e-14	1.59e-13	22.6656
MIR137HG	1.5758	1.28764	8.02833	1.04e-14	1.59e-13	22.6594
UCHL1	1.92226	8.21307	8.02598	1.06e-14	1.62e-13	22.6431
SRGN	1.29662	10.9038	8.0252	1.07e-14	1.63e-13	22.6377
Six3os1_2	-1.46286	1.89972	-8.02437	1.07e-14	1.64e-13	22.632
CRYAB	1.40784	8.74136	8.02094	1.1e-14	1.67e-13	22.6083
RP11-449P15.2	-1.14305	7.36342	-8.01687	1.13e-14	1.72e-13	22.5802
RP11-757F18.5	-1.11092	6.74619	-8.01383	1.15e-14	1.76e-13	22.5592
RP11-803B1.8	-1.13093	3.79646	-8.01272	1.16e-14	1.77e-13	22.5516
AGPAT9	1.29609	6.40788	8.01052	1.18e-14	1.8e-13	22.5363
LINC00518	1.43867	1.68711	8.00952	1.19e-14	1.81e-13	22.5294
A1BG-AS1	1.21809	4.60232	8.00561	1.22e-14	1.85e-13	22.5024
UPK1B	-3.14487	10.9742	-8.00475	1.23e-14	1.86e-13	22.4966
CYBRD1	1.20676	10.5028	8.0012	1.26e-14	1.91e-13	22.4721
LINC01342	-1.33634	1.98996	-8.00015	1.27e-14	1.92e-13	22.4648
OSM	1.41171	6.46102	7.9984	1.29e-14	1.94e-13	22.4527
CTD-3214H19.6	-1.23242	4.24351	-7.99738	1.3e-14	1.95e-13	22.4458
AK4	1.64666	9.07759	7.99516	1.32e-14	1.98e-13	22.4304
C9orf171	-1.47747	2.56499	-7.99032	1.36e-14	2.05e-13	22.3971
CES4A	-1.02	7.45224	-7.98896	1.37e-14	2.07e-13	22.3877
LINC01010	1.38091	2.0944	7.98853	1.38e-14	2.07e-13	22.3847
RRAD	1.71249	7.88079	7.98753	1.39e-14	2.08e-13	22.3779
KCNN4	-1.34006	11.2874	-7.98471	1.42e-14	2.12e-13	22.3584
PTGDR2	-1.31906	3.80406	-7.98385	1.42e-14	2.13e-13	22.3525
LINC00944	1.54664	2.87822	7.98236	1.44e-14	2.15e-13	22.3422
CTC-255N20.1	-1.75076	2.43199	-7.97602	1.51e-14	2.25e-13	22.2986
SMCO2	1.13419	4.51346	7.9733	1.53e-14	2.29e-13	22.2799
IL7R	1.5931	8.64911	7.97135	1.56e-14	2.32e-13	22.2665
PDPN	1.43297	9.97831	7.97021	1.57e-14	2.33e-13	22.2587
GLT8D2	1.22283	7.97218	7.96992	1.57e-14	2.33e-13	22.2567
UBXN10	-1.43604	8.20044	-7.9605	1.68e-14	2.49e-13	22.1919
STAB1	1.01996	10.9601	7.95888	1.7e-14	2.51e-13	22.1808
CD84	1.47634	7.41748	7.95784	1.71e-14	2.53e-13	22.1736
LINC01207	-2.06043	2.95187	-7.95633	1.73e-14	2.56e-13	22.1632
ARHGAP9	1.2804	7.93653	7.95587	1.73e-14	2.56e-13	22.1601
CLEC4A	1.05336	6.07741	7.95534	1.74e-14	2.57e-13	22.1564
PNCK	-2.21915	7.9228	-7.95528	1.74e-14	2.57e-13	22.156
NEIL3	1.09507	6.96231	7.94948	1.81e-14	2.67e-13	22.1163
CTD-2373N4.3	-1.13257	4.9922	-7.94703	1.84e-14	2.72e-13	22.0994
TPSP2	-2.027	4.32279	-7.94578	1.86e-14	2.74e-13	22.0908
TMEM106A	1.09278	6.99038	7.94574	1.86e-14	2.74e-13	22.0905
RP1-170O19.14	-1.45411	4.16395	-7.94509	1.87e-14	2.75e-13	22.0861
CAPN8	-2.52739	7.03287	-7.94143	1.92e-14	2.82e-13	22.061
AC145676.2	1.22941	1.95166	7.94134	1.92e-14	2.82e-13	22.0604
RP11-387H17.4	-1.13983	2.44483	-7.93889	1.95e-14	2.87e-13	22.0436
RP11-281P23.2	-1.2646	2.49509	-7.93846	1.96e-14	2.87e-13	22.0407
LINC00628	-1.1292	2.91964	-7.93478	2.01e-14	2.94e-13	22.0154
GPC6	1.72877	7.63857	7.93457	2.01e-14	2.94e-13	22.014
RPLP0P2	1.42616	6.48046	7.93417	2.02e-14	2.95e-13	22.0112
CD7	1.46096	7.81559	7.93202	2.05e-14	2.99e-13	21.9965
PI4KAP2	-1.05352	8.29181	-7.93173	2.05e-14	2.99e-13	21.9945
RP11-963H4.3	-1.34836	1.96339	-7.92024	2.22e-14	3.24e-13	21.9158
CLVS1	-1.1807	3.82788	-7.91935	2.24e-14	3.26e-13	21.9097
PSMB9	1.3771	10.7328	7.91711	2.27e-14	3.31e-13	21.8944
HOXB-AS3	-1.6483	4.98278	-7.91576	2.29e-14	3.34e-13	21.8852
AC004510.3	-1.76194	3.27301	-7.91219	2.35e-14	3.42e-13	21.8608
BIN2	1.20728	7.37613	7.90904	2.41e-14	3.49e-13	21.8392
SAA2	2.20966	5.2284	7.90888	2.41e-14	3.49e-13	21.8381
IL6	2.04371	6.594	7.90867	2.41e-14	3.5e-13	21.8367
RP11-121A8.1	1.0982	2.8596	7.90788	2.42e-14	3.51e-13	21.8313
FGFR3	-2.03691	11.9948	-7.90693	2.44e-14	3.53e-13	21.8248
CXCL9	2.22301	9.0443	7.90303	2.51e-14	3.62e-13	21.7981
RP11-863P13.3	1.56448	3.99694	7.90276	2.51e-14	3.63e-13	21.7963
ANXA10	-3.17639	5.96155	-7.90174	2.53e-14	3.65e-13	21.7893
TWIST2	1.62452	5.46613	7.89846	2.59e-14	3.73e-13	21.7669
EPSTI1	1.34729	9.93311	7.89735	2.61e-14	3.76e-13	21.7593
PLIN4	-1.66235	9.28103	-7.8951	2.65e-14	3.81e-13	21.7439
C1orf220	-1.0921	5.0947	-7.89507	2.65e-14	3.81e-13	21.7437
GLB1L2	-1.78757	8.18187	-7.89374	2.68e-14	3.84e-13	21.7347
ADORA1	1.21974	5.89809	7.89256	2.7e-14	3.87e-13	21.7266
KRT14	3.18202	10.1977	7.89178	2.71e-14	3.89e-13	21.7213
SDS	1.24993	7.57147	7.89104	2.73e-14	3.91e-13	21.7162
BMPR1B	1.95408	4.91794	7.88874	2.77e-14	3.97e-13	21.7005
OXCT1	1.37483	9.40561	7.88092	2.93e-14	4.18e-13	21.6472
EMR1	1.65005	4.85003	7.87821	2.98e-14	4.25e-13	21.6287
AC018755.16	-1.06322	4.41285	-7.87699	3.01e-14	4.28e-13	21.6204
CCR5	1.42567	6.9942	7.87626	3.02e-14	4.3e-13	21.6154
GLIS1	1.3859	4.72636	7.87626	3.02e-14	4.3e-13	21.6154
TNFSF4	1.277	6.54107	7.87603	3.03e-14	4.3e-13	21.6138
SOWAHB	-1.55868	8.85174	-7.87306	3.09e-14	4.38e-13	21.5936
GAPDHP62	-1.05031	2.59131	-7.8708	3.14e-14	4.45e-13	21.5782
RP11-367G18.1	-1.47869	5.86969	-7.86947	3.17e-14	4.49e-13	21.5691
LILRP2	1.16708	1.86153	7.86851	3.19e-14	4.52e-13	21.5626
RPS6KA6	-1.72569	7.50256	-7.86606	3.24e-14	4.59e-13	21.5459
IL27RA	1.05883	8.86128	7.86543	3.26e-14	4.6e-13	21.5416
RP11-345P4.7	-1.11417	4.75324	-7.86268	3.32e-14	4.69e-13	21.5229
SLC6A4	-1.50981	4.56003	-7.86258	3.32e-14	4.69e-13	21.5222
AQP9	1.62007	6.37138	7.86185	3.34e-14	4.71e-13	21.5172
FBXO27	-1.44807	9.49907	-7.86138	3.35e-14	4.72e-13	21.514
MAGI1-IT1	-1.09522	2.89101	-7.86117	3.36e-14	4.72e-13	21.5126
RP11-689K5.3	1.45985	1.6122	7.85807	3.43e-14	4.82e-13	21.4915
ADAM12	1.45916	9.48742	7.85298	3.55e-14	4.99e-13	21.4568
CARD17	1.61979	2.55394	7.85193	3.58e-14	5.02e-13	21.4497
OXGR1	-1.78819	5.02734	-7.85039	3.62e-14	5.07e-13	21.4392
ATP10B	-2.1185	7.1854	-7.84764	3.69e-14	5.16e-13	21.4206
ADAMTSL4	1.40368	9.43882	7.84763	3.69e-14	5.16e-13	21.4205
FOXD1	2.13692	5.32518	7.84695	3.7e-14	5.18e-13	21.4159
CHST3	1.09376	9.34031	7.84674	3.71e-14	5.19e-13	21.4144
AC002331.1	1.39143	2.97766	7.8406	3.87e-14	5.41e-13	21.3727
LINC01561	1.5262	2.36456	7.84034	3.88e-14	5.41e-13	21.3709
NTN1	1.58329	7.32423	7.84017	3.88e-14	5.42e-13	21.3698
IGSF5	-1.57958	3.06426	-7.83633	3.99e-14	5.56e-13	21.3437
AC002454.1	1.08033	1.65436	7.83556	4.01e-14	5.59e-13	21.3385
LOXL2	1.02251	10.6381	7.83503	4.02e-14	5.6e-13	21.3349
AP000697.6	-1.03374	1.81738	-7.83416	4.05e-14	5.63e-13	21.329
IL21R	1.53178	6.15063	7.83307	4.08e-14	5.67e-13	21.3215
ME1	1.1567	9.16487	7.83198	4.11e-14	5.71e-13	21.3141
TFF2	-2.38426	4.11106	-7.83141	4.12e-14	5.73e-13	21.3103
CTD-2270L9.3	-1.05475	3.733	-7.82658	4.27e-14	5.91e-13	21.2775
RASSF9	1.69551	5.13751	7.82519	4.31e-14	5.97e-13	21.2681
GKN1	-1.8767	2.0087	-7.82461	4.32e-14	5.99e-13	21.2641
IRG1	1.06596	1.16335	7.82199	4.4e-14	6.09e-13	21.2464
RP11-499O7.7	-1.4962	3.73358	-7.81586	4.59e-14	6.35e-13	21.2048
PDE4B	1.20655	8.04496	7.81571	4.6e-14	6.35e-13	21.2038
AC009478.1	-1.19117	2.00568	-7.81549	4.6e-14	6.36e-13	21.2023
PARVG	1.19539	8.09146	7.81337	4.67e-14	6.45e-13	21.1879
CXCL5	2.37505	5.57681	7.81327	4.68e-14	6.45e-13	21.1872
RP5-1024N4.4	-1.09432	2.77483	-7.80606	4.92e-14	6.77e-13	21.1384
AF011889.2	-1.20728	3.65581	-7.80466	4.96e-14	6.83e-13	21.1289
HOXB-AS2	-1.43371	2.74554	-7.8022	5.05e-14	6.94e-13	21.1123
RP5-1065P14.2	-1.57382	3.03218	-7.801	5.09e-14	7e-13	21.1041
TLE6	-1.52427	6.98327	-7.79434	5.33e-14	7.31e-13	21.0591
TMEM176B	1.25962	10.4408	7.79288	5.38e-14	7.38e-13	21.0492
STX19	1.48757	4.01558	7.78943	5.51e-14	7.56e-13	21.0259
KIR2DL4	1.60649	3.53205	7.78767	5.58e-14	7.65e-13	21.014
SIGLEC12	1.64406	4.39176	7.78685	5.61e-14	7.69e-13	21.0084
KB-1440D3.13	-1.26501	3.61393	-7.78524	5.67e-14	7.76e-13	20.9975
HOXB1	-1.51589	2.80624	-7.78472	5.7e-14	7.78e-13	20.9941
UGT1A9	-1.52476	2.20872	-7.78459	5.7e-14	7.78e-13	20.9932
TNFAIP8L2	1.15093	6.52374	7.78151	5.82e-14	7.94e-13	20.9724
FSIP2-AS1	-1.17872	3.1913	-7.77975	5.89e-14	8.03e-13	20.9605
CTD-2027I19.2	-1.11478	3.81611	-7.77891	5.93e-14	8.07e-13	20.9548
DCTN1-AS1	-1.23607	2.50528	-7.77567	6.06e-14	8.24e-13	20.9329
AP001626.1	-2.12474	5.64137	-7.77494	6.09e-14	8.28e-13	20.928
AC006026.13	-1.18986	3.00236	-7.77434	6.12e-14	8.31e-13	20.9239
IFIH1	1.0672	9.84374	7.77377	6.14e-14	8.34e-13	20.9201
ANPEP	1.44708	8.9506	7.77187	6.22e-14	8.44e-13	20.9073
MSC	1.49296	8.06266	7.7678	6.4e-14	8.66e-13	20.8798
WI2-85898F10.1	-1.33768	1.81068	-7.76774	6.4e-14	8.66e-13	20.8794
RIPPLY3	-1.49924	7.34262	-7.76443	6.55e-14	8.85e-13	20.8571
CCL13	1.6932	6.12012	7.76345	6.59e-14	8.9e-13	20.8505
IFIT1	1.56109	9.37263	7.7629	6.62e-14	8.93e-13	20.8468
COL10A1	2.4574	7.58554	7.7607	6.72e-14	9.06e-13	20.8319
LINC00968	1.17499	2.02627	7.75864	6.82e-14	9.18e-13	20.818
RP11-13P5.2	1.29521	2.10092	7.7576	6.86e-14	9.23e-13	20.811
POU5F1B	-1.03738	4.79512	-7.75614	6.93e-14	9.32e-13	20.8012
TDRG1	-1.32949	1.69331	-7.7561	6.94e-14	9.32e-13	20.8009
CDSN	1.52647	1.49407	7.7548	7e-14	9.4e-13	20.7922
ARMCX4	-1.03926	8.56442	-7.75399	7.04e-14	9.44e-13	20.7867
RPH3AL	-1.00949	8.7622	-7.74798	7.33e-14	9.81e-13	20.7462
SCN1B	1.09948	6.91553	7.74474	7.5e-14	1e-12	20.7244
CLEC4D	1.2623	2.41404	7.74457	7.51e-14	1e-12	20.7232
NRXN3	-1.88081	6.94082	-7.74429	7.52e-14	1e-12	20.7214
DAW1	1.34166	1.43273	7.7417	7.66e-14	1.02e-12	20.7039
IL10RA	1.22738	8.73788	7.74083	7.7e-14	1.03e-12	20.698
RP11-455F5.6	-1.00228	4.24742	-7.74064	7.71e-14	1.03e-12	20.6968
PSD2	-1.5936	3.80034	-7.73581	7.97e-14	1.06e-12	20.6643
RP11-475J5.6	-1.12039	3.39344	-7.73561	7.98e-14	1.06e-12	20.663
RP11-557H15.3	1.52702	2.33049	7.73538	8e-14	1.06e-12	20.6614
AC005682.5	1.24025	5.68953	7.73262	8.15e-14	1.08e-12	20.6428
SUSD3	1.21497	6.58415	7.73239	8.16e-14	1.08e-12	20.6413
FAM83H-AS1	-1.1448	10.9996	-7.7299	8.3e-14	1.1e-12	20.6245
AQP7	-1.8759	5.30633	-7.72773	8.43e-14	1.12e-12	20.61
CAGE1	1.29332	2.64511	7.72688	8.48e-14	1.12e-12	20.6042
BPIFA2	-1.39302	1.52412	-7.72643	8.5e-14	1.12e-12	20.6012
RP11-458F8.2	-1.07231	4.02622	-7.72596	8.53e-14	1.13e-12	20.5981
NYNRIN	-1.12834	10.9989	-7.72525	8.57e-14	1.13e-12	20.5933
KLRD1	1.42066	6.05161	7.72404	8.64e-14	1.14e-12	20.5851
KRT81	2.13292	5.32623	7.71907	8.94e-14	1.18e-12	20.5518
IL15	1.02457	7.28039	7.71826	8.99e-14	1.19e-12	20.5464
STXBP1	1.06228	8.8588	7.71724	9.06e-14	1.19e-12	20.5395
FAM46B	1.44872	7.28553	7.70842	9.62e-14	1.26e-12	20.4803
MYT1	-2.29094	4.56199	-7.70578	9.8e-14	1.28e-12	20.4626
KLHL4	1.53834	3.70418	7.70492	9.85e-14	1.29e-12	20.4568
CDX1	1.44608	3.39609	7.70331	9.96e-14	1.3e-12	20.446
LGALS17A	1.81293	2.8752	7.70225	1e-13	1.31e-12	20.4389
SFTA1P	1.27212	2.11101	7.70216	1e-13	1.31e-12	20.4383
DNAJB3	-1.28532	2.47948	-7.70157	1.01e-13	1.32e-12	20.4344
ABO	-1.86472	8.72759	-7.69673	1.04e-13	1.36e-12	20.4019
RP11-54O7.3	-1.6848	5.47254	-7.69475	1.06e-13	1.38e-12	20.3886
GAS6-AS2	1.42323	4.22436	7.69471	1.06e-13	1.38e-12	20.3883
L3MBTL4-AS1	1.00393	2.44538	7.69238	1.07e-13	1.4e-12	20.3728
CTD-2003C8.2	-1.39871	5.25848	-7.69201	1.08e-13	1.4e-12	20.3703
C1orf116	-1.54861	11.1288	-7.68775	1.11e-13	1.44e-12	20.3418
COL3A1	1.53299	15.4102	7.68661	1.12e-13	1.45e-12	20.3341
C1QTNF1	1.2355	9.72372	7.68593	1.12e-13	1.46e-12	20.3295
SCIN	-1.47864	8.48524	-7.68592	1.12e-13	1.46e-12	20.3295
CEBPE	1.03102	1.95605	7.68558	1.12e-13	1.46e-12	20.3272
C6orf15	1.89578	1.85373	7.68404	1.14e-13	1.47e-12	20.3169
FAM227A	-1.02451	6.84936	-7.68349	1.14e-13	1.48e-12	20.3132
DPT	2.29948	6.17996	7.67971	1.17e-13	1.52e-12	20.2879
BEX4	-1.06612	10.4922	-7.67896	1.18e-13	1.52e-12	20.2829
RP6-24A23.3	-1.3154	1.92174	-7.67313	1.22e-13	1.58e-12	20.2439
COL8A2	1.33181	8.79836	7.67297	1.23e-13	1.58e-12	20.2428
RP11-122C21.1	-1.23816	1.43405	-7.67293	1.23e-13	1.58e-12	20.2426
HCST	1.1801	6.63119	7.67186	1.24e-13	1.59e-12	20.2354
TRIM36	1.336	4.98783	7.67183	1.24e-13	1.59e-12	20.2352
SLCO1B3	2.356	2.56001	7.67118	1.24e-13	1.6e-12	20.2309
PRR5L	1.12684	8.06107	7.67066	1.25e-13	1.6e-12	20.2274
SELM	1.11181	10.5022	7.66932	1.26e-13	1.61e-12	20.2184
ZNF861P	-1.0959	1.09656	-7.66782	1.27e-13	1.63e-12	20.2085
CCL18	2.14223	7.93593	7.66508	1.29e-13	1.66e-12	20.1901
SCN11A	-1.44529	3.70607	-7.66411	1.3e-13	1.67e-12	20.1836
SIM2	-1.16703	8.87531	-7.66257	1.32e-13	1.69e-12	20.1734
IL12RB1	1.36336	6.67366	7.66139	1.33e-13	1.7e-12	20.1655
NIPAL4	-1.65712	10.0734	-7.6605	1.33e-13	1.71e-12	20.1596
PALM3	-2.20683	8.44734	-7.65659	1.37e-13	1.75e-12	20.1334
VNN1	1.59214	4.77093	7.6535	1.4e-13	1.79e-12	20.1128
MCHR1	1.33906	3.37426	7.64887	1.44e-13	1.84e-12	20.0819
RP11-372M18.2	1.10254	1.33262	7.64593	1.47e-13	1.88e-12	20.0623
MCEMP1	1.32447	3.94481	7.64473	1.49e-13	1.89e-12	20.0543
PCSK1	1.43229	4.68382	7.64377	1.5e-13	1.9e-12	20.0479
IFI6	1.44419	12.6309	7.64248	1.51e-13	1.92e-12	20.0393
RP13-726E6.2	-1.06134	1.82047	-7.64245	1.51e-13	1.92e-12	20.0391
LINC00520	1.56302	2.41168	7.64216	1.51e-13	1.92e-12	20.0372
DKK4	-2.10062	4.34712	-7.63992	1.54e-13	1.95e-12	20.0223
TRIM15	1.56408	2.09039	7.63793	1.56e-13	1.97e-12	20.009
RP11-465N4.4	-1.00558	6.32943	-7.6374	1.56e-13	1.98e-12	20.0054
RP1-187B23.1	-1.65031	3.19496	-7.63324	1.61e-13	2.03e-12	19.9777
RP11-184M15.1	1.03127	1.64449	7.63039	1.64e-13	2.07e-12	19.9588
RPRM	-1.6965	4.75457	-7.62868	1.66e-13	2.09e-12	19.9474
FREM2	-2.81293	5.93481	-7.6263	1.68e-13	2.12e-12	19.9315
ISLR	1.79185	10.175	7.62134	1.74e-13	2.19e-12	19.8986
RP11-588L15.2	-1.05011	2.56707	-7.62004	1.76e-13	2.21e-12	19.8899
LUZP2	-2.12808	5.19447	-7.6187	1.77e-13	2.23e-12	19.881
HOXA13	-1.47533	8.58426	-7.61701	1.79e-13	2.26e-12	19.8698
KCNQ5	1.79435	3.51092	7.61681	1.8e-13	2.26e-12	19.8684
SPRR2C	1.66326	1.18174	7.61467	1.82e-13	2.29e-12	19.8542
LINC00973	1.56324	1.37127	7.61375	1.83e-13	2.3e-12	19.8481
RP11-363E6.4	-1.01712	3.69671	-7.61034	1.88e-13	2.35e-12	19.8254
DNAJB13	-1.56401	4.53487	-7.60978	1.88e-13	2.36e-12	19.8217
CXCL11	2.09285	7.29114	7.6095	1.89e-13	2.36e-12	19.8198
SLC15A3	1.08718	9.92646	7.60902	1.89e-13	2.37e-12	19.8166
STAC	1.53024	5.03455	7.60885	1.9e-13	2.37e-12	19.8155
CTD-2547L24.4	1.23158	3.14144	7.6086	1.9e-13	2.38e-12	19.8138
BTK	1.21806	6.89434	7.60556	1.94e-13	2.42e-12	19.7936
RP11-468N14.13	-1.65984	2.69832	-7.60114	2e-13	2.49e-12	19.7643
OBP2A	1.1003	1.58242	7.59913	2.03e-13	2.53e-12	19.751
OR9K1P	-1.49944	1.74541	-7.59343	2.11e-13	2.62e-12	19.7131
CLCA4	-3.03811	7.33032	-7.59169	2.13e-13	2.65e-12	19.7016
RP11-443C10.1	1.04053	2.03496	7.58964	2.16e-13	2.68e-12	19.688
PERM1	-1.1297	8.33313	-7.5893	2.16e-13	2.69e-12	19.6858
RP11-677M24.1	1.11102	1.0486	7.58133	2.28e-13	2.83e-12	19.6329
RHOH	1.36502	6.64	7.58021	2.3e-13	2.85e-12	19.6255
RP11-84A19.3	-1.58698	4.04543	-7.58019	2.3e-13	2.85e-12	19.6254
SPP1	1.67308	11.4198	7.57623	2.36e-13	2.92e-12	19.5992
NTRK1	1.22712	3.67183	7.57311	2.42e-13	2.98e-12	19.5785
TPD52L1	1.20987	9.94523	7.57143	2.44e-13	3.01e-12	19.5674
SLC7A4	-2.04356	6.74067	-7.57126	2.45e-13	3.01e-12	19.5662
IFIT2	1.28475	8.9243	7.56558	2.54e-13	3.12e-12	19.5287
IFIT3	1.35394	10.3251	7.56549	2.54e-13	3.12e-12	19.5281
EVI2A	1.22231	6.99727	7.56467	2.56e-13	3.14e-12	19.5226
FCAR	1.1866	2.65688	7.56278	2.59e-13	3.18e-12	19.5101
RP11-663N22.1	-1.75967	3.87692	-7.56265	2.59e-13	3.18e-12	19.5093
ALDH1A2	-1.51546	7.91062	-7.56201	2.6e-13	3.19e-12	19.505
SEMA4G	-1.09098	7.73103	-7.56147	2.61e-13	3.2e-12	19.5014
BNIP3P16	-1.09591	2.32615	-7.56008	2.64e-13	3.23e-12	19.4923
MB21D1	1.01081	8.95534	7.55887	2.66e-13	3.25e-12	19.4843
DUSP2	-1.27121	9.65041	-7.55635	2.7e-13	3.31e-12	19.4676
COL23A1	1.12281	5.48951	7.55514	2.73e-13	3.33e-12	19.4596
CRB3	-1.27284	9.48684	-7.5551	2.73e-13	3.33e-12	19.4593
DRD1	-1.92972	4.93788	-7.55364	2.75e-13	3.36e-12	19.4497
RP11-793H13.3	-1.00581	1.22513	-7.55305	2.77e-13	3.38e-12	19.4458
ELOVL4	1.43491	6.35017	7.55283	2.77e-13	3.38e-12	19.4443
LY86	1.21282	6.59902	7.55179	2.79e-13	3.4e-12	19.4375
WFIKKN1	-1.24214	4.9304	-7.55123	2.8e-13	3.41e-12	19.4338
CLDN4	-1.49788	14.3043	-7.5497	2.83e-13	3.44e-12	19.4237
TRPV6	-1.96279	7.79561	-7.54882	2.85e-13	3.46e-12	19.4178
CCL5	1.53219	9.86306	7.54821	2.86e-13	3.47e-12	19.4138
SYT8	-2.1262	10.6857	-7.53923	3.04e-13	3.68e-12	19.3545
GPR141	1.21289	3.16226	7.53494	3.13e-13	3.78e-12	19.3263
TMCC3	1.0797	8.86214	7.53335	3.16e-13	3.82e-12	19.3158
MIR325HG	-1.10552	1.59728	-7.53124	3.2e-13	3.87e-12	19.3018
SLC41A2	1.31125	7.92672	7.52875	3.26e-13	3.93e-12	19.2855
RP11-429J17.8	-1.11095	4.44691	-7.52606	3.32e-13	4e-12	19.2677
AC004988.1	1.13763	2.38104	7.52469	3.35e-13	4.04e-12	19.2587
RP11-319F12.2	-2.11435	2.52058	-7.52442	3.35e-13	4.04e-12	19.2569
AC007191.4	-1.02088	6.02083	-7.52314	3.38e-13	4.08e-12	19.2485
TIMM8AP1	1.10147	1.84543	7.52235	3.4e-13	4.1e-12	19.2433
RP11-708J19.3	-1.13304	1.87751	-7.52186	3.41e-13	4.11e-12	19.24
GAS2	-1.50293	4.55628	-7.51842	3.49e-13	4.2e-12	19.2174
CTLA4	1.4369	6.08196	7.51842	3.49e-13	4.2e-12	19.2174
AC103563.8	-1.47887	2.27627	-7.51382	3.6e-13	4.32e-12	19.1871
FAM225B	1.14466	3.19848	7.51362	3.61e-13	4.32e-12	19.1858
ROS1	1.9665	2.9298	7.51341	3.61e-13	4.33e-12	19.1844
SHANK2	-1.31392	8.71773	-7.51225	3.64e-13	4.36e-12	19.1768
FAM101A	1.81213	5.29212	7.51101	3.67e-13	4.39e-12	19.1687
CASP1P2	1.5234	2.71148	7.5086	3.73e-13	4.46e-12	19.1528
CALB2	1.9318	5.43054	7.50822	3.74e-13	4.47e-12	19.1503
RP11-429J17.5	-1.27489	3.55016	-7.50764	3.75e-13	4.49e-12	19.1465
LAPTM5	1.1384	12.0703	7.50758	3.76e-13	4.49e-12	19.1461
SPTA1	1.24942	2.09172	7.50698	3.77e-13	4.5e-12	19.1421
HS3ST1	-1.05837	10.0074	-7.50665	3.78e-13	4.51e-12	19.14
TAP1	1.11049	12.5606	7.49946	3.97e-13	4.72e-12	19.0927
ZNF90	-1.39746	7.61722	-7.49904	3.98e-13	4.73e-12	19.0899
LDHAP3	1.28883	4.03772	7.4938	4.12e-13	4.9e-12	19.0555
CTD-2532K18.2	1.29128	1.94911	7.49243	4.16e-13	4.94e-12	19.0465
RP4-813D12.3	-1.41248	1.97709	-7.48868	4.26e-13	5.06e-12	19.0218
DTX1	1.28799	6.41911	7.48747	4.3e-13	5.1e-12	19.014
CPXM1	1.49233	9.07677	7.48471	4.38e-13	5.19e-12	18.9959
GNAT1	-1.06907	1.71225	-7.48186	4.46e-13	5.29e-12	18.9771
PDCL3P4	-1.00921	4.93905	-7.48038	4.51e-13	5.33e-12	18.9674
RP11-399J13.2	-1.28802	3.62116	-7.47892	4.55e-13	5.38e-12	18.9579
MMD	1.00138	9.44791	7.47812	4.58e-13	5.41e-12	18.9526
MT-ATP8	-1.02813	14.1827	-7.47796	4.58e-13	5.41e-12	18.9516
FAM167A	1.1752	5.17459	7.47439	4.69e-13	5.54e-12	18.9282
RP1-272L16.1	1.25868	1.30995	7.47245	4.75e-13	5.6e-12	18.9155
PTPRZ1	2.53902	4.59254	7.47033	4.82e-13	5.68e-12	18.9015
BGN	1.16102	13.4046	7.46434	5.02e-13	5.9e-12	18.8623
MTATP8P1	-1.04293	3.1353	-7.46317	5.06e-13	5.94e-12	18.8547
LIPH	-1.63095	9.36385	-7.46097	5.13e-13	6.02e-12	18.8402
TGFB2	1.31008	6.84412	7.4593	5.19e-13	6.08e-12	18.8293
LL21NC02-21A1.1	1.02652	3.63933	7.45712	5.27e-13	6.16e-12	18.815
RP3-395M20.3	-1.26224	2.30852	-7.45538	5.33e-13	6.23e-12	18.8036
FAM180A	1.5087	3.78804	7.45417	5.37e-13	6.28e-12	18.7957
IKZF3	-1.09139	9.96481	-7.45406	5.38e-13	6.28e-12	18.795
C9orf152	-1.84881	5.2548	-7.45295	5.42e-13	6.32e-12	18.7878
ZIC5	2.04535	3.36049	7.45283	5.42e-13	6.33e-12	18.787
ANKRD65	-1.35885	10.869	-7.45195	5.45e-13	6.36e-12	18.7812
PVRL4	-1.34979	12.6972	-7.45137	5.47e-13	6.38e-12	18.7774
C5orf46	1.82034	4.15864	7.44852	5.58e-13	6.49e-12	18.7588
RP5-858L17.1	1.14049	2.50359	7.44259	5.8e-13	6.74e-12	18.72
GAS6	1.09427	11.3686	7.4402	5.9e-13	6.84e-12	18.7044
FERMT3	1.01691	9.30942	7.43748	6.01e-13	6.96e-12	18.6866
RGMA	1.60473	6.59627	7.43684	6.03e-13	6.98e-12	18.6825
RAB19	-1.09697	4.58458	-7.43564	6.08e-13	7.03e-12	18.6747
SYNC	1.27648	5.57432	7.43455	6.12e-13	7.08e-12	18.6675
SNAP91	-1.99344	4.42857	-7.43383	6.15e-13	7.11e-12	18.6628
CLEC7A	1.31306	8.14895	7.42912	6.35e-13	7.31e-12	18.6321
PGLYRP2	-1.41771	3.0108	-7.42838	6.38e-13	7.34e-12	18.6273
SASH3	1.28667	8.12945	7.42202	6.66e-13	7.64e-12	18.5858
TRIM2	-1.01275	10.3359	-7.42169	6.67e-13	7.65e-12	18.5837
EFCC1	-1.02594	6.31238	-7.42108	6.7e-13	7.68e-12	18.5796
MST1P2	-1.00456	6.43916	-7.41919	6.79e-13	7.77e-12	18.5673
KB-1732A1.1	1.08279	5.76979	7.41765	6.85e-13	7.85e-12	18.5573
VSTM2A	-1.31581	1.53105	-7.41729	6.87e-13	7.87e-12	18.5549
RP11-216L13.19	-1.16935	5.82042	-7.4171	6.88e-13	7.87e-12	18.5537
CLEC4G	1.61982	3.57294	7.41501	6.98e-13	7.98e-12	18.5401
IFITM10	-1.34206	10.1258	-7.41331	7.06e-13	8.06e-12	18.529
TINAGL1	-1.12283	13.6841	-7.41233	7.1e-13	8.11e-12	18.5226
DCLK1	1.61032	6.18589	7.41104	7.16e-13	8.17e-12	18.5142
RAMP1	1.56419	7.91818	7.41011	7.21e-13	8.21e-12	18.5082
MPP7	-1.09023	9.70119	-7.40583	7.42e-13	8.45e-12	18.4803
FMOD	1.23243	9.88074	7.40438	7.49e-13	8.52e-12	18.4709
TMEM176A	1.20053	9.62977	7.40416	7.5e-13	8.53e-12	18.4694
RP11-423H2.3	-1.1576	4.28819	-7.40352	7.53e-13	8.56e-12	18.4653
RP11-311F12.1	1.31833	1.69392	7.40227	7.59e-13	8.63e-12	18.4571
OR7E62P	-1.69299	4.69671	-7.39863	7.78e-13	8.83e-12	18.4335
ANKK1	-1.34474	5.251	-7.39839	7.79e-13	8.84e-12	18.4319
MT-TY	-1.07167	3.7413	-7.39592	7.92e-13	8.98e-12	18.4159
RP11-314O13.1	-1.22612	3.57516	-7.39463	7.99e-13	9.05e-12	18.4075
RASGEF1B	1.05766	7.70305	7.39357	8.05e-13	9.11e-12	18.4006
RP11-643A5.3	-2.18904	2.74635	-7.39118	8.17e-13	9.24e-12	18.385
AC007966.1	-1.27869	2.99412	-7.38871	8.31e-13	9.38e-12	18.369
RPL29P19	1.51811	4.78747	7.38617	8.45e-13	9.53e-12	18.3525
FAM132B	1.09498	5.32849	7.385	8.52e-13	9.6e-12	18.3448
SPRR2A	2.62768	4.46958	7.38489	8.52e-13	9.6e-12	18.3441
CRISP3	-2.32294	4.91395	-7.38368	8.59e-13	9.68e-12	18.3363
G0S2	1.41643	8.55905	7.38352	8.6e-13	9.68e-12	18.3352
NXN	1.11534	10.8109	7.38328	8.61e-13	9.69e-12	18.3337
LILRA1	1.12704	3.91341	7.38314	8.62e-13	9.7e-12	18.3328
FAM26E	1.07547	7.24672	7.3819	8.69e-13	9.77e-12	18.3247
LRRIQ4	-1.42587	3.81861	-7.37976	8.82e-13	9.9e-12	18.3108
ABLIM2	1.15174	6.35885	7.37917	8.85e-13	9.94e-12	18.307
SRPX	1.40372	8.1575	7.3756	9.06e-13	1.02e-11	18.2838
AC058791.1	1.01407	5.42058	7.37257	9.25e-13	1.04e-11	18.2642
DCSTAMP	1.35281	2.55021	7.37067	9.37e-13	1.05e-11	18.2519
CHST13	1.12597	3.57852	7.36974	9.42e-13	1.05e-11	18.2458
KIAA1683	-1.21987	6.71008	-7.36621	9.65e-13	1.08e-11	18.223
APOE	1.36986	12.0488	7.36616	9.65e-13	1.08e-11	18.2226
MYADM	1.1196	11.2261	7.36463	9.75e-13	1.09e-11	18.2127
PI15	1.5831	6.57738	7.35992	1.01e-12	1.12e-11	18.1822
COLEC10	-1.18519	2.89121	-7.35964	1.01e-12	1.12e-11	18.1803
KRT18P55	-1.0815	2.87572	-7.35931	1.01e-12	1.12e-11	18.1782
EPYC	1.94857	3.02389	7.35622	1.03e-12	1.14e-11	18.1582
RGS4	1.47033	6.72869	7.35422	1.04e-12	1.16e-11	18.1453
PPEF1	1.17831	4.13096	7.35402	1.05e-12	1.16e-11	18.144
HLA-DRB1	1.35248	13.0127	7.35159	1.06e-12	1.18e-11	18.1282
AC016730.1	-1.22927	1.05787	-7.35134	1.06e-12	1.18e-11	18.1266
CLCF1	1.01517	8.4565	7.34922	1.08e-12	1.19e-11	18.1129
PWAR6	-1.29553	6.19294	-7.34808	1.09e-12	1.2e-11	18.1055
AF064860.7	-1.27716	1.93898	-7.34544	1.11e-12	1.22e-11	18.0885
LINC00242	1.00674	3.85417	7.34485	1.11e-12	1.23e-11	18.0846
WAS	1.0307	8.1898	7.3415	1.14e-12	1.25e-11	18.063
IGF2BP3	2.2537	5.95586	7.33561	1.18e-12	1.3e-11	18.0249
MCOLN2	1.21438	6.06664	7.3353	1.18e-12	1.3e-11	18.0229
WT1-AS	1.4825	2.16611	7.33478	1.19e-12	1.3e-11	18.0195
KHDC1	1.25731	5.61946	7.33411	1.19e-12	1.31e-11	18.0152
TRIML2	1.67627	1.81529	7.32928	1.23e-12	1.35e-11	17.984
SRSF12	1.21223	4.46699	7.32668	1.25e-12	1.37e-11	17.9672
AC016912.3	-1.2179	1.58166	-7.32398	1.28e-12	1.39e-11	17.9498
BNC2	1.45565	7.04902	7.32383	1.28e-12	1.39e-11	17.9488
IGFBP6	1.35876	9.4285	7.32096	1.3e-12	1.42e-11	17.9303
LINC01541	-1.89621	1.55046	-7.31921	1.32e-12	1.43e-11	17.919
PPP1R14C	2.03859	7.47021	7.31833	1.32e-12	1.44e-11	17.9134
UGT2B11	-1.27356	1.39793	-7.31671	1.34e-12	1.46e-11	17.9029
AKR1C2	-2.10647	11.2078	-7.31497	1.35e-12	1.47e-11	17.8916
RBMS3	1.08563	7.60311	7.31192	1.38e-12	1.5e-11	17.872
FBLN1	-1.31812	14.2354	-7.3116	1.38e-12	1.5e-11	17.8699
PLEKHN1	-1.05836	9.29131	-7.31082	1.39e-12	1.51e-11	17.8649
RP11-345P4.6	-1.00844	3.10504	-7.31061	1.39e-12	1.51e-11	17.8635
IGFN1	1.52417	2.64303	7.30937	1.4e-12	1.52e-11	17.8556
HLA-DQB1	1.38909	11.2591	7.30576	1.44e-12	1.55e-11	17.8323
COL11A1	2.07502	8.27554	7.30421	1.45e-12	1.57e-11	17.8223
B3GALT5-AS1	-1.8441	3.77472	-7.30339	1.46e-12	1.58e-11	17.8171
RP4-735C1.4	-1.90793	2.5282	-7.3019	1.48e-12	1.59e-11	17.8075
POPDC3	1.93502	4.86946	7.29872	1.51e-12	1.62e-11	17.787
DOK7	-1.43458	7.14994	-7.29766	1.52e-12	1.63e-11	17.7802
GABRR3	-1.37737	1.75714	-7.29746	1.52e-12	1.63e-11	17.7789
APOL4	-1.23819	10.5848	-7.29715	1.52e-12	1.64e-11	17.7769
GLI2	1.37745	6.00997	7.29249	1.57e-12	1.68e-11	17.7469
TGFB2-AS1	1.22174	2.22631	7.29102	1.58e-12	1.7e-11	17.7374
PPP4R4	1.81298	3.46858	7.28704	1.63e-12	1.74e-11	17.7119
KRBA2	-1.06055	4.10155	-7.28657	1.63e-12	1.75e-11	17.7088
PTPN7	1.2504	7.72296	7.28657	1.63e-12	1.75e-11	17.7088
HAS1	1.65914	4.12493	7.28591	1.64e-12	1.75e-11	17.7046
LINC01314	-1.89146	4.44937	-7.28531	1.65e-12	1.76e-11	17.7007
TNFSF14	1.21914	4.97469	7.28143	1.69e-12	1.8e-11	17.6758
HES2	2.02549	8.55282	7.28072	1.7e-12	1.81e-11	17.6712
CAMSAP3	-1.1106	10.568	-7.2798	1.71e-12	1.82e-11	17.6653
GPR183	1.22308	7.81104	7.27837	1.72e-12	1.83e-11	17.6561
SFTPA2	-1.97724	3.31698	-7.27589	1.75e-12	1.86e-11	17.6402
POU3F1	-1.88702	6.32491	-7.27534	1.76e-12	1.87e-11	17.6367
CCR1	1.18433	7.78902	7.27454	1.77e-12	1.88e-11	17.6316
PLSCR4	1.05546	8.02131	7.27146	1.8e-12	1.91e-11	17.6118
ATP2C2	-1.50469	8.77954	-7.2708	1.81e-12	1.92e-11	17.6075
ID4	-1.32883	9.02122	-7.26991	1.82e-12	1.93e-11	17.6018
RCN3	1.12346	10.2666	7.26908	1.83e-12	1.94e-11	17.5965
CTD-2201E9.1	-1.10989	1.56293	-7.26892	1.83e-12	1.94e-11	17.5955
TUBB8	-1.23569	3.61817	-7.26821	1.84e-12	1.95e-11	17.5909
FARP1-AS1	-1.05986	2.76343	-7.26739	1.85e-12	1.96e-11	17.5857
CTD-2561J22.2	-1.11024	4.71959	-7.2671	1.85e-12	1.96e-11	17.5838
BANK1	-1.11018	7.79169	-7.26609	1.87e-12	1.97e-11	17.5773
SPTLC3	-1.12305	9.29196	-7.26604	1.87e-12	1.97e-11	17.577
GAP43	1.72467	4.0139	7.26528	1.88e-12	1.98e-11	17.5721
SYNDIG1	1.74461	5.16159	7.26499	1.88e-12	1.98e-11	17.5703
IRF8	1.36926	7.79178	7.26488	1.88e-12	1.98e-11	17.5696
CCDC169	-1.35272	6.3748	-7.26467	1.88e-12	1.99e-11	17.5682
HLA-DQA1	1.46636	10.7908	7.26294	1.91e-12	2.01e-11	17.5571
LILRB1	1.2028	7.00403	7.26242	1.91e-12	2.01e-11	17.5538
COL6A3	1.3242	13.575	7.26101	1.93e-12	2.03e-11	17.5448
CCL24	1.53899	3.40505	7.26009	1.94e-12	2.04e-11	17.5389
GALNT6	1.08651	9.80124	7.25918	1.95e-12	2.05e-11	17.533
CECR2	-2.01048	6.52082	-7.2589	1.96e-12	2.06e-11	17.5312
BNIP3P24	-1.05628	1.85072	-7.25872	1.96e-12	2.06e-11	17.53
SLC47A2	1.58693	3.59293	7.25203	2.05e-12	2.15e-11	17.4872
RP11-221N13.3	1.31613	2.08433	7.25147	2.05e-12	2.15e-11	17.4836
NCF1	1.29097	5.80774	7.25082	2.06e-12	2.16e-11	17.4794
[truncated: 1,170 more rows]

## Sheet: Immune Low-vs-High.limma_Dif
Common differentially expressed RNAs between immunescore groups
ID	logFC	AveExpr	t	P.Value	adj.P.Val	B
IL21R	-3.18313	6.15063	-22.8792	2.17928e-75	6.27612e-71	161.107
CD3E	-2.93357	8.20034	-22.756	7.57054e-75	8.0457e-71	159.869
LCP2	-2.31204	8.96963	-22.7032	1.28995e-74	8.0457e-71	159.34
AOAH	-3.04238	6.8736	-22.7015	1.31329e-74	8.0457e-71	159.322
SNX20	-2.77341	7.00381	-22.6954	1.39687e-74	8.0457e-71	159.26
CD2	-3.05081	7.77717	-22.6581	2.03655e-74	9.77508e-71	158.886
MYO1G	-2.59624	8.0377	-22.6365	2.5326e-74	1.04195e-70	158.669
SASH3	-2.7877	8.12945	-22.5966	3.79025e-74	1.36444e-70	158.268
IL12RB1	-2.87004	6.67366	-22.5515	5.98673e-74	1.89826e-70	157.814
ARHGAP9	-2.60777	7.93653	-22.5419	6.59141e-74	1.89826e-70	157.718
PTPN7	-2.74775	7.72296	-22.4896	1.11917e-73	2.93009e-70	157.192
AIF1	-2.66891	8.82107	-22.4416	1.82003e-73	4.36792e-70	156.708
SELPLG	-2.59797	8.7681	-22.4159	2.361e-73	5.20921e-70	156.449
DOK2	-2.77179	7.5911	-22.409	2.53234e-73	5.20921e-70	156.38
C1QA	-3.14491	11.3298	-22.3433	4.92201e-73	9.44992e-70	155.719
HAVCR2	-2.67454	8.19354	-22.2944	8.07509e-73	1.45347e-69	155.227
LST1	-2.39476	7.67776	-22.281	9.25101e-73	1.56256e-69	155.092
SPI1	-2.6113	8.9671	-22.2757	9.76635e-73	1.56256e-69	155.038
CCR5	-2.91266	6.9942	-22.2623	1.11857e-72	1.69547e-69	154.903
TRBV28	-2.96617	6.59181	-22.2541	1.21532e-72	1.75e-69	154.82
CD53	-2.78594	9.29029	-22.2226	1.6716e-72	2.2924e-69	154.503
IL10RA	-2.54151	8.73788	-22.1811	2.54509e-72	3.33164e-69	154.085
SLA	-2.67715	8.48774	-22.1067	5.412e-72	6.77653e-69	153.335
TRAC	-2.94361	8.6459	-22.0922	6.26736e-72	7.52057e-69	153.189
NKG7	-3.10767	7.35373	-22.0794	7.13407e-72	8.21816e-69	153.061
CD48	-2.85646	7.58344	-22.0405	1.05905e-71	1.17306e-68	152.668
LILRB2	-2.97211	7.37011	-22.0342	1.12811e-71	1.20328e-68	152.605
ITGB2	-2.91557	10.4198	-22.0279	1.20305e-71	1.23738e-68	152.541
SLA2	-2.69082	5.96457	-21.8796	5.41682e-71	5.37927e-68	151.045
CYTH4	-2.62385	8.29893	-21.8641	6.33684e-71	6.08315e-68	150.889
EVI2B	-2.66328	7.59634	-21.8224	9.67286e-71	8.98609e-68	150.468
C1QB	-3.20783	11.3459	-21.8167	1.02473e-70	9.22222e-68	150.411
IL2RG	-2.88085	9.27418	-21.7748	1.56889e-70	1.36916e-67	149.988
TNFAIP8L2	-2.35141	6.52374	-21.7587	1.8473e-70	1.56472e-67	149.825
SLAMF6	-3.12494	5.92749	-21.737	2.30174e-70	1.89394e-67	149.606
CXCR3	-2.97327	5.58769	-21.6974	3.44069e-70	2.75246e-67	149.207
SLAMF8	-2.80108	8.29991	-21.6882	3.77793e-70	2.94056e-67	149.114
SH2D1A	-3.06419	5.18942	-21.6439	5.92418e-70	4.48975e-67	148.666
CYBB	-3.01514	9.36287	-21.6281	6.95652e-70	5.13694e-67	148.507
MNDA	-2.8553	6.99137	-21.6028	8.98653e-70	6.47007e-67	148.252
BIN2	-2.42291	7.37613	-21.5871	1.05457e-69	7.40743e-67	148.093
MS4A6A	-2.64616	9.31874	-21.5372	1.7499e-69	1.19989e-66	147.589
TYROBP	-2.59674	9.83451	-21.5317	1.85157e-69	1.24008e-66	147.533
FCER1G	-2.70636	9.35567	-21.4901	2.82388e-69	1.84829e-66	147.114
TNFSF13B	-2.58609	7.45181	-21.3817	8.49307e-69	5.43537e-66	146.019
NCKAP1L	-2.77992	8.88004	-21.3256	1.50223e-68	9.40493e-66	145.452
C1QC	-3.05156	11.1727	-21.2941	2.06971e-68	1.2682e-65	145.133
GBP5	-3.90993	8.57044	-21.2249	4.18081e-68	2.5084e-65	144.434
SLAMF1	-2.86101	5.60273	-21.2099	4.87235e-68	2.86365e-65	144.282
RASAL3	-2.12052	8.12463	-21.1984	5.47541e-68	3.15373e-65	144.166
LAIR1	-2.57027	8.76392	-21.1796	6.62931e-68	3.6937e-65	143.975
PLEK	-2.8664	8.40486	-21.179	6.6694e-68	3.6937e-65	143.97
NCF1	-2.76982	5.80774	-21.16	8.08636e-68	4.39394e-65	143.778
ITGAL	-2.61248	8.38561	-21.1366	1.02589e-67	5.47123e-65	143.541
WAS	-2.18571	8.1898	-21.1302	1.09506e-67	5.73391e-65	143.476
LILRB4	-3.23282	7.93254	-21.0816	1.7955e-67	9.23368e-65	142.985
TLR8	-3.33285	5.049	-21.0721	1.97751e-67	9.99126e-65	142.889
BTK	-2.4949	6.89434	-20.9734	5.39379e-67	2.6782e-64	141.891
GPR65	-2.42391	6.00843	-20.9035	1.09848e-66	5.36189e-64	141.184
PDCD1	-3.17913	5.5146	-20.8621	1.67366e-66	8.03329e-64	140.765
PTPRC	-2.99414	9.11459	-20.8489	1.91404e-66	9.03647e-64	140.632
C1orf162	-2.06772	8.13083	-20.8345	2.21639e-66	1.01726e-63	140.486
HCST	-2.39111	6.63119	-20.8341	2.22534e-66	1.01726e-63	140.482
RNASE6	-2.54391	7.75071	-20.8197	2.57667e-66	1.15946e-63	140.336
CYTIP	-2.55529	7.69579	-20.7963	3.26865e-66	1.44821e-63	140.099
CTLA4	-2.95911	6.08196	-20.771	4.22601e-66	1.84401e-63	139.844
SPN	-2.51149	7.36852	-20.7057	8.21822e-66	3.53248e-63	139.183
C3AR1	-2.90322	7.66856	-20.7028	8.4638e-66	3.58454e-63	139.153
RHOH	-2.78614	6.64	-20.6983	8.85672e-66	3.69659e-63	139.108
CD86	-2.41815	8.09248	-20.6541	1.38861e-65	5.71294e-63	138.661
MYO1F	-1.95768	9.06343	-20.6368	1.65684e-65	6.72048e-63	138.485
UBASH3A	-2.77089	4.93465	-20.6057	2.27274e-65	9.09066e-63	138.171
CST7	-2.63339	7.08531	-20.5732	3.16187e-65	1.24738e-62	137.843
MPEG1	-2.58298	8.88135	-20.5657	3.41394e-65	1.32862e-62	137.766
CCL4	-3.05538	7.24982	-20.5305	4.88629e-65	1.87627e-62	137.41
EVI2A	-2.48901	6.99727	-20.5248	5.17558e-65	1.9612e-62	137.353
PDCD1LG2	-3.15956	6.19229	-20.4943	7.05975e-65	2.64044e-62	137.044
HLA-DPB1	-2.61062	12.0923	-20.4788	8.26447e-65	3.05139e-62	136.887
ICOS	-2.95772	5.26401	-20.4606	9.94816e-65	3.62654e-62	136.703
CD7	-2.84912	7.81559	-20.449	1.1201e-64	4.03221e-62	136.585
HCK	-2.63562	8.48361	-20.3084	4.68355e-64	1.6652e-61	135.162
DOCK2	-2.70873	8.26537	-20.2717	6.8042e-64	2.38968e-61	134.791
ITK	-2.90213	6.2574	-20.2233	1.1134e-63	3.86322e-61	134.301
SIGLEC1	-2.84179	8.22497	-20.1915	1.53805e-63	5.27313e-61	133.98
IL2RA	-2.9811	6.96233	-20.1898	1.56546e-63	5.30397e-61	133.962
GZMA	-3.32074	6.92911	-20.1767	1.78861e-63	5.98954e-61	133.83
PYHIN1	-2.74629	4.98492	-20.1479	2.39939e-63	7.94254e-61	133.538
PRF1	-2.9918	7.73672	-20.145	2.46896e-63	8.07996e-61	133.509
SAMSN1	-2.63271	7.50494	-20.064	5.63021e-63	1.81649e-60	132.69
LRRC25	-2.52548	6.94972	-20.0632	5.67673e-63	1.81649e-60	132.681
NFAM1	-2.47313	7.45483	-20.0495	6.52695e-63	2.0656e-60	132.543
PTPN22	-2.65777	6.33415	-20.0405	7.15771e-63	2.2406e-60	132.451
CLEC4E	-3.00715	5.03563	-20.032	7.80014e-63	2.41544e-60	132.365
LILRB1	-2.50757	7.00403	-20.0205	8.77204e-63	2.68751e-60	132.249
LAT2	-1.90592	8.10425	-20.0181	8.98854e-63	2.72485e-60	132.224
SIGLEC10	-2.67581	7.25	-19.9718	1.43946e-62	4.31824e-60	131.756
TRG-AS1	-2.45732	4.66074	-19.9541	1.72367e-62	5.11753e-60	131.577
CD80	-2.71091	4.52875	-19.9417	1.95568e-62	5.74711e-60	131.451
CD3D	-2.70408	7.13917	-19.9345	2.1045e-62	6.12196e-60	131.378
CD3G	-2.52339	6.04484	-19.9234	2.35668e-62	6.787e-60	131.266
CMKLR1	-2.68733	7.75735	-19.8006	8.22051e-62	2.3251e-59	130.023
CXorf21	-2.47803	4.90854	-19.8004	8.23501e-62	2.3251e-59	130.022
FERMT3	-2.06395	9.30942	-19.7958	8.63151e-62	2.41339e-59	129.975
CD52	-2.47361	8.41857	-19.7546	1.31201e-61	3.63313e-59	129.558
CD300LF	-2.47403	5.89914	-19.7262	1.75169e-61	4.80446e-59	129.271
GZMB	-3.50153	7.26211	-19.6949	2.40928e-61	6.54575e-59	128.954
HK3	-2.84541	6.96173	-19.6566	3.55799e-61	9.57631e-59	128.566
HLA-DMB	-2.51101	9.67347	-19.6502	3.79573e-61	1.01216e-58	128.502
NCF1C	-2.56073	5.1862	-19.6287	4.72451e-61	1.24827e-58	128.284
IGSF6	-2.0574	7.81592	-19.6061	5.94769e-61	1.55019e-58	128.055
CXCL9	-4.25714	9.0443	-19.6056	5.97491e-61	1.55019e-58	128.051
FCGR1A	-2.72757	6.33767	-19.6	6.33004e-61	1.62767e-58	127.993
GZMH	-3.15193	5.70853	-19.5789	7.83982e-61	1.99805e-58	127.781
BCL2A1	-2.90173	6.4496	-19.566	8.93834e-61	2.25803e-58	127.65
CD84	-2.80691	7.41748	-19.5592	9.58219e-61	2.38818e-58	127.581
HLA-DQA1	-3.02049	10.7908	-19.5588	9.61941e-61	2.38818e-58	127.577
TBX21	-2.53759	4.56178	-19.5529	1.02207e-60	2.51577e-58	127.517
PARVG	-2.30764	8.09146	-19.5333	1.24698e-60	3.04336e-58	127.319
FCGR3A	-3.25253	9.85205	-19.5171	1.47004e-60	3.55761e-58	127.156
CD14	-2.62539	10.5729	-19.4904	1.92974e-60	4.63121e-58	126.885
FGL2	-2.57384	8.78891	-19.4794	2.15744e-60	5.13489e-58	126.774
GRAP2	-2.3673	5.66069	-19.4673	2.43972e-60	5.75914e-58	126.652
TNFRSF9	-2.713	6.03477	-19.4415	3.17159e-60	7.42591e-58	126.391
AMICA1	-2.21456	7.98177	-19.4322	3.48856e-60	8.10219e-58	126.296
PIK3R5	-2.24521	7.37807	-19.4196	3.96444e-60	9.13376e-58	126.169
RP5-1091N2.9	-2.21283	3.09209	-19.4173	4.05648e-60	9.27163e-58	126.146
CD300A	-2.12799	7.85417	-19.4032	4.6809e-60	1.06146e-57	126.004
SP140	-2.67531	6.63326	-19.3674	6.74119e-60	1.51671e-57	125.641
LAG3	-2.8057	7.4203	-19.3652	6.89241e-60	1.53872e-57	125.619
HLA-DRA	-2.77871	13.5311	-19.3323	9.63213e-60	2.13381e-57	125.286
TBC1D10C	-2.28207	7.60156	-19.3102	1.20566e-59	2.65051e-57	125.063
TRBV20-1	-2.6521	3.51866	-19.3005	1.33064e-59	2.90311e-57	124.965
PCED1B-AS1	-2.29704	6.99034	-19.2994	1.34598e-59	2.9145e-57	124.954
AC092580.4	-2.92068	3.88583	-19.2862	1.53888e-59	3.30733e-57	124.82
TRBV25-1	-2.52685	3.01248	-19.2654	1.90051e-59	4.05428e-57	124.61
P2RY13	-2.62798	5.45356	-19.2557	2.09843e-59	4.44358e-57	124.512
TMEM150B	-2.84722	4.78162	-19.2452	2.33475e-59	4.90791e-57	124.406
SRGN	-2.42437	10.9038	-19.2109	3.30961e-59	6.90677e-57	124.059
GZMK	-3.33785	5.10016	-19.1722	4.90522e-59	1.0163e-56	123.668
CCL5	-3.01871	9.86306	-19.1706	4.981e-59	1.02463e-56	123.652
RGS18	-2.28401	4.87473	-19.1649	5.28284e-59	1.07901e-56	123.594
FUT7	-2.49585	3.90786	-19.0947	1.07774e-58	2.18575e-56	122.885
LAPTM5	-2.2479	12.0703	-19.0803	1.24807e-58	2.51352e-56	122.739
GNGT2	-1.92477	5.37835	-19.0737	1.33431e-58	2.66852e-56	122.672
CLEC4A	-1.97645	6.07741	-19.0637	1.47605e-58	2.93163e-56	122.572
RP4-647J21.1	-2.44145	4.14436	-19.0612	1.51414e-58	2.98669e-56	122.547
FPR3	-2.93163	8.26742	-19.0469	1.75121e-58	3.43083e-56	122.402
TIGIT	-2.73938	7.07895	-19.0191	2.32317e-58	4.52061e-56	122.121
CSF1R	-2.60166	9.83976	-18.9444	4.96126e-58	9.58922e-56	121.367
P2RY10	-2.72732	4.29246	-18.9281	5.85428e-58	1.12398e-55	121.202
SIGLEC9	-2.39853	5.7206	-18.9042	7.4603e-58	1.42284e-55	120.961
CRTAM	-2.56531	4.44472	-18.8547	1.23436e-57	2.33872e-55	120.46
CD4	-2.04164	10.1607	-18.8396	1.43887e-57	2.70837e-55	120.308
CD33	-2.27053	5.71369	-18.8179	1.79184e-57	3.35085e-55	120.09
SCIMP	-2.47026	5.84631	-18.8143	1.85869e-57	3.45344e-55	120.053
NCF2	-2.50008	8.50741	-18.8003	2.14278e-57	3.95577e-55	119.912
CD27	-2.37251	6.46695	-18.7918	2.33538e-57	4.28386e-55	119.826
SIT1	-2.80099	5.44841	-18.7815	2.5933e-57	4.72686e-55	119.722
WDFY4	-2.59815	7.1767	-18.7693	2.93516e-57	5.31634e-55	119.599
CD8A	-2.85148	7.63852	-18.7572	3.32012e-57	5.97601e-55	119.476
FCGR2A	-2.63749	9.59162	-18.7166	5.01344e-57	8.96783e-55	119.066
FCGR1B	-2.55563	3.80536	-18.6797	7.29013e-57	1.29598e-54	118.694
CD37	-2.39858	8.57386	-18.672	7.88096e-57	1.39242e-54	118.617
HLA-DPA1	-2.75474	12.0224	-18.6652	8.44013e-57	1.48212e-54	118.548
CD74	-2.41822	15.3957	-18.6583	9.05502e-57	1.58046e-54	118.478
GPR171	-2.7331	4.87924	-18.6382	1.11064e-56	1.92683e-54	118.275
ABI3	-1.70739	8.31898	-18.6206	1.32815e-56	2.29039e-54	118.098
IFI30	-1.78452	5.4579	-18.5936	1.7459e-56	2.99287e-54	117.826
CD247	-2.28743	7.23269	-18.5757	2.09308e-56	3.56679e-54	117.645
AC002331.1	-2.60677	2.97766	-18.5688	2.2459e-56	3.80469e-54	117.575
TRBV7-9	-2.61446	2.91254	-18.5464	2.81734e-56	4.74484e-54	117.35
CD300C	-2.52572	5.0314	-18.545	2.85843e-56	4.78605e-54	117.335
JAKMIP1	-2.78867	4.40595	-18.5184	3.74125e-56	6.22799e-54	117.068
TRGC2	-2.73085	4.07214	-18.5091	4.11076e-56	6.80378e-54	116.974
GPR183	-2.44005	7.81104	-18.4843	5.28817e-56	8.70251e-54	116.724
TRAT1	-2.8354	3.72037	-18.4764	5.72717e-56	9.37141e-54	116.644
LTA	-2.33354	4.06635	-18.4623	6.60942e-56	1.07539e-53	116.502
IL2RB	-2.4518	8.45176	-18.4211	1.00317e-55	1.62306e-53	116.087
MS4A4A	-2.68518	7.77154	-18.4195	1.01954e-55	1.64033e-53	116.071
HLA-DRB1	-2.66889	13.0127	-18.4149	1.06878e-55	1.70868e-53	116.024
RP11-1094M14.8	-2.35817	4.00523	-18.4144	1.0739e-55	1.70868e-53	116.019
VSIG4	-3.09302	8.10453	-18.4054	1.17711e-55	1.86262e-53	115.928
NCF1B	-2.53753	4.19599	-18.4019	1.21912e-55	1.91854e-53	115.893
LY86	-2.33326	6.59902	-18.3569	1.92333e-55	3.01033e-53	115.44
TRAV4	-2.28445	2.08538	-18.3405	2.2709e-55	3.53511e-53	115.274
ZBP1	-3.02867	6.21072	-18.3297	2.53328e-55	3.92237e-53	115.166
IKZF1	-2.50297	7.78273	-18.3245	2.67041e-55	4.11258e-53	115.113
CD163	-3.23292	9.43471	-18.3156	2.92172e-55	4.47567e-53	115.024
CEACAM4	-2.56747	3.69222	-18.2917	3.72253e-55	5.67223e-53	114.783
PILRA	-2.20361	7.07766	-18.2897	3.79722e-55	5.75559e-53	114.763
SAMD3	-2.26407	4.07851	-18.2786	4.24921e-55	6.40697e-53	114.651
OSCAR	-2.27771	6.86225	-18.2405	6.25066e-55	9.37566e-53	114.268
PIK3AP1	-2.45572	8.1118	-18.2308	6.89423e-55	1.02874e-52	114.17
LINC00426	-2.39982	4.29307	-18.2169	7.9421e-55	1.17899e-52	114.029
IL32	-2.56888	10.4447	-18.2144	8.14017e-55	1.2022e-52	114.005
FTH1P22	-2.28299	2.23528	-18.1837	1.11135e-54	1.63295e-52	113.695
AC147651.4	-2.06166	4.57531	-18.1541	1.49967e-54	2.19233e-52	113.397
ALOX5AP	-2.61692	8.1877	-18.1493	1.57346e-54	2.2886e-52	113.35
SLC7A7	-2.20325	8.46582	-18.145	1.64465e-54	2.38011e-52	113.306
SIGLEC7	-2.4937	4.8335	-18.136	1.79974e-54	2.59154e-52	113.216
AC133644.2	-2.01912	4.63347	-18.0027	6.93466e-54	9.93588e-52	111.875
LILRB3	-1.92681	5.88081	-17.9661	1.00371e-53	1.43093e-51	111.507
ZNF831	-2.60086	4.39802	-17.9656	1.00864e-53	1.43093e-51	111.502
THEMIS	-2.79025	4.26958	-17.9638	1.0276e-53	1.45068e-51	111.484
PSMB9	-2.50855	10.7328	-17.922	1.56743e-53	2.20198e-51	111.064
LINC01281	-2.19712	1.98043	-17.9168	1.65237e-53	2.31003e-51	111.011
SLFN12L	-2.42114	4.46757	-17.9065	1.83318e-53	2.55042e-51	110.908
RP11-291B21.2	-3.38783	3.44811	-17.8974	2.01011e-53	2.78314e-51	110.816
CXCL10	-3.83027	9.14637	-17.8944	2.07218e-53	2.85534e-51	110.786
TRAV17	-2.16835	1.96465	-17.8713	2.61571e-53	3.58714e-51	110.555
IRF8	-2.68507	7.79178	-17.867	2.73177e-53	3.72855e-51	110.511
ITGAX	-2.21437	8.77008	-17.8589	2.96427e-53	4.02679e-51	110.43
FOXP3	-1.83923	7.23488	-17.8476	3.32357e-53	4.49368e-51	110.316
TRBV5-1	-2.51704	2.98347	-17.8464	3.36576e-53	4.52947e-51	110.304
LINC01358	-1.91935	2.66931	-17.8135	4.68854e-53	6.28025e-51	109.974
IL7R	-2.87482	8.64911	-17.8114	4.79027e-53	6.3868e-51	109.953
IFNG	-3.10987	3.16471	-17.7872	6.1197e-53	8.12171e-51	109.709
SLCO2B1	-2.53162	9.4465	-17.757	8.29782e-53	1.09619e-50	109.407
HLA-DQB1	-2.70069	11.2591	-17.7535	8.59218e-53	1.12989e-50	109.372
C1R	-2.21128	12.9536	-17.7304	1.08548e-52	1.42095e-50	109.14
LILRA5	-2.67076	5.61618	-17.7065	1.38152e-52	1.80029e-50	108.9
LILRA1	-2.16672	3.91341	-17.6935	1.5748e-52	2.04291e-50	108.77
TAGAP	-2.2839	6.97922	-17.6526	2.38012e-52	3.07377e-50	108.359
LILRA6	-2.50888	5.27178	-17.6481	2.48862e-52	3.19954e-50	108.315
HNRNPA1P21	-2.26794	4.87767	-17.6266	3.09123e-52	3.95664e-50	108.099
ZC3H12D	-2.10494	5.58837	-17.5689	5.53575e-52	7.05417e-50	107.52
CXCR6	-2.26258	6.91029	-17.5589	6.11744e-52	7.76106e-50	107.42
IL18RAP	-2.20462	4.74777	-17.5401	7.39732e-52	9.34366e-50	107.231
FASLG	-2.76849	3.98609	-17.5381	7.54747e-52	9.49168e-50	107.211
CD226	-2.20281	5.57827	-17.5221	8.86933e-52	1.11056e-49	107.051
CD5	-2.35203	6.83861	-17.5086	1.01587e-51	1.26649e-49	106.916
ZAP70	-2.27001	7.21898	-17.5029	1.07576e-51	1.33538e-49	106.859
PSTPIP1	-2.0237	7.43194	-17.5004	1.10339e-51	1.3638e-49	106.834
LINC00996	-2.18069	3.67263	-17.4567	1.71385e-51	2.10929e-49	106.396
CXCR2P1	-3.2463	3.97994	-17.4436	1.95443e-51	2.39513e-49	106.265
KLRD1	-2.60298	6.05161	-17.4346	2.14051e-51	2.61206e-49	106.175
ITGAM	-2.42157	7.94822	-17.425	2.35912e-51	2.86668e-49	106.078
LILRA2	-2.07253	4.69241	-17.3974	3.11374e-51	3.76776e-49	105.802
CCL3	-2.72318	6.75336	-17.3786	3.76206e-51	4.5332e-49	105.614
STAT4	-1.99889	6.54436	-17.3615	4.46833e-51	5.36181e-49	105.443
IL4I1	-2.52627	7.88753	-17.3549	4.77429e-51	5.70518e-49	105.377
GAB3	-1.80713	6.46884	-17.2644	1.18662e-50	1.41212e-48	104.472
IL16	-2.00846	8.08921	-17.2214	1.82867e-50	2.16723e-48	104.042
IRF4	-2.63198	6.18355	-17.1966	2.34512e-50	2.76792e-48	103.795
WIPF1	-1.79721	10.2845	-17.1773	2.84867e-50	3.34853e-48	103.601
RGS1	-2.58454	10.1943	-17.1516	3.68606e-50	4.31523e-48	103.345
TOMM20P2	-1.90354	1.67491	-17.1173	5.20109e-50	6.06422e-48	103.003
FYB	-2.78607	8.83642	-17.1115	5.51425e-50	6.40342e-48	102.945
CLEC10A	-2.65249	6.10009	-17.1019	6.07028e-50	7.0208e-48	102.849
LY96	-2.10311	6.85715	-17.0937	6.58934e-50	7.59065e-48	102.768
NLRP3	-2.23303	6.13223	-17.0862	7.10749e-50	8.15492e-48	102.692
SLC15A3	-1.99474	9.92646	-17.0856	7.15359e-50	8.17525e-48	102.686
SCML4	-2.52069	4.17813	-17.0804	7.53064e-50	8.57213e-48	102.635
RASSF4	-1.79991	9.68174	-17.0671	8.60607e-50	9.73418e-48	102.502
C1S	-2.60638	12.65	-17.067	8.6191e-50	9.73418e-48	102.501
RASGRP4	-1.9003	5.29474	-17.0628	8.99018e-50	1.01136e-47	102.459
CASP5	-2.50026	2.81295	-17.0613	9.13007e-50	1.0231e-47	102.443
LINC01094	-2.49097	5.36232	-17.0111	1.50996e-49	1.68548e-47	101.943
CD209	-2.80799	7.13298	-16.9464	2.88921e-49	3.2126e-47	101.298
CD6	-2.30476	7.54665	-16.9226	3.66658e-49	4.05651e-47	101.061
RP4-742C19.12	-2.05545	2.22414	-16.9224	3.67634e-49	4.05651e-47	101.058
HLA-DRB5	-2.74082	11.0926	-16.9073	4.27635e-49	4.70055e-47	100.908
AC006129.2	-2.13832	4.04661	-16.9055	4.35235e-49	4.76591e-47	100.891
GNLY	-2.99764	7.37874	-16.8834	5.42967e-49	5.92308e-47	100.671
TRBV29-1	-2.4063	2.62875	-16.8512	7.49513e-49	8.14536e-47	100.35
TRAV13-1	-2.19965	2.21633	-16.8292	9.34356e-49	1.0116e-46	100.131
CEACAM21	-2.06069	4.78831	-16.8285	9.41511e-49	1.01553e-46	100.123
PIK3R6	-1.79578	5.79954	-16.8244	9.80873e-49	1.05404e-46	100.083
RP5-899E9.1	-1.79281	2.54561	-16.8236	9.88949e-49	1.05876e-46	100.075
TIFAB	-2.56258	3.17021	-16.7846	1.45992e-48	1.5572e-46	99.6873
TRAF3IP3	-1.99589	7.30015	-16.7576	1.91333e-48	2.03328e-46	99.4184
LTB	-2.31338	7.81297	-16.7305	2.50848e-48	2.65594e-46	99.1492
TRBV19	-2.43115	2.80798	-16.7284	2.56143e-48	2.70208e-46	99.1284
RP11-121A8.1	-1.92256	2.8596	-16.7045	3.25269e-48	3.41877e-46	98.8909
CORO1A	-1.80866	10.6374	-16.7003	3.39398e-48	3.5543e-46	98.8486
GGTA1P	-2.0888	6.68693	-16.696	3.54125e-48	3.69509e-46	98.8064
GIMAP4	-1.63724	9.08672	-16.6786	4.21422e-48	4.38141e-46	98.6334
CD28	-2.24465	5.81282	-16.671	4.54907e-48	4.71254e-46	98.5574
GBP1	-2.21223	11.3313	-16.6669	4.74046e-48	4.89321e-46	98.5164
LY9	-2.53083	5.19231	-16.6552	5.32383e-48	5.47575e-46	98.401
HAPLN3	-2.22892	9.27529	-16.6541	5.38325e-48	5.51716e-46	98.39
CERKL	-1.80445	7.37612	-16.6385	6.29619e-48	6.42993e-46	98.2343
SIRPG	-2.53684	5.91029	-16.6286	6.94621e-48	7.06869e-46	98.1366
DOCK10	-2.13342	7.91716	-16.5929	9.92297e-48	1.00624e-45	97.782
CXCL13	-3.95322	7.53853	-16.5728	1.21283e-47	1.22556e-45	97.5825
ACAP1	-1.62122	8.62969	-16.5485	1.54611e-47	1.55687e-45	97.3411
HLA-DRB6	-2.6901	9.02828	-16.5203	2.04926e-47	2.05633e-45	97.061
USP30-AS1	-2.50506	4.64675	-16.5123	2.2182e-47	2.21812e-45	96.9823
TRBV9	-2.31192	2.21832	-16.4965	2.59654e-47	2.58747e-45	96.8257
GPR114	-2.57925	5.5703	-16.4948	2.6412e-47	2.62289e-45	96.8088
MRC1	-2.67386	8.46497	-16.4938	2.6683e-47	2.6407e-45	96.7986
LAX1	-2.52237	4.70918	-16.4685	3.43373e-47	3.38658e-45	96.5479
ZNF683	-3.03091	5.11576	-16.4655	3.53647e-47	3.476e-45	96.5186
EBI3	-2.29097	5.76026	-16.4576	3.8283e-47	3.74861e-45	96.4397
FPR1	-2.76491	6.98948	-16.4573	3.83986e-47	3.74861e-45	96.4367
CCR2	-2.56568	5.18075	-16.4469	4.25792e-47	4.14269e-45	96.334
CD180	-2.3426	6.33725	-16.4165	5.76726e-47	5.5923e-45	96.0324
ICAM3	-2.1913	5.12035	-16.3858	7.83199e-47	7.56891e-45	95.7281
FAM78A	-1.76522	7.69427	-16.3394	1.24287e-46	1.1971e-44	95.2691
MIR155HG	-1.974	5.03467	-16.2984	1.86839e-46	1.79359e-44	94.8638
CXCL11	-3.733	7.29114	-16.2976	1.88312e-46	1.80173e-44	94.856
TBXAS1	-2.03011	8.10703	-16.2745	2.36946e-46	2.25954e-44	94.6276
ITGB2-AS1	-2.27204	5.2716	-16.2697	2.48632e-46	2.36315e-44	94.5798
CSF1	-1.90669	10.3227	-16.2506	3.00501e-46	2.84675e-44	94.3914
NLRC3	-1.65006	6.99496	-16.2235	3.93466e-46	3.71522e-44	94.1235
AC069363.1	-2.11845	2.04768	-16.2048	4.73953e-46	4.46058e-44	93.9385
LYZ	-2.9254	10.5431	-16.1906	5.45637e-46	5.1185e-44	93.7984
IFFO1	-1.59297	7.98587	-16.1884	5.57886e-46	5.21642e-44	93.7764
CD38	-2.78674	6.96128	-16.177	6.24507e-46	5.82044e-44	93.6642
THEMIS2	-1.95765	9.35	-16.1724	6.54073e-46	6.07633e-44	93.6183
C19orf35	-1.71336	3.81519	-16.1594	7.43778e-46	6.88748e-44	93.4905
TRAV2	-1.91729	1.73209	-16.1497	8.19229e-46	7.56185e-44	93.3944
LCK	-1.9916	8.04475	-16.105	1.27658e-45	1.17457e-43	92.9535
NCR3	-2.194	3.3372	-16.0854	1.55098e-45	1.42251e-43	92.76
FCRL3	-2.89058	4.40888	-16.078	1.6694e-45	1.52625e-43	92.6868
TRAV8-6	-2.09706	2.26078	-16.0764	1.69651e-45	1.54614e-43	92.6708
HLA-DQB1-AS1	-2.26305	4.33829	-16.0745	1.72895e-45	1.57073e-43	92.652
GPR84	-2.09687	5.45107	-16.0576	2.0444e-45	1.85147e-43	92.4854
BTLA	-2.32032	3.956	-16.0476	2.25577e-45	2.03649e-43	92.3876
FCGR1C	-2.161	2.65562	-16.0362	2.52573e-45	2.27307e-43	92.2752
C11orf21	-2.11771	4.36319	-16.0338	2.5869e-45	2.32087e-43	92.2514
C5AR1	-2.06689	8.48148	-16.0015	3.56423e-45	3.18777e-43	91.9329
LILRB5	-2.46641	6.45402	-16.0005	3.5993e-45	3.20917e-43	91.9231
RUNX3	-2.33798	8.1491	-15.9482	6.04157e-45	5.3701e-43	91.4083
FMNL1	-1.54364	9.9581	-15.9451	6.2324e-45	5.52267e-43	91.3774
FAM26F	-2.33494	7.57691	-15.9374	6.7227e-45	5.93887e-43	91.3021
HLA-F	-2.08952	11.4025	-15.9192	8.05417e-45	7.09334e-43	91.1225
LINC01272	-2.36625	6.2556	-15.906	9.17573e-45	8.05646e-43	90.9929
UBD	-3.64123	6.34023	-15.8853	1.12608e-44	9.85715e-43	90.7894
RCSD1	-1.89148	8.20421	-15.8744	1.25474e-44	1.09501e-42	90.6818
CTA-384D8.34	-2.08094	2.8118	-15.8624	1.41236e-44	1.22884e-42	90.5642
EMP3	-2.04465	9.64335	-15.8385	1.78863e-44	1.55153e-42	90.3294
TREM2	-2.23533	7.75144	-15.8202	2.14397e-44	1.85418e-42	90.1493
TRAV12-2	-2.20277	2.29215	-15.8076	2.42831e-44	2.0938e-42	90.0255
GZMM	-2.22829	5.0092	-15.7681	3.58662e-44	3.08331e-42	89.6379
CLEC4D	-2.17243	2.41404	-15.7671	3.62387e-44	3.10606e-42	89.6276
SLAMF7	-2.22621	8.50277	-15.7646	3.71468e-44	3.17446e-42	89.603
GPR34	-2.13847	6.28513	-15.7446	4.5235e-44	3.85421e-42	89.4072
SERPING1	-2.17506	12.6159	-15.7346	4.99396e-44	4.2319e-42	89.3088
ADAMDEC1	-3.13554	6.31957	-15.7345	4.99616e-44	4.2319e-42	89.3084
TFEC	-2.4762	6.33905	-15.7247	5.50614e-44	4.65019e-42	89.2118
MAP4K1	-1.83365	7.74047	-15.7179	5.88477e-44	4.95543e-42	89.1457
VIM-AS1	-2.25883	4.66789	-15.6891	7.81866e-44	6.56471e-42	88.8633
TYMP	-2.26781	12.0028	-15.6772	8.79301e-44	7.36133e-42	88.7465
KLHL6	-2.0677	7.32286	-15.6735	9.12581e-44	7.6178e-42	88.7096
KIAA0226L	-2.40011	6.02992	-15.6628	1.01349e-43	8.43566e-42	88.6054
GVINP1	-2.11582	6.02982	-15.6311	1.38527e-43	1.14969e-41	88.2948
TRAV12-3	-2.00055	1.95961	-15.5526	3.00279e-43	2.48498e-41	87.5258
KLRB1	-1.91394	5.6268	-15.5512	3.04258e-43	2.5107e-41	87.5127
GPR141	-2.11947	3.16226	-15.5477	3.14995e-43	2.59186e-41	87.4783
TRDC	-2.50086	4.50922	-15.5323	3.66618e-43	3.00805e-41	87.3274
ADORA3	-1.92266	6.97179	-15.5095	4.5857e-43	3.75181e-41	87.105
GLIPR2	-1.92227	9.21542	-15.5005	5.01131e-43	4.08841e-41	87.0168
TRGV10	-1.98187	2.09675	-15.4939	5.35035e-43	4.35268e-41	86.9517
GPR174	-2.41911	2.68694	-15.4736	6.52724e-43	5.29515e-41	86.7541
SSTR3	-2.1668	2.35528	-15.441	8.99314e-43	7.25902e-41	86.4356
MSR1	-2.32234	8.63958	-15.441	8.99847e-43	7.25902e-41	86.435
TNIP3	-2.71657	3.92191	-15.4025	1.31281e-42	1.05608e-40	86.0596
RP11-652L8.4	-1.73695	2.0228	-15.4001	1.34394e-42	1.07811e-40	86.0364
CLECL1	-2.0178	3.42908	-15.3919	1.4574e-42	1.16588e-40	85.9558
CARD16	-1.70047	7.68742	-15.3676	1.84891e-42	1.47498e-40	85.7193
CCL8	-2.71968	5.70284	-15.3654	1.8895e-42	1.50319e-40	85.6977
NLRC5	-1.7863	10.4866	-15.3589	2.01441e-42	1.59815e-40	85.6341
PSMB8-AS1	-1.55122	8.4742	-15.3474	2.25425e-42	1.78352e-40	85.5223
SAMHD1	-1.55048	11.672	-15.3118	3.19494e-42	2.52085e-40	85.1757
IL15RA	-1.93015	9.15974	-15.2999	3.59111e-42	2.82569e-40	85.0596
C10orf128	-1.76252	7.24907	-15.2957	3.74433e-42	2.93823e-40	85.018
SERPINA1	-3.00506	9.9517	-15.2844	4.18159e-42	3.27243e-40	84.9083
TNFSF8	-2.22239	4.81465	-15.2772	4.48517e-42	3.5005e-40	84.8386
RP11-750H9.5	-1.94162	3.76171	-15.2683	4.89702e-42	3.81161e-40	84.7513
CCL18	-3.64329	7.93593	-15.2544	5.61169e-42	4.34545e-40	84.6159
IDO1	-3.58137	8.20889	-15.2543	5.61307e-42	4.34545e-40	84.6157
C2	-2.13775	9.73354	-15.2422	6.32329e-42	4.88216e-40	84.4973
RP11-327F22.2	-1.73926	2.83984	-15.24	6.45806e-42	4.97288e-40	84.4763
TRAV26-1	-1.79643	1.62432	-15.2187	7.95335e-42	6.10796e-40	84.2693
RP11-1094M14.5	-1.97987	2.39235	-15.2175	8.05291e-42	6.16797e-40	84.257
CXorf65	-1.91997	2.88612	-15.2073	8.89686e-42	6.7963e-40	84.1579
TNFRSF1B	-1.57112	10.6137	-15.1934	1.0193e-41	7.76586e-40	84.0228
IFITM3	-1.90192	13.5425	-15.1737	1.23606e-41	9.3924e-40	83.8312
CIITA	-2.1045	9.36546	-15.1717	1.25995e-41	9.54875e-40	83.8121
JAK3	-1.4472	9.42541	-15.1693	1.28966e-41	9.74827e-40	83.789
TRBV6-5	-2.05571	2.52413	-15.1336	1.82791e-41	1.37806e-39	83.4424
ICAM1	-2.29687	10.5138	-15.129	1.91186e-41	1.43759e-39	83.3977
TRAV8-2	-1.88355	2.03285	-15.119	2.10936e-41	1.58197e-39	83.3
ABCD2	-2.2321	3.88069	-15.1081	2.34639e-41	1.75516e-39	83.1942
RNASE2	-2.32063	4.15856	-15.0822	3.02154e-41	2.25433e-39	82.9429
PTGDR	-2.04994	3.21646	-15.0752	3.23324e-41	2.40605e-39	82.8756
FCRL6	-2.17044	3.74902	-15.0637	3.61847e-41	2.68578e-39	82.7637
GIMAP1	-1.55887	7.20468	-15.0543	3.96696e-41	2.93687e-39	82.6724
OR2I1P	-3.48522	5.78034	-15.0518	4.06598e-41	3.00247e-39	82.6479
CELF2	-1.99791	8.42217	-15.0449	4.34906e-41	3.20329e-39	82.581
HLA-B	-1.80101	15.9989	-15.0254	5.25545e-41	3.86101e-39	82.3929
EPSTI1	-2.20952	9.93311	-15.0111	6.04242e-41	4.42788e-39	82.2542
TRIM22	-1.96853	10.5714	-15.0044	6.45031e-41	4.71478e-39	82.1893
BATF2	-2.45793	7.92137	-14.953	1.06447e-40	7.76096e-39	81.6915
APOL3	-1.72258	10.0776	-14.9258	1.38759e-40	1.00912e-38	81.4281
ARHGAP15	-1.75284	7.24371	-14.9139	1.55761e-40	1.12991e-38	81.3132
TRAV8-3	-1.84818	2.03676	-14.9127	1.57681e-40	1.14097e-38	81.3011
CD300E	-2.66197	5.69737	-14.9113	1.59825e-40	1.15359e-38	81.2876
NAPSB	-2.02707	7.10963	-14.9099	1.62014e-40	1.16604e-38	81.2741
PIK3CD	-1.73177	9.07854	-14.9097	1.6236e-40	1.16604e-38	81.272
TRAV12-1	-1.87644	1.70186	-14.8799	2.16764e-40	1.55288e-38	80.9848
AC104820.2	-1.81853	2.14736	-14.8735	2.30805e-40	1.64937e-38	80.9225
MEFV	-2.28332	4.65102	-14.8096	4.29435e-40	3.06121e-38	80.3055
CCL4L1	-2.57638	6.06312	-14.8082	4.35346e-40	3.09569e-38	80.2919
FPR2	-2.61302	4.27325	-14.8055	4.46753e-40	3.16897e-38	80.2662
TESPA1	-1.98694	5.69544	-14.803	4.57734e-40	3.23889e-38	80.2421
CSF2RB	-2.11331	8.39251	-14.7976	4.82417e-40	3.40518e-38	80.1899
PDE4B	-1.97806	8.04496	-14.7962	4.89038e-40	3.44347e-38	80.1764
STAB1	-1.6459	10.9601	-14.795	4.95029e-40	3.47716e-38	80.1643
TMEM176B	-2.0694	10.4408	-14.7862	5.3891e-40	3.77617e-38	80.0799
RP11-219E7.1	-1.76175	2.24182	-14.7856	5.42238e-40	3.79027e-38	80.0738
ARHGAP25	-1.38417	8.50927	-14.7838	5.51854e-40	3.84814e-38	80.0563
RP11-10J5.1	-1.73579	1.17146	-14.7456	7.99421e-40	5.561e-38	79.688
FAM20A	-2.27471	7.9702	-14.743	8.19707e-40	5.68837e-38	79.6631
GPR132	-1.96771	7.29777	-14.7388	8.53849e-40	5.91106e-38	79.6226
WARS	-1.90262	12.8181	-14.7376	8.63595e-40	5.96419e-38	79.6113
AC011899.9	-2.03422	4.507	-14.7114	1.11282e-39	7.66703e-38	79.3594
TLR1	-2.0823	6.67995	-14.7001	1.24175e-39	8.53491e-38	79.2505
TRAV21	-1.99159	1.95322	-14.688	1.39631e-39	9.57439e-38	79.1339
CSF2RA	-2.16138	7.53611	-14.6788	1.5272e-39	1.0447e-37	79.0449
TNFRSF4	-1.58107	7.08215	-14.6728	1.61803e-39	1.10421e-37	78.9875
IFITM1	-2.17652	11.2958	-14.6692	1.67579e-39	1.14092e-37	78.9526
TRGC1	-2.10574	3.06086	-14.6612	1.81071e-39	1.22987e-37	78.8757
KIR2DL4	-2.6254	3.53205	-14.6548	1.92564e-39	1.30486e-37	78.8145
B2M	-1.45869	16.4607	-14.6298	2.45272e-39	1.65812e-37	78.5742
TRAV8-4	-1.86375	1.90955	-14.627	2.51962e-39	1.69936e-37	78.5474
CTC-251I16.1	-2.33391	5.93417	-14.6184	2.74038e-39	1.84393e-37	78.464
TRBV4-1	-1.87107	1.68116	-14.6167	2.78442e-39	1.8692e-37	78.4481
TAP1	-1.87219	12.5606	-14.6123	2.90687e-39	1.94686e-37	78.4054
FLI1	-1.46043	8.63979	-14.5869	3.71426e-39	2.48183e-37	78.1619
TMC8	-1.50345	9.01451	-14.5857	3.75943e-39	2.50333e-37	78.1498
HLA-DOB	-2.17813	6.27893	-14.5855	3.76382e-39	2.50333e-37	78.1487
FCGR2B	-2.12165	7.11845	-14.5745	4.18685e-39	2.77827e-37	78.0429
SECTM1	-2.48019	9.31546	-14.538	5.95945e-39	3.94543e-37	77.6921
TRAV14DV4	-1.79287	1.52074	-14.5309	6.38068e-39	4.21461e-37	77.6243
HLA-DMA	-1.70461	11.1427	-14.5123	7.63321e-39	5.03041e-37	77.4462
RP11-693N9.2	-1.50888	5.47997	-14.4954	8.98673e-39	5.90888e-37	77.284
EOMES	-2.38197	4.55191	-14.4903	9.44369e-39	6.19519e-37	77.2347
TNFSF14	-2.09375	4.97469	-14.4466	1.43944e-38	9.42145e-37	76.816
P2RX7	-1.93545	6.44165	-14.4375	1.57062e-38	1.02568e-36	76.7293
TRBV11-2	-1.77393	1.68426	-14.404	2.16978e-38	1.41374e-36	76.4083
S1PR4	-1.75094	6.39631	-14.4017	2.21703e-38	1.44127e-36	76.3869
TRBV12-4	-1.77101	1.67762	-14.3941	2.38617e-38	1.54773e-36	76.3138
TRBV5-6	-1.78424	1.75242	-14.39	2.48073e-38	1.60545e-36	76.2752
MPP1	-1.8157	8.71252	-14.3815	2.69362e-38	1.73743e-36	76.1934
VNN2	-2.2385	5.29553	-14.3814	2.69672e-38	1.73743e-36	76.1923
PTCRA	-1.68959	2.10128	-14.3773	2.80348e-38	1.80217e-36	76.1537
TSPAN32	-1.82301	4.54623	-14.3689	3.04173e-38	1.95097e-36	76.0727
MFNG	-1.49354	8.02725	-14.3327	4.30705e-38	2.75642e-36	75.7271
TRBV3-1	-1.86492	1.89113	-14.3149	5.11063e-38	3.26344e-36	75.5572
PRAM1	-1.52206	5.93904	-14.295	6.1837e-38	3.93992e-36	75.3678
CCR4	-2.40485	5.08951	-14.2758	7.43631e-38	4.72755e-36	75.1846
ARRDC5	-1.70871	2.70247	-14.258	8.82259e-38	5.59651e-36	75.0148
TRAV9-2	-1.7694	1.79571	-14.2561	8.98523e-38	5.68716e-36	74.9966
RP11-8L8.2	-1.65321	2.17569	-14.2532	9.24402e-38	5.83812e-36	74.9684
TRAV3	-1.83466	1.88911	-14.2376	1.07317e-37	6.76286e-36	74.8202
TRBV18	-1.90839	2.0789	-14.226	1.20006e-37	7.54595e-36	74.7092
ISG20	-1.71154	9.16603	-14.2256	1.20462e-37	7.55815e-36	74.7054
RP11-497H16.7	-1.54042	1.83121	-14.2186	1.28819e-37	8.0649e-36	74.6388
FOLR2	-2.21752	7.92757	-14.2172	1.30572e-37	8.15691e-36	74.6253
IL15	-1.65201	7.28039	-14.193	1.64531e-37	1.02561e-35	74.3957
ADAP2	-1.45328	8.40984	-14.187	1.74343e-37	1.08443e-35	74.3382
BATF3	-1.6469	5.88381	-14.1846	1.78464e-37	1.10767e-35	74.315
CHRM3-AS2	-2.01835	3.08623	-14.1801	1.86231e-37	1.15339e-35	74.2726
CD300LB	-1.89971	4.17693	-14.1448	2.6122e-37	1.61435e-35	73.9365
C5AR2	-2.08124	5.51856	-14.1305	2.995e-37	1.84696e-35	73.8007
CTB-61M7.2	-2.07593	2.44462	-14.1252	3.1506e-37	1.93876e-35	73.7504
PLXNC1	-1.5917	8.76368	-14.1176	3.38835e-37	2.08062e-35	73.6781
ANXA6	-1.80463	11.3098	-14.1155	3.45632e-37	2.11784e-35	73.6584
MZB1	-2.99522	7.38481	-14.1002	4.00093e-37	2.44634e-35	73.513
TRPV2	-1.63045	8.70355	-14.0795	4.87639e-37	2.97532e-35	73.3165
TRBV7-3	-1.66995	1.8456	-14.0729	5.19199e-37	3.16118e-35	73.2542
PLA2G2D	-3.47025	4.45674	-14.0678	5.45478e-37	3.31418e-35	73.2051
CCR8	-2.14655	3.19056	-14.059	5.93172e-37	3.59637e-35	73.1219
PLA2G7	-1.87459	7.88104	-14.0514	6.37786e-37	3.85874e-35	73.0498
S100B	-2.27853	6.37886	-14.0431	6.9034e-37	4.16795e-35	72.9712
CTA-384D8.35	-2.55667	5.24554	-14.0184	8.73619e-37	5.26347e-35	72.7373
FGD2	-1.72029	7.96477	-13.9629	1.48404e-36	8.92249e-35	72.211
SOD2	-1.52851	13.3946	-13.9571	1.5681e-36	9.40826e-35	72.1562
TRAV16	-1.58957	1.40739	-13.9477	1.71457e-36	1.02657e-34	72.0676
PLEKHO2	-1.06785	10.3832	-13.9379	1.88139e-36	1.12411e-34	71.9753
STX11	-1.74881	6.8568	-13.9361	1.91424e-36	1.14137e-34	71.9581
STAP1	-2.10655	3.84362	-13.9291	2.04715e-36	1.2181e-34	71.8915
CCR1	-1.98501	7.78902	-13.9149	2.34207e-36	1.39071e-34	71.7578
TRBV7-6	-1.63857	1.48265	-13.9105	2.44334e-36	1.44786e-34	71.7157
HLA-DOA	-2.28391	9.1737	-13.9096	2.46482e-36	1.45758e-34	71.7071
FLT3	-2.03862	3.6118	-13.9003	2.69143e-36	1.58833e-34	71.6197
TRBV2	-1.86801	1.91368	-13.8643	3.78937e-36	2.2317e-34	71.2799
CD40LG	-2.03081	3.49584	-13.848	4.42608e-36	2.60136e-34	71.1256
TNFRSF8	-2.02329	5.11251	-13.8431	4.63743e-36	2.72003e-34	71.0793
ATP8B4	-1.59824	6.4386	-13.8315	5.17915e-36	3.03159e-34	70.9696
LINC00861	-2.16781	4.29743	-13.8176	5.90733e-36	3.45081e-34	70.8389
KCNA3	-2.04483	3.29927	-13.8161	5.98969e-36	3.49185e-34	70.8252
CCL13	-2.66083	6.12012	-13.7686	9.40632e-36	5.47258e-34	70.3769
LGALS2	-1.88779	5.16097	-13.7643	9.79498e-36	5.68721e-34	70.3367
AC079767.4	-2.11095	2.49264	-13.7461	1.16403e-35	6.74505e-34	70.1653
GYPC	-1.79346	8.45051	-13.732	1.33e-35	7.69129e-34	70.0329
TRGV5	-1.99302	2.71014	-13.7057	1.707e-35	9.85169e-34	69.785
HLA-DQB2	-2.4015	8.10259	-13.704	1.73405e-35	9.9878e-34	69.7694
SUSD3	-1.90781	6.58415	-13.6829	2.11774e-35	1.21734e-33	69.5709
TRAV22	-1.50664	1.24885	-13.665	2.5083e-35	1.43897e-33	69.4028
RP11-284N8.3	-2.04999	4.57754	-13.6592	2.64944e-35	1.51693e-33	69.3485
RP5-1028K7.2	-1.9096	4.4431	-13.6576	2.68921e-35	1.53664e-33	69.3337
CLEC5A	-2.17733	6.20724	-13.6526	2.82042e-35	1.60842e-33	69.2864
NEXN	-1.84008	8.33907	-13.6505	2.87738e-35	1.63766e-33	69.2665
AC145110.1	-1.62597	2.39748	-13.6456	3.01332e-35	1.71165e-33	69.2207
STAT1	-1.63042	13.2685	-13.6363	3.28975e-35	1.86499e-33	69.1335
IGKV3-11	-3.74067	8.64802	-13.6348	3.33487e-35	1.88685e-33	69.12
AC006369.2	-1.50114	1.28987	-13.6327	3.40341e-35	1.92186e-33	69.0998
TRAV23DV6	-1.46656	1.24087	-13.6192	3.86759e-35	2.1797e-33	68.9728
TRBV4-2	-2.0286	2.04139	-13.6133	4.08784e-35	2.29933e-33	68.9178
TMEM106A	-1.66987	6.99038	-13.6129	4.1029e-35	2.3033e-33	68.9142
IGHG3	-3.72354	10.8425	-13.6095	4.23705e-35	2.37399e-33	68.8822
RP11-556E13.1	-1.76526	2.06519	-13.6041	4.45955e-35	2.4938e-33	68.8314
GLIPR1	-1.60561	9.18457	-13.592	5.00001e-35	2.79061e-33	68.7178
TRAV5	-1.49184	1.36496	-13.5771	5.75082e-35	3.20344e-33	68.5788
VAV1	-1.87905	8.08372	-13.5601	6.75061e-35	3.7531e-33	68.4197
AC109826.1	-1.67017	3.86923	-13.5465	7.6788e-35	4.26092e-33	68.2917
TRBV5-4	-1.73923	1.91776	-13.5453	7.7664e-35	4.30124e-33	68.2805
SAMD9L	-2.01333	9.67827	-13.5339	8.63958e-35	4.77565e-33	68.1747
IGHV3-21	-3.71614	6.19486	-13.528	9.14067e-35	5.04295e-33	68.1187
IGHG1	-3.94475	13.7406	-13.5199	9.8597e-35	5.42925e-33	68.0435
CLEC7A	-2.11703	8.14895	-13.5116	1.06616e-34	5.85958e-33	67.9658
RP11-367G6.3	-1.76785	2.60128	-13.5073	1.10995e-34	6.08865e-33	67.9259
UBE2L6	-1.49484	11.9539	-13.4961	1.23419e-34	6.75731e-33	67.8205
GIMAP5	-1.73697	4.68294	-13.4812	1.41919e-34	7.75547e-33	67.6818
AXL	-1.85038	10.2592	-13.475	1.50421e-34	8.20448e-33	67.6241
VENTX	-1.94936	4.4278	-13.4725	1.54119e-34	8.39028e-33	67.5999
RP11-325F22.2	-1.94462	3.0974	-13.4673	1.61767e-34	8.79006e-33	67.5518
IGHM	-3.71555	9.80237	-13.4655	1.64604e-34	8.92737e-33	67.5346
IL27	-1.68686	2.76295	-13.4612	1.71399e-34	9.2784e-33	67.4944
L3MBTL4-AS1	-1.5649	2.44538	-13.4498	1.90636e-34	1.03004e-32	67.3888
GIMAP7	-1.53528	7.7254	-13.4416	2.06009e-34	1.11056e-32	67.3118
OSM	-2.12615	6.46102	-13.4414	2.06309e-34	1.11056e-32	67.3103
XIRP1	-2.70554	4.18505	-13.4063	2.87053e-34	1.54232e-32	66.9824
BIN1	-1.83502	9.67628	-13.4009	3.01863e-34	1.61887e-32	66.9324
EMR1	-2.51088	4.85003	-13.3872	3.43364e-34	1.83802e-32	66.8045
UNQ6494	-1.48891	2.02589	-13.3788	3.71525e-34	1.98507e-32	66.7262
TRBV27	-1.5461	1.25595	-13.3728	3.93149e-34	2.09672e-32	66.6701
LAP3	-1.23239	11.8596	-13.3652	4.22151e-34	2.24723e-32	66.5994
IGLC3	-3.61078	9.16459	-13.3594	4.45586e-34	2.36761e-32	66.5458
IRF1	-1.44059	11.7133	-13.3516	4.79263e-34	2.54186e-32	66.4734
PLA2G4C	-1.68479	7.06308	-13.3401	5.34116e-34	2.82757e-32	66.3658
SIRPB2	-1.89791	6.26865	-13.318	6.57063e-34	3.47207e-32	66.1601
IGKV4-1	-3.78419	8.33596	-13.3118	6.9629e-34	3.67261e-32	66.1025
CASS4	-1.52385	5.64482	-13.31	7.08109e-34	3.72812e-32	66.0858
PLCB2	-1.54276	8.70234	-13.2977	7.94068e-34	4.17306e-32	65.9721
GBP4	-1.83087	10.8297	-13.2888	8.63364e-34	4.52896e-32	65.889
BFSP2	-1.7059	1.83902	-13.28	9.37207e-34	4.90739e-32	65.8075
LINC00892	-1.75232	2.60859	-13.2709	1.02089e-33	5.33586e-32	65.7226
NCR1	-1.77607	2.68895	-13.2448	1.30235e-33	6.79462e-32	65.4809
TAP2	-1.35661	11.057	-13.2206	1.63318e-33	8.50523e-32	65.2561
TRAV20	-1.4403	1.15144	-13.2165	1.6962e-33	8.81748e-32	65.2185
CTB-114C7.4	-1.47841	1.70134	-13.212	1.76886e-33	9.17862e-32	65.1769
CCL2	-2.03762	9.05559	-13.2103	1.79725e-33	9.30915e-32	65.1611
CCL23	-2.09876	3.15083	-13.1918	2.1361e-33	1.10444e-31	64.9896
TRAV41	-1.4567	1.392	-13.1896	2.18061e-33	1.12544e-31	64.9691
SIRPA	-1.77934	10.2822	-13.1866	2.24317e-33	1.15565e-31	64.941
GNG2	-1.58391	8.15528	-13.163	2.7954e-33	1.43759e-31	64.7225
MILR1	-1.83644	6.59129	-13.161	2.84834e-33	1.4622e-31	64.7039
CD72	-1.60406	7.0383	-13.1587	2.90852e-33	1.49043e-31	64.6832
PTRF	-1.70894	12.8291	-13.1357	3.60373e-33	1.84341e-31	64.4704
PPP1R16B	-1.5767	7.6177	-13.1207	4.14395e-33	2.11599e-31	64.3317
BIRC3	-2.04524	9.71086	-13.1173	4.27756e-33	2.18035e-31	64.3002
MT2A	-2.36088	12.0388	-13.1161	4.32369e-33	2.19996e-31	64.2896
AF127936.5	-1.55379	1.80487	-13.1118	4.50258e-33	2.28694e-31	64.2493
AC104654.2	-2.01011	2.13772	-13.1079	4.66948e-33	2.36754e-31	64.2132
LGALS17A	-2.77187	2.8752	-13.1051	4.79344e-33	2.42612e-31	64.1872
IL10	-2.01842	4.51713	-13.1037	4.85319e-33	2.45205e-31	64.1749
NNMT	-2.46744	10.7149	-13.1032	4.87582e-33	2.45917e-31	64.1702
SOCS1	-1.59214	7.65654	-13.0788	6.11974e-33	3.08116e-31	63.9447
IGLV1-51	-3.09345	7.36603	-13.0694	6.67566e-33	3.35519e-31	63.8584
TNFAIP6	-2.45772	6.73375	-13.0647	6.97491e-33	3.49949e-31	63.8148
CLEC9A	-1.78227	2.69924	-13.0175	1.08181e-32	5.41827e-31	63.3791
TLR10	-2.18484	4.15074	-13.0167	1.08941e-32	5.44688e-31	63.3722
PTGS1	-2.4605	9.21733	-13.0164	1.09255e-32	5.4531e-31	63.3693
IGKC	-3.571	12.9726	-13.0157	1.09981e-32	5.47986e-31	63.3627
GPRIN3	-1.55441	7.94207	-13.0101	1.15848e-32	5.76219e-31	63.3111
CD274	-2.22686	7.79464	-12.9898	1.39879e-32	6.94546e-31	63.124
IGHV3-33	-3.49578	5.66536	-12.9855	1.4546e-32	7.21014e-31	63.0852
NLRC4	-1.08026	6.02878	-12.9781	1.55794e-32	7.70914e-31	63.0171
TGM2	-2.24416	12.6686	-12.9611	1.8241e-32	9.01068e-31	62.8605
IGHV3-30	-3.56197	6.37042	-12.9599	1.84482e-32	9.09742e-31	62.8493
GFPT2	-2.88861	7.68644	-12.9501	2.02035e-32	9.94602e-31	62.7591
GPR82	-1.77031	3.90663	-12.924	2.57196e-32	1.26399e-30	62.5194
MS4A7	-1.84483	9.00071	-12.9234	2.58551e-32	1.26849e-30	62.5142
RP11-1149M10.2	-1.30898	1.43721	-12.9168	2.75018e-32	1.34698e-30	62.4529
CLEC6A	-1.51734	1.33366	-12.9132	2.84211e-32	1.38964e-30	62.4203
RARRES3	-2.34422	10.1134	-12.9111	2.89888e-32	1.415e-30	62.4007
CD70	-2.42906	4.50157	-12.9046	3.07834e-32	1.50005e-30	62.3411
TRBV14	-1.4622	1.24067	-12.892	3.45799e-32	1.68221e-30	62.2256
IGHV4-61	-2.91128	3.51105	-12.8889	3.55786e-32	1.72635e-30	62.1974
CHI3L1	-3.27131	9.49008	-12.8888	3.56072e-32	1.72635e-30	62.1966
DOK3	-1.2963	8.05156	-12.8882	3.58182e-32	1.73366e-30	62.1907
MMP9	-2.86823	9.34196	-12.8799	3.86784e-32	1.86896e-30	62.1144
IGHV4-34	-3.42583	6.01894	-12.8774	3.95788e-32	1.90926e-30	62.0916
HS3ST3B1	-2.074	6.29488	-12.8709	4.20214e-32	2.0237e-30	62.0322
RP5-1171I10.5	-1.97614	4.9672	-12.8687	4.28723e-32	2.06123e-30	62.0123
NCF4	-1.53933	8.7481	-12.8678	4.32294e-32	2.07494e-30	62.004
GPR68	-1.89634	8.50389	-12.8666	4.37299e-32	2.09547e-30	61.9926
TMEM156	-1.76386	4.97742	-12.8643	4.46676e-32	2.13685e-30	61.9715
KLRC2	-2.15474	2.38939	-12.8618	4.56903e-32	2.18215e-30	61.9491
MMP25	-1.56492	6.84258	-12.8492	5.13302e-32	2.44745e-30	61.8335
HLA-A	-1.56178	15.4747	-12.8436	5.40598e-32	2.57333e-30	61.7821
IGKV1-5	-3.64539	8.27706	-12.8377	5.71056e-32	2.71383e-30	61.7277
HLA-E	-1.01161	14.9326	-12.8327	5.97983e-32	2.83712e-30	61.682
IGLV1-40	-3.64989	7.50096	-12.8298	6.14243e-32	2.90947e-30	61.6553
TRAV25	-1.38484	1.09236	-12.8264	6.33475e-32	2.99564e-30	61.6247
TRBV15	-1.48195	1.11806	-12.8181	6.84003e-32	3.22928e-30	61.5486
IGLV2-14	-3.5765	7.48357	-12.8131	7.1633e-32	3.37636e-30	61.5027
ODF3B	-1.3729	9.31595	-12.811	7.30528e-32	3.43766e-30	61.4833
VCAM1	-1.94476	9.18352	-12.8099	7.3758e-32	3.46518e-30	61.4737
IL12B	-1.6624	1.85549	-12.8082	7.49593e-32	3.51588e-30	61.4577
ACP5	-1.4045	10.7419	-12.8045	7.75329e-32	3.63068e-30	61.4242
CXCR4	-1.52327	10.2739	-12.7984	8.19968e-32	3.83348e-30	61.3686
CEBPE	-1.552	1.95605	-12.7867	9.13313e-32	4.26297e-30	61.2616
TRGV2	-1.33241	1.0897	-12.7811	9.62193e-32	4.48385e-30	61.2099
CD8B	-2.32899	5.81442	-12.7712	1.05348e-31	4.90133e-30	61.1199
RP11-686D22.10	-1.67807	2.33435	-12.7682	1.08274e-31	5.02934e-30	61.0927
EMR4P	-1.67857	3.02733	-12.7529	1.24648e-31	5.7806e-30	60.9529
AC004988.1	-1.74064	2.38104	-12.7468	1.31867e-31	6.10552e-30	60.8971
KLRC1	-2.13409	3.78189	-12.7408	1.39329e-31	6.44069e-30	60.8424
VIM	-1.56711	13.6976	-12.7314	1.51934e-31	7.01211e-30	60.7565
TRAV1-2	-1.60173	1.49923	-12.7289	1.55431e-31	7.16202e-30	60.7339
GPR55	-1.74492	3.60201	-12.7235	1.63387e-31	7.51657e-30	60.6844
C15orf53	-1.25377	1.08938	-12.7156	1.75648e-31	8.06774e-30	60.6125
RTP5	-1.61459	1.49557	-12.7139	1.78466e-31	8.18412e-30	60.5967
TRAV8-1	-1.49439	1.25813	-12.7092	1.86439e-31	8.53617e-30	60.5534
IGLC2	-3.32739	9.94471	-12.7089	1.86922e-31	8.5447e-30	60.5508
TMEM176A	-1.85882	9.62977	-12.7051	1.93471e-31	8.83008e-30	60.5166
AC021188.4	-1.47904	2.23505	-12.6961	2.10235e-31	9.58e-30	60.4341
IGHV3-23	-3.61563	7.68214	-12.6875	2.27502e-31	1.03504e-29	60.3558
LAIR2	-1.94149	3.23259	-12.6743	2.5687e-31	1.16681e-29	60.2353
IGLV3-19	-3.70791	7.11741	-12.664	2.82118e-31	1.27948e-29	60.1423
TRBV24-1	-1.47873	1.36356	-12.6549	3.06838e-31	1.38941e-29	60.0589
AC017002.1	-1.51438	2.95927	-12.6527	3.13143e-31	1.41573e-29	60.0387
SP110	-1.1744	8.34836	-12.6481	3.26394e-31	1.47332e-29	59.9976
IGKV3-20	-3.7088	8.67762	-12.6411	3.48198e-31	1.56929e-29	59.9334
TRAV36DV7	-1.38204	1.22355	-12.6333	3.73877e-31	1.68239e-29	59.8628
VMO1	-1.74611	6.28854	-12.6267	3.97404e-31	1.78547e-29	59.8022
IGLV3-25	-3.74966	6.96146	-12.6103	4.61609e-31	2.0707e-29	59.6536
IGLV6-57	-3.57014	6.46998	-12.6095	4.64986e-31	2.0826e-29	59.6464
CCL19	-3.1845	6.03721	-12.6003	5.06123e-31	2.26333e-29	59.5623
TTC24	-1.90129	2.5134	-12.5988	5.13121e-31	2.29106e-29	59.5486
ADAM19	-2.1045	9.77041	-12.5966	5.23277e-31	2.33279e-29	59.5292
IGLL5	-3.47853	8.09801	-12.5963	5.25027e-31	2.33698e-29	59.5259
CD69	-2.20837	6.99362	-12.583	5.92498e-31	2.63323e-29	59.4059
IGHGP	-3.35775	8.33094	-12.5776	6.22624e-31	2.76286e-29	59.3567
IFIT3	-2.03919	10.3251	-12.5534	7.7692e-31	3.44223e-29	59.137
FAM20C	-1.94748	9.69178	-12.5491	8.08342e-31	3.57595e-29	59.0976
IGLV2-23	-3.53379	7.22088	-12.5456	8.34315e-31	3.68519e-29	59.0662
GNB4	-1.6433	9.39581	-12.5325	9.40413e-31	4.14747e-29	58.9475
PIK3CD-AS1	-1.351	1.20814	-12.5319	9.45719e-31	4.16449e-29	58.9419
TRGV3	-1.36595	1.27627	-12.5159	1.09467e-30	4.81305e-29	58.7967
TM6SF1	-1.41004	5.34072	-12.5114	1.13979e-30	4.99818e-29	58.7567
ZEB2	-1.50494	9.33456	-12.5114	1.14025e-30	4.99818e-29	58.7563
GPR25	-1.83646	2.20069	-12.5092	1.16282e-30	5.08936e-29	58.7368
MARCO	-3.03343	5.91375	-12.5022	1.2405e-30	5.4211e-29	58.6726
SLC11A1	-1.54092	8.47297	-12.5018	1.24438e-30	5.42983e-29	58.6695
IL18BP	-1.0982	9.14549	-12.4833	1.47305e-30	6.41789e-29	58.5021
FCGR2C	-1.73696	5.76785	-12.4607	1.80985e-30	7.87339e-29	58.2978
IGHV4-39	-3.60006	7.09036	-12.4584	1.84918e-30	8.03237e-29	58.2765
AP000476.1	-1.6186	1.99566	-12.4544	1.91646e-30	8.31209e-29	58.241
CCL7	-2.29611	2.80584	-12.4503	1.98952e-30	8.61597e-29	58.2039
CEACAM3	-1.81125	2.85435	-12.4429	2.12854e-30	9.20416e-29	58.1369
CTD-2006K23.1	-1.41632	1.69238	-12.4348	2.29205e-30	9.89638e-29	58.0634
CASP1	-1.79427	9.55258	-12.4256	2.49098e-30	1.07392e-28	57.9809
CFB	-2.03861	8.24388	-12.417	2.6954e-30	1.16031e-28	57.9026
C3	-2.44392	12.4823	-12.4156	2.72838e-30	1.17275e-28	57.8905
GFI1	-1.79665	6.23217	-12.4132	2.78946e-30	1.19722e-28	57.8686
HLA-DQA2	-2.75897	8.13818	-12.3971	3.22921e-30	1.3839e-28	57.7233
CD79A	-2.73923	6.61984	-12.3949	3.29431e-30	1.4097e-28	57.7035
VNN1	-2.35065	4.77093	-12.3855	3.58791e-30	1.53306e-28	57.6188
TNFRSF17	-2.45368	3.59161	-12.3803	3.76281e-30	1.60541e-28	57.5716
CLNK	-1.67472	3.67279	-12.3789	3.81102e-30	1.62357e-28	57.5589
AC010518.2	-1.51617	1.26021	-12.3744	3.96944e-30	1.68857e-28	57.5185
SPOCK2	-1.63678	9.66392	-12.3692	4.16146e-30	1.76764e-28	57.4717
ZBED2	-2.90302	5.99228	-12.368	4.20732e-30	1.78449e-28	57.4608
IGKV3-15	-3.43961	6.87299	-12.3571	4.64145e-30	1.96572e-28	57.3634
TSPAN4	-1.32585	9.86947	-12.3452	5.17431e-30	2.18818e-28	57.2555
CTD-2020K17.1	-1.57618	6.39775	-12.3315	5.85679e-30	2.47316e-28	57.1326
FCRL5	-2.85035	5.15044	-12.3272	6.09019e-30	2.56796e-28	57.0938
TRAV6	-1.33592	1.0896	-12.3057	7.40046e-30	3.11457e-28	56.9005
P2RY12	-1.92484	2.63408	-12.3056	7.40818e-30	3.11457e-28	56.8995
IFI35	-1.31397	10.8371	-12.3009	7.72816e-30	3.24436e-28	56.8575
IGHV1-69-2	-3.45527	5.57367	-12.2981	7.93026e-30	3.32436e-28	56.8319
DPYD	-2.09297	9.09927	-12.2888	8.62633e-30	3.6109e-28	56.7484
MSN	-1.65741	12.9858	-12.2865	8.80494e-30	3.68031e-28	56.7281
FAP	-2.44189	8.20151	-12.2808	9.26951e-30	3.86888e-28	56.6771
RP11-1008C21.1	-1.97384	3.40281	-12.2765	9.63687e-30	4.01638e-28	56.6385
IGLV1-44	-3.55254	6.8628	-12.2637	1.0827e-29	4.50587e-28	56.523
CCDC71L	-1.4062	10.0694	-12.2598	1.12136e-29	4.66004e-28	56.4882
MSC	-2.15852	8.06266	-12.2508	1.21618e-29	5.04679e-28	56.4077
TNFSF4	-1.82351	6.54107	-12.2447	1.28503e-29	5.32484e-28	56.353
RP1-47M23.3	-1.71783	2.06863	-12.2348	1.40583e-29	5.81703e-28	56.2639
LILRA4	-1.9547	3.25216	-12.2197	1.61004e-29	6.65245e-28	56.1293
SH2B3	-1.16987	9.9485	-12.2104	1.75165e-29	7.22717e-28	56.0457
HCP5	-1.89559	10.1427	-12.2088	1.77698e-29	7.32123e-28	56.0315
FCN1	-2.038	5.96937	-12.2038	1.86016e-29	7.65296e-28	55.9861
RP5-1031D4.3	-1.65635	2.76606	-12.2036	1.86356e-29	7.656e-28	55.9843
RP11-47L3.1	-1.64345	3.74391	-12.186	2.18242e-29	8.95321e-28	55.8276
DCSTAMP	-2.03994	2.55021	-12.1841	2.22095e-29	9.09831e-28	55.8102
IGLV3-21	-3.85469	7.89607	-12.1773	2.36169e-29	9.66113e-28	55.7493
SPHK1	-2.03478	9.67273	-12.1763	2.38307e-29	9.73477e-28	55.7403
IGSF21	-2.02976	5.19108	-12.1737	2.43976e-29	9.95221e-28	55.717
CTD-2288O8.1	-1.48032	1.38543	-12.1634	2.67601e-29	1.09005e-27	55.6253
MCOLN2	-1.83634	6.06664	-12.1601	2.7575e-29	1.12166e-27	55.5956
LILRP2	-1.65888	1.86153	-12.1543	2.90583e-29	1.18033e-27	55.5436
BTN3A3	-1.24701	9.81987	-12.1541	2.91091e-29	1.18072e-27	55.5418
TLR6	-1.80826	6.35699	-12.1445	3.17227e-29	1.28493e-27	55.4566
ITGA4	-1.802	7.39572	-12.1305	3.60029e-29	1.45625e-27	55.331
MEI1	-1.71891	6.19891	-12.1126	4.22731e-29	1.70746e-27	55.1717
SIGLEC12	-2.35155	4.39176	-12.108	4.40898e-29	1.77835e-27	55.13
RP4-728D4.2	-1.22888	3.61451	-12.1066	4.46392e-29	1.79799e-27	55.1177
IGHV3-48	-3.04897	4.37941	-12.1031	4.60717e-29	1.8531e-27	55.0864
RP11-452C13.1	-1.29559	1.43374	-12.0971	4.85958e-29	1.9519e-27	55.0335
P2RY6	-2.05378	7.92437	-12.0931	5.03839e-29	2.0209e-27	54.9976
IGHV5-51	-3.46313	7.15521	-12.0879	5.27805e-29	2.11408e-27	54.9515
IGLV3-1	-3.41696	6.2908	-12.0821	5.56286e-29	2.22507e-27	54.8994
GLT1D1	-1.81113	3.55931	-12.0678	6.32335e-29	2.52574e-27	54.7723
DBH-AS1	-1.83478	4.65759	-12.0624	6.63831e-29	2.64788e-27	54.7241
ANKRD29	-2.26632	5.63092	-12.0622	6.64928e-29	2.64858e-27	54.7224
IGKV1-8	-2.9601	3.92488	-12.0463	7.6692e-29	3.05062e-27	54.5809
RP6-159A1.4	-1.80796	4.05414	-12.0456	7.71785e-29	3.06574e-27	54.5746
IGHV1-24	-3.41183	5.46125	-12.0429	7.90491e-29	3.13572e-27	54.5509
TRGV4	-1.39523	1.48439	-12.0402	8.10165e-29	3.20935e-27	54.5265
SLC2A5	-1.81023	7.37534	-12.0355	8.44891e-29	3.34231e-27	54.4849
RAC2	-1.60856	10.6418	-12.0267	9.142e-29	3.61153e-27	54.4067
TRBV10-3	-1.58537	1.73533	-12.0255	9.2458e-29	3.64753e-27	54.3955
APOE	-2.04595	12.0488	-12.0181	9.87475e-29	3.89033e-27	54.3302
KIAA1755	-2.43702	6.29727	-12.0159	1.00774e-28	3.96473e-27	54.31
PRRX1	-2.36939	9.06112	-12.0096	1.06577e-28	4.18734e-27	54.2545
PLD4	-1.86128	5.56978	-12.0028	1.1324e-28	4.44304e-27	54.1943
ZNF80	-1.52672	1.88476	-11.987	1.30503e-28	5.1098e-27	54.0536
RP11-848P1.3	-1.24201	4.48159	-11.9869	1.30588e-28	5.1098e-27	54.053
JAZF1	-1.27584	8.40667	-11.9806	1.38211e-28	5.40072e-27	53.9967
IGHV3-11	-3.37613	5.90638	-11.9801	1.38776e-28	5.41546e-27	53.9926
RP11-222K16.2	-1.73753	3.33202	-11.9755	1.44682e-28	5.63827e-27	53.9513
IGHV3-15	-3.35224	6.34415	-11.9742	1.46304e-28	5.69379e-27	53.9403
IGHV1-46	-3.29935	5.99926	-11.973	1.47963e-28	5.75058e-27	53.9291
SIGLEC11	-1.77473	3.07075	-11.9718	1.49532e-28	5.80374e-27	53.9186
PARP15	-1.72767	5.89759	-11.9645	1.59592e-28	6.18587e-27	53.854
ST8SIA4	-1.34613	8.48334	-11.9633	1.6128e-28	6.24289e-27	53.8436
PLAUR	-1.51271	10.722	-11.9582	1.68777e-28	6.5243e-27	53.7985
IGHV4-59	-3.36355	6.41441	-11.954	1.75308e-28	6.76769e-27	53.7609
TRAV29DV5	-1.6645	2.08664	-11.9456	1.89021e-28	7.27787e-27	53.6862
AAED1	-1.22671	8.57577	-11.9456	1.89029e-28	7.27787e-27	53.6861
C19orf38	-1.33847	5.92474	-11.9254	2.26361e-28	8.70356e-27	53.5074
IGKV1-16	-3.20642	5.39008	-11.9043	2.73311e-28	1.04948e-26	53.3205
IDO2	-1.56881	2.41858	-11.8935	3.00984e-28	1.1542e-26	53.2248
DTHD1	-1.92701	2.72975	-11.8932	3.0171e-28	1.15544e-26	53.2224
LINC00152	-1.5815	8.81004	-11.8903	3.09484e-28	1.18364e-26	53.1972
IGLV1-47	-3.33063	6.57172	-11.8855	3.23226e-28	1.23456e-26	53.1541
CR1	-2.29337	4.94661	-11.857	4.16458e-28	1.58855e-26	52.9028
IGHV4-31	-3.14733	5.12273	-11.8565	4.18351e-28	1.59366e-26	52.8983
PRKCB	-1.92285	7.55667	-11.8508	4.39996e-28	1.6739e-26	52.8482
IGHV1-18	-3.50717	6.98611	-11.8465	4.57398e-28	1.73781e-26	52.8098
GAPT	-1.77994	4.35968	-11.8443	4.66528e-28	1.77016e-26	52.7902
ZMYND15	-1.28508	6.7218	-11.8423	4.74521e-28	1.79812e-26	52.7733
RP11-214O1.2	-1.83397	3.39375	-11.8375	4.95377e-28	1.87469e-26	52.7307
MIAT	-2.09277	7.15133	-11.8364	5.00196e-28	1.89044e-26	52.7211
RAB31	-1.47338	11.5897	-11.8256	5.50929e-28	2.07945e-26	52.6253
IGHG2	-3.27401	11.2975	-11.8199	5.79557e-28	2.18464e-26	52.575
FAS	-1.50039	8.87135	-11.8194	5.82179e-28	2.19166e-26	52.5705
RASGRP1	-1.8458	7.02192	-11.8191	5.8368e-28	2.19444e-26	52.568
IGHV4-28	-2.77172	3.86635	-11.8183	5.87753e-28	2.20687e-26	52.5611
TNFRSF13B	-2.21089	2.9817	-11.8151	6.04464e-28	2.26666e-26	52.5333
CTD-2506J14.1	-1.15626	1.04539	-11.814	6.10636e-28	2.28683e-26	52.5232
RSPO3	-2.73673	5.08684	-11.8118	6.22595e-28	2.32859e-26	52.504
CTD-2369P2.8	-1.73672	3.52343	-11.8098	6.33685e-28	2.36699e-26	52.4865
COL6A2	-1.91584	13.8697	-11.7988	6.98747e-28	2.60663e-26	52.3895
LCP1	-1.76873	12.05	-11.7968	7.11297e-28	2.65002e-26	52.3719
IGHV3-49	-3.30811	5.17207	-11.7937	7.31295e-28	2.721e-26	52.3444
SIGLEC8	-2.05515	3.96734	-11.7927	7.37847e-28	2.74184e-26	52.3356
ASB2	-1.83239	6.89587	-11.7925	7.39065e-28	2.74282e-26	52.3339
AC011515.2	-1.15339	1.04877	-11.7907	7.51219e-28	2.78435e-26	52.3177
CHST11	-1.86964	9.95864	-11.7825	8.07668e-28	2.98972e-26	52.2459
AC130469.1	-1.37975	2.38238	-11.7779	8.41024e-28	3.1092e-26	52.2058
LINC01480	-1.72079	3.95152	-11.769	9.10173e-28	3.36052e-26	52.1274
IGKV1-6	-3.09287	5.24318	-11.7677	9.2073e-28	3.39515e-26	52.116
PTAFR	-1.48949	9.36766	-11.7655	9.38892e-28	3.45769e-26	52.0966
LINC00968	-1.64884	2.02627	-11.7509	1.06917e-27	3.93245e-26	51.9677
IGHV1-69	-3.21589	4.16057	-11.738	1.19825e-27	4.40156e-26	51.8547
IGLV4-69	-3.3551	5.40739	-11.7317	1.26726e-27	4.64913e-26	51.7992
AC083949.1	-1.48252	1.82083	-11.721	1.39362e-27	5.10621e-26	51.705
CCDC141	-1.65799	3.13102	-11.7123	1.50498e-27	5.50722e-26	51.6287
LINC01146	-1.65726	2.42128	-11.712	1.5083e-27	5.51237e-26	51.6265
SYTL3	-1.1894	7.77104	-11.7111	1.52156e-27	5.55381e-26	51.6179
IGJ	-2.90508	9.52633	-11.706	1.59063e-27	5.79856e-26	51.5738
SAA1	-3.44174	6.8054	-11.7031	1.63284e-27	5.94491e-26	51.5479
RP11-326C3.7	-1.63194	3.49499	-11.6799	2.00491e-27	7.29032e-26	51.3443
HLA-C	-1.18779	15.7369	-11.6788	2.02436e-27	7.35176e-26	51.3348
RP11-701P16.5	-1.68035	2.23934	-11.6516	2.57258e-27	9.33094e-26	51.0971
C4B	-2.23561	6.69229	-11.6363	2.94457e-27	1.06668e-25	50.9632
HCLS1	-1.65592	10.7861	-11.6355	2.96613e-27	1.07314e-25	50.956
IGLV2-11	-3.22774	6.40759	-11.6328	3.03765e-27	1.09763e-25	50.9324
PPP1R18	-1.14063	11.7245	-11.6318	3.06476e-27	1.10604e-25	50.9236
TREML1	-1.44359	3.36406	-11.6287	3.15102e-27	1.13575e-25	50.896
SIRPB1	-2.00985	5.16097	-11.6252	3.249e-27	1.1696e-25	50.8657
IGLV3-9	-3.13895	4.36403	-11.6189	3.4342e-27	1.23473e-25	50.8107
RP11-89K11.1	-1.3629	2.53977	-11.6149	3.55667e-27	1.27716e-25	50.776
RP11-532F6.3	-1.47389	4.65228	-11.5765	4.98978e-27	1.78955e-25	50.4403
IGHJ3	-2.29919	2.73903	-11.5744	5.0831e-27	1.82075e-25	50.4219
RAB3IL1	-1.55103	8.02153	-11.5557	5.99264e-27	2.14387e-25	50.2587
HTRA3	-2.20808	10.2514	-11.5478	6.41934e-27	2.29368e-25	50.1905
LPXN	-1.29502	8.93	-11.5269	7.71565e-27	2.75344e-25	50.0082
AC011893.3	-1.29617	1.36627	-11.5217	8.07409e-27	2.87779e-25	49.9632
WISP1	-2.22529	7.49077	-11.5093	9.0088e-27	3.20698e-25	49.8546
44075	-1.17994	8.29458	-11.5049	9.36022e-27	3.32796e-25	49.8166
IGKV1-17	-3.23126	5.31255	-11.5034	9.48378e-27	3.36774e-25	49.8036
SDS	-1.70038	7.57147	-11.499	9.85726e-27	3.49605e-25	49.7653
OLFML3	-1.90458	9.12344	-11.4988	9.8791e-27	3.49949e-25	49.7631
CCDC80	-2.21114	10.484	-11.4889	1.07687e-26	3.80993e-25	49.6777
HSD11B1	-1.82902	6.02573	-11.4862	1.10252e-26	3.89333e-25	49.6543
RP11-345J18.2	-1.60533	3.06731	-11.4862	1.10315e-26	3.89333e-25	49.6538
NRROS	-1.30403	7.04955	-11.4784	1.18065e-26	4.16176e-25	49.5865
IGKV3D-11	-2.48167	3.08666	-11.4747	1.22015e-26	4.29574e-25	49.5538
IFI44L	-2.27423	9.80077	-11.4735	1.23265e-26	4.33443e-25	49.5437
RP11-405M12.4	-1.28329	3.04105	-11.4728	1.24e-26	4.35498e-25	49.5378
CTSB	-1.18179	15.2836	-11.4688	1.2846e-26	4.50611e-25	49.5028
DNAJC5B	-1.96499	3.66762	-11.4633	1.34767e-26	4.72159e-25	49.4553
KIAA0125	-2.4022	4.20917	-11.4287	1.82409e-26	6.37765e-25	49.1552
RP11-1070N10.3	-1.61419	2.04514	-11.4287	1.82478e-26	6.37765e-25	49.1548
ADAMTS2	-2.01756	9.89939	-11.4254	1.87784e-26	6.55512e-25	49.1264
ARSI	-2.51866	6.98997	-11.4236	1.90753e-26	6.65074e-25	49.1109
IGHV1-2	-3.32171	5.60812	-11.4234	1.91157e-26	6.65674e-25	49.1088
CPVL	-1.86441	8.75608	-11.4228	1.92054e-26	6.67992e-25	49.1041
IFIH1	-1.46313	9.84374	-11.4195	1.9776e-26	6.87007e-25	49.0751
POU2F2	-1.37319	7.98149	-11.418	2.0035e-26	6.95165e-25	49.0622
TRAV13-2	-1.49846	1.97958	-11.4126	2.10114e-26	7.28168e-25	49.0151
IGKV1OR2-108	-2.30021	3.12898	-11.4112	2.12601e-26	7.359e-25	49.0034
ATP10A	-1.6099	7.37391	-11.4024	2.29656e-26	7.93982e-25	48.9269
CLMP	-2.0417	8.88977	-11.3991	2.36237e-26	8.15754e-25	48.8989
IGHV3-53	-2.89222	4.39738	-11.3827	2.72764e-26	9.40759e-25	48.7564
AQP9	-2.19375	6.37138	-11.3808	2.77229e-26	9.55015e-25	48.7403
NTNG2	-1.46918	5.77565	-11.3759	2.89376e-26	9.95668e-25	48.6978
RGS10	-1.06918	9.95504	-11.3752	2.9104e-26	1.0002e-24	48.6921
TRDV1	-1.6014	1.27541	-11.3634	3.22682e-26	1.10762e-24	48.5898
IGHV3-43	-2.78355	3.86611	-11.3581	3.37987e-26	1.15877e-24	48.5439
TMEM173	-1.13768	10.727	-11.35	3.62697e-26	1.24201e-24	48.4739
RFTN1	-1.16023	10.0945	-11.3391	3.98637e-26	1.36346e-24	48.3803
MATK	-1.69716	6.23295	-11.3353	4.12116e-26	1.40789e-24	48.3473
CTC-378H22.2	-1.55798	2.63858	-11.3301	4.312e-26	1.47134e-24	48.3025
DSE	-1.5102	10.0386	-11.3242	4.54235e-26	1.54811e-24	48.2509
TRBV12-3	-1.3084	1.16536	-11.3199	4.71401e-26	1.60471e-24	48.2141
RAMP1	-2.22084	7.91818	-11.3142	4.95169e-26	1.68363e-24	48.1654
CTSK	-1.75142	10.9785	-11.3124	5.03193e-26	1.7089e-24	48.1494
CD79B	-1.76862	6.59362	-11.3072	5.26494e-26	1.78593e-24	48.1046
ANKRD44	-1.17676	8.20637	-11.3051	5.36282e-26	1.81699e-24	48.0863
IGHV3-20	-2.50477	2.78268	-11.2973	5.73782e-26	1.94176e-24	48.0193
IFIT2	-1.78835	8.9243	-11.2919	6.01549e-26	2.03334e-24	47.9725
GLT8D2	-1.62614	7.97218	-11.2879	6.22708e-26	2.10239e-24	47.9382
PIM2	-1.09771	9.88108	-11.2848	6.39387e-26	2.15617e-24	47.912
KCNAB2	-1.20232	9.37848	-11.2798	6.68189e-26	2.25066e-24	47.8683
P2RY8	-1.42997	7.17837	-11.2769	6.84727e-26	2.30367e-24	47.8441
IL6	-2.733	6.594	-11.2718	7.16264e-26	2.40696e-24	47.7995
ANTXRLP1	-1.25327	1.13087	-11.2676	7.42924e-26	2.49364e-24	47.7633
IGKV1-9	-3.21501	5.90725	-11.261	7.86234e-26	2.63594e-24	47.7071
AC079325.6	-1.43642	1.68357	-11.2587	8.02519e-26	2.68741e-24	47.6868
CTHRC1	-2.15862	10.103	-11.2423	9.24789e-26	3.09326e-24	47.5462
RP11-472N13.3	-1.2351	1.68796	-11.2339	9.94721e-26	3.32331e-24	47.474
LINC01215	-2.01532	3.57609	-11.2118	1.20504e-25	4.02131e-24	47.2839
LINC00528	-1.42226	3.63306	-11.2101	1.22247e-25	4.07476e-24	47.2697
NUGGC	-1.75502	4.02936	-11.1965	1.37546e-25	4.57941e-24	47.1528
CLIC2	-1.29115	8.09939	-11.1948	1.39525e-25	4.63992e-24	47.1387
CTD-2576D5.4	-1.41014	2.1207	-11.1898	1.45797e-25	4.84293e-24	47.0951
IGKJ5	-1.47134	1.36437	-11.1895	1.46127e-25	4.84829e-24	47.0929
PAPSS2	-1.36332	8.96337	-11.182	1.55867e-25	5.16549e-24	47.0289
TGFBI	-2.01452	12.5117	-11.1652	1.80318e-25	5.96893e-24	46.8845
KCTD12	-1.3319	10.9465	-11.1612	1.86545e-25	6.16799e-24	46.8509
IGHA1	-3.0749	12.1573	-11.1606	1.87657e-25	6.19762e-24	46.845
CD163L1	-1.62665	7.09357	-11.1599	1.88668e-25	6.22387e-24	46.8396
RSAD2	-1.96968	9.15117	-11.1548	1.97253e-25	6.49965e-24	46.7956
AEBP1	-2.11894	12.5271	-11.1536	1.99313e-25	6.56001e-24	46.7853
CD1D	-1.29414	5.78984	-11.1504	2.04827e-25	6.7338e-24	46.7582
CRYBB1	-1.36617	3.69478	-11.148	2.09231e-25	6.87075e-24	46.7371
RP11-340F14.6	-1.1481	1.44747	-11.1465	2.11854e-25	6.94896e-24	46.7248
OSMR	-1.83018	10.5607	-11.1384	2.27304e-25	7.44725e-24	46.655
IGKV1-27	-2.89703	4.97967	-11.1165	2.74574e-25	8.98574e-24	46.4678
RTN1	-1.73912	5.88718	-11.1025	3.09724e-25	1.01131e-23	46.3485
LINC01150	-1.19249	1.61089	-11.0966	3.25869e-25	1.06282e-23	46.2981
SERPINB9	-1.60965	9.49761	-11.0952	3.2982e-25	1.07449e-23	46.2862
RP11-81H14.2	-1.67269	3.2852	-11.0934	3.34876e-25	1.08973e-23	46.2711
IGHV3-73	-2.85483	4.49133	-11.0877	3.5165e-25	1.14302e-23	46.2227
RP11-327F22.1	-1.06952	1.33589	-11.0768	3.86223e-25	1.25398e-23	46.1297
ARHGAP22	-1.42358	7.31774	-11.0665	4.22227e-25	1.36934e-23	46.0414
IGLV9-49	-2.73112	3.41079	-11.0641	4.31022e-25	1.39629e-23	46.021
FCRL2	-2.24566	2.93217	-11.0636	4.32705e-25	1.40016e-23	46.0171
IFITM2	-1.32843	10.9452	-11.063	4.34903e-25	1.4057e-23	46.0121
TRGV7	-1.25766	1.45832	-11.0617	4.39853e-25	1.42011e-23	46.0009
SPIB	-2.40592	4.8844	-11.0608	4.43177e-25	1.42923e-23	45.9934
COL16A1	-1.82815	10.9767	-11.0592	4.49409e-25	1.44771e-23	45.9796
RP11-689B22.2	-1.29545	1.57911	-11.0544	4.68634e-25	1.50796e-23	45.9381
ASGR2	-1.51311	4.00776	-11.0494	4.89194e-25	1.57236e-23	45.8956
COL8A2	-1.80066	8.79836	-11.0481	4.94582e-25	1.5879e-23	45.8847
IGLV8-61	-2.9495	4.57436	-11.0466	5.00883e-25	1.60634e-23	45.8722
IGKV1-39	-2.21496	2.13466	-11.046	5.03489e-25	1.6129e-23	45.867
IGHV6-1	-2.40479	2.74218	-11.0452	5.06942e-25	1.62216e-23	45.8602
TRBC2	-1.97913	9.23897	-11.0419	5.21536e-25	1.66542e-23	45.8321
AL928768.3	-1.79116	1.99887	-11.0419	5.21618e-25	1.66542e-23	45.832
IGHV2-5	-2.6974	3.60541	-11.0322	5.66972e-25	1.80822e-23	45.7494
HLA-DRB9	-1.48108	2.03051	-11.0312	5.71666e-25	1.82117e-23	45.7412
RP11-383H13.1	-1.97476	6.5112	-11.0255	6.00661e-25	1.91143e-23	45.6922
XXYLT1-AS2	-1.44609	2.0119	-11.0253	6.01412e-25	1.91171e-23	45.6909
GPSM3	-1.24565	9.55622	-11.0241	6.07566e-25	1.92914e-23	45.6808
NRP2	-1.67805	10.1262	-11.0212	6.2321e-25	1.97663e-23	45.6557
MT2P1	-1.88147	3.33721	-11.0201	6.28968e-25	1.9927e-23	45.6465
CD1B	-1.69295	2.4361	-11.0143	6.6085e-25	2.09141e-23	45.5976
GPX8	-1.42523	9.56499	-11.0128	6.69618e-25	2.11683e-23	45.5845
PDPN	-1.86889	9.97831	-11.0063	7.08186e-25	2.2363e-23	45.529
DANCR	1.08932	10.9782	10.9968	7.68055e-25	2.4227e-23	45.4486
IGKV3OR2-268	-1.97973	2.40791	-10.9892	8.1974e-25	2.5829e-23	45.3841
AP000783.1	-1.4455	2.27278	-10.9842	8.55346e-25	2.69214e-23	45.342
IGLV3-16	-1.92196	1.94545	-10.9835	8.60708e-25	2.70606e-23	45.3358
EFEMP1	-2.59967	9.49739	-10.9791	8.93643e-25	2.80655e-23	45.2986
IL22RA2	-2.08591	2.82789	-10.9784	8.98885e-25	2.81993e-23	45.2928
DPT	-3.09131	6.17996	-10.9778	9.03964e-25	2.83278e-23	45.2872
IGLV3-27	-2.7927	3.64194	-10.9763	9.15115e-25	2.86461e-23	45.275
IRG1	-1.40987	1.16335	-10.9739	9.34793e-25	2.92303e-23	45.254
PIK3CG	-1.67185	6.02873	-10.9665	9.95258e-25	3.10872e-23	45.1919
P2RX1	-2.23571	5.94098	-10.9584	1.06705e-24	3.32935e-23	45.1229
PTPRJ	-1.20013	9.35382	-10.9554	1.09456e-24	3.4115e-23	45.0976
TNFAIP8L3	-1.82616	6.47778	-10.9525	1.1225e-24	3.4948e-23	45.0727
IGLV7-43	-2.71605	4.1036	-10.9519	1.12801e-24	3.50816e-23	45.0678
FKBP5	-1.59009	10.5707	-10.9361	1.29168e-24	4.01284e-23	44.9336
IGHG4	-3.35923	9.9126	-10.9322	1.33521e-24	4.14361e-23	44.9008
SULF1	-2.28657	10.8608	-10.932	1.33715e-24	4.14517e-23	44.8993
PSMB8	-1.17152	12.0272	-10.9265	1.40109e-24	4.33872e-23	44.853
ROR2	-2.29925	7.92605	-10.9215	1.46267e-24	4.52453e-23	44.8104
RP11-374F3.5	-1.2497	1.54922	-10.9141	1.55857e-24	4.81224e-23	44.7475
CARD17	-2.12623	2.55394	-10.914	1.55902e-24	4.81224e-23	44.7472
IGKV3D-15	-2.39799	2.93359	-10.8939	1.85169e-24	5.7095e-23	44.5768
LINC00944	-1.99825	2.87822	-10.892	1.8809e-24	5.79337e-23	44.5613
TLR7	-1.90615	6.05021	-10.8899	1.91626e-24	5.89598e-23	44.5428
F13A1	-2.01696	8.85203	-10.8782	2.11584e-24	6.5031e-23	44.4447
CHI3L2	-2.10512	6.7926	-10.8693	2.28316e-24	7.0099e-23	44.3693
CHST15	-1.79538	9.23249	-10.8682	2.30394e-24	7.06615e-23	44.3603
RP11-356I2.1	-1.09379	1.03754	-10.8642	2.38542e-24	7.30826e-23	44.3259
GIMAP6	-1.2041	8.51581	-10.8631	2.4068e-24	7.36593e-23	44.3171
FLNA	-1.45669	14.9182	-10.8583	2.50722e-24	7.66513e-23	44.2766
IGHV3-71	-1.80526	1.77274	-10.857	2.53519e-24	7.73578e-23	44.2656
RP11-290F5.1	-1.56917	3.79323	-10.857	2.5357e-24	7.73578e-23	44.2654
IGHV3-66	-2.54239	3.66195	-10.8411	2.90371e-24	8.8491e-23	44.1311
COPZ2	-1.52617	8.53914	-10.8381	2.9788e-24	9.06833e-23	44.1059
IGKV2-30	-2.37708	3.0973	-10.8297	3.1988e-24	9.7278e-23	44.0353
MT1L	-2.04239	5.28719	-10.824	3.35655e-24	1.01968e-22	43.9876
KSR2	2.49571	6.11392	10.8233	3.37775e-24	1.02396e-22	43.9814
CFP	-1.40302	5.884	-10.8146	3.63557e-24	1.10095e-22	43.9085
IGLV5-45	-2.69571	3.70113	-10.8058	3.91935e-24	1.18564e-22	43.8341
CTC-378H22.1	-1.33724	1.78314	-10.8025	4.0308e-24	1.21808e-22	43.8063
CRLF2	-1.34033	2.27222	-10.797	4.22195e-24	1.27451e-22	43.7604
FCAR	-1.59598	2.65688	-10.796	4.25863e-24	1.28423e-22	43.7518
IGLV2-8	-2.94263	5.51377	-10.793	4.3668e-24	1.31547e-22	43.727
IGHV4-55	-2.36413	3.23494	-10.7828	4.76482e-24	1.43388e-22	43.6406
FAM26E	-1.47593	7.24672	-10.7795	4.89877e-24	1.47265e-22	43.6131
RP13-452N2.1	-1.27362	1.34942	-10.7752	5.07953e-24	1.5254e-22	43.5772
SFMBT2	-1.3918	7.74864	-10.7738	5.14163e-24	1.54244e-22	43.5652
IGHV4-4	-2.45912	2.89683	-10.7709	5.2678e-24	1.57864e-22	43.5412
C5orf56	-1.0786	7.40803	-10.7675	5.42087e-24	1.62282e-22	43.5128
IGHV3-13	-2.61706	3.5871	-10.7609	5.73468e-24	1.71499e-22	43.4571
GGT5	-1.38155	9.76295	-10.7575	5.90079e-24	1.76283e-22	43.4288
IQGAP2	-1.50194	7.59327	-10.7532	6.1227e-24	1.82723e-22	43.3922
POSTN	-2.76012	11.5349	-10.7527	6.14528e-24	1.83207e-22	43.3886
C9orf139	-1.36051	4.17285	-10.7523	6.16623e-24	1.83641e-22	43.3852
IGKV1D-43	-1.85477	1.70275	-10.7374	6.99525e-24	2.08116e-22	43.2603
PRKCDBP	-1.36414	9.27733	-10.7357	7.09678e-24	2.10919e-22	43.246
IGHV1-58	-2.495	3.22878	-10.7299	7.45523e-24	2.21343e-22	43.1972
NME8	-1.51569	2.97707	-10.7297	7.46735e-24	2.21475e-22	43.1956
RASA3	-1.34645	9.21264	-10.7271	7.6334e-24	2.26167e-22	43.1738
MAFB	-1.48097	10.1607	-10.7225	7.93784e-24	2.34945e-22	43.1351
RP11-16E12.2	-1.88771	3.87116	-10.7179	8.25136e-24	2.43974e-22	43.0967
TNC	-2.22063	11.2497	-10.7164	8.35729e-24	2.46853e-22	43.0841
GPR18	-1.44261	4.10561	-10.7159	8.39569e-24	2.47733e-22	43.0795
AC007750.5	-1.61957	3.14064	-10.7156	8.4153e-24	2.48057e-22	43.0772
PATL2	-1.32782	5.49129	-10.7153	8.43878e-24	2.48495e-22	43.0745
RP11-960L18.1	-1.46312	2.089	-10.7138	8.54155e-24	2.51265e-22	43.0625
SRCIN1	1.9918	8.95839	10.7127	8.61963e-24	2.53303e-22	43.0535
HVCN1	-1.08731	7.54751	-10.7107	8.77341e-24	2.57559e-22	43.036
RP11-18H21.1	-1.55287	2.51314	-10.7084	8.9421e-24	2.62244e-22	43.0171
CTD-2313F11.1	-1.21776	1.12276	-10.7078	8.98856e-24	2.63338e-22	43.012
CTD-2575K13.6	-1.3534	2.42382	-10.7076	9.00628e-24	2.63589e-22	43.01
IGKV1-12	-2.35758	2.69669	-10.7006	9.55417e-24	2.79341e-22	42.9515
GPBAR1	-1.25005	5.33448	-10.6987	9.70868e-24	2.8357e-22	42.9356
ITGA5	-1.44885	12.0748	-10.6918	1.02861e-23	3.00131e-22	42.8784
CCIN	-1.57491	2.41981	-10.6912	1.03382e-23	3.01345e-22	42.8734
RP13-297E16.4	-1.63257	2.48039	-10.6867	1.07419e-23	3.12797e-22	42.8355
LRRK2	-1.66155	6.72223	-10.685	1.08977e-23	3.17012e-22	42.8212
ZNF436-AS1	1.12548	7.56116	10.6822	1.11606e-23	3.24333e-22	42.7976
C4A	-1.94384	6.59347	-10.6787	1.14917e-23	3.33619e-22	42.7687
CCL3L3	-1.7969	5.01017	-10.6759	1.17654e-23	3.41219e-22	42.7454
TLR2	-1.479	9.06823	-10.6728	1.20741e-23	3.49821e-22	42.7197
IGLV2-18	-2.36036	3.1626	-10.6543	1.41201e-23	4.08687e-22	42.5647
SUCNR1	-1.93457	5.03085	-10.6491	1.47451e-23	4.26349e-22	42.5218
TRAV19	-1.5461	2.64564	-10.6478	1.49159e-23	4.30856e-22	42.5104
TRAF1	-1.10181	9.09806	-10.6396	1.59724e-23	4.60912e-22	42.4426
CASP1P2	-2.03767	2.71148	-10.6337	1.67947e-23	4.84156e-22	42.3929
G0S2	-1.92279	8.55905	-10.6332	1.68541e-23	4.8538e-22	42.3894
HCG4P11	-1.49257	2.94758	-10.6325	1.69609e-23	4.8797e-22	42.3831
IGLV1-36	-2.77667	3.61471	-10.6316	1.70933e-23	4.91287e-22	42.3754
HMHA1	-1.00089	10.4806	-10.6279	1.76294e-23	5.06189e-22	42.3449
GPC6	-2.20163	7.63857	-10.622	1.85257e-23	5.31396e-22	42.2958
TRAV39	-1.14027	1.29824	-10.6119	2.01627e-23	5.77775e-22	42.2119
TRAV26-2	-1.15006	1.06783	-10.6004	2.22233e-23	6.35561e-22	42.1156
IGKV5-2	-2.20438	2.33246	-10.6001	2.22689e-23	6.36233e-22	42.1135
RP11-876N24.3	-1.34083	6.71113	-10.5937	2.35084e-23	6.70979e-22	42.0599
CCL21	-3.3226	6.38866	-10.5925	2.37464e-23	6.77101e-22	42.0499
OLR1	-2.33744	8.2238	-10.5892	2.44016e-23	6.95096e-22	42.023
SARDH	-1.37137	6.00494	-10.5856	2.51506e-23	7.15723e-22	41.993
SPATC1	-1.38293	2.88829	-10.5797	2.64276e-23	7.51322e-22	41.944
BIRC7	-1.7968	3.35838	-10.5739	2.77426e-23	7.87929e-22	41.8959
TPSAB1	-1.96205	7.29278	-10.5717	2.8272e-23	8.02173e-22	41.8772
RP11-404F10.2	-1.28173	1.87865	-10.5708	2.84946e-23	8.07693e-22	41.8694
TMEM200A	-1.61843	7.07512	-10.5681	2.91421e-23	8.25236e-22	41.8472
ST3GAL6	-1.3355	6.72938	-10.5665	2.95303e-23	8.35405e-22	41.8341
ANKRD55	-1.38431	2.19874	-10.5659	2.96881e-23	8.39046e-22	41.8288
FCRL4	-1.47478	1.39594	-10.5656	2.97491e-23	8.39944e-22	41.8268
LYL1	-1.05336	7.37202	-10.5643	3.00798e-23	8.48449e-22	41.8158
TGFB3	-1.5085	9.24802	-10.5631	3.03918e-23	8.56411e-22	41.8056
CTA-212A2.1	-1.3319	3.321	-10.5606	3.10404e-23	8.73834e-22	41.7847
COL6A1	-1.65692	13.5698	-10.5517	3.34267e-23	9.40092e-22	41.7113
GPR97	-1.6972	4.96396	-10.549	3.42002e-23	9.60908e-22	41.6887
RP11-212I21.2	-1.71656	2.82486	-10.5478	3.45333e-23	9.69321e-22	41.6791
ALDH1L2	-1.91378	7.3783	-10.5401	3.68584e-23	1.03358e-21	41.6146
CALD1	-1.44439	12.6035	-10.531	3.97681e-23	1.11409e-21	41.5394
TWIST2	-2.06271	5.46613	-10.5287	4.05267e-23	1.13423e-21	41.5206
SAA2	-2.80197	5.2284	-10.5263	4.13598e-23	1.15643e-21	41.5005
GREM1	-3.18036	9.35199	-10.5183	4.42048e-23	1.23477e-21	41.4346
TMEM71	-1.52415	5.14786	-10.5161	4.50353e-23	1.25676e-21	41.4162
IGLC6	-1.70423	2.33416	-10.513	4.62282e-23	1.28879e-21	41.3903
LAMP3	-1.54824	9.28585	-10.5087	4.79189e-23	1.33464e-21	41.3548
TNFRSF18	-1.74233	7.3162	-10.5059	4.90512e-23	1.36486e-21	41.3316
IGKV1D-8	-2.23053	3.02402	-10.5043	4.9725e-23	1.38227e-21	41.3181
FGR	-1.13447	8.51603	-10.5029	5.02818e-23	1.39404e-21	41.3071
SFRP2	-3.82072	9.48059	-10.5029	5.02935e-23	1.39404e-21	41.3069
IGLC7	-2.73534	3.89469	-10.5016	5.08483e-23	1.40806e-21	41.296
PRDM1	-1.26032	9.65741	-10.5001	5.14727e-23	1.42398e-21	41.2839
SLC24A4	-1.20391	3.48184	-10.4982	5.23175e-23	1.44596e-21	41.2678
44080	-1.10026	10.047	-10.497	5.28507e-23	1.4593e-21	41.2578
KMO	-1.4744	5.63251	-10.4901	5.59982e-23	1.54325e-21	41.2005
SAA2-SAA4	-2.5272	2.60223	-10.4886	5.66617e-23	1.56004e-21	41.1888
CASKIN1	1.95072	4.42505	10.4873	5.72796e-23	1.57554e-21	41.1781
CPA3	-2.09918	7.05395	-10.4851	5.83496e-23	1.60345e-21	41.1598
HLA-DPA3	-1.2709	1.39871	-10.4846	5.85918e-23	1.60857e-21	41.1557
COLEC12	-2.10232	7.82606	-10.4832	5.92848e-23	1.62604e-21	41.144
TLDC2	-1.22888	5.22935	-10.4709	6.57318e-23	1.80115e-21	41.0418
RGS9	-1.4751	5.02025	-10.465	6.90049e-23	1.88904e-21	40.9937
IGFLR1	-1.02954	6.4023	-10.4537	7.58333e-23	2.074e-21	40.9003
IGHV3OR16-9	-1.60606	1.6676	-10.4475	7.9862e-23	2.18211e-21	40.849
LINC01506	-1.15545	1.34275	-10.4469	8.02705e-23	2.19119e-21	40.844
HLA-H	-1.28992	10.4794	-10.4389	8.57826e-23	2.33723e-21	40.7783
PTGIR	-1.20593	6.16769	-10.4387	8.59681e-23	2.34007e-21	40.7761
P2RY14	-1.42104	5.27293	-10.4379	8.65521e-23	2.35374e-21	40.7694
TRBV6-6	-1.36467	1.78769	-10.43	9.23698e-23	2.50958e-21	40.705
HEG1	-1.23773	10.7597	-10.4234	9.76564e-23	2.65071e-21	40.6499
TNFAIP3	-1.41224	10.8552	-10.4026	1.1606e-22	3.14727e-21	40.479
DOCK11	-1.42393	8.34541	-10.4023	1.16323e-22	3.15144e-21	40.4768
AP002954.4	-1.27731	1.79016	-10.4011	1.17532e-22	3.1812e-21	40.4665
SPON2	-1.52402	10.5343	-10.3981	1.20537e-22	3.25947e-21	40.4415
TIMP2	-1.5838	12.57	-10.3845	1.34938e-22	3.64302e-21	40.3298
RP11-399O19.9	-1.25596	4.47003	-10.3844	1.34973e-22	3.64302e-21	40.3295
IGKV3D-20	-2.68543	4.14867	-10.3827	1.36976e-22	3.6936e-21	40.315
IGKV3-7	-2.20281	2.89293	-10.3778	1.4261e-22	3.83959e-21	40.2751
PRR5L	-1.45111	8.06107	-10.3778	1.42656e-22	3.83959e-21	40.2747
IGLV3-10	-3.13547	5.44176	-10.3763	1.444e-22	3.88288e-21	40.2627
CD82	-1.46654	11.6353	-10.3755	1.45365e-22	3.9052e-21	40.2561
PNOC	-2.07871	3.41257	-10.3739	1.47354e-22	3.95495e-21	40.2427
FMOD	-1.6364	9.88074	-10.3719	1.4979e-22	4.01658e-21	40.2264
CTD-3128G10.7	-1.91575	3.88953	-10.3705	1.51515e-22	4.05904e-21	40.2151
IGHV1OR15-2	-1.95713	2.20116	-10.3452	1.86853e-22	5.0011e-21	40.0076
SULF2	-1.92176	11.13	-10.3426	1.90917e-22	5.10512e-21	39.9863
RP11-294C11.2	-1.51336	1.42982	-10.3406	1.9419e-22	5.18784e-21	39.9695
GIMAP8	-1.14449	8.21871	-10.3349	2.0366e-22	5.43577e-21	39.9223
GAS6	-1.44206	11.3686	-10.3291	2.13528e-22	5.69389e-21	39.8755
IGKV2D-29	-2.66661	3.83422	-10.3192	2.31903e-22	6.17815e-21	39.7938
RASGRP2	-1.346	7.12365	-10.3175	2.3515e-22	6.25886e-21	39.78
MS4A1	-2.84024	4.65501	-10.3057	2.5931e-22	6.88918e-21	39.6832
NTRK1	-1.58638	3.67183	-10.2822	3.1488e-22	8.35782e-21	39.4911
KIR3DX1	-1.17042	1.53482	-10.2804	3.19415e-22	8.47038e-21	39.4769
IGKV2-24	-2.79451	4.45029	-10.2762	3.30678e-22	8.761e-21	39.4426
IGLV5-48	-1.48227	1.23797	-10.2714	3.44134e-22	9.10912e-21	39.4031
FBN1	-1.71943	10.6489	-10.2662	3.59223e-22	9.49979e-21	39.3607
IL12RB2	-2.01521	5.10739	-10.266	3.5975e-22	9.50498e-21	39.3592
LINC00243	-1.14205	2.13967	-10.262	3.72027e-22	9.82035e-21	39.326
KCNJ5	-1.6434	6.22022	-10.2554	3.92822e-22	1.03598e-20	39.2722
ISLR	-2.29724	10.175	-10.2467	4.21785e-22	1.11134e-20	39.2018
CPXM1	-1.94301	9.07677	-10.241	4.42207e-22	1.16409e-20	39.155
IGHV3-7	-2.25909	2.86916	-10.2358	4.61784e-22	1.21451e-20	39.1121
SCN1B	-1.38814	6.91553	-10.2303	4.83146e-22	1.26954e-20	39.0673
LRRC15	-2.90785	7.05678	-10.2281	4.91726e-22	1.29091e-20	39.0499
CTGF	-1.69947	11.7112	-10.2257	5.01438e-22	1.3152e-20	39.0306
RP11-428G5.5	-1.46167	1.71882	-10.2162	5.42431e-22	1.42143e-20	38.9528
RP4-671O14.5	-1.1694	1.39954	-10.2129	5.57409e-22	1.45894e-20	38.9258
RP11-386M24.6	2.87286	5.53694	10.2128	5.57762e-22	1.45894e-20	38.9252
AC093627.8	-1.46898	1.59197	-10.2123	5.60273e-22	1.46418e-20	38.9208
IFIT1	-1.96313	9.37263	-10.2056	5.91794e-22	1.54516e-20	38.8666
SLC43A3	-1.24905	9.10104	-10.2041	5.99182e-22	1.56303e-20	38.8543
IGLJ2	-1.31551	1.17805	-10.2037	6.01291e-22	1.56711e-20	38.8509
PLEKHH1	1.46805	9.47458	10.2001	6.19151e-22	1.6122e-20	38.8219
KLHL5	-1.16887	9.65614	-10.1999	6.20094e-22	1.6132e-20	38.8204
IGHV1-67	-1.84214	2.03646	-10.1987	6.26609e-22	1.62868e-20	38.81
DDX58	-1.23873	9.93114	-10.1938	6.52294e-22	1.69391e-20	38.7703
ALPK2	-2.15002	5.85965	-10.1802	7.29235e-22	1.892e-20	38.6599
LINC00943	-1.44156	1.63957	-10.1752	7.59513e-22	1.96879e-20	38.6197
FN1	-2.15819	15.1631	-10.1704	7.90653e-22	2.04766e-20	38.5799
LINC00930	3.08539	4.92381	10.1615	8.50202e-22	2.19991e-20	38.5081
IGHV2-26	-2.76108	3.89321	-10.15	9.34028e-22	2.41464e-20	38.415
IGHV3-35	-1.6644	1.82158	-10.1467	9.60043e-22	2.47967e-20	38.3878
VSTM1	-1.39088	1.62254	-10.145	9.7372e-22	2.51274e-20	38.3738
CYSLTR2	-1.46829	4.79544	-10.144	9.81046e-22	2.52938e-20	38.3664
RNASE1	-1.32718	11.638	-10.1425	9.9383e-22	2.56005e-20	38.3536
FMO1	-1.80295	5.52855	-10.1412	1.00435e-21	2.58484e-20	38.3432
COL6A3	-1.75706	13.575	-10.1405	1.01002e-21	2.59711e-20	38.3376
MYO7A	-1.28248	8.24714	-10.1386	1.02568e-21	2.63502e-20	38.3224
COL5A2	-1.64906	12.3587	-10.1346	1.0596e-21	2.71973e-20	38.2902
MS4A14	-1.49283	5.46993	-10.1331	1.07298e-21	2.75163e-20	38.2778
IGKV2D-40	-2.37054	2.72552	-10.1325	1.07854e-21	2.76343e-20	38.2727
ZNF469	-1.69234	8.09389	-10.1299	1.1014e-21	2.81698e-20	38.2519
AE000661.37	-1.23735	2.01672	-10.1274	1.12418e-21	2.87271e-20	38.2317
ADAMTS12	-1.9425	8.39587	-10.1272	1.12578e-21	2.87424e-20	38.2303
AP001055.6	-1.07966	1.61025	-10.1258	1.13915e-21	2.90579e-20	38.2186
CCR6	-1.26594	1.52025	-10.1171	1.22356e-21	3.11835e-20	38.1478
SQRDL	-1.06006	10.7476	-10.1108	1.28822e-21	3.28024e-20	38.0969
PLEKHO1	-1.09974	11.0016	-10.1095	1.30141e-21	3.31088e-20	38.0868
PTGER2	-1.43355	5.95626	-10.1087	1.30994e-21	3.32965e-20	38.0803
FMN1	-1.69806	7.19283	-10.1061	1.33806e-21	3.39812e-20	38.0593
RRAS	-1.09625	10.679	-10.0986	1.42276e-21	3.61004e-20	37.9986
CFI	-1.53203	8.84735	-10.0956	1.45893e-21	3.69857e-20	37.9738
TRBV6-1	-1.35564	2.04044	-10.0944	1.47306e-21	3.73111e-20	37.9642
GAS1	-2.33868	7.59509	-10.0896	1.53195e-21	3.87671e-20	37.9254
P4HA3	-1.61379	7.03499	-10.0823	1.62525e-21	4.10575e-20	37.8669
IGHV1-3	-2.17906	2.48408	-10.0822	1.62718e-21	4.10702e-20	37.8658
RP11-84D1.1	-1.2335	1.43029	-10.0817	1.63375e-21	4.11999e-20	37.8618
HSPA7	-1.47378	7.12603	-10.0715	1.77625e-21	4.47544e-20	37.779
RP11-214O1.3	-1.30628	1.7814	-10.0708	1.78577e-21	4.49548e-20	37.7738
KCNMB1	-1.71289	7.38084	-10.0666	1.84784e-21	4.64768e-20	37.74
NOD2	-1.65056	7.08999	-10.0657	1.86109e-21	4.67691e-20	37.7329
CYBRD1	-1.4619	10.5028	-10.0653	1.86804e-21	4.69028e-20	37.7292
BNC2	-1.90409	7.04902	-10.0567	2.00324e-21	5.02538e-20	37.6601
IGHV3-52	-1.48327	1.44424	-10.0566	2.00588e-21	5.02761e-20	37.6588
IFI44	-1.69689	10.3262	-10.0522	2.07766e-21	5.20301e-20	37.624
IGHV1OR15-9	-1.79058	1.9308	-10.048	2.14981e-21	5.37902e-20	37.5902
RP11-47I22.2	-1.55295	3.31069	-10.0336	2.41867e-21	6.04645e-20	37.4736
CXCL2	-2.11556	6.83787	-10.0317	2.45573e-21	6.13379e-20	37.4586
STOM	-1.23691	12.2575	-10.0108	2.91036e-21	7.26303e-20	37.2905
RP1-134E15.3	-1.27708	2.45908	-10.0018	3.13288e-21	7.81157e-20	37.2177
AADAT	1.23791	8.46377	10.0004	3.16755e-21	7.89119e-20	37.2068
PALLD	-1.30355	12.1149	-9.98536	3.58002e-21	8.90338e-20	37.0857
PDLIM3	-1.9361	9.45944	-9.98435	3.60946e-21	8.96884e-20	37.0776
EMILIN1	-1.67714	10.9542	-9.98276	3.65626e-21	9.0773e-20	37.0648
BLK	-2.23951	3.67078	-9.97543	3.88045e-21	9.62559e-20	37.006
LINC00460	-2.36277	2.84841	-9.96747	4.13946e-21	1.02592e-19	36.942
MIR4435-1HG	-1.15324	9.61479	-9.96217	4.32098e-21	1.06999e-19	36.8996
RP11-322D14.2	-1.08594	1.68104	-9.96075	4.37122e-21	1.0815e-19	36.8882
C19orf45	2.10451	5.40214	9.95865	4.44617e-21	1.0991e-19	36.8713
CYR61	-1.46082	12.0816	-9.95706	4.50382e-21	1.1124e-19	36.8586
CLEC4G	-2.07809	3.57294	-9.95123	4.72166e-21	1.1652e-19	36.8119
SOCS3	-1.31658	11.9927	-9.94953	4.7873e-21	1.18039e-19	36.7982
RP11-756G20.1	-1.19468	1.67425	-9.94663	4.90091e-21	1.20737e-19	36.775
AP003774.1	-1.08182	2.53671	-9.9453	4.95431e-21	1.21948e-19	36.7643
LGALS1	-1.33685	13.1209	-9.94252	5.06697e-21	1.24615e-19	36.742
LOX	-1.61406	9.39271	-9.94151	5.10848e-21	1.25528e-19	36.734
TREML2	-1.63035	3.09869	-9.93913	5.20787e-21	1.27861e-19	36.7149
RP11-473M20.9	-1.19933	4.60817	-9.93584	5.34847e-21	1.31201e-19	36.6886
HPGDS	-1.3099	4.85364	-9.93411	5.4239e-21	1.32939e-19	36.6747
HS3ST3A1	-2.32492	4.17058	-9.92981	5.61611e-21	1.37533e-19	36.6403
CCL24	-2.00729	3.40505	-9.92476	5.85042e-21	1.43149e-19	36.5998
CREB5	-1.51492	6.56849	-9.91624	6.26806e-21	1.53159e-19	36.5316
GAS7	-1.62701	8.81753	-9.91619	6.27018e-21	1.53159e-19	36.5313
HPSE	-1.59201	7.51999	-9.91499	6.33145e-21	1.54525e-19	36.5217
CCDC109B	-1.1318	9.49646	-9.90429	6.9032e-21	1.68336e-19	36.4362
CYSLTR1	-1.33875	5.87392	-9.90104	7.08701e-21	1.72672e-19	36.4102
MAF	-1.35293	10.2231	-9.88938	7.78678e-21	1.89562e-19	36.317
TBC1D27	-1.74784	2.51245	-9.88818	7.86289e-21	1.91253e-19	36.3074
SENCR	-1.24912	4.27799	-9.87881	8.48034e-21	2.05923e-19	36.2326
KIR2DL3	-1.20017	1.14529	-9.87577	8.6912e-21	2.10866e-19	36.2084
NEK6	-1.29088	9.686	-9.87227	8.94005e-21	2.16721e-19	36.1804
IGKV1OR2-6	-1.60767	1.51405	-9.87038	9.0769e-21	2.19853e-19	36.1654
TCL1A	-2.30499	3.16956	-9.86972	9.1256e-21	2.20847e-19	36.1601
DCN	-1.87994	12.3511	-9.86369	9.58046e-21	2.31661e-19	36.112
RP11-76E17.3	-1.2461	1.99161	-9.86211	9.70275e-21	2.34421e-19	36.0995
CTSS	-1.18245	11.942	-9.85879	9.96566e-21	2.40571e-19	36.073
MFAP5	-2.86873	6.59947	-9.85709	1.01033e-20	2.4369e-19	36.0595
HRH2	-1.65828	4.21022	-9.85508	1.02682e-20	2.47459e-19	36.0434
GIMAP2	-1.13261	7.76237	-9.85271	1.04667e-20	2.52032e-19	36.0245
GPR176	-1.49657	8.33551	-9.84498	1.11384e-20	2.67983e-19	35.963
ANKRD36BP2	-1.97719	4.17007	-9.83627	1.19472e-20	2.87202e-19	35.8937
RP11-321P16.1	-1.14745	1.10684	-9.82474	1.31085e-20	3.14856e-19	35.8019
CD22	-1.88753	5.7137	-9.82149	1.3456e-20	3.22932e-19	35.7761
RP11-498E2.9	-1.4045	1.8944	-9.80814	1.49799e-20	3.59206e-19	35.67
IGHV3OR16-13	-1.55254	1.65796	-9.80587	1.52559e-20	3.6552e-19	35.6519
RP11-733O18.1	-1.39083	2.22828	-9.80534	1.53207e-20	3.66768e-19	35.6477
GBP1P1	-1.50684	7.45116	-9.80138	1.58157e-20	3.78302e-19	35.6163
RP11-166D19.1	-1.77123	7.31366	-9.77842	1.90154e-20	4.54459e-19	35.4341
ITM2A	-1.39576	7.84771	-9.77613	1.93675e-20	4.62108e-19	35.4159
LINC01540	-1.17086	3.78756	-9.77001	2.03407e-20	4.84927e-19	35.3674
SNAI1	-1.30724	7.15027	-9.76596	2.10131e-20	5.00542e-19	35.3353
FNDC1	-2.66894	7.59183	-9.76274	2.15621e-20	5.13197e-19	35.3098
COL1A2	-1.79355	15.516	-9.76157	2.17645e-20	5.17584e-19	35.3005
RASGEF1B	-1.3391	7.70305	-9.75942	2.21418e-20	5.26124e-19	35.2835
RPL32P1	-1.06519	1.34521	-9.75807	2.23834e-20	5.31426e-19	35.2728
CLEC2B	-1.62143	9.09682	-9.75358	2.32028e-20	5.50427e-19	35.2373
RP11-145A3.1	-1.70272	3.14067	-9.7471	2.44389e-20	5.79272e-19	35.1859
RP11-295P22.2	-1.5389	1.52339	-9.7468	2.44963e-20	5.80155e-19	35.1836
GRAMD1B	-1.35016	6.52975	-9.73149	2.7689e-20	6.55231e-19	35.0625
KLRC4	-1.06678	1.26201	-9.72977	2.80725e-20	6.6376e-19	35.0489
C1QTNF1	-1.50777	9.72372	-9.72705	2.86883e-20	6.77764e-19	35.0274
KIAA0922	-1.14033	8.87249	-9.72332	2.95562e-20	6.97696e-19	34.998
CCL26	-1.59318	3.03754	-9.71933	3.05144e-20	7.19725e-19	34.9664
RP11-356I2.4	-1.12364	5.47822	-9.71466	3.16732e-20	7.46445e-19	34.9296
IGKV1-33	-1.61196	1.52869	-9.71386	3.18773e-20	7.50642e-19	34.9232
RAB37	-1.31406	6.01783	-9.70679	3.37275e-20	7.9356e-19	34.8674
OLFML2B	-1.52725	9.70046	-9.70591	3.39667e-20	7.98536e-19	34.8604
RP5-884M6.1	-2.45532	4.52832	-9.70302	3.47581e-20	8.16476e-19	34.8377
RP11-1166P10.8	-1.56687	1.68294	-9.68817	3.91295e-20	9.18412e-19	34.7205
CTSL	-1.16768	12.2832	-9.68594	3.9832e-20	9.34137e-19	34.7029
ADAM12	-1.74157	9.48742	-9.68565	3.99255e-20	9.35569e-19	34.7006
RP11-223C24.1	-1.21073	1.24884	-9.67596	4.31298e-20	1.00983e-18	34.6243
RP11-12A2.1	-1.02834	1.03155	-9.67462	4.35944e-20	1.01988e-18	34.6137
CD19	-2.11432	4.78581	-9.67274	4.42508e-20	1.0344e-18	34.5989
IFI6	-1.76297	12.6309	-9.67142	4.47175e-20	1.04446e-18	34.5886
STK32B	-1.35901	5.17962	-9.66758	4.61091e-20	1.07609e-18	34.5583
MRC2	-1.297	11.6627	-9.66153	4.83844e-20	1.12828e-18	34.5106
COL3A1	-1.86039	15.4102	-9.66139	4.84362e-20	1.12857e-18	34.5096
IGHV3-64	-2.12505	2.65405	-9.65808	4.97317e-20	1.15782e-18	34.4835
IGHD	-2.91026	5.35356	-9.6575	4.99587e-20	1.16216e-18	34.479
ARHGAP31	-1.08141	9.25473	-9.65646	5.03745e-20	1.17089e-18	34.4708
RP5-1054A22.4	-1.32986	1.79979	-9.6518	5.22778e-20	1.21415e-18	34.4341
AMPD1	-1.39367	1.81227	-9.64882	5.35307e-20	1.24225e-18	34.4107
IGHV3-41	-1.50733	1.66134	-9.64222	5.64173e-20	1.30818e-18	34.3588
IGHV1-45	-1.90357	2.16591	-9.63832	5.81915e-20	1.34824e-18	34.3282
LRFN2	2.37734	4.28366	9.63201	6.11848e-20	1.41645e-18	34.2786
TPSB2	-1.90755	7.50059	-9.62975	6.22961e-20	1.44102e-18	34.2608
PCAT29	-1.20112	1.44157	-9.62648	6.39332e-20	1.4777e-18	34.2352
RP11-400N13.3	-1.83976	2.58552	-9.62427	6.50663e-20	1.50268e-18	34.2178
FOXH1	1.75901	4.48163	9.6195	6.75798e-20	1.55948e-18	34.1803
GAS6-AS2	-1.71928	4.22436	-9.61811	6.83298e-20	1.57552e-18	34.1694
RP11-250B2.5	1.41928	4.47026	9.6143	7.04264e-20	1.62257e-18	34.1395
IGHV3-74	-2.23384	6.46236	-9.6079	7.40962e-20	1.70575e-18	34.0893
DRAM1	-1.04261	10.3279	-9.60439	7.61882e-20	1.75111e-18	34.0618
INHBA	-1.99522	9.61611	-9.60396	7.64435e-20	1.75418e-18	34.0585
PRR36	2.21033	7.87155	9.60023	7.874e-20	1.80544e-18	34.0292
SEMA6A	1.84555	9.97465	9.5942	8.25955e-20	1.89234e-18	33.982
RP11-254A24.2	1.96612	3.32128	9.5925	8.37147e-20	1.91645e-18	33.9687
ZEB2-AS1	-1.1025	2.33223	-9.58992	8.54494e-20	1.95461e-18	33.9484
CACNA2D4	-1.0705	6.25373	-9.58723	8.72883e-20	1.99509e-18	33.9273
MCEMP1	-1.60459	3.94481	-9.58494	8.88868e-20	2.03002e-18	33.9094
CCDC170	-1.22991	5.11804	-9.58316	9.01457e-20	2.05714e-18	33.8955
GCNT1	-1.71124	7.77314	-9.57921	9.30136e-20	2.1209e-18	33.8645
KIR3DL2	-1.12792	1.03307	-9.57091	9.93307e-20	2.26136e-18	33.7996
COL5A1	-1.72688	12.8204	-9.57025	9.98466e-20	2.27131e-18	33.7945
DPP4	-2.01638	7.13558	-9.55687	1.11001e-19	2.52305e-18	33.6898
IL31RA	-1.94692	2.82081	-9.55605	1.11719e-19	2.53738e-18	33.6834
PDGFRB	-1.32218	11.3988	-9.54865	1.18446e-19	2.68805e-18	33.6256
PARP9	-1.03707	11.5803	-9.54785	1.19198e-19	2.70297e-18	33.6194
IGHJ2	-1.70541	1.98416	-9.53406	1.32924e-19	3.01187e-18	33.5116
APCDD1L	-2.42678	5.18216	-9.51729	1.51731e-19	3.4326e-18	33.3808
ACTN1	-1.06877	13.3788	-9.5117	1.58562e-19	3.58431e-18	33.3373
COL1A1	-1.81882	16.2172	-9.50081	1.72779e-19	3.90265e-18	33.2525
RENBP	-1.30147	8.15885	-9.49613	1.79262e-19	4.04589e-18	33.2161
IGKV6-21	-2.25527	2.77973	-9.49255	1.84382e-19	4.1582e-18	33.1882
CCSER1	1.99835	7.3729	9.49184	1.85417e-19	4.17826e-18	33.1827
RGS2	-1.3922	10.1827	-9.49119	1.86372e-19	4.19651e-18	33.1776
LINC01127	-1.97267	2.86982	-9.48973	1.88524e-19	4.24165e-18	33.1663
RP11-250B2.3	1.34386	4.70759	9.48827	1.90714e-19	4.28756e-18	33.1549
LINC00173	-1.60872	2.6376	-9.48487	1.95881e-19	4.4003e-18	33.1284
RP3-477O4.14	-1.02291	2.93826	-9.48264	1.99345e-19	4.47461e-18	33.1111
IGKV1D-16	-1.99527	2.72592	-9.48049	2.02745e-19	4.54739e-18	33.0944
THBS1	-1.39998	13.1331	-9.47952	2.0431e-19	4.57893e-18	33.0868
TOX	-1.71977	6.09915	-9.47793	2.06882e-19	4.62936e-18	33.0744
IGHV3OR15-7	-1.46248	1.53032	-9.47208	2.16625e-19	4.84361e-18	33.029
LTBP2	-1.28685	11.445	-9.46458	2.29782e-19	5.13381e-18	32.9707
IGHJ3P	-1.41856	1.45872	-9.45926	2.3959e-19	5.3364e-18	32.9294
RAB33A	-1.12233	5.18983	-9.45189	2.53865e-19	5.64998e-18	32.8722
MAMLD1	-1.22077	6.50416	-9.44577	2.66351e-19	5.92328e-18	32.8247
ACY3	-1.56987	4.70337	-9.43767	2.83844e-19	6.30742e-18	32.7619
MRO	-1.57817	3.81582	-9.43727	2.84742e-19	6.3225e-18	32.7588
CR1L	-1.39864	2.49345	-9.43321	2.9394e-19	6.5217e-18	32.7273
GPR1	-2.02112	4.63443	-9.42602	3.11006e-19	6.88973e-18	32.6716
E2F3P1	-1.0115	1.06308	-9.42568	3.11829e-19	6.90267e-18	32.669
HIVEP3	-1.14066	8.5821	-9.41669	3.34593e-19	7.40087e-18	32.5993
IGKV1D-39	-1.62339	1.53769	-9.41136	3.48853e-19	7.71038e-18	32.5581
AC002480.3	-1.59446	2.72663	-9.40613	3.6345e-19	8.02684e-18	32.5176
RP11-6I2.3	-1.07047	1.59806	-9.40533	3.65741e-19	8.07125e-18	32.5114
OLFML1	-1.25413	7.15172	-9.40352	3.70942e-19	8.17976e-18	32.4974
TUBB6	-1.54318	11.1543	-9.40029	3.80453e-19	8.38307e-18	32.4724
DPF3	-1.15988	4.38398	-9.39817	3.86816e-19	8.51675e-18	32.456
FAM177B	-1.28578	3.80622	-9.39621	3.92778e-19	8.64143e-18	32.4409
KIR2DS4	-1.43308	1.40982	-9.39563	3.94572e-19	8.67426e-18	32.4364
HIC1	-1.09182	8.24182	-9.39159	4.07248e-19	8.9461e-18	32.4052
SRPX	-1.72567	8.1575	-9.38964	4.1349e-19	9.0763e-18	32.3901
LINC00582	-1.23147	1.60305	-9.38897	4.15661e-19	9.11699e-18	32.385
ADAMTS7P4	-1.1009	3.33309	-9.38551	4.27078e-19	9.36029e-18	32.3582
ANPEP	-1.69772	8.9506	-9.38046	4.44276e-19	9.72982e-18	32.3192
ANXA5	-1.05698	12.8693	-9.37908	4.49101e-19	9.828e-18	32.3085
IFNG-AS1	-1.39171	1.49099	-9.37788	4.53329e-19	9.913e-18	32.2992
FAM92B	-1.6086	2.0682	-9.3602	5.20446e-19	1.13548e-17	32.1628
FILIP1L	-1.3201	9.96451	-9.35989	5.21728e-19	1.13742e-17	32.1604
SPTA1	-1.50828	2.09172	-9.35966	5.22644e-19	1.13855e-17	32.1587
FCRL1	-1.92978	2.33232	-9.3574	5.31949e-19	1.15794e-17	32.1412
AC093850.2	-2.26029	3.96246	-9.35692	5.3395e-19	1.16142e-17	32.1375
RAB15	1.37189	11.3611	9.35657	5.35405e-19	1.16371e-17	32.1348
DDR2	-1.45886	9.06093	-9.35594	5.3804e-19	1.16855e-17	32.13
POU2AF1	-1.88505	7.40825	-9.35482	5.42759e-19	1.17791e-17	32.1214
IGHV3-60	-1.37486	1.39327	-9.35447	5.44247e-19	1.18025e-17	32.1186
AC007278.3	-1.02666	1.21952	-9.34128	6.03221e-19	1.30716e-17	32.017
CCL22	-1.61089	7.41735	-9.33971	6.10642e-19	1.32225e-17	32.0049
RP11-812E19.9	-1.40177	1.40368	-9.33579	6.29577e-19	1.36222e-17	31.9747
SYNC	-1.55083	5.57432	-9.33544	6.31301e-19	1.36493e-17	31.972
AC009950.2	-1.07489	4.45403	-9.33471	6.3489e-19	1.37166e-17	31.9664
CMAHP	-1.25319	7.13955	-9.32608	6.79086e-19	1.46604e-17	31.9
PODNL1	-1.46829	7.70911	-9.32456	6.87127e-19	1.48229e-17	31.8883
DDX60	-1.39152	10.2221	-9.3194	7.15336e-19	1.54199e-17	31.8486
BPI	-1.32226	2.12669	-9.31318	7.50799e-19	1.61722e-17	31.8008
AC005009.2	1.29062	1.92171	9.31233	7.55786e-19	1.62582e-17	31.7942
IGHV3-63	-1.46847	1.69895	-9.31231	7.55922e-19	1.62582e-17	31.7941
CD244	-1.67535	5.20072	-9.30865	7.77724e-19	1.67147e-17	31.766
SYT11	-1.22802	8.59249	-9.30849	7.78724e-19	1.67237e-17	31.7647
SIGLEC17P	-1.39877	3.24406	-9.30735	7.85603e-19	1.68588e-17	31.756
IL27RA	-1.22125	8.86128	-9.30569	7.9583e-19	1.70656e-17	31.7432
ZNF440	1.09998	10.4427	9.30113	8.2457e-19	1.76675e-17	31.7082
RP11-662I13.2	-1.14155	1.08393	-9.30104	8.25127e-19	1.76675e-17	31.7075
CXCL16	-1.00887	11.1991	-9.29371	8.73551e-19	1.86905e-17	31.6512
ADAMTS4	-1.42861	9.65056	-9.29084	8.93201e-19	1.90967e-17	31.6292
RP3-455J7.4	-1.29105	2.21781	-9.28724	9.18528e-19	1.96237e-17	31.6016
TTC16	-1.22805	2.89542	-9.28125	9.62256e-19	2.05122e-17	31.5556
RP11-44K6.2	-1.44168	1.34538	-9.27983	9.72918e-19	2.07242e-17	31.5448
APOC2	-1.1622	2.00242	-9.27686	9.95674e-19	2.11932e-17	31.5219
RIMKLA	1.82695	6.17229	9.26616	1.08184e-18	2.29763e-17	31.4399
IGHV3OR16-8	-1.40226	1.48808	-9.26277	1.11063e-18	2.3553e-17	31.414
CCL11	-2.17248	6.63104	-9.25991	1.13558e-18	2.40644e-17	31.392
OXGR1	2.05743	5.02734	9.2595	1.1392e-18	2.41234e-17	31.3889
RP11-677M14.2	1.39011	3.20534	9.25567	1.17354e-18	2.48141e-17	31.3596
FAM129A	-1.38448	10.4212	-9.25277	1.20015e-18	2.53396e-17	31.3374
SH2D1B	-1.25234	3.47328	-9.24872	1.23844e-18	2.61096e-17	31.3064
C16orf54	-1.71808	6.12594	-9.24691	1.25594e-18	2.64592e-17	31.2925
ARSJ	-1.71783	6.62118	-9.24215	1.30312e-18	2.74332e-17	31.2561
CAMK2A	-1.72053	3.5888	-9.24099	1.31486e-18	2.76602e-17	31.2472
CDH11	-1.59438	9.90237	-9.23906	1.33466e-18	2.8056e-17	31.2325
LINC00565	-1.38568	2.6528	-9.23364	1.39181e-18	2.92362e-17	31.1911
TRAK1	1.01312	12.6228	9.23065	1.42434e-18	2.98977e-17	31.1682
MST1P2	1.21096	6.43916	9.22711	1.46395e-18	3.07067e-17	31.1412
COL23A1	-1.33194	5.48951	-9.22633	1.47276e-18	3.08691e-17	31.1352
COL15A1	-1.33418	11.0722	-9.22615	1.4749e-18	3.08915e-17	31.1338
PARVB	-1.22078	9.48713	-9.22053	1.5404e-18	3.22397e-17	31.0909
TMEM255A	-1.57882	4.28952	-9.21968	1.55054e-18	3.24285e-17	31.0844
FAM179A	-1.21773	4.65868	-9.2193	1.55509e-18	3.25e-17	31.0815
RP11-426C22.5	-1.36024	4.06937	-9.2171	1.58172e-18	3.30325e-17	31.0647
GATA6	-1.51828	7.22744	-9.2142	1.61762e-18	3.37578e-17	31.0426
RP3-406A7.7	1.25995	6.61537	9.21327	1.62932e-18	3.39775e-17	31.0354
HERC5	-1.48377	8.52113	-9.20431	1.74602e-18	3.63846e-17	30.9671
PDE6G	-1.31729	4.61084	-9.20004	1.80462e-18	3.75785e-17	30.9345
IGHV1-12	-1.57968	1.67369	-9.19869	1.82356e-18	3.79456e-17	30.9242
AC073072.5	-1.34543	2.08471	-9.19668	1.85195e-18	3.85085e-17	30.9089
DIRC1	-1.37547	1.67529	-9.1949	1.87765e-18	3.90149e-17	30.8953
C20orf141	-1.47607	1.18947	-9.18809	1.97899e-18	4.10908e-17	30.8434
CNR2	-1.65713	2.75111	-9.18785	1.98259e-18	4.11359e-17	30.8416
F3	-1.79982	10.2946	-9.18722	1.99228e-18	4.12774e-17	30.8368
RP11-117D22.2	-1.00669	1.01137	-9.18663	2.0014e-18	4.14367e-17	30.8323
SLFN11	-1.45816	9.16899	-9.18015	2.10394e-18	4.34971e-17	30.7829
VEGFC	-1.24913	8.84278	-9.17532	2.1838e-18	4.51156e-17	30.7462
STX2	-1.15688	8.14805	-9.1741	2.20436e-18	4.55078e-17	30.7369
SERPINF1	-1.44249	11.2457	-9.17143	2.25009e-18	4.63854e-17	30.7166
TM7SF2	1.34335	10.4258	9.16645	2.3382e-18	4.81673e-17	30.6787
IGLV7-46	-2.32444	4.38482	-9.16571	2.35158e-18	4.84082e-17	30.673
FGF7	-2.24693	7.00036	-9.16427	2.37786e-18	4.88994e-17	30.6621
ARVCF	1.04616	9.764	9.16421	2.37883e-18	4.88994e-17	30.6617
IGKV6D-21	-1.91924	1.87009	-9.16192	2.42127e-18	4.97363e-17	30.6442
HTRA4	-1.4935	3.80245	-9.15675	2.51946e-18	5.17162e-17	30.6049
DNAJB5	-1.19006	8.50287	-9.1518	2.61731e-18	5.36866e-17	30.5673
FXYD2	-1.41245	2.86698	-9.14921	2.67005e-18	5.47295e-17	30.5476
IGLV3-12	-1.50902	1.54947	-9.14863	2.68198e-18	5.49349e-17	30.5432
KIAA1244	1.66279	10.0942	9.14715	2.71269e-18	5.55244e-17	30.532
MIR429	1.66053	3.64004	9.13991	2.86802e-18	5.86203e-17	30.477
CRISPLD2	-1.28734	10.7452	-9.13318	3.0203e-18	6.16892e-17	30.4259
CXCL12	-1.72218	9.20558	-9.12647	3.18019e-18	6.48628e-17	30.375
IGKV2-28	-1.67948	1.57109	-9.12503	3.21538e-18	6.5534e-17	30.3641
ZBTB32	-1.12848	5.21576	-9.11724	3.41376e-18	6.94611e-17	30.305
MEDAG	-1.58766	7.2179	-9.11718	3.41529e-18	6.94611e-17	30.3045
CD200R1	-1.26775	5.37868	-9.11559	3.45718e-18	7.02634e-17	30.2925
OAS2	-1.40845	11.6868	-9.11404	3.49863e-18	7.10557e-17	30.2807
ADCY7	-1.50505	7.81795	-9.10963	3.61893e-18	7.34473e-17	30.2473
SFRP4	-3.24598	8.32291	-9.10321	3.80172e-18	7.70484e-17	30.1987
APBB1IP	-1.63475	8.06732	-9.0974	3.97495e-18	8.05025e-17	30.1547
AC104699.1	-1.23217	1.94868	-9.09545	4.03462e-18	8.16536e-17	30.14
PDGFC	-1.34983	8.75408	-9.09283	4.11659e-18	8.31955e-17	30.1201
FZD3	1.06059	9.19937	9.09149	4.15884e-18	8.39905e-17	30.11
TOX3	3.65653	6.83513	9.091	4.1745e-18	8.42476e-17	30.1063
LINC00402	-1.29077	1.40691	-9.08971	4.21615e-18	8.50287e-17	30.0965
NFATC1	-1.18924	8.4734	-9.0875	4.28801e-18	8.64174e-17	30.0798
FAM180A	-1.78797	3.78804	-9.08529	4.36114e-18	8.78298e-17	30.0631
BST2	-1.60963	12.3929	-9.0838	4.41137e-18	8.87791e-17	30.0518
DNASE1L3	-1.7533	4.86291	-9.08092	4.50974e-18	9.06955e-17	30.03
KCNMA1	-1.55352	7.63568	-9.08019	4.53517e-18	9.11434e-17	30.0245
ZCCHC5	-1.10757	1.27348	-9.07937	4.5635e-18	9.16486e-17	30.0183
TNF	-1.60689	4.99345	-9.0792	4.56949e-18	9.1705e-17	30.017
CCND2	-1.33752	10.1067	-9.07817	4.60554e-18	9.23641e-17	30.0093
KLRC4-KLRK1	-1.19023	1.809	-9.07638	4.66923e-18	9.35764e-17	29.9957
LYN	-1.0546	10.7739	-9.07627	4.67333e-18	9.35933e-17	29.9949
OGFRL1	-1.27846	9.25785	-9.07604	4.68152e-18	9.36923e-17	29.9931
RP11-386M24.3	2.12411	3.10879	9.06159	5.22843e-18	1.04565e-16	29.884
PLEKHA3P1	-1.06374	1.64056	-9.05287	5.58897e-18	1.11621e-16	29.8182
RRAD	-1.90462	7.88079	-9.05138	5.65307e-18	1.12822e-16	29.8069
LUM	-1.66641	12.8058	-9.04698	5.84603e-18	1.16512e-16	29.7738
COL10A1	-2.79938	7.58554	-9.03967	6.18185e-18	1.2312e-16	29.7186
RP4-601P9.2	1.88212	3.28547	9.03869	6.22821e-18	1.23957e-16	29.7113
TRPC2	-1.09018	2.07726	-9.03393	6.45876e-18	1.28457e-16	29.6754
LINC00877	-1.24211	2.5702	-9.02895	6.70865e-18	1.33335e-16	29.6379
CAV1	-1.51604	11.8673	-9.02626	6.84783e-18	1.36007e-16	29.6176
CTD-2547L24.3	-1.09953	4.53806	-9.0233	7.00441e-18	1.38926e-16	29.5953
CLEC17A	-1.60506	2.25041	-9.02159	7.09601e-18	1.40646e-16	29.5825
RP11-360F5.3	-1.05097	2.6655	-9.01976	7.19589e-18	1.42527e-16	29.5687
RP11-44K6.4	-1.36517	1.31441	-9.01951	7.20946e-18	1.42698e-16	29.5668
RP11-731F5.2	-1.46128	1.42304	-9.01836	7.273e-18	1.43857e-16	29.5582
GOLGA6L9	1.0953	7.16015	9.01824	7.27949e-18	1.43886e-16	29.5573
CACNA1D	2.31753	6.79645	9.01544	7.43687e-18	1.46795e-16	29.5362
EGR2	-1.50873	7.86836	-9.01394	7.52233e-18	1.48381e-16	29.5249
EDNRA	-1.25859	8.41579	-9.01328	7.56009e-18	1.49023e-16	29.5199
A1BG-AS1	-1.34722	4.60232	-9.01219	7.62311e-18	1.50163e-16	29.5117
SYNDIG1	-2.10072	5.16159	-9.01149	7.6638e-18	1.50861e-16	29.5065
IGKV1D-12	-1.47167	1.5234	-9.00474	8.06806e-18	1.5871e-16	29.4557
AC007386.4	-1.27195	2.09708	-9.00377	8.12806e-18	1.59781e-16	29.4484
AC006129.1	-1.05458	1.76749	-9.00213	8.23037e-18	1.61682e-16	29.4361
TAGLN	-1.60919	12.76	-8.99404	8.75323e-18	1.71603e-16	29.3753
IGKV1-13	-1.30743	1.08769	-8.99069	8.97898e-18	1.7567e-16	29.3501
CTD-2341M24.1	-1.36674	3.62439	-8.98839	9.13717e-18	1.78643e-16	29.3329
TCN2	-1.00235	9.7923	-8.98775	9.18226e-18	1.79403e-16	29.328
RP11-386M24.9	1.32609	1.96477	8.98693	9.23952e-18	1.80399e-16	29.3219
MIR8071-2	-1.5307	1.64736	-8.98479	9.39082e-18	1.83229e-16	29.3059
RP11-708J19.3	1.31907	1.87751	8.97864	9.84046e-18	1.91613e-16	29.2597
C3orf80	-1.40306	5.80768	-8.97508	1.01102e-17	1.966e-16	29.233
ABI3BP	-1.54085	7.8691	-8.97271	1.02943e-17	2.00044e-16	29.2152
RP11-455F5.5	-1.0759	2.98119	-8.97061	1.046e-17	2.02991e-16	29.1994
KIAA1644	-1.76877	5.79396	-8.96917	1.05749e-17	2.05081e-16	29.1887
CD68	-1.06511	5.59853	-8.96749	1.07102e-17	2.07566e-16	29.1761
SERPINB1	-1.22371	11.8132	-8.9673	1.07261e-17	2.07735e-16	29.1746
IGHV1-14	-1.21299	1.07313	-8.96658	1.07846e-17	2.08726e-16	29.1693
CMPK2	-1.23814	9.16866	-8.96388	1.10085e-17	2.12916e-16	29.149
IGLVI-70	-1.44967	1.28777	-8.96244	1.11293e-17	2.15109e-16	29.1382
FIBIN	-2.0215	6.65526	-8.95267	1.19856e-17	2.31505e-16	29.065
MN1	-1.59819	6.97579	-8.9524	1.20107e-17	2.31834e-16	29.063
BICC1	-1.81332	7.77281	-8.94644	1.2566e-17	2.42227e-16	29.0184
RNF175	-1.24576	4.92645	-8.94493	1.27103e-17	2.44845e-16	29.0071
AIM2	-2.4449	8.03737	-8.94043	1.31514e-17	2.53173e-16	28.9734
ICA1	1.27874	10.4371	8.9355	1.36524e-17	2.62642e-16	28.9365
RP11-443C10.1	-1.19702	2.03496	-8.9354	1.36631e-17	2.62673e-16	28.9357
MYADM	-1.32237	11.2261	-8.93386	1.38227e-17	2.65564e-16	28.9243
ERMN	-1.3917	4.26397	-8.92877	1.43658e-17	2.75814e-16	28.8862
LSP1	-1.52904	10.8916	-8.92863	1.43813e-17	2.75927e-16	28.8852
GXYLT2	-1.85912	6.49567	-8.92692	1.45693e-17	2.79348e-16	28.8724
ACP6	1.03418	10.5071	8.9258	1.46929e-17	2.81531e-16	28.864
AC246787.4	-1.12703	1.03817	-8.9247	1.48161e-17	2.83703e-16	28.8558
DEGS1	-1.0497	10.8797	-8.92131	1.52015e-17	2.9089e-16	28.8304
ARL4C	-1.1095	11.0117	-8.90861	1.67338e-17	3.19151e-16	28.7356
RP11-863P13.3	-1.73286	3.99694	-8.9079	1.68248e-17	3.20674e-16	28.7303
IL24	-1.60706	6.47305	-8.90422	1.7299e-17	3.29494e-16	28.7029
LAYN	-1.09913	7.78572	-8.90277	1.74901e-17	3.32913e-16	28.692
IGLV10-54	-2.22686	3.18864	-8.89973	1.78967e-17	3.40427e-16	28.6693
RP11-576I22.2	-1.21292	3.64756	-8.8917	1.90147e-17	3.61217e-16	28.6095
EHD2	-1.11705	11.9931	-8.88969	1.93063e-17	3.66514e-16	28.5945
PTGFR	-1.88409	5.10889	-8.88928	1.93656e-17	3.67398e-16	28.5915
PRR16	-1.30498	6.18741	-8.87994	2.07812e-17	3.93995e-16	28.5218
SYNE3	-1.09678	7.55574	-8.87881	2.09595e-17	3.97115e-16	28.5134
ST6GAL1	-1.31365	9.54438	-8.87332	2.18452e-17	4.13351e-16	28.4726
MSRB3	-1.44423	9.17797	-8.8691	2.25516e-17	4.26436e-16	28.4412
TIMP1	-1.12377	13.6558	-8.86702	2.2908e-17	4.32892e-16	28.4257
AC019117.1	2.91448	6.33015	8.86391	2.34519e-17	4.42691e-16	28.4025
OSMR-AS1	-1.40337	3.1084	-8.8638	2.34701e-17	4.42691e-16	28.4018
IGHV3-38	-1.36706	1.66012	-8.86379	2.34727e-17	4.42691e-16	28.4017
CAMK1G	-1.06686	3.89057	-8.86099	2.3973e-17	4.51535e-16	28.3808
IGKV2OR22-4	-1.51876	1.5964	-8.86045	2.40702e-17	4.53071e-16	28.3768
FAM174B	1.62854	10.9719	8.85669	2.47621e-17	4.6579e-16	28.3489
RP11-79N23.1	1.13272	4.75725	8.85013	2.60174e-17	4.89082e-16	28.3001
MX1	-1.33455	12.1679	-8.84524	2.69924e-17	5.0708e-16	28.2638
RP6-91H8.3	-1.47098	2.03242	-8.84411	2.72238e-17	5.11095e-16	28.2554
WNT2	-1.81816	7.15436	-8.842	2.76578e-17	5.18903e-16	28.2397
RP11-13P5.2	-1.44873	2.10092	-8.84076	2.7918e-17	5.23445e-16	28.2305
BHMT	3.4363	6.68768	8.83867	2.83608e-17	5.314e-16	28.215
FAM124A	-1.31134	6.11793	-8.83515	2.91213e-17	5.45296e-16	28.1889
MOB3B	-1.28494	8.86758	-8.83307	2.95807e-17	5.53178e-16	28.1734
U73166.2	1.1747	4.74951	8.83003	3.02641e-17	5.65591e-16	28.1509
IL26	-1.00171	1.15198	-8.82856	3.06001e-17	5.71499e-16	28.14
NR3C1	-1.16737	10.0984	-8.82574	3.12567e-17	5.83384e-16	28.119
CTD-2547L24.4	-1.39896	3.14144	-8.82457	3.15334e-17	5.88167e-16	28.1103
IGHJ1	-1.20974	1.17002	-8.8229	3.19315e-17	5.95206e-16	28.098
FAIM2	-1.74048	4.43463	-8.82222	3.20952e-17	5.97872e-16	28.0929
STX1B	-1.38264	4.45016	-8.81909	3.28573e-17	6.11673e-16	28.0698
HAMP	-1.46315	4.16058	-8.81812	3.30987e-17	6.15768e-16	28.0625
RP5-1059L7.1	-1.6363	6.03088	-8.81743	3.32705e-17	6.18565e-16	28.0574
XCL2	-1.22247	3.7626	-8.81625	3.35653e-17	6.23644e-16	28.0487
IL1R2	-1.58793	6.71755	-8.81367	3.42223e-17	6.35031e-16	28.0296
ELMO1	-1.05848	8.71212	-8.8108	3.49679e-17	6.48449e-16	28.0083
MFGE8	-1.03706	11.6122	-8.80991	3.52021e-17	6.52372e-16	28.0017
ANKRD33B	-1.6168	6.55523	-8.80751	3.58419e-17	6.63374e-16	27.984
FAIM3	-1.25762	7.45121	-8.80673	3.6052e-17	6.66834e-16	27.9782
MEX3A	1.41796	10.2021	8.80659	3.6092e-17	6.67146e-16	27.9771
KLHDC7B	-2.46339	9.98224	-8.80498	3.653e-17	6.74808e-16	27.9652
THRB	1.36295	9.9657	8.80045	3.7792e-17	6.97227e-16	27.9317
RP5-887A10.1	-1.44213	1.65996	-8.78648	4.19649e-17	7.72728e-16	27.8283
CHRDL2	-2.60932	6.46488	-8.78123	4.36513e-17	8.03267e-16	27.7895
CNRIP1	-1.08406	7.55366	-8.78081	4.37888e-17	8.05283e-16	27.7864
CD1C	-1.56118	5.01064	-8.777	4.50544e-17	8.27501e-16	27.7583
RARRES2	-1.50196	10.3899	-8.77555	4.55483e-17	8.3604e-16	27.7475
MYLK	-1.44336	11.1383	-8.76603	4.89106e-17	8.96611e-16	27.6772
RUFY4	-1.54292	4.80056	-8.76316	4.99734e-17	9.15512e-16	27.656
KIR3DL1	-1.09397	1.11881	-8.75741	5.21682e-17	9.55112e-16	27.6136
SLC16A8	1.27905	5.274	8.75551	5.29159e-17	9.67572e-16	27.5996
KIRREL	-1.19805	9.89757	-8.74882	5.56278e-17	1.01651e-15	27.5503
IGLV1-50	-1.38692	2.00561	-8.7465	5.65989e-17	1.0336e-15	27.5332
EXTL3-AS1	1.16854	4.45453	8.74561	5.69795e-17	1.03989e-15	27.5266
SLC2A3	-1.30545	10.2034	-8.74468	5.73743e-17	1.04644e-15	27.5198
CTD-2078B5.2	-1.00016	1.40367	-8.74369	5.78015e-17	1.05356e-15	27.5125
IGHV3-72	-2.09881	4.0816	-8.74328	5.79783e-17	1.05611e-15	27.5094
RP11-798K23.5	-1.09675	3.77969	-8.74202	5.85283e-17	1.06546e-15	27.5001
SBK1	1.93024	8.64869	8.73802	6.03024e-17	1.09568e-15	27.4707
LMCD1	-1.16613	9.99255	-8.73343	6.24026e-17	1.13312e-15	27.4369
TOX2	-1.2924	7.37642	-8.73045	6.38079e-17	1.15791e-15	27.4149
C1orf127	-1.13623	2.84648	-8.73009	6.39778e-17	1.16026e-15	27.4123
MCF2L-AS1	2.18455	5.29845	8.72459	6.66604e-17	1.20815e-15	27.3718
PLSCR4	-1.23578	8.02131	-8.72398	6.69645e-17	1.2129e-15	27.3673
PLAU	-1.41328	12.4333	-8.71387	7.2207e-17	1.30703e-15	27.2929
SPARC	-1.15927	15.0598	-8.71314	7.2599e-17	1.3133e-15	27.2876
TSHR	-1.44025	2.67572	-8.70644	7.63128e-17	1.37875e-15	27.2384
RP11-54O7.1	1.83728	3.3092	8.70578	7.66934e-17	1.38476e-15	27.2335
ECM2	-1.24906	7.13909	-8.70388	7.77819e-17	1.40353e-15	27.2196
AC112721.2	-1.45955	2.15369	-8.70314	7.82118e-17	1.41041e-15	27.2141
CTD-2357A8.3	-1.87463	3.744	-8.69972	8.02284e-17	1.44587e-15	27.189
LL21NC02-1C16.2	-1.15216	3.24039	-8.69506	8.3062e-17	1.496e-15	27.1548
PPAPDC1A	-2.22282	5.67241	-8.69415	8.36286e-17	1.50526e-15	27.1481
AC145676.2	-1.32748	1.95166	-8.68592	8.89102e-17	1.59733e-15	27.0877
PLXDC2	-1.30119	10.1896	-8.68122	9.20698e-17	1.64998e-15	27.0532
SSC5D	-1.62995	8.15233	-8.68019	9.2776e-17	1.66057e-15	27.0457
L1CAM	-2.47749	6.50121	-8.67284	9.79867e-17	1.75166e-15	26.9918
LAMA4	-1.05561	11.0755	-8.67206	9.85583e-17	1.76078e-15	26.986
IGLV2-28	-1.29505	1.32068	-8.67069	9.95655e-17	1.77767e-15	26.976
HID1	1.65798	11.158	8.66115	1.06874e-16	1.90463e-15	26.9061
CD109	-1.74018	9.68433	-8.66037	1.07494e-16	1.91449e-15	26.9004
GNG8	-1.26079	2.10965	-8.65979	1.07958e-16	1.92156e-15	26.8962
MYL9	-1.41054	12.7126	-8.65926	1.08383e-16	1.92793e-15	26.8923
CYP4F23P	2.77511	6.37502	8.65687	1.10319e-16	1.96117e-15	26.8749
SELM	-1.23331	10.5022	-8.65106	1.15176e-16	2.04498e-15	26.8324
TSPAN12	1.46314	9.21601	8.64831	1.17557e-16	2.08596e-15	26.8122
IGHV3-19	-1.35176	1.53312	-8.64645	1.19184e-16	2.11353e-15	26.7986
IGHV1OR21-1	-1.30056	1.26746	-8.64585	1.19717e-16	2.12168e-15	26.7942
COL5A3	-1.31379	9.8315	-8.6445	1.20918e-16	2.14165e-15	26.7844
IGHV3-62	-1.15947	1.16216	-8.64152	1.23622e-16	2.18819e-15	26.7626
RP11-403A21.1	-1.24448	1.87289	-8.6375	1.27357e-16	2.25291e-15	26.7332
MT1M	-1.81632	5.15836	-8.63443	1.30292e-16	2.302e-15	26.7107
VCAN	-1.65889	11.5974	-8.63213	1.32525e-16	2.34003e-15	26.694
FCER2	-1.89281	2.85359	-8.62965	1.34989e-16	2.38208e-15	26.6758
CTD-2008P7.9	2.3272	6.16077	8.62683	1.37831e-16	2.42926e-15	26.6553
IGHV7-56	-1.18195	1.09455	-8.62554	1.39152e-16	2.44954e-15	26.6458
RECK	-1.07696	7.66788	-8.62481	1.39908e-16	2.46134e-15	26.6405
TRABD2A	-1.61132	5.99	-8.62109	1.43818e-16	2.52858e-15	26.6133
CTA-228A9.3	1.3611	5.66464	8.61898	1.46077e-16	2.56673e-15	26.598
KATNAL1	-1.24959	8.07585	-8.61731	1.47898e-16	2.59714e-15	26.5857
IGHV2-70	-2.18161	2.63223	-8.61716	1.48058e-16	2.59838e-15	26.5847
TMEM158	-1.34422	8.42447	-8.61692	1.48318e-16	2.60079e-15	26.5829
FAM65B	-1.21775	7.49982	-8.61687	1.48377e-16	2.60079e-15	26.5825
GMFG	-1.10869	9.22609	-8.61471	1.50766e-16	2.64107e-15	26.5668
RPSAP52	-1.79201	2.99102	-8.61446	1.5104e-16	2.64426e-15	26.565
RP11-132F7.2	2.26214	3.30517	8.61242	1.53345e-16	2.68135e-15	26.5501
ZBTB7C	1.85853	10.0012	8.61212	1.53684e-16	2.68565e-15	26.5479
CXCR5	-1.29283	1.73101	-8.61137	1.54538e-16	2.69894e-15	26.5424
RP11-46H11.12	1.05101	3.58943	8.60519	1.61759e-16	2.82333e-15	26.4974
CH25H	-1.36554	6.39715	-8.60045	1.67523e-16	2.92216e-15	26.4629
RP11-399J13.2	1.45327	3.62116	8.59941	1.6882e-16	2.94123e-15	26.4553
RP4-798A10.7	1.06404	3.00899	8.59888	1.69478e-16	2.9509e-15	26.4514
TMEM26	-1.08924	5.24771	-8.58859	1.82854e-16	3.17804e-15	26.3765
GATA3-AS1	2.47439	7.32977	8.58179	1.92272e-16	3.33972e-15	26.327
RP11-439E19.10	1.56422	5.49376	8.57725	1.98819e-16	3.45135e-15	26.294
OMD	-2.09914	3.66298	-8.57559	2.01263e-16	3.49168e-15	26.2819
AC244250.2	-1.9265	2.4151	-8.57508	2.0203e-16	3.50286e-15	26.2782
RP11-417E7.1	-1.82141	4.89445	-8.57246	2.05963e-16	3.56891e-15	26.2591
IGKV1D-27	-1.28893	1.2135	-8.56888	2.11469e-16	3.65552e-15	26.2331
KAL1	-1.46993	6.9303	-8.56617	2.15743e-16	3.72716e-15	26.2134
F2R	-1.06432	9.95604	-8.56007	2.25645e-16	3.8889e-15	26.1692
SLC16A1-AS1	-1.46576	5.90533	-8.5566	2.31486e-16	3.98718e-15	26.144
FMO2	-1.84332	4.86227	-8.55227	2.38991e-16	4.11153e-15	26.1125
TEAD4	-1.15537	9.09411	-8.5519	2.39638e-16	4.12021e-15	26.1098
FBLN5	-1.21354	9.29019	-8.54991	2.43174e-16	4.1785e-15	26.0954
RP11-465B22.8	1.69637	7.52027	8.54796	2.46696e-16	4.2365e-15	26.0812
CXCL3	-1.81867	5.48911	-8.54723	2.48025e-16	4.25678e-15	26.0759
SNX10	-1.13679	9.10305	-8.54685	2.48714e-16	4.26606e-15	26.0732
AATBC	1.78422	8.82799	8.54619	2.49922e-16	4.28424e-15	26.0684
FSTL4	2.23328	7.7987	8.54266	2.56491e-16	4.39161e-15	26.0428
ITGA11	-1.57896	9.20297	-8.53921	2.6309e-16	4.49924e-15	26.0178
EIF4HP2	1.04579	4.78617	8.53441	2.72536e-16	4.65801e-15	25.983
BGN	-1.30311	13.4046	-8.52907	2.83442e-16	4.84154e-15	25.9443
RP11-379F12.3	2.08545	4.86073	8.52614	2.89602e-16	4.94091e-15	25.9231
AC073046.25	1.19595	4.74616	8.52419	2.93782e-16	5.00926e-15	25.909
CLIC5	-1.41027	6.63441	-8.52221	2.98086e-16	5.07963e-15	25.8946
LINC01010	-1.4593	2.0944	-8.51959	3.0388e-16	5.1753e-15	25.8757
CHST13	-1.27645	3.57852	-8.51627	3.11383e-16	5.29995e-15	25.8516
KCNE4	-1.36844	7.29032	-8.51313	3.18637e-16	5.41701e-15	25.8289
ADCY10P1	1.14432	7.69782	8.51182	3.21702e-16	5.4659e-15	25.8195
TENM3	-2.27508	6.37672	-8.50732	3.32518e-16	5.64633e-15	25.7869
THRB-AS1	1.16927	4.00843	8.50624	3.35156e-16	5.68442e-15	25.7791
RP11-696N14.1	1.37459	7.64064	8.50085	3.48665e-16	5.90659e-15	25.7401
IGLV2-5	-1.1216	1.00244	-8.49898	3.53476e-16	5.98457e-15	25.7266
IPO5P1	1.32429	8.45574	8.49722	3.58067e-16	6.05873e-15	25.7139
IGKV1D-13	-1.9924	2.53969	-8.48904	3.80186e-16	6.42923e-15	25.6548
TRBJ2-7	-1.0464	1.54416	-8.48886	3.80673e-16	6.43369e-15	25.6535
BACH2	-1.60634	5.75962	-8.48703	3.8581e-16	6.51174e-15	25.6403
CLIC4	-1.12808	12.0784	-8.48697	3.8597e-16	6.51174e-15	25.6399
CYP27A1	-1.29871	8.77528	-8.48563	3.89786e-16	6.56843e-15	25.6302
CTC-231O11.1	-1.54749	4.53044	-8.47443	4.23074e-16	7.12105e-15	25.5494
SPECC1	-1.18381	9.86155	-8.4712	4.33197e-16	7.28718e-15	25.5261
SLC22A3	-2.02995	5.93153	-8.46941	4.38902e-16	7.37883e-15	25.5132
EVA1A	-1.70006	6.571	-8.46429	4.55636e-16	7.6557e-15	25.4763
RP11-379F12.4	1.97074	3.91366	8.46181	4.63992e-16	7.79155e-15	25.4584
RP11-536O18.1	-1.4913	2.1184	-8.46113	4.66305e-16	7.82583e-15	25.4535
RP11-632L2.2	-1.10657	1.51841	-8.45736	4.7932e-16	8.03956e-15	25.4264
CSF2	-1.79393	3.84563	-8.45649	4.82352e-16	8.08571e-15	25.4201
RP11-16K12.1	-1.26818	2.71592	-8.44991	5.06111e-16	8.47906e-15	25.3728
RP11-326C3.11	-1.15037	3.62703	-8.44747	5.15198e-16	8.62626e-15	25.3552
RP11-513O13.1	-1.04581	1.97242	-8.44504	5.24427e-16	8.7714e-15	25.3377
TBX3	1.77803	11.8701	8.44219	5.35432e-16	8.94426e-15	25.3172
HDC	-1.38958	4.84936	-8.44022	5.43195e-16	9.06868e-15	25.303
KIF19	-1.33617	4.0375	-8.43699	5.56159e-16	9.269e-15	25.2798
PMP22	-1.27271	10.5999	-8.43599	5.60219e-16	9.33125e-15	25.2726
RP11-155G14.6	1.13698	3.65757	8.43393	5.6869e-16	9.46689e-15	25.2578
NKAPL	-1.02941	2.66157	-8.43002	5.85137e-16	9.72943e-15	25.2297
RP11-449J21.3	1.3151	6.78398	8.42841	5.92047e-16	9.83865e-15	25.2182
AL122127.2	-1.35169	1.33378	-8.42795	5.9404e-16	9.86606e-15	25.2149
TDO2	-1.38376	7.23872	-8.42321	6.14888e-16	1.02064e-14	25.1809
EEF1A2	2.65783	8.68047	8.42274	6.17017e-16	1.02359e-14	25.1774
TMEM51-AS1	1.44039	7.83043	8.42256	6.17813e-16	1.02432e-14	25.1762
IL18R1	-1.10543	6.98558	-8.42103	6.24725e-16	1.03459e-14	25.1652
SGIP1	-1.20467	6.40826	-8.41809	6.38255e-16	1.05638e-14	25.1441
RGS4	-1.65336	6.72869	-8.41716	6.42584e-16	1.06294e-14	25.1374
AC005009.1	1.28411	1.88025	8.41374	6.58805e-16	1.08852e-14	25.1129
RP11-170L3.7	-1.15504	1.10824	-8.41256	6.64466e-16	1.09689e-14	25.1044
RP11-15H20.6	1.20505	7.43583	8.41253	6.64632e-16	1.09689e-14	25.1042
TWIST1	-1.67467	7.33519	-8.41021	6.7595e-16	1.11493e-14	25.0875
MMP12	-2.24014	8.42942	-8.40772	6.88283e-16	1.13462e-14	25.0697
EVA1C	-1.29115	8.45836	-8.40179	7.18665e-16	1.18268e-14	25.0271
THY1	-1.1638	11.6797	-8.40009	7.27576e-16	1.19666e-14	25.015
LINC01050	-1.17023	1.38615	-8.39995	7.28321e-16	1.1972e-14	25.014
HTRA1	-1.11444	11.7719	-8.39944	7.3104e-16	1.20098e-14	25.0103
RP11-1399P15.1	-1.35458	3.11718	-8.39897	7.33526e-16	1.20438e-14	25.007
PRKCQ	-1.66153	6.11335	-8.39516	7.54154e-16	1.23754e-14	24.9796
KLF9	-1.06092	9.78278	-8.38907	7.88262e-16	1.29278e-14	24.936
CSF3	-2.42599	4.88554	-8.38557	8.08549e-16	1.32529e-14	24.911
C4orf50	-1.02571	1.34749	-8.38518	8.10862e-16	1.32833e-14	24.9082
ADAMTS14	-1.30904	7.8275	-8.38507	8.11495e-16	1.32861e-14	24.9074
ZDHHC20P1	-1.10806	1.60621	-8.37841	8.51708e-16	1.39366e-14	24.8597
PTGDS	-1.82659	9.01569	-8.37635	8.64509e-16	1.413e-14	24.845
RNF128	1.99041	10.8102	8.37095	8.99085e-16	1.46867e-14	24.8064
NUAK2	-1.2294	8.29273	-8.37065	9.01052e-16	1.47035e-14	24.8042
GAREM	1.10618	10.4685	8.37063	9.01129e-16	1.47035e-14	24.8042
MAP1LC3C	-1.26686	1.91881	-8.36904	9.11592e-16	1.48658e-14	24.7928
SORCS2	-1.91163	6.62282	-8.36187	9.60235e-16	1.56501e-14	24.7415
AC092669.3	1.259	2.22981	8.36147	9.63075e-16	1.56876e-14	24.7386
RP5-1172A22.1	-1.29984	1.65544	-8.35903	9.80208e-16	1.59576e-14	24.7213
ANXA13	-1.47647	2.18318	-8.35862	9.83182e-16	1.5997e-14	24.7183
WBSCR17	-1.8382	5.14361	-8.35805	9.87229e-16	1.60538e-14	24.7142
ADTRP	-1.84837	6.83784	-8.35524	1.00753e-15	1.63746e-14	24.6942
FAM221A	1.09779	8.35942	8.35504	1.00899e-15	1.63892e-14	24.6927
CTD-2054N24.2	-1.07427	2.19068	-8.35245	1.02811e-15	1.66902e-14	24.6742
RP11-50C13.1	1.05792	7.17087	8.35113	1.03798e-15	1.6841e-14	24.6648
TMCC3	-1.18054	8.86214	-8.35021	1.04488e-15	1.69434e-14	24.6583
TIMD4	-1.70744	3.24383	-8.34934	1.05154e-15	1.70419e-14	24.652
LINGO3	-1.13899	2.65301	-8.34918	1.05271e-15	1.70511e-14	24.6509
RP11-401O9.4	-1.5343	2.20195	-8.33336	1.18041e-15	1.90767e-14	24.5381
RP11-1055B8.4	1.44058	6.12727	8.3332	1.18179e-15	1.90883e-14	24.537
XXbac-BPG248L24.12	-1.08073	5.98155	-8.33199	1.19214e-15	1.92446e-14	24.5284
IGHV3-47	-1.34674	1.74046	-8.32871	1.22077e-15	1.96957e-14	24.505
NT5E	-1.60606	9.34709	-8.32645	1.2409e-15	2.00094e-14	24.4889
RP11-20J15.3	-1.10259	1.22237	-8.32559	1.24863e-15	2.01227e-14	24.4828
CTSC	-1.05086	13.0013	-8.31519	1.34609e-15	2.16691e-14	24.4087
CADM3	-2.10658	4.12503	-8.3141	1.35664e-15	2.18267e-14	24.401
RP5-903G2.2	1.3592	2.38835	8.31315	1.36606e-15	2.1966e-14	24.3942
AC020571.3	-1.34811	4.04569	-8.31283	1.36914e-15	2.20032e-14	24.392
ACTBL2	-1.63813	2.00661	-8.31098	1.38761e-15	2.22752e-14	24.3788
SGCD	-1.85188	6.45658	-8.30612	1.43712e-15	2.30316e-14	24.3442
RP11-426C22.4	-1.36643	3.74486	-8.302	1.48044e-15	2.37126e-14	24.315
FAM167A	-1.28706	5.17459	-8.29892	1.51377e-15	2.4233e-14	24.293
HEPH	-1.33945	8.42815	-8.2955	1.55151e-15	2.48096e-14	24.2688
AHNAK2	-2.21968	9.70797	-8.29414	1.56679e-15	2.504e-14	24.2591
RP11-22C11.2	1.31008	6.75699	8.29313	1.57825e-15	2.5209e-14	24.2519
KCNJ8	-1.20977	7.44376	-8.29286	1.58128e-15	2.52435e-14	24.25
PRAMENP	-1.26978	1.16862	-8.29076	1.60541e-15	2.56145e-14	24.2351
OR52K3P	-1.15277	1.60679	-8.28909	1.62491e-15	2.59114e-14	24.2232
PKDCC	-1.77032	6.9017	-8.28756	1.64291e-15	2.61837e-14	24.2124
SIGLEC16	-1.05928	3.80549	-8.2827	1.70135e-15	2.70703e-14	24.1779
EGR3	-1.41841	7.61936	-8.27552	1.79164e-15	2.84597e-14	24.127
SH3RF3	-1.03793	7.88497	-8.27409	1.81015e-15	2.87221e-14	24.1169
AC007255.8	1.5016	4.33894	8.2739	1.81268e-15	2.87463e-14	24.1155
EPYC	-2.15791	3.02389	-8.27053	1.85715e-15	2.94192e-14	24.0916
GUCA1A	-1.62361	2.68879	-8.26979	1.86715e-15	2.95613e-14	24.0863
TTC6	1.81025	6.02692	8.26946	1.87147e-15	2.96135e-14	24.084
NRP1	-1.01649	11.0312	-8.26162	1.98002e-15	3.12966e-14	24.0285
AOX1	-1.80117	5.46616	-8.26147	1.98223e-15	3.13144e-14	24.0274
IGKV1OR22-1	-1.23014	1.22963	-8.26134	1.98407e-15	3.13263e-14	24.0265
CXCL1	-2.13408	8.50043	-8.25287	2.10861e-15	3.32745e-14	23.9665
EMILIN2	-1.02284	9.5247	-8.25276	2.11019e-15	3.32811e-14	23.9658
CILP	-2.22649	6.72489	-8.25225	2.11795e-15	3.33853e-14	23.9621
PMEPA1	-1.4072	11.377	-8.25081	2.14006e-15	3.36968e-14	23.9519
HLA-DPB2	-1.51332	4.8142	-8.25058	2.14347e-15	3.37321e-14	23.9503
IL34	-1.10262	6.9326	-8.25013	2.15054e-15	3.37879e-14	23.9471
SNORD69	1.03678	2.79988	8.25002	2.15218e-15	3.37953e-14	23.9464
RP11-120K24.4	1.44836	2.64826	8.23688	2.36508e-15	3.70979e-14	23.8534
CXCL5	-2.48449	5.57681	-8.23114	2.46437e-15	3.86135e-14	23.8129
CTB-12O2.1	1.59057	2.75347	8.23084	2.46982e-15	3.86777e-14	23.8107
PLN	-2.12618	6.26944	-8.22533	2.56929e-15	4.01918e-14	23.7718
MPO	-1.17781	2.74948	-8.22211	2.62932e-15	4.1057e-14	23.7491
KIF28P	1.66735	4.44159	8.22205	2.63031e-15	4.1057e-14	23.7487
ST8SIA1	-1.27903	6.28562	-8.22039	2.66177e-15	4.15229e-14	23.737
IFI27	-1.7484	12.702	-8.21553	2.75616e-15	4.29052e-14	23.7027
HLA-J	-1.25177	6.81775	-8.21513	2.76396e-15	4.30034e-14	23.6999
PLA2G5	-1.56477	5.02548	-8.21086	2.84987e-15	4.42922e-14	23.6697
ECM1	-1.16983	10.109	-8.20775	2.91402e-15	4.52403e-14	23.6478
CDX1	-1.52767	3.39609	-8.20694	2.9309e-15	4.5478e-14	23.6421
MFAP3L	1.49995	9.27647	8.20464	2.97955e-15	4.61831e-14	23.6259
GLB1L2	1.84807	8.18187	8.20387	2.99595e-15	4.64123e-14	23.6205
IGLV4-60	-2.02878	3.04557	-8.20371	2.99942e-15	4.64311e-14	23.6194
HMGB2P1	-1.01642	1.57129	-8.20367	3.00039e-15	4.64311e-14	23.6191
SMTNL1	-1.33788	4.25808	-8.20353	3.00325e-15	4.64503e-14	23.6181
CD248	-1.1707	10.2213	-8.20233	3.02911e-15	4.68251e-14	23.6097
RP11-401O9.3	-1.488	2.20191	-8.20176	3.04169e-15	4.69944e-14	23.6056
ZNF711	1.35587	8.12392	8.20136	3.05027e-15	4.71017e-14	23.6028
RP13-977J11.2	-1.00467	4.33945	-8.19827	3.1185e-15	4.81295e-14	23.581
FDCSP	-2.6202	3.84334	-8.18893	3.33379e-15	5.14247e-14	23.5153
BOC	-1.43456	7.72163	-8.18262	3.48744e-15	5.37372e-14	23.4709
CSF3R	-1.30964	8.30812	-8.18107	3.52636e-15	5.43078e-14	23.46
IGF1	-1.75419	4.50104	-8.18003	3.5525e-15	5.46812e-14	23.4527
TRBV13	-1.04417	1.3622	-8.1771	3.62777e-15	5.57802e-14	23.432
IGHV3OR16-6	-1.01849	1.04757	-8.17699	3.63048e-15	5.57921e-14	23.4313
IGKV1D-17	-1.62454	1.84508	-8.17345	3.72328e-15	5.71571e-14	23.4064
PXDN	-1.24893	11.0158	-8.17277	3.74162e-15	5.7408e-14	23.4016
GRM3	1.65142	3.02369	8.16977	3.82237e-15	5.85535e-14	23.3806
SNTG1	2.3535	3.8528	8.16822	3.86504e-15	5.91756e-14	23.3696
DAB2	-1.13214	10.7347	-8.16493	3.95672e-15	6.0515e-14	23.3466
SLC9A2	2.21755	7.84665	8.14987	4.4048e-15	6.72607e-14	23.2409
POM121L9P	-1.12133	3.65714	-8.1494	4.41971e-15	6.74528e-14	23.2376
EIF5A2	-1.29664	7.63861	-8.14841	4.45094e-15	6.78934e-14	23.2306
CCL25	-1.0268	1.28044	-8.14724	4.48823e-15	6.84259e-14	23.2224
RP11-112J3.16	1.15194	4.50031	8.14019	4.71923e-15	7.18716e-14	23.173
SERPINE2	-1.63996	9.24915	-8.13973	4.7347e-15	7.20343e-14	23.1698
TRPS1	-1.47453	8.01574	-8.13972	4.73492e-15	7.20343e-14	23.1697
ANGPTL2	-1.17279	10.4215	-8.1325	4.98453e-15	7.57917e-14	23.1191
SMAD6	1.19022	8.70803	8.13122	5.03018e-15	7.64052e-14	23.1102
ERBB3	1.34805	12.6786	8.13079	5.04551e-15	7.65975e-14	23.1072
GLS2	1.14346	4.47445	8.13044	5.05803e-15	7.67472e-14	23.1047
ST6GALNAC5	-1.4299	6.5686	-8.12296	5.33419e-15	8.08949e-14	23.0524
PKD2L1	-1.14973	3.3037	-8.12193	5.37351e-15	8.14483e-14	23.0451
RP11-480I12.5	1.43609	8.19999	8.12129	5.39784e-15	8.1774e-14	23.0407
RP11-693J15.5	-1.32972	1.82583	-8.12104	5.40756e-15	8.18781e-14	23.0389
DACH2	2.04538	3.67436	8.11604	5.60279e-15	8.47897e-14	23.004
THEM6	1.02167	11.7233	8.11294	5.72781e-15	8.66361e-14	22.9823
F2RL2	-1.60496	5.47308	-8.11143	5.78957e-15	8.74785e-14	22.9717
IGLV2-34	-1.14967	1.31997	-8.08667	6.90053e-15	1.03992e-13	22.7989
IFI16	-1.29595	12.0272	-8.08604	6.93121e-15	1.044e-13	22.7945
HERC6	-1.16796	9.75154	-8.08404	7.03013e-15	1.05779e-13	22.7805
P2RX5	-1.59107	5.79407	-8.07972	7.24839e-15	1.09006e-13	22.7504
CTC-559E9.8	1.04026	4.82224	8.07648	7.41659e-15	1.11419e-13	22.7279
MMEL1	1.56983	6.32676	8.0744	7.52684e-15	1.12915e-13	22.7133
PACRG	1.86508	4.47816	8.07438	7.52792e-15	1.12915e-13	22.7132
FAAH	1.02489	10.2725	8.0733	7.58566e-15	1.13653e-13	22.7057
GRIP2	-1.20157	5.13532	-8.07323	7.58898e-15	1.13653e-13	22.7052
CTD-2516F10.4	1.04174	1.55219	8.07241	7.63343e-15	1.14259e-13	22.6995
GEM	-1.41493	8.51572	-8.07218	7.64577e-15	1.14385e-13	22.6979
KLHL31	1.08833	6.03096	8.07087	7.71709e-15	1.15392e-13	22.6888
CPXM2	-1.56205	8.20742	-8.06854	7.84541e-15	1.1725e-13	22.6725
MMP7	-2.25856	8.92599	-8.0665	7.95901e-15	1.18886e-13	22.6584
MMP3	-2.22124	6.91385	-8.06544	8.01897e-15	1.19719e-13	22.651
FOLR3	-1.36392	1.86039	-8.06414	8.09302e-15	1.207e-13	22.6419
MIR8071-1	-1.2162	1.14423	-8.06101	8.27383e-15	1.23332e-13	22.6202
ITGAD	-1.22985	3.20258	-8.05974	8.34859e-15	1.24299e-13	22.6113
CHIT1	-1.96715	5.67116	-8.05969	8.35166e-15	1.24299e-13	22.6109
ARNTL2	-1.09339	10.5881	-8.05711	8.50549e-15	1.26524e-13	22.593
LGALS12	-1.473	2.54467	-8.05102	8.87906e-15	1.31944e-13	22.5507
HMGCS2	3.6069	9.12736	8.04921	8.99354e-15	1.33577e-13	22.5381
PODXL2	1.46957	10.4791	8.049	9.00699e-15	1.33707e-13	22.5366
SLC22A16	-1.11619	1.91945	-8.04825	9.05456e-15	1.34292e-13	22.5314
RAB7B	-1.28062	8.20686	-8.04823	9.0557e-15	1.34292e-13	22.5313
ADAMTS6	-1.14218	6.18722	-8.04667	9.15574e-15	1.35706e-13	22.5205
XXbac-BPG13B8.10	-1.03801	1.30746	-8.04467	9.28639e-15	1.37571e-13	22.5065
RP11-359E10.1	-1.44519	4.08424	-8.04255	9.42621e-15	1.39571e-13	22.4918
RP11-499P20.2	1.23767	6.36148	8.04208	9.45756e-15	1.39963e-13	22.4885
TSHZ3	-1.21874	8.06961	-8.0383	9.71286e-15	1.43594e-13	22.4623
IFI27L2	-1.0861	9.69087	-8.02985	1.0309e-14	1.52094e-13	22.4037
ALDH2	-1.25728	10.4938	-8.02952	1.03334e-14	1.52377e-13	22.4013
HTR2A	-1.45193	2.76104	-8.02786	1.04551e-14	1.54014e-13	22.3898
CECR1	-1.1657	10.1826	-8.02701	1.0518e-14	1.5486e-13	22.3839
KCNK13	-1.52373	5.38105	-8.02495	1.06713e-14	1.57037e-13	22.3697
IFITM4P	-1.10815	1.92375	-8.02453	1.0703e-14	1.57423e-13	22.3667
S100A5	1.46399	5.35986	8.02335	1.07924e-14	1.58657e-13	22.3586
ACSM6	2.46452	4.22214	8.02321	1.08033e-14	1.58738e-13	22.3576
AC072052.7	1.23739	3.4713	8.0216	1.09264e-14	1.60464e-13	22.3464
AC007879.7	-1.74775	4.06872	-8.01964	1.10785e-14	1.62615e-13	22.3328
AC006026.13	1.22226	3.00236	8.01866	1.11551e-14	1.63656e-13	22.326
KCNE1	-1.17329	2.95582	-8.0165	1.13256e-14	1.65903e-13	22.3111
CYP3A5	1.99001	8.41073	8.01394	1.15318e-14	1.68837e-13	22.2933
AC096579.13	-1.33381	2.03709	-8.01366	1.15546e-14	1.69085e-13	22.2914
DLX6-AS1	1.91745	6.15624	8.01093	1.17786e-14	1.72276e-13	22.2725
RP4-697K14.15	1.28668	2.59485	8.00678	1.21275e-14	1.77109e-13	22.2437
IGKV1D-42	-1.23468	1.39023	-8.00352	1.24089e-14	1.81031e-13	22.2212
RP11-326C3.15	-1.11183	1.38426	-8.00345	1.24149e-14	1.81031e-13	22.2207
RP5-907D15.4	-1.5324	2.99156	-7.9992	1.27919e-14	1.86341e-13	22.1912
PCP2	1.30505	5.18519	7.99908	1.28027e-14	1.86404e-13	22.1904
PDGFRA	-1.22554	9.39467	-7.99876	1.28314e-14	1.86726e-13	22.1882
HAR1A	-1.11553	3.08761	-7.99824	1.2878e-14	1.87309e-13	22.1846
RP11-449J21.5	1.58376	4.7701	7.9952	1.31562e-14	1.91163e-13	22.1636
RP11-366L20.2	-1.57003	3.4454	-7.99347	1.33174e-14	1.93408e-13	22.1516
TLL1	-1.70301	5.36346	-7.99172	1.34818e-14	1.95697e-13	22.1395
LINC00967	2.54378	3.13888	7.98749	1.38885e-14	2.01295e-13	22.1103
FAM227A	1.05957	6.84936	7.98649	1.3986e-14	2.02505e-13	22.1034
KCNQ5	-1.86967	3.51092	-7.98507	1.4126e-14	2.04326e-13	22.0936
FGF5	-1.75094	2.59276	-7.98345	1.42883e-14	2.06571e-13	22.0824
BNC1	-2.99797	4.33798	-7.9775	1.48967e-14	2.15259e-13	22.0413
RP11-96C23.14	1.48061	2.88254	7.97729	1.49188e-14	2.1547e-13	22.0399
RPLP0P2	-1.43284	6.48046	-7.97722	1.49266e-14	2.15474e-13	22.0393
ZBTB8B	1.8655	5.6719	7.97497	1.51639e-14	2.18572e-13	22.0238
MIR548AN	1.12907	1.5859	7.97029	1.56694e-14	2.25744e-13	21.9915
HAS1	-1.79481	4.12493	-7.96966	1.57394e-14	2.2664e-13	21.9872
RP11-848G14.5	-1.18372	2.78408	-7.96868	1.58483e-14	2.27979e-13	21.9804
SLC9A9	-1.02232	7.87285	-7.9686	1.58562e-14	2.27979e-13	21.9799
MAP1LC3BP1	1.0692	1.07157	7.96619	1.61271e-14	2.31759e-13	21.9632
LINC01341	1.58719	6.82328	7.96442	1.63278e-14	2.34526e-13	21.951
CTD-2517M22.14	1.00777	6.6458	7.96401	1.63747e-14	2.34965e-13	21.9482
PPARG	1.6589	11.5914	7.96308	1.64818e-14	2.36384e-13	21.9418
CD44	-1.29576	13.4427	-7.94588	1.85917e-14	2.66247e-13	21.8232
PRR15	1.80761	9.08338	7.94396	1.88426e-14	2.69706e-13	21.8101
TREM1	-1.72112	6.70465	-7.94156	1.91618e-14	2.74139e-13	21.7935
EMR3	-1.20397	2.52645	-7.94023	1.93406e-14	2.76559e-13	21.7844
WNT5B	-1.59346	8.17228	-7.9387	1.95492e-14	2.79404e-13	21.7738
CTD-2540B15.9	1.04956	2.28854	7.93324	2.03101e-14	2.89991e-13	21.7362
RBBP8NL	1.85908	8.5764	7.93175	2.05225e-14	2.92878e-13	21.726
CECR5-AS1	1.0066	3.24267	7.93101	2.06282e-14	2.9424e-13	21.721
OR13A1	1.70646	5.00649	7.9292	2.08916e-14	2.9785e-13	21.7085
AC096670.3	1.33314	3.90378	7.92299	2.18174e-14	3.10741e-13	21.6658
CTD-2331H12.7	1.35532	4.69503	7.92259	2.18782e-14	3.11454e-13	21.6631
ZFP92	-1.27684	4.69206	-7.91407	2.32182e-14	3.30366e-13	21.6046
CD1E	-1.4372	4.19955	-7.9138	2.32627e-14	3.30836e-13	21.6027
RP11-752L20.3	-1.10452	4.83604	-7.91108	2.37078e-14	3.36667e-13	21.584
MMP2	-1.30839	13.3838	-7.9069	2.44091e-14	3.46284e-13	21.5554
GFOD1	-1.0183	9.11502	-7.90454	2.48141e-14	3.51857e-13	21.5392
WFIKKN1	1.29263	4.9304	7.9038	2.49423e-14	3.535e-13	21.5341
ZEB1	-1.0063	9.10378	-7.90295	2.50907e-14	3.55429e-13	21.5283
TXLNB	-1.19453	4.45484	-7.90048	2.55263e-14	3.61245e-13	21.5113
AC002480.5	-1.04319	1.38585	-7.89695	2.61611e-14	3.69864e-13	21.4871
CTB-176F20.3	1.4295	5.07249	7.89635	2.62706e-14	3.71231e-13	21.483
AOC2	1.22589	6.76368	7.89555	2.64183e-14	3.73134e-13	21.4775
IGF2BP2	-1.99716	8.72312	-7.89112	2.72461e-14	3.84449e-13	21.4472
WASIR2	1.4311	4.20221	7.88407	2.86153e-14	4.03373e-13	21.3989
NINJ2	-1.1203	6.66399	-7.8819	2.90503e-14	4.09105e-13	21.3841
ZNF804A	-1.34976	3.4213	-7.87843	2.97599e-14	4.18688e-13	21.3603
ETV7	-1.05563	9.0983	-7.87758	2.99365e-14	4.20967e-13	21.3545
AC012307.2	1.64736	1.79007	7.87685	3.00903e-14	4.22924e-13	21.3495
ART3	-1.36417	3.00845	-7.87285	3.09382e-14	4.34629e-13	21.3221
TMEM178A	1.39234	5.67496	7.87178	3.11687e-14	4.3744e-13	21.3148
ENPP7P2	1.46783	2.31212	7.87136	3.12593e-14	4.38498e-13	21.312
TNFSF18	-1.31556	2.76764	-7.86914	3.17463e-14	4.45113e-13	21.2968
BEND5	1.48841	7.11014	7.86841	3.1908e-14	4.47163e-13	21.2918
RP6-24A23.7	1.74723	2.79059	7.86224	3.33036e-14	4.66494e-13	21.2496
PCDH7	-1.77268	9.01115	-7.86119	3.35491e-14	4.69704e-13	21.2424
PTPLAD2	-1.08313	8.54669	-7.85917	3.4022e-14	4.76093e-13	21.2286
RP11-250B2.4	1.06571	2.72301	7.8569	3.45611e-14	4.83403e-13	21.2132
PRUNE2	-1.93375	7.13496	-7.85329	3.54396e-14	4.95209e-13	21.1885
NPFFR1	-1.24446	3.17036	-7.84954	3.63732e-14	5.08007e-13	21.1629
GLIS2	-1.0484	9.44922	-7.84944	3.6398e-14	5.08108e-13	21.1622
NEGR1	-1.56919	6.45835	-7.84499	3.754e-14	5.23795e-13	21.1318
AC103563.2	-1.35999	1.55329	-7.84298	3.8065e-14	5.30607e-13	21.1182
SLC17A9	-1.14735	7.94055	-7.83819	3.93503e-14	5.47993e-13	21.0855
MB21D1	-1.04302	8.95534	-7.83513	4.01929e-14	5.59186e-13	21.0647
NFE2	-1.51552	4.36392	-7.83459	4.03444e-14	5.61023e-13	21.061
TPM2	-1.21576	12.5168	-7.83338	4.06831e-14	5.6546e-13	21.0527
RHPN1	1.21548	10.238	7.83227	4.0999e-14	5.69575e-13	21.0451
UTS2	-1.36641	2.52738	-7.83169	4.11616e-14	5.71283e-13	21.0412
VNN3	-1.54688	2.81585	-7.83114	4.132e-14	5.73205e-13	21.0375
DNM3OS	-1.17285	6.01567	-7.82967	4.17438e-14	5.78527e-13	21.0274
NAV3	-1.51907	5.34475	-7.82906	4.19199e-14	5.80689e-13	21.0233
ITPRIPL1	-1.25683	6.06136	-7.82711	4.24878e-14	5.88207e-13	21.01
S100A10	-1.19982	13.3557	-7.82528	4.30313e-14	5.95226e-13	20.9975
RP11-366M4.11	-1.09256	2.84433	-7.8252	4.30536e-14	5.95248e-13	20.997
HDAC9	-1.41207	7.19956	-7.8247	4.32044e-14	5.97045e-13	20.9936
RNU4-78P	1.08544	1.8013	7.82458	4.32383e-14	5.97228e-13	20.9928
LL22NC03-32F9.1	1.07464	2.09288	7.82109	4.42955e-14	6.11537e-13	20.9691
RP11-94C24.8	1.04529	2.64458	7.82102	4.43171e-14	6.11542e-13	20.9686
SLC44A3	1.09572	10.4854	7.82004	4.46207e-14	6.15142e-13	20.9619
PDZK1IP1	-2.2657	8.29372	-7.8187	4.50341e-14	6.20478e-13	20.9528
THSD1	-1.06385	7.77294	-7.81571	4.5976e-14	6.32615e-13	20.9324
AGAP11	1.75636	4.00499	7.81467	4.63087e-14	6.36468e-13	20.9253
RAP1GAP	1.45041	9.68261	7.81381	4.65837e-14	6.39589e-13	20.9195
MEOX2	-1.71257	4.0817	-7.81378	4.65939e-14	6.39589e-13	20.9193
VASN	-1.01189	9.53876	-7.81224	4.70916e-14	6.46113e-13	20.9089
FBXO32	-1.00634	10.991	-7.79984	5.13051e-14	7.02584e-13	20.8246
SOD3	-1.36274	9.51026	-7.79938	5.14683e-14	7.04485e-13	20.8214
COL8A1	-1.40672	9.96541	-7.79705	5.23034e-14	7.14896e-13	20.8056
NXN	-1.16974	10.8109	-7.79517	5.29852e-14	7.23528e-13	20.7929
CTD-2027I19.2	1.1166	3.81611	7.79365	5.35422e-14	7.30788e-13	20.7826
SLC30A4	-1.04258	7.73566	-7.79347	5.3609e-14	7.31352e-13	20.7814
RBMS3	-1.14772	7.60311	-7.78993	5.49345e-14	7.4908e-13	20.7573
KB-1440D3.13	1.26478	3.61393	7.78379	5.73122e-14	7.80764e-13	20.7157
RP11-96C23.13	1.50391	4.20697	7.77738	5.99003e-14	8.14864e-13	20.6722
CTD-3035K23.7	-1.1317	3.94105	-7.77646	6.02826e-14	8.19292e-13	20.666
RP1-59D14.5	1.0041	5.55432	7.77494	6.09187e-14	8.27546e-13	20.6556
TRAV27	-1.20318	1.76585	-7.77329	6.16138e-14	8.36594e-13	20.6445
CXXC4	1.43857	5.73829	7.77282	6.18142e-14	8.38919e-13	20.6413
LINC00702	-1.42815	5.12151	-7.77272	6.18552e-14	8.3908e-13	20.6406
MOXD1	-1.60905	8.18523	-7.77156	6.23528e-14	8.44636e-13	20.6328
GNAT1	1.10467	1.71225	7.7669	6.43867e-14	8.71368e-13	20.6012
C11orf96	-1.16603	9.6138	-7.76539	6.50586e-14	8.80048e-13	20.591
RP11-20I20.4	-1.06598	3.92175	-7.76411	6.56347e-14	8.86591e-13	20.5823
DUSP1	-1.11878	12.5108	-7.762	6.65925e-14	8.98266e-13	20.5681
CDK6	-1.35296	9.7755	-7.76166	6.6747e-14	8.99928e-13	20.5658
ADAMTS19	1.7689	3.18171	7.76076	6.71648e-14	9.05137e-13	20.5596
AP000892.6	-1.37214	7.0964	-7.7605	6.72828e-14	9.06276e-13	20.5579
AC079630.4	-1.12024	2.53554	-7.76044	6.73122e-14	9.06276e-13	20.5575
ADAMTS16	-1.77179	5.63834	-7.76002	6.75059e-14	9.07968e-13	20.5547
TCTEX1D1	-1.00837	3.9119	-7.75996	6.75325e-14	9.07968e-13	20.5543
FGF2	-1.27763	6.63199	-7.75788	6.85087e-14	9.20664e-13	20.5402
LRRC2	-1.38967	3.45778	-7.75577	6.95074e-14	9.33649e-13	20.5259
IRAK3	-1.06156	7.94962	-7.75392	7.03995e-14	9.45191e-13	20.5134
FLRT2	-1.65167	7.20673	-7.7498	7.24206e-14	9.71615e-13	20.4856
RP11-93B14.9	-1.18484	5.74652	-7.74977	7.2435e-14	9.71615e-13	20.4854
FOXJ1	2.5619	6.89344	7.74368	7.55317e-14	1.01221e-12	20.4442
GLI2	-1.452	6.00997	-7.74306	7.58524e-14	1.01603e-12	20.44
CTD-3214H19.6	1.19811	4.24351	7.74203	7.63926e-14	1.02232e-12	20.433
FBLL1	1.67184	4.15849	7.73031	8.27947e-14	1.10491e-12	20.3539
OVGP1	1.23282	7.14239	7.72977	8.30996e-14	1.10847e-12	20.3503
TMEM119	-1.29599	8.73204	-7.72761	8.43406e-14	1.1245e-12	20.3357
JMJD7-PLA2G4B	1.06757	7.91948	7.72342	8.67986e-14	1.1562e-12	20.3075
PPAPDC3	-1.25	5.43569	-7.72318	8.69416e-14	1.15757e-12	20.3058
SLC41A2	-1.34061	7.92672	-7.72154	8.79255e-14	1.16959e-12	20.2948
AC006042.6	1.22884	5.36754	7.71811	9.00172e-14	1.19686e-12	20.2717
RP5-1159O4.2	1.16128	4.70739	7.71086	9.45996e-14	1.25663e-12	20.2228
SLITRK6	2.20556	9.95132	7.71026	9.49914e-14	1.26125e-12	20.2188
PLXNA4	-1.58641	5.03353	-7.71017	9.50485e-14	1.26143e-12	20.2182
RP11-363E7.4	1.69277	10.9338	7.70691	9.71952e-14	1.28873e-12	20.1962
CD40	-1.11099	9.84628	-7.70494	9.85104e-14	1.30377e-12	20.183
LINC01270	-1.04272	4.33031	-7.70229	1.00317e-13	1.32707e-12	20.1651
CLCF1	-1.05752	8.4565	-7.69898	1.02613e-13	1.3562e-12	20.1429
RP11-458F8.2	1.06881	4.02622	7.69727	1.03824e-13	1.37157e-12	20.1314
RP11-472K17.3	-1.46042	1.43826	-7.69515	1.0534e-13	1.39097e-12	20.1171
MCHR1	-1.3461	3.37426	-7.69504	1.05416e-13	1.39133e-12	20.1164
FAM155B	1.96477	5.53667	7.6844	1.13366e-13	1.49283e-12	20.0449
EMR2	-1.19278	7.98476	-7.68417	1.13548e-13	1.49455e-12	20.0433
DERL3	-1.12874	8.69055	-7.68193	1.15297e-13	1.51619e-12	20.0283
SRMS	1.54966	6.84554	7.68169	1.15487e-13	1.51798e-12	20.0267
MCTP1	-1.09871	8.14729	-7.67864	1.17919e-13	1.54802e-12	20.0062
SCN5A	1.72262	6.30475	7.67862	1.17933e-13	1.54802e-12	20.0061
RAB39A	-1.29896	2.61949	-7.67614	1.19951e-13	1.57307e-12	19.9894
MST1L	1.17708	4.66661	7.67395	1.21751e-13	1.59596e-12	19.9748
KLHL4	-1.53175	3.70418	-7.66735	1.27358e-13	1.66793e-12	19.9305
RP4-568C11.4	1.47119	9.01596	7.6606	1.33359e-13	1.74494e-12	19.8852
CTC-499B15.6	1.0021	1.90532	7.65644	1.37194e-13	1.79105e-12	19.8574
RP11-79H23.3	-1.23051	3.71362	-7.65597	1.37638e-13	1.79603e-12	19.8542
AC090954.5	1.51287	2.91898	7.64989	1.43451e-13	1.87019e-12	19.8135
HGF	-1.54155	6.30193	-7.64523	1.48079e-13	1.92878e-12	19.7823
AP001205.1	1.0611	3.66846	7.64184	1.51537e-13	1.97204e-12	19.7596
KCNJ12	-1.56232	4.21814	-7.63812	1.55421e-13	2.02075e-12	19.7347
MDGA1	-1.35395	7.60016	-7.63674	1.56884e-13	2.03826e-12	19.7255
RCN3	-1.17336	10.2666	-7.63672	1.56909e-13	2.03826e-12	19.7254
TIMM8AP1	-1.11612	1.84543	-7.63664	1.56987e-13	2.03836e-12	19.7249
ATP8B1	1.02862	11.9221	7.63446	1.59332e-13	2.06787e-12	19.7103
LINC00487	-1.01313	2.16225	-7.62957	1.64726e-13	2.13403e-12	19.6776
RP6-24A23.3	1.30853	1.92174	7.62759	1.66958e-13	2.161e-12	19.6644
ADAD2	1.39696	4.8597	7.62555	1.69285e-13	2.19014e-12	19.6508
ZNF816-ZNF321P	1.04296	7.49832	7.62488	1.70053e-13	2.19909e-12	19.6463
RP11-116O18.3	1.80938	3.27414	7.62312	1.72097e-13	2.22352e-12	19.6346
PLA1A	-1.35469	6.1882	-7.62165	1.73829e-13	2.24489e-12	19.6247
FLNC	-1.83044	9.17541	-7.62063	1.75037e-13	2.25948e-12	19.6179
COL12A1	-1.27515	12.4778	-7.6188	1.77222e-13	2.28666e-12	19.6057
VIPR1-AS1	1.4825	4.4725	7.6176	1.78673e-13	2.30435e-12	19.5977
NID2	-1.25967	8.53572	-7.61568	1.81023e-13	2.33153e-12	19.5849
SMCO2	-1.08963	4.51346	-7.61512	1.81705e-13	2.33926e-12	19.5812
GUCY1A3	-1.07877	7.90959	-7.61268	1.84748e-13	2.37524e-12	19.5648
RAPGEFL1	1.32897	11.8353	7.60653	1.92612e-13	2.47304e-12	19.5239
STX16-NPEPL1	1.05116	5.60382	7.59882	2.02942e-13	2.60155e-12	19.4725
BTBD16	2.62549	7.89643	7.59745	2.04842e-13	2.62422e-12	19.4634
ACSM5	-1.11535	2.91805	-7.59475	2.08617e-13	2.67021e-12	19.4454
MXRA5	-1.37143	11.3402	-7.59406	2.09595e-13	2.68153e-12	19.4408
RETN	-1.20358	2.53994	-7.59188	2.12715e-13	2.71662e-12	19.4263
LL21NC02-21A1.1	-1.04221	3.63933	-7.58696	2.19924e-13	2.8062e-12	19.3935
DACT1	-1.3036	7.75623	-7.58605	2.21278e-13	2.81967e-12	19.3875
SNX31	2.88821	8.72391	7.58502	2.22825e-13	2.83568e-12	19.3807
IGLV1-41	-1.53361	1.89003	-7.58409	2.24228e-13	2.85227e-12	19.3745
MYCL	1.49553	11.531	7.58149	2.2821e-13	2.90036e-12	19.3572
CHRNA6	-1.11335	1.96493	-7.57596	2.3691e-13	3.00433e-12	19.3204
VSIG2	2.33336	10.5566	7.57332	2.41175e-13	3.05435e-12	19.3029
LYPD6	1.32384	8.78744	7.57188	2.43533e-13	3.08015e-12	19.2933
RP1-167F1.2	1.3126	2.3026	7.5704	2.45988e-13	3.10984e-12	19.2835
THRB-IT1	1.29242	2.67351	7.56618	2.53095e-13	3.19688e-12	19.2555
LRRC32	-1.02293	9.86734	-7.56537	2.5449e-13	3.21309e-12	19.2501
AICDA	-1.1323	1.37612	-7.55894	2.65785e-13	3.35276e-12	19.2074
LINC00092	-1.08819	2.73583	-7.55692	2.69442e-13	3.3974e-12	19.194
XPNPEP2	-1.72871	3.56103	-7.55348	2.75753e-13	3.47393e-12	19.1712
RTP4	-1.19685	8.66291	-7.55293	2.76792e-13	3.48549e-12	19.1675
FUT9	2.33684	6.23675	7.55284	2.76949e-13	3.48595e-12	19.167
CTD-2027I19.3	1.02067	2.86815	7.55168	2.79135e-13	3.5104e-12	19.1593
LAMP5	-1.55962	5.63507	-7.54909	2.84044e-13	3.56901e-12	19.1421
ATP8B2	-1.02413	9.20526	-7.54834	2.85481e-13	3.58551e-12	19.1372
LINC00973	-1.55112	1.37127	-7.54667	2.88725e-13	3.62466e-12	19.1261
RP11-394B2.1	1.14618	5.15656	7.54605	2.8993e-13	3.63822e-12	19.122
IGLV5-37	-1.59604	1.71273	-7.53736	3.07418e-13	3.85095e-12	19.0644
[truncated: 1,179 more rows]

## Sheet: Stromal Low-vs-High.limma_Dif
Common differentially expressed RNAs between stromalscore groups
ID	logFC	AveExpr	t	P.Value	adj.P.Val	B
EMILIN1	-2.88437	10.9542	-23.6534	8.89e-79	2.56e-74	168.81
COL1A2	-3.13167	15.516	-23.4893	4.63e-78	6.67e-74	167.17
AEBP1	-3.32408	12.5271	-23.3978	1.16e-77	1.12e-73	166.256
COL1A1	-3.19976	16.2172	-22.7163	1.13e-74	6.91e-71	159.427
COL6A3	-2.93175	13.575	-22.7102	1.2e-74	6.91e-71	159.366
FNDC1	-4.58372	7.59183	-22.6217	2.94e-74	1.41e-70	158.477
CTSK	-2.66797	10.9785	-22.4314	2.01e-73	8.29e-70	156.565
COL3A1	-3.20821	15.4102	-22.4014	2.73e-73	9.83e-70	156.263
GLT8D2	-2.47536	7.97218	-22.3139	6.62e-73	2.12e-69	155.383
ADAMTS2	-3.04062	9.89939	-22.2756	9.75e-73	2.81e-69	154.998
CDH11	-2.81719	9.90237	-21.8017	1.19e-70	3.12e-67	150.226
DDR2	-2.54833	9.06093	-21.7511	1.99e-70	4.78e-67	149.715
SFRP4	-5.79144	8.32291	-21.681	4.06e-70	8.99e-67	149.008
SULF1	-3.51529	10.8608	-21.6106	8.29e-70	1.71e-66	148.298
GYPC	-2.33156	8.45051	-21.5791	1.14e-69	2.19e-66	147.98
ITGA11	-2.96584	9.20297	-21.571	1.24e-69	2.23e-66	147.899
GPC6	-3.45663	7.63857	-21.5456	1.61e-69	2.72e-66	147.642
CPXM1	-3.13852	9.07677	-21.5232	2.02e-69	3.22e-66	147.416
PRRX1	-3.37538	9.06112	-21.3873	8.02e-69	1.22e-65	146.045
PDGFRB	-2.24583	11.3988	-21.2392	3.61e-68	5.2e-65	144.55
CCDC80	-3.23718	10.484	-21.125	1.15e-67	1.58e-64	143.397
POSTN	-4.24719	11.5349	-21.074	1.94e-67	2.54e-64	142.881
SFRP2	-5.96416	9.48059	-20.8958	1.19e-66	1.49e-63	141.081
OLFML1	-2.14009	7.15172	-20.8911	1.24e-66	1.49e-63	141.034
SPARC	-2.10502	15.0598	-20.8276	2.37e-66	2.74e-63	140.391
COL5A1	-2.89896	12.8204	-20.8079	2.9e-66	3.21e-63	140.193
FBN1	-2.7249	10.6489	-20.7692	4.3e-66	4.59e-63	139.802
BNC2	-3.05783	7.04902	-20.6329	1.72e-65	1.77e-62	138.424
ISLR	-3.63211	10.175	-20.607	2.24e-65	2.22e-62	138.162
FIBIN	-3.56375	6.65526	-20.5433	4.28e-65	4.11e-62	137.518
COL6A2	-2.71112	13.8697	-20.5285	4.98e-65	4.63e-62	137.368
DCN	-3.05643	12.3511	-20.4947	7.02e-65	6.32e-62	137.027
AC093850.2	-3.83519	3.96246	-20.4793	8.21e-65	7.17e-62	136.872
BGN	-2.38649	13.4046	-20.4274	1.39e-64	1.18e-61	136.346
ADAMTS12	-3.08312	8.39587	-20.379	2.28e-64	1.88e-61	135.857
SSC5D	-2.93484	8.15233	-20.3423	3.31e-64	2.65e-61	135.486
KCNE4	-2.5031	7.29032	-20.3129	4.47e-64	3.48e-61	135.188
PDLIM3	-3.09852	9.45944	-20.2518	8.32e-64	6.3e-61	134.571
RSPO3	-3.84034	5.08684	-20.2185	1.17e-63	8.63e-61	134.234
FAP	-3.32254	8.20151	-20.1367	2.68e-63	1.91e-60	133.407
LRRC15	-4.5514	7.05678	-20.1357	2.71e-63	1.91e-60	133.397
THY1	-2.14069	11.6797	-20.0794	4.81e-63	3.3e-60	132.828
TAGLN	-2.79004	12.76	-20.0246	8.4e-63	5.62e-60	132.274
COLEC12	-3.21683	7.82606	-20.0119	9.56e-63	6.26e-60	132.145
ANXA6	-2.21726	11.3098	-19.976	1.38e-62	8.81e-60	131.783
IFFO1	-1.78718	7.98587	-19.8683	4.12e-62	2.58e-59	130.694
OLFML3	-2.70233	9.12344	-19.8565	4.65e-62	2.83e-59	130.574
FGF7	-3.81877	7.00036	-19.8551	4.72e-62	2.83e-59	130.56
TGFB3	-2.28351	9.24802	-19.8251	6.4e-62	3.76e-59	130.256
ADAM12	-2.82566	9.48742	-19.8208	6.68e-62	3.85e-59	130.213
EVI2A	-2.44307	6.99727	-19.7798	1.01e-61	5.73e-59	129.799
KIAA1755	-3.33202	6.29727	-19.6984	2.32e-61	1.29e-58	128.976
OMD	-3.75299	3.66298	-19.659	3.47e-61	1.88e-58	128.578
NNMT	-3.16358	10.7149	-19.6377	4.31e-61	2.3e-58	128.362
DPT	-4.51809	6.17996	-19.6318	4.57e-61	2.39e-58	128.303
OLFML2B	-2.45994	9.70046	-19.6071	5.88e-61	3.03e-58	128.053
COL5A2	-2.56447	12.3587	-19.5985	6.42e-61	3.24e-58	127.966
CTHRC1	-3.09391	10.103	-19.5863	7.27e-61	3.61e-58	127.842
CTGF	-2.62163	11.7112	-19.5639	9.12e-61	4.45e-58	127.617
SGCD	-3.39096	6.45658	-19.5328	1.25e-60	6.01e-58	127.302
ZNF469	-2.625	8.09389	-19.4875	1.98e-60	9.37e-58	126.845
GFPT2	-3.71862	7.68644	-19.4765	2.22e-60	1.03e-57	126.733
HTRA3	-3.09102	10.2514	-19.4661	2.47e-60	1.13e-57	126.628
FMOD	-2.48628	9.88074	-19.4177	4.04e-60	1.82e-57	126.139
TNFAIP6	-3.13494	6.73375	-19.3667	6.78e-60	3e-57	125.624
TIMP2	-2.39402	12.57	-19.2635	1.94e-59	8.45e-57	124.581
FAM180A	-3.0119	3.78804	-19.2494	2.23e-59	9.6e-57	124.44
MSRB3	-2.48133	9.17797	-19.2343	2.61e-59	1.1e-56	124.286
HTR2A	-2.71299	2.76104	-19.1967	3.82e-59	1.59e-56	123.907
MS4A4A	-2.74541	7.77154	-19.1945	3.9e-59	1.61e-56	123.885
LINC00968	-2.25494	2.02627	-19.0916	1.11e-58	4.51e-56	122.846
RP11-13P5.2	-2.4858	2.10092	-19.0894	1.14e-58	4.54e-56	122.824
WISP1	-3.08767	7.49077	-19.0499	1.7e-58	6.7e-56	122.424
CD163	-3.30073	9.43471	-19.031	2.06e-58	8e-56	122.234
GAS1	-3.59356	7.59509	-19.0264	2.16e-58	8.28e-56	122.187
P4HA3	-2.47723	7.03499	-18.97	3.82e-58	1.45e-55	121.618
SERPINF1	-2.38884	11.2457	-18.9187	6.44e-58	2.41e-55	121.101
LY96	-2.22011	6.85715	-18.8235	1.69e-57	6.25e-55	120.14
VIM	-2.00357	13.6976	-18.7885	2.41e-57	8.8e-55	119.788
LUM	-2.77703	12.8058	-18.7402	3.94e-57	1.42e-54	119.3
C1S	-2.74393	12.65	-18.6975	6.08e-57	2.16e-54	118.87
FAM26E	-2.13175	7.24672	-18.6903	6.54e-57	2.3e-54	118.797
GAS7	-2.5094	8.81753	-18.6682	8.18e-57	2.84e-54	118.574
GGT5	-1.9963	9.76295	-18.6502	9.82e-57	3.37e-54	118.393
C5AR1	-2.25812	8.48148	-18.6382	1.11e-56	3.76e-54	118.272
FPR1	-2.96431	6.98948	-18.5798	2.01e-56	6.72e-54	117.683
HEPH	-2.39048	8.42815	-18.5739	2.13e-56	7.05e-54	117.624
RP11-426C22.4	-2.4368	3.74486	-18.5712	2.19e-56	7.16e-54	117.597
ZEB2	-1.93491	9.33456	-18.5487	2.75e-56	8.9e-54	117.37
TNFSF4	-2.3812	6.54107	-18.5428	2.92e-56	9.35e-54	117.31
FAM20C	-2.4934	9.69178	-18.4803	5.5e-56	1.74e-53	116.681
HIC1	-1.75021	8.24182	-18.4721	5.98e-56	1.87e-53	116.599
COL10A1	-4.62661	7.58554	-18.4343	8.77e-56	2.72e-53	116.217
ASPN	-2.9824	8.30029	-18.4288	9.27e-56	2.84e-53	116.162
VSIG4	-3.09176	8.10453	-18.3918	1.35e-55	4.09e-53	115.79
GREM1	-4.64143	9.35199	-18.3891	1.39e-55	4.16e-53	115.763
SPON2	-2.24149	10.5343	-18.3447	2.17e-55	6.45e-53	115.316
FAM20A	-2.59437	7.9702	-18.3307	2.5e-55	7.36e-53	115.175
CD248	-2.0924	10.2213	-18.2973	3.51e-55	1.02e-52	114.839
COL6A1	-2.40174	13.5698	-18.2462	5.9e-55	1.7e-52	114.325
SLCO2B1	-2.56828	9.4465	-18.2186	7.8e-55	2.22e-52	114.047
COL15A1	-2.15223	11.0722	-18.1932	1.01e-54	2.85e-52	113.792
CRISPLD2	-2.09415	10.7452	-18.1922	1.02e-54	2.85e-52	113.782
MS4A6A	-2.42345	9.31874	-18.1474	1.6e-54	4.44e-52	113.331
C3AR1	-2.70824	7.66856	-18.1281	1.95e-54	5.33e-52	113.137
MFAP5	-4.37477	6.59947	-18.1275	1.96e-54	5.33e-52	113.131
GXYLT2	-3.07594	6.49567	-18.1226	2.06e-54	5.54e-52	113.082
TYROBP	-2.37465	9.83451	-18.0949	2.73e-54	7.27e-52	112.803
ECM2	-2.10821	7.13909	-18.0786	3.22e-54	8.49e-52	112.639
LRRC32	-1.94315	9.86734	-17.9928	7.66e-54	2e-51	111.777
RP11-401O9.4	-2.67995	2.20195	-17.9911	7.79e-54	2.02e-51	111.76
PLXNC1	-1.84778	8.76368	-17.9679	9.85e-54	2.53e-51	111.527
PLN	-3.75158	6.26944	-17.957	1.1e-53	2.8e-51	111.418
LAIR1	-2.35765	8.76392	-17.9413	1.29e-53	3.25e-51	111.26
BOC	-2.53932	7.72163	-17.9158	1.67e-53	4.18e-51	111.004
RNASE6	-2.35072	7.75071	-17.9121	1.73e-53	4.3e-51	110.967
FCGR1A	-2.59725	6.33767	-17.902	1.92e-53	4.72e-51	110.865
RP11-863P13.3	-2.85156	3.99694	-17.8908	2.15e-53	5.24e-51	110.753
C1orf162	-1.90509	8.13083	-17.8298	3.97e-53	9.62e-51	110.141
RP11-401O9.3	-2.62139	2.20191	-17.8285	4.03e-53	9.67e-51	110.128
ZNF521	-2.16202	7.19877	-17.8254	4.16e-53	9.89e-51	110.096
TWIST2	-2.9523	5.46613	-17.7831	6.37e-53	1.5e-50	109.672
RP11-166D19.1	-2.6872	7.31366	-17.7552	8.44e-53	1.98e-50	109.393
CALD1	-2.06415	12.6035	-17.7402	9.82e-53	2.28e-50	109.242
WIPF1	-1.83039	10.2845	-17.7323	1.06e-52	2.45e-50	109.163
PCOLCE	-2.0108	10.8605	-17.7184	1.22e-52	2.8e-50	109.023
LILRB4	-2.94914	7.93254	-17.6979	1.51e-52	3.41e-50	108.818
PILRA	-2.15994	7.07766	-17.6485	2.48e-52	5.57e-50	108.323
PLA2G5	-2.73791	5.02548	-17.6452	2.56e-52	5.72e-50	108.29
PPAPDC3	-2.30384	5.43569	-17.6116	3.6e-52	7.97e-50	107.953
KCNJ8	-2.09584	7.44376	-17.6018	3.97e-52	8.72e-50	107.855
NTNG2	-1.9684	5.77565	-17.5937	4.31e-52	9.39e-50	107.774
ACTA2	-2.41007	12.6894	-17.567	5.63e-52	1.22e-49	107.507
VCAN	-2.77301	11.5974	-17.5533	6.47e-52	1.39e-49	107.369
ATP10A	-2.14954	7.37391	-17.5424	7.22e-52	1.54e-49	107.26
SLAMF8	-2.50749	8.29991	-17.5302	8.16e-52	1.73e-49	107.138
LMCD1	-1.92723	9.99255	-17.5063	1.04e-51	2.18e-49	106.899
NEXN	-2.15107	8.33907	-17.4701	1.5e-51	3.12e-49	106.537
CPXM2	-2.75856	8.20742	-17.4668	1.55e-51	3.2e-49	106.503
MXRA8	-2.14635	10.9061	-17.4649	1.58e-51	3.24e-49	106.484
C3orf80	-2.26214	5.80768	-17.4517	1.8e-51	3.68e-49	106.352
FCGR2A	-2.53452	9.59162	-17.4281	2.28e-51	4.63e-49	106.117
MSR1	-2.49763	8.63958	-17.414	2.63e-51	5.3e-49	105.975
FCGR3A	-3.05347	9.85205	-17.3942	3.21e-51	6.43e-49	105.777
LRRC25	-2.33739	6.94972	-17.3916	3.3e-51	6.55e-49	105.751
SIGLEC7	-2.43465	4.8335	-17.3851	3.52e-51	6.91e-49	105.686
RARRES2	-2.46229	10.3899	-17.3849	3.53e-51	6.91e-49	105.684
MSC	-2.71418	8.06266	-17.3481	5.11e-51	9.94e-49	105.317
FCER1G	-2.41745	9.35567	-17.3342	5.88e-51	1.14e-48	105.178
SCARF2	-2.03556	8.40236	-17.3272	6.31e-51	1.21e-48	105.107
RP5-1054A22.4	-2.0097	1.79979	-17.3109	7.43e-51	1.42e-48	104.945
TLR8	-3.00198	5.049	-17.3035	8e-51	1.52e-48	104.87
AIF1	-2.33381	8.82107	-17.2951	8.71e-51	1.64e-48	104.787
MRC1	-2.74863	8.46497	-17.2815	9.98e-51	1.87e-48	104.651
HSPA12B	-1.59119	7.57696	-17.2695	1.13e-50	2.09e-48	104.531
FN1	-3.12197	15.1631	-17.2676	1.15e-50	2.12e-48	104.513
SELPLG	-2.27011	8.7681	-17.2578	1.27e-50	2.32e-48	104.414
TMEM176B	-2.27531	10.4408	-17.2403	1.51e-50	2.75e-48	104.24
RP11-426C22.5	-2.1297	4.06937	-17.2364	1.57e-50	2.84e-48	104.201
CNRIP1	-1.76685	7.55366	-17.2253	1.76e-50	3.16e-48	104.09
CILP	-3.824	6.72489	-17.2134	1.98e-50	3.54e-48	103.971
C1QA	-2.74713	11.3298	-17.2047	2.16e-50	3.84e-48	103.884
MYL9	-2.32375	12.7126	-17.1946	2.39e-50	4.22e-48	103.784
LY86	-2.24794	6.59902	-17.1887	2.54e-50	4.46e-48	103.724
GGTA1P	-2.12452	6.68693	-17.1832	2.68e-50	4.68e-48	103.669
LILRB2	-2.61016	7.37011	-17.1758	2.89e-50	5.01e-48	103.596
COL8A1	-2.53429	9.96541	-17.1751	2.91e-50	5.02e-48	103.588
DACT1	-2.40385	7.75623	-17.1543	3.59e-50	6.15e-48	103.381
CSF1R	-2.46105	9.83976	-17.1528	3.64e-50	6.2e-48	103.366
CD300LB	-2.14412	4.17693	-17.1442	3.97e-50	6.72e-48	103.281
CMKLR1	-2.48277	7.75735	-17.139	4.18e-50	7.04e-48	103.229
ANGPTL2	-2.03383	10.4215	-17.1276	4.69e-50	7.85e-48	103.115
SPI1	-2.27683	8.9671	-17.1104	5.57e-50	9.27e-48	102.943
ADAMTS4	-2.21219	9.65056	-17.1056	5.84e-50	9.67e-48	102.896
OSCAR	-2.19576	6.86225	-17.1035	5.97e-50	9.82e-48	102.875
MPEG1	-2.33387	8.88135	-17.0465	1.06e-49	1.73e-47	102.306
CHRDL2	-4.22631	6.46488	-17.0436	1.09e-49	1.77e-47	102.277
RAB3IL1	-2.015	8.02153	-17.0281	1.27e-49	2.06e-47	102.122
ITGB2	-2.54616	10.4198	-17.0079	1.56e-49	2.51e-47	101.921
MMP2	-2.31497	13.3838	-17.0033	1.63e-49	2.61e-47	101.875
ZCCHC5	-1.74176	1.27348	-16.9989	1.71e-49	2.71e-47	101.832
GPR183	-2.32633	7.81104	-16.9937	1.8e-49	2.84e-47	101.779
KIAA0226L	-2.52139	6.02992	-16.9863	1.93e-49	3.04e-47	101.706
SIGLEC9	-2.25821	5.7206	-16.9822	2.02e-49	3.16e-47	101.665
TMEM119	-2.33678	8.73204	-16.9722	2.23e-49	3.47e-47	101.565
CD14	-2.43033	10.5729	-16.9592	2.54e-49	3.93e-47	101.437
CD33	-2.1412	5.71369	-16.9585	2.56e-49	3.94e-47	101.429
RP5-1172A22.1	-2.18781	1.65544	-16.9451	2.93e-49	4.48e-47	101.296
SYNDIG1	-3.31653	5.16159	-16.9315	3.35e-49	5.11e-47	101.161
COL8A2	-2.41228	8.79836	-16.9249	3.58e-49	5.43e-47	101.094
NTM	-2.38274	7.97813	-16.9195	3.78e-49	5.7e-47	101.041
LINC01094	-2.48187	5.36232	-16.9058	4.34e-49	6.5e-47	100.905
THBS2	-3.01793	11.781	-16.8904	5.06e-49	7.55e-47	100.751
FMO1	-2.58034	5.52855	-16.8887	5.15e-49	7.64e-47	100.735
C1QB	-2.80192	11.3459	-16.8855	5.31e-49	7.85e-47	100.702
VCAM1	-2.32965	9.18352	-16.8752	5.89e-49	8.66e-47	100.6
BTK	-2.21928	6.89434	-16.8721	6.08e-49	8.88e-47	100.569
FCGR1B	-2.41107	3.80536	-16.8566	7.1e-49	1.03e-46	100.415
LILRB3	-1.85538	5.88081	-16.8274	9.51e-49	1.38e-46	100.124
SLA	-2.31937	8.48774	-16.8261	9.63e-49	1.39e-46	100.112
FPR3	-2.73391	8.26742	-16.824	9.83e-49	1.41e-46	100.091
ADAMTS16	-3.1661	5.63834	-16.8197	1.03e-48	1.46e-46	100.047
CYBB	-2.63817	9.36287	-16.8194	1.03e-48	1.46e-46	100.045
AP000892.6	-2.4505	7.0964	-16.8045	1.2e-48	1.69e-46	99.8967
PODN	-2.61226	9.21538	-16.7911	1.37e-48	1.92e-46	99.7637
NCKAP1L	-2.4456	8.88004	-16.7849	1.46e-48	2.03e-46	99.7015
CXCL12	-2.67468	9.20558	-16.7655	1.77e-48	2.46e-46	99.5091
C1R	-2.13934	12.9536	-16.7499	2.07e-48	2.86e-46	99.3538
CD84	-2.57382	7.41748	-16.7413	2.25e-48	3.1e-46	99.2689
C1QC	-2.67873	11.1727	-16.7038	3.27e-48	4.49e-46	98.8965
EVI2B	-2.3102	7.59634	-16.6928	3.65e-48	4.99e-46	98.787
MRGPRF	-2.38738	8.11101	-16.6737	4.42e-48	6.01e-46	98.5974
NRP2	-2.23134	10.1262	-16.6609	5.03e-48	6.8e-46	98.4704
COL11A1	-3.8821	8.27554	-16.615	7.95e-48	1.07e-45	98.0149
WNT2	-2.8823	7.15436	-16.5991	9.32e-48	1.25e-45	97.8571
COMP	-4.24361	8.68823	-16.5977	9.46e-48	1.26e-45	97.8427
PARVG	-2.10577	8.09146	-16.5868	1.05e-47	1.4e-45	97.7351
IL16	-1.96414	8.08921	-16.5831	1.09e-47	1.44e-45	97.6981
ALDH1L2	-2.62731	7.3783	-16.5802	1.13e-47	1.48e-45	97.6691
SPON1	-2.67179	9.11557	-16.5738	1.2e-47	1.57e-45	97.6059
RASGRP4	-1.866	5.29474	-16.5472	1.56e-47	2.04e-45	97.3424
FBLN5	-1.97478	9.29019	-16.5374	1.73e-47	2.24e-45	97.2455
HAVCR2	-2.28301	8.19354	-16.5199	2.06e-47	2.65e-45	97.0715
TMEM176A	-2.21118	9.62977	-16.5149	2.16e-47	2.78e-45	97.0216
XIRP1	-3.09819	4.18505	-16.5134	2.19e-47	2.81e-45	97.0067
DNM3OS	-2.0562	6.01567	-16.5046	2.39e-47	3.05e-45	96.9203
CAMK2A	-2.6195	3.5888	-16.5005	2.49e-47	3.16e-45	96.8794
SLC7A7	-2.08372	8.46582	-16.4801	3.06e-47	3.86e-45	96.6773
HSPB2	-1.86688	4.28336	-16.4761	3.18e-47	4e-45	96.6378
CD53	-2.37454	9.29029	-16.4388	4.62e-47	5.78e-45	96.2678
HSD11B1	-2.33673	6.02573	-16.4304	5.01e-47	6.25e-45	96.1855
FOLR2	-2.43192	7.92757	-16.4294	5.07e-47	6.29e-45	96.1755
FILIP1L	-1.98323	9.96451	-16.4251	5.29e-47	6.54e-45	96.1328
EPYC	-3.59211	3.02389	-16.3827	8.07e-47	9.93e-45	95.7132
ROR2	-3.04721	7.92605	-16.3767	8.56e-47	1.05e-44	95.6542
TREM2	-2.28262	7.75144	-16.3687	9.27e-47	1.13e-44	95.5748
CLEC4E	-2.68695	5.03563	-16.3654	9.58e-47	1.16e-44	95.5422
MEOX2	-2.99027	4.0817	-16.3466	1.16e-46	1.4e-44	95.3559
EDNRA	-1.94436	8.41579	-16.333	1.32e-46	1.6e-44	95.2212
ITGAX	-2.10099	8.77008	-16.3263	1.42e-46	1.7e-44	95.1551
RP11-383H13.1	-2.59291	6.5112	-16.3234	1.46e-46	1.74e-44	95.1263
KIAA1644	-2.74137	5.79396	-16.3098	1.67e-46	1.98e-44	94.9921
CSDC2	-3.09145	5.83848	-16.2951	1.93e-46	2.29e-44	94.8468
MEDAG	-2.42577	7.2179	-16.2929	1.97e-46	2.33e-44	94.8255
CLMP	-2.60999	8.88977	-16.2906	2.02e-46	2.37e-44	94.8019
COL16A1	-2.39056	10.9767	-16.2765	2.32e-46	2.72e-44	94.6626
GEM	-2.39547	8.51572	-16.2754	2.35e-46	2.74e-44	94.6521
EMP3	-2.07638	9.64335	-16.2396	3.35e-46	3.89e-44	94.2988
IL10RA	-2.15196	8.73788	-16.2384	3.39e-46	3.92e-44	94.2864
CYR61	-2.07013	12.0816	-16.2113	4.44e-46	5.12e-44	94.0189
TWIST1	-2.72979	7.33519	-16.2043	4.76e-46	5.46e-44	93.9499
RNASE2	-2.42736	4.15856	-16.2021	4.86e-46	5.56e-44	93.9288
FBXL7	-1.78331	7.62075	-16.18	6.06e-46	6.9e-44	93.7098
CYTH4	-2.23132	8.29893	-16.1777	6.2e-46	7.03e-44	93.688
LOX	-2.28655	9.39271	-16.1694	6.73e-46	7.6e-44	93.6059
PRKG1	-2.0752	7.23557	-16.16	7.39e-46	8.31e-44	93.5131
GPR124	-1.89134	9.78003	-16.1436	8.7e-46	9.75e-44	93.351
ARSI	-3.19499	6.98997	-16.1293	1e-45	1.12e-43	93.2102
ITGAM	-2.31233	7.94822	-16.1237	1.06e-45	1.18e-43	93.1551
PTGIR	-1.63977	6.16769	-16.1165	1.14e-45	1.26e-43	93.0838
CD300C	-2.32816	5.0314	-16.1142	1.16e-45	1.29e-43	93.0611
AC133644.2	-1.89168	4.63347	-16.1102	1.21e-45	1.33e-43	93.0223
CNN1	-3.45105	9.63171	-16.0966	1.39e-45	1.52e-43	92.8881
PTGDR	-2.13515	3.21646	-16.0825	1.59e-45	1.74e-43	92.7491
SIGLEC10	-2.36908	7.25	-16.0813	1.62e-45	1.76e-43	92.7366
KCNMB1	-2.39363	7.38084	-16.0749	1.72e-45	1.86e-43	92.6739
LILRA2	-1.97629	4.69241	-16.0633	1.93e-45	2.08e-43	92.5601
MYLK	-2.25824	11.1383	-16.0505	2.19e-45	2.35e-43	92.4336
C4B	-2.78664	6.69229	-16.0355	2.54e-45	2.72e-43	92.286
VENTX	-2.18214	4.4278	-15.9989	3.66e-45	3.9e-43	91.9254
DIRC1	-2.05999	1.67529	-15.953	5.76e-45	6.12e-43	91.4743
PXDN	-2.06616	11.0158	-15.9492	5.98e-45	6.33e-43	91.4368
MRVI1	-1.93026	9.21314	-15.9413	6.47e-45	6.82e-43	91.3587
NFAM1	-2.171	7.45483	-15.9108	8.75e-45	9.19e-43	91.0587
DOK2	-2.30503	7.5911	-15.8888	1.09e-44	1.14e-42	90.8424
VSTM4	-1.79558	8.24384	-15.8745	1.25e-44	1.31e-42	90.7024
APCDD1L	-3.52178	5.18216	-15.8742	1.26e-44	1.31e-42	90.6992
CCIN	-2.08152	2.41981	-15.8681	1.33e-44	1.38e-42	90.6392
RCN3	-2.05229	10.2666	-15.866	1.36e-44	1.41e-42	90.6185
SLIT2	-2.86967	6.91537	-15.8547	1.52e-44	1.57e-42	90.5076
COX7A1	-1.62564	7.42148	-15.8287	1.97e-44	2.02e-42	90.2523
PPAPDC1A	-3.47078	5.67241	-15.82	2.15e-44	2.19e-42	90.1665
MNDA	-2.40831	6.99137	-15.8198	2.15e-44	2.19e-42	90.1651
FGL2	-2.28126	8.78891	-15.7785	3.23e-44	3.28e-42	89.76
CLEC11A	-1.81476	8.73327	-15.7211	5.7e-44	5.76e-42	89.1968
DOCK2	-2.34605	8.26537	-15.7101	6.35e-44	6.4e-42	89.0893
SGIP1	-1.92448	6.40826	-15.7047	6.7e-44	6.72e-42	89.0363
NID2	-2.19271	8.53572	-15.6836	8.25e-44	8.25e-42	88.8296
PTRF	-1.92187	12.8291	-15.6655	9.86e-44	9.83e-42	88.6525
HK3	-2.49866	6.96173	-15.6632	1.01e-43	1e-41	88.6298
PIK3R6	-1.71879	5.79954	-15.6584	1.06e-43	1.05e-41	88.5824
PRRG3	-2.39816	3.46535	-15.6531	1.11e-43	1.1e-41	88.5308
AC004988.1	-1.99868	2.38104	-15.6515	1.13e-43	1.11e-41	88.5146
CHI3L1	-3.72658	9.49008	-15.6513	1.13e-43	1.11e-41	88.5133
SIGLEC1	-2.45934	8.22497	-15.6405	1.26e-43	1.23e-41	88.4077
AOAH	-2.49055	6.8736	-15.6379	1.3e-43	1.26e-41	88.382
WDFY4	-2.33476	7.1767	-15.6304	1.39e-43	1.35e-41	88.3087
P2RX1	-2.86911	5.94098	-15.6103	1.7e-43	1.64e-41	88.1116
LILRA6	-2.33055	5.27178	-15.6057	1.78e-43	1.71e-41	88.0668
PODNL1	-2.14298	7.70911	-15.5937	2e-43	1.92e-41	87.9498
MOXD1	-2.74124	8.18523	-15.589	2.1e-43	2.01e-41	87.9034
ADAMTS10	-1.60856	7.05395	-15.5811	2.27e-43	2.16e-41	87.8261
C5AR2	-2.21559	5.51856	-15.5531	2.99e-43	2.84e-41	87.5522
ALPK2	-2.91664	5.85965	-15.5494	3.1e-43	2.93e-41	87.5167
C1QTNF1	-2.12041	9.72372	-15.5322	3.67e-43	3.46e-41	87.3483
CYTIP	-2.16928	7.69579	-15.5264	3.88e-43	3.65e-41	87.2915
CD300LF	-2.15562	5.89914	-15.5147	4.36e-43	4.09e-41	87.1768
ST6GALNAC5	-2.33687	6.5686	-15.5098	4.57e-43	4.28e-41	87.129
RUNX1T1	-2.18596	5.89155	-15.5035	4.86e-43	4.53e-41	87.0677
WBSCR17	-2.92793	5.14361	-15.4805	6.1e-43	5.67e-41	86.843
AXL	-2.0286	10.2592	-15.477	6.31e-43	5.85e-41	86.8088
PLEK	-2.40414	8.40486	-15.4461	8.55e-43	7.89e-41	86.5076
LILRA5	-2.45815	5.61618	-15.4251	1.05e-42	9.67e-41	86.3028
CD300E	-2.72011	5.69737	-15.4219	1.08e-42	9.95e-41	86.2711
HS3ST3A1	-3.19934	4.17058	-15.4101	1.22e-42	1.11e-40	86.1562
CXorf21	-2.14573	4.90854	-15.4099	1.22e-42	1.11e-40	86.1547
MAP1A	-1.93242	8.49825	-15.3935	1.43e-42	1.3e-40	85.9947
TENM3	-3.55569	6.37672	-15.386	1.54e-42	1.4e-40	85.9212
GALNT15	-2.33272	6.20579	-15.3769	1.69e-42	1.52e-40	85.8323
CD180	-2.24934	6.33725	-15.3758	1.71e-42	1.53e-40	85.822
OGN	-3.57228	4.47965	-15.3522	2.15e-42	1.93e-40	85.5916
IL10	-2.24428	4.51713	-15.3448	2.31e-42	2.07e-40	85.5199
TNFAIP8L2	-1.93875	6.52374	-15.3405	2.41e-42	2.15e-40	85.4781
SCN1B	-1.85969	6.91553	-15.3399	2.43e-42	2.16e-40	85.472
RP5-899E9.1	-1.69336	2.54561	-15.3327	2.6e-42	2.31e-40	85.4023
HCK	-2.24453	8.48361	-15.3178	3.01e-42	2.66e-40	85.2569
FCGR2B	-2.19099	7.11845	-15.3153	3.09e-42	2.72e-40	85.2329
PTGER3	-2.89068	5.78595	-15.3094	3.27e-42	2.87e-40	85.1749
GPR34	-2.10023	6.28513	-15.301	3.55e-42	3.11e-40	85.093
RP11-400N13.3	-2.5848	2.58552	-15.2986	3.64e-42	3.17e-40	85.0697
LHFP	-1.53952	9.58218	-15.2739	4.63e-42	4.03e-40	84.8301
MYO1F	-1.6505	9.06343	-15.2673	4.94e-42	4.29e-40	84.7653
RGS1	-2.40201	10.1943	-15.2178	8.02e-42	6.93e-40	84.2848
FAM101A	-3.13047	5.29212	-15.2026	9.3e-42	8.02e-40	84.1371
CD37	-2.12365	8.57386	-15.2012	9.43e-42	8.11e-40	84.1233
COL5A3	-2.00971	9.8315	-15.1969	9.84e-42	8.42e-40	84.0816
GLIPR2	-1.89822	9.21542	-15.1968	9.85e-42	8.42e-40	84.0805
DACT3	-2.18619	7.18495	-15.1842	1.11e-41	9.5e-40	83.9577
IL2RA	-2.53141	6.96233	-15.1788	1.18e-41	9.98e-40	83.9052
CCL11	-3.13319	6.63104	-15.1661	1.33e-41	1.13e-39	83.7823
MRO	-2.24052	3.81582	-15.1641	1.36e-41	1.15e-39	83.7629
MRC2	-1.80562	11.6627	-15.1555	1.48e-41	1.24e-39	83.6791
FLNC	-3.11519	9.17541	-15.1495	1.56e-41	1.31e-39	83.6211
PLEKHO2	-1.12774	10.3832	-15.1361	1.78e-41	1.49e-39	83.4913
PIK3R5	-1.94109	7.37807	-15.1322	1.85e-41	1.55e-39	83.4531
WAS	-1.81129	8.1898	-15.1312	1.87e-41	1.56e-39	83.4435
STAB1	-1.66833	10.9601	-15.1069	2.37e-41	1.97e-39	83.2081
ADAMTS14	-2.04566	7.8275	-15.0895	2.81e-41	2.33e-39	83.0387
FBLN2	-2.50477	10.3668	-15.081	3.06e-41	2.52e-39	82.9563
MPP1	-1.87246	8.71252	-15.0731	3.3e-41	2.71e-39	82.8803
RP11-290O12.2	-1.79028	1.53952	-15.0647	3.58e-41	2.94e-39	82.7986
TMEM150B	-2.46125	4.78162	-15.0187	5.61e-41	4.59e-39	82.3533
SRGN	-2.09734	10.9038	-15.0147	5.83e-41	4.76e-39	82.3143
CD209	-2.60514	7.13298	-15.0113	6.03e-41	4.91e-39	82.2808
TNFSF8	-2.19688	4.81465	-15.0054	6.39e-41	5.18e-39	82.2237
LST1	-1.92417	7.67776	-14.9884	7.54e-41	6.1e-39	82.0593
CSMD2	-1.84644	5.7787	-14.9745	8.63e-41	6.96e-39	81.9251
SAMSN1	-2.22296	7.50494	-14.9727	8.78e-41	7.07e-39	81.9077
RP11-536O18.1	-2.29919	2.1184	-14.9544	1.05e-40	8.42e-39	81.731
TPM2	-2.00235	12.5168	-14.946	1.14e-40	9.11e-39	81.6494
CD86	-2.00844	8.09248	-14.9263	1.38e-40	1.1e-38	81.4591
IGF1	-2.78023	4.50104	-14.9243	1.41e-40	1.12e-38	81.4395
PLXNA4	-2.64645	5.03353	-14.9223	1.44e-40	1.14e-38	81.4203
NLRP3	-2.05286	6.13223	-14.9115	1.59e-40	1.26e-38	81.3164
ABCC9	-2.02556	6.93916	-14.9114	1.59e-40	1.26e-38	81.3155
ZCCHC24	-1.621	9.36448	-14.9027	1.74e-40	1.37e-38	81.2313
STK32B	-1.87002	5.17962	-14.8962	1.85e-40	1.45e-38	81.1686
SLC11A1	-1.73848	8.47297	-14.8961	1.85e-40	1.45e-38	81.167
CR1	-2.68959	4.94661	-14.8912	1.94e-40	1.51e-38	81.12
BIN2	-1.96711	7.37613	-14.8911	1.94e-40	1.51e-38	81.1193
F13A1	-2.52553	8.85203	-14.8884	1.99e-40	1.55e-38	81.0934
LILRB5	-2.35536	6.45402	-14.879	2.19e-40	1.69e-38	81.0019
TMEM200A	-2.07089	7.07512	-14.8665	2.47e-40	1.91e-38	80.8819
SYNC	-2.19265	5.57432	-14.8609	2.61e-40	2.01e-38	80.8271
LMOD1	-2.63898	9.14531	-14.8573	2.7e-40	2.07e-38	80.7923
SDS	-2.0368	7.57147	-14.8482	2.95e-40	2.26e-38	80.7048
SMOC2	-2.41113	9.06288	-14.8469	2.99e-40	2.28e-38	80.6928
ZEB1	-1.63743	9.10378	-14.8446	3.05e-40	2.33e-38	80.6704
CCL2	-2.20416	9.05559	-14.8342	3.38e-40	2.57e-38	80.5696
LAPTM5	-1.93573	12.0703	-14.8259	3.66e-40	2.78e-38	80.4895
SERPING1	-2.09343	12.6159	-14.82	3.88e-40	2.93e-38	80.4325
COL14A1	-2.06369	9.75997	-14.809	4.32e-40	3.25e-38	80.327
HSPB7	-3.09171	6.68127	-14.7975	4.83e-40	3.63e-38	80.2163
IRF8	-2.39322	7.79178	-14.7915	5.11e-40	3.84e-38	80.1583
SASH3	-2.2064	8.12945	-14.7885	5.27e-40	3.94e-38	80.1292
ALOX5AP	-2.31103	8.1877	-14.7809	5.67e-40	4.23e-38	80.0564
PDE4B	-1.9767	8.04496	-14.7807	5.68e-40	4.23e-38	80.0538
RP11-554A11.4	-2.19684	3.90706	-14.7676	6.45e-40	4.78e-38	79.9276
CD300A	-1.81166	7.85417	-14.7675	6.46e-40	4.78e-38	79.927
SH3RF3	-1.61647	7.88497	-14.7491	7.72e-40	5.7e-38	79.7495
RP11-417E7.2	-2.47283	2.87002	-14.7366	8.71e-40	6.42e-38	79.6295
PDCD1LG2	-2.61232	6.19229	-14.7357	8.79e-40	6.46e-38	79.621
SCIMP	-2.13406	5.84631	-14.7289	9.39e-40	6.88e-38	79.5555
FGFR1	-1.99938	10.023	-14.7133	1.09e-39	7.99e-38	79.4045
THBS1	-1.94073	13.1331	-14.7002	1.24e-39	9.04e-38	79.2787
GAB3	-1.63576	6.46884	-14.6969	1.28e-39	9.32e-38	79.2469
GPR65	-1.98032	6.00843	-14.6856	1.43e-39	1.04e-37	79.1387
GPR133	-2.94229	5.65015	-14.6814	1.49e-39	1.08e-37	79.0981
LCP2	-1.81684	8.96963	-14.6742	1.6e-39	1.15e-37	79.0289
CELF2	-1.96359	8.42217	-14.6501	2.01e-39	1.45e-37	78.7974
PTGIS	-3.38877	8.39748	-14.6449	2.12e-39	1.52e-37	78.7469
CEBPE	-1.70328	1.95605	-14.639	2.24e-39	1.61e-37	78.6906
KCNMA1	-2.22529	7.63568	-14.6367	2.29e-39	1.64e-37	78.668
RP11-95H3.1	-1.40851	1.07777	-14.6323	2.39e-39	1.71e-37	78.6259
NCF1	-2.24306	5.80774	-14.6203	2.69e-39	1.91e-37	78.511
AC007750.5	-2.02749	3.14064	-14.6186	2.73e-39	1.94e-37	78.4945
LINC01272	-2.24107	6.2556	-14.61	2.97e-39	2.1e-37	78.4117
ACTG2	-3.16919	10.952	-14.5971	3.37e-39	2.38e-37	78.2877
ADORA3	-1.84775	6.97179	-14.5838	3.83e-39	2.69e-37	78.1607
PRR16	-1.89981	6.18741	-14.5823	3.88e-39	2.73e-37	78.1463
RP11-750H9.5	-1.8843	3.76171	-14.5798	3.98e-39	2.79e-37	78.122
NEGR1	-2.53948	6.45835	-14.5791	4e-39	2.8e-37	78.1155
LIMS2	-1.6985	9.27295	-14.5706	4.35e-39	3.03e-37	78.0338
CEACAM4	-2.23636	3.69222	-14.5702	4.37e-39	3.04e-37	78.0296
C10orf128	-1.70746	7.24907	-14.5658	4.55e-39	3.16e-37	77.988
ITGBL1	-2.74844	6.92752	-14.5611	4.77e-39	3.3e-37	77.9424
THEMIS2	-1.83112	9.35	-14.5605	4.79e-39	3.31e-37	77.9369
FXYD6	-2.38693	8.0813	-14.5491	5.35e-39	3.68e-37	77.8274
PCED1B-AS1	-1.94197	6.99034	-14.5489	5.36e-39	3.68e-37	77.8261
PALLD	-1.72029	12.1149	-14.5463	5.5e-39	3.77e-37	77.801
PDZRN3	-2.28279	7.92126	-14.5178	7.24e-39	4.95e-37	77.5275
PRKCDBP	-1.69704	9.27733	-14.5125	7.62e-39	5.2e-37	77.4764
BICC1	-2.61479	7.77281	-14.5101	7.8e-39	5.31e-37	77.4537
NCF1C	-2.14204	5.1862	-14.5096	7.84e-39	5.32e-37	77.4487
TCEAL7	-1.80541	5.35244	-14.4959	8.94e-39	6.06e-37	77.318
DOK5	-2.22561	4.96715	-14.4743	1.1e-38	7.44e-37	77.1113
FERMT2	-1.68637	9.91866	-14.4542	1.34e-38	9.01e-37	76.9186
LILRB1	-2.06937	7.00403	-14.4349	1.61e-38	1.08e-36	76.7343
PMP22	-1.92159	10.5999	-14.4297	1.69e-38	1.14e-36	76.6845
APOE	-2.32663	12.0488	-14.428	1.72e-38	1.15e-36	76.6677
FMO2	-2.74989	4.86227	-14.422	1.82e-38	1.22e-36	76.6103
PRUNE2	-3.1042	7.13496	-14.4218	1.83e-38	1.22e-36	76.6083
INHBA	-2.70191	9.61611	-14.4199	1.86e-38	1.24e-36	76.5906
HTRA1	-1.68802	11.7719	-14.4187	1.88e-38	1.25e-36	76.5787
CYBRD1	-1.90549	10.5028	-14.4155	1.94e-38	1.29e-36	76.5482
SNED1	-1.65113	7.57309	-14.4132	1.98e-38	1.31e-36	76.5267
CPEB1	-2.23433	4.1841	-14.3867	2.56e-38	1.69e-36	76.2729
PRELP	-2.61483	8.49717	-14.3615	3.26e-38	2.15e-36	76.032
MYO1G	-2.01243	8.0377	-14.3455	3.81e-38	2.5e-36	75.8799
RP11-8L8.2	-1.6597	2.17569	-14.3369	4.13e-38	2.71e-36	75.7976
NCF1B	-2.17838	4.19599	-14.3257	4.6e-38	3.01e-36	75.6906
CD28	-2.03882	5.81282	-14.3214	4.8e-38	3.13e-36	75.6501
RASL12	-1.77369	7.90793	-14.3154	5.08e-38	3.3e-36	75.5925
LAT2	-1.56423	8.10425	-14.3148	5.11e-38	3.31e-36	75.5869
GLI2	-2.34807	6.00997	-14.3148	5.11e-38	3.31e-36	75.5864
PDGFRA	-1.92622	9.39467	-14.3099	5.36e-38	3.46e-36	75.5398
COPZ2	-1.86675	8.53914	-14.3062	5.55e-38	3.58e-36	75.5045
CCR2	-2.3464	5.18075	-14.2938	6.26e-38	4.02e-36	75.3864
NOX4	-1.65817	6.67871	-14.29	6.49e-38	4.16e-36	75.3499
RP11-513O13.1	-1.56714	1.97242	-14.2868	6.69e-38	4.28e-36	75.3197
RP11-62F24.2	-1.95343	2.13943	-14.2828	6.95e-38	4.44e-36	75.2815
DCSTAMP	-2.27919	2.55021	-14.2659	8.18e-38	5.21e-36	75.1205
GIMAP4	-1.48177	9.08672	-14.2502	9.5e-38	6.04e-36	74.9713
FSTL1	-1.53684	13.07	-14.2429	1.02e-37	6.47e-36	74.9014
IGSF21	-2.26661	5.19108	-14.2411	1.04e-37	6.57e-36	74.8844
GZMK	-2.79054	5.10016	-14.2323	1.13e-37	7.13e-36	74.8003
TSPAN4	-1.46484	9.86947	-14.2319	1.13e-37	7.14e-36	74.7968
NCF2	-2.11197	8.50741	-14.2309	1.14e-37	7.19e-36	74.7876
IL21R	-2.44212	6.15063	-14.227	1.19e-37	7.45e-36	74.7503
IGHV1-69-2	-3.82655	5.57367	-14.2232	1.23e-37	7.71e-36	74.7139
CRYAB	-2.19812	8.74136	-14.22	1.27e-37	7.93e-36	74.6838
SOD3	-2.17846	9.51026	-14.2038	1.48e-37	9.25e-36	74.529
RHOH	-2.23607	6.64	-14.1938	1.63e-37	1.02e-35	74.4341
ITGA5	-1.78055	12.0748	-14.181	1.85e-37	1.15e-35	74.3123
PIK3AP1	-2.10459	8.1118	-14.1803	1.86e-37	1.15e-35	74.3059
RP11-588K22.2	-1.55138	7.30525	-14.1784	1.89e-37	1.17e-35	74.288
RAMP1	-2.61164	7.91818	-14.1745	1.96e-37	1.21e-35	74.2507
TBXAS1	-1.85793	8.10703	-14.1732	1.99e-37	1.22e-35	74.238
FERMT3	-1.69163	9.30942	-14.1651	2.15e-37	1.32e-35	74.1614
SNX20	-2.12836	7.00381	-14.1573	2.32e-37	1.42e-35	74.0873
GIMAP1	-1.49668	7.20468	-14.1527	2.42e-37	1.48e-35	74.0433
RP11-366L20.2	-2.45069	3.4454	-14.1514	2.45e-37	1.5e-35	74.0308
HAND2-AS1	-2.68278	4.0322	-14.1428	2.66e-37	1.62e-35	73.949
CST7	-2.11418	7.08531	-14.138	2.79e-37	1.69e-35	73.9035
KLHL6	-1.93284	7.32286	-14.1297	3.02e-37	1.83e-35	73.8252
LAMA4	-1.53508	11.0755	-14.1287	3.04e-37	1.84e-35	73.8158
GPR1	-2.74157	4.63443	-14.1285	3.05e-37	1.84e-35	73.814
LINC01150	-1.41975	1.61089	-14.1206	3.29e-37	1.98e-35	73.739
TNS1	-1.88373	11.3831	-14.1087	3.69e-37	2.22e-35	73.6252
ARHGAP31	-1.43668	9.25473	-14.1069	3.75e-37	2.25e-35	73.6083
RPLP0P2	-2.23486	6.48046	-14.0985	4.06e-37	2.43e-35	73.5289
GLIS1	-2.18535	4.72636	-14.0959	4.17e-37	2.49e-35	73.5041
IL7R	-2.48592	8.64911	-14.0949	4.21e-37	2.51e-35	73.4945
SLC2A5	-2.02213	7.37534	-14.0709	5.29e-37	3.15e-35	73.2666
ANTXR1	-1.62048	11.9305	-14.0694	5.37e-37	3.19e-35	73.2524
RP11-219E7.1	-1.7045	2.24182	-14.0686	5.41e-37	3.2e-35	73.2456
RP5-1091N2.9	-1.82338	3.09209	-14.0679	5.45e-37	3.22e-35	73.2385
PTGER2	-1.83056	5.95626	-14.0529	6.28e-37	3.71e-35	73.0966
CHRD	-1.72671	6.67065	-14.0434	6.88e-37	4.05e-35	73.0065
RGS4	-2.45594	6.72869	-14.0432	6.89e-37	4.05e-35	73.0046
MS4A7	-1.95386	9.00071	-14.0377	7.27e-37	4.26e-35	72.952
CLEC4A	-1.64175	6.07741	-14.0339	7.54e-37	4.41e-35	72.9159
FCGR1C	-1.98173	2.65562	-14.0269	8.06e-37	4.71e-35	72.8496
PTPRC	-2.37463	9.11459	-14.0194	8.65e-37	5.04e-35	72.7789
CTC-251I16.1	-2.26915	5.93417	-14.0155	8.98e-37	5.22e-35	72.742
EGR2	-2.11167	7.86836	-14.0092	9.53e-37	5.53e-35	72.6827
IGHG1	-4.04187	13.7406	-14.0086	9.59e-37	5.56e-35	72.677
LINC01561	-2.40599	2.36456	-14.0082	9.63e-37	5.57e-35	72.6724
GPX8	-1.69723	9.56499	-14.004	1e-36	5.78e-35	72.6329
CPA3	-2.59751	7.05395	-14.0037	1.01e-36	5.79e-35	72.6302
PTGDS	-2.71913	9.01569	-14.002	1.02e-36	5.87e-35	72.6145
ENTPD1	-1.00167	10.8578	-13.9922	1.12e-36	6.44e-35	72.521
SLAMF6	-2.42634	5.92749	-13.9917	1.13e-36	6.45e-35	72.5167
SIRPB2	-1.96326	6.26865	-13.9889	1.16e-36	6.61e-35	72.4903
TMEM158	-1.95106	8.42447	-13.9771	1.3e-36	7.39e-35	72.3785
LAMP5	-2.53664	5.63507	-13.969	1.4e-36	7.96e-35	72.3015
RCSD1	-1.74059	8.20421	-13.9689	1.4e-36	7.96e-35	72.3008
KLF17	-2.1841	1.92788	-13.9658	1.44e-36	8.18e-35	72.2715
CD48	-2.20065	7.58344	-13.9631	1.48e-36	8.37e-35	72.2463
CTB-61M7.2	-2.05896	2.44462	-13.9548	1.6e-36	9.04e-35	72.168
GNG2	-1.64861	8.15528	-13.9472	1.72e-36	9.71e-35	72.0957
PDPN	-2.22012	9.97831	-13.9442	1.77e-36	9.97e-35	72.0675
CCL21	-4.06555	6.38866	-13.9383	1.87e-36	1.05e-34	72.0115
MAGI2-AS3	-1.69775	7.50403	-13.9379	1.88e-36	1.05e-34	72.0076
TNFSF13B	-2.01783	7.45181	-13.9332	1.97e-36	1.1e-34	71.9636
AC147651.4	-1.74942	4.57531	-13.9252	2.12e-36	1.18e-34	71.888
PTGFR	-2.6566	5.10889	-13.9214	2.2e-36	1.23e-34	71.852
CXCR4	-1.61405	10.2739	-13.9045	2.59e-36	1.44e-34	71.6923
COL18A1	-1.45906	12.2513	-13.9027	2.63e-36	1.46e-34	71.675
LINC00922	-1.96407	1.9995	-13.8927	2.89e-36	1.6e-34	71.5808
GAS6	-1.79534	11.3686	-13.8856	3.09e-36	1.71e-34	71.5142
L3MBTL4-AS1	-1.5994	2.44538	-13.8829	3.18e-36	1.75e-34	71.4884
MIR143HG	-2.06709	5.30759	-13.8778	3.33e-36	1.84e-34	71.4402
HLA-DPB1	-2.07428	12.0923	-13.8766	3.37e-36	1.85e-34	71.4286
CCL18	-3.42211	7.93593	-13.8749	3.43e-36	1.88e-34	71.4128
ACTC1	-4.40668	6.0358	-13.8705	3.57e-36	1.96e-34	71.3713
EBF1	-1.604	7.25675	-13.8665	3.71e-36	2.03e-34	71.3334
TNFRSF8	-2.02518	5.11251	-13.8621	3.87e-36	2.11e-34	71.2918
PRRX2	-1.96725	6.81408	-13.8565	4.08e-36	2.22e-34	71.2392
TFEC	-2.27933	6.33905	-13.8542	4.17e-36	2.27e-34	71.218
MMP11	-2.67978	11.2573	-13.8464	4.49e-36	2.44e-34	71.1437
RP11-798K23.5	-1.56247	3.77969	-13.8451	4.55e-36	2.46e-34	71.1314
APLNR	-1.77444	8.91424	-13.8289	5.3e-36	2.86e-34	70.9795
C4A	-2.35027	6.59347	-13.8247	5.52e-36	2.98e-34	70.9396
HPSE2	-3.19475	4.69124	-13.8197	5.79e-36	3.12e-34	70.8921
HEG1	-1.52484	10.7597	-13.8183	5.87e-36	3.15e-34	70.8789
TGFB1I1	-1.47195	10.0919	-13.8153	6.04e-36	3.24e-34	70.851
RGS2	-1.84846	10.1827	-13.8046	6.68e-36	3.58e-34	70.7499
IGHV3-23	-3.83536	7.68214	-13.8003	6.96e-36	3.72e-34	70.7094
RASSF4	-1.57206	9.68174	-13.7957	7.27e-36	3.88e-34	70.6664
SNAI1	-1.6944	7.15027	-13.7892	7.73e-36	4.11e-34	70.6055
MMP9	-3.0082	9.34196	-13.7887	7.77e-36	4.13e-34	70.6006
CSF2RB	-2.01476	8.39251	-13.7783	8.58e-36	4.55e-34	70.5022
GUCY1A3	-1.72448	7.90959	-13.7668	9.57e-36	5.06e-34	70.394
TNC	-2.6697	11.2497	-13.7656	9.67e-36	5.11e-34	70.3832
IGHV3-30	-3.7113	6.37042	-13.7452	1.17e-35	6.19e-34	70.191
AOX1	-2.67847	5.46616	-13.7401	1.23e-35	6.48e-34	70.1433
CCR5	-2.2088	6.9942	-13.7356	1.29e-35	6.76e-34	70.1004
CERKL	-1.59509	7.37612	-13.7348	1.3e-35	6.8e-34	70.0929
CTB-114C7.4	-1.51784	1.70134	-13.7224	1.46e-35	7.63e-34	69.9767
ANGPTL1	-2.55109	5.0842	-13.6978	1.84e-35	9.61e-34	69.7455
FPR2	-2.47991	4.27325	-13.6947	1.89e-35	9.88e-34	69.7164
IGHM	-3.75681	9.80237	-13.6825	2.12e-35	1.11e-33	69.602
RASGRF2	-1.34673	7.72171	-13.672	2.35e-35	1.22e-33	69.5031
RP11-758N13.1	-1.68583	1.58373	-13.6679	2.44e-35	1.27e-33	69.4646
BCL2A1	-2.33466	6.4496	-13.6637	2.54e-35	1.31e-33	69.4256
DPYSL3	-2.13941	11.4829	-13.6499	2.89e-35	1.5e-33	69.296
XPNPEP2	-2.76426	3.56103	-13.6362	3.29e-35	1.7e-33	69.1675
TSHZ3	-1.84583	8.06961	-13.6348	3.34e-35	1.72e-33	69.1542
C11orf96	-1.81909	9.6138	-13.6274	3.58e-35	1.84e-33	69.0848
SLAMF1	-2.20624	5.60273	-13.6193	3.86e-35	1.98e-33	69.0096
RGS18	-1.85343	4.87473	-13.618	3.91e-35	2e-33	68.9973
LINC00702	-2.22468	5.12151	-13.614	4.06e-35	2.07e-33	68.9596
NRXN2	-2.05957	5.80838	-13.6139	4.06e-35	2.07e-33	68.9586
EBF2	-1.87276	4.34977	-13.6017	4.56e-35	2.32e-33	68.8442
IGDCC4	-1.75919	6.8266	-13.5973	4.75e-35	2.42e-33	68.8031
RP3-431P23.5	-1.85057	2.88118	-13.5943	4.89e-35	2.48e-33	68.7748
HCST	-1.85745	6.63119	-13.5938	4.91e-35	2.49e-33	68.7701
RP11-693N9.2	-1.44259	5.47997	-13.5647	6.46e-35	3.27e-33	68.4982
ATP8B4	-1.57449	6.4386	-13.5336	8.66e-35	4.38e-33	68.2072
LGALS1	-1.68519	13.1209	-13.5246	9.43e-35	4.75e-33	68.1227
MYADM	-1.82011	11.2261	-13.5228	9.59e-35	4.82e-33	68.1065
HAND2	-2.58584	5.43315	-13.5211	9.75e-35	4.89e-33	68.0903
AC011899.9	-1.92095	4.507	-13.5137	1.05e-34	5.23e-33	68.0209
CRYBB1	-1.57256	3.69478	-13.5109	1.07e-34	5.37e-33	67.9948
LGI2	-2.12671	6.4341	-13.5102	1.08e-34	5.39e-33	67.9887
IFITM2	-1.53733	10.9452	-13.5005	1.18e-34	5.9e-33	67.8976
COL12A1	-2.00941	12.4778	-13.4975	1.22e-34	6.06e-33	67.8693
ADAM19	-2.20982	9.77041	-13.4962	1.23e-34	6.12e-33	67.8578
LINC01050	-1.69384	1.38615	-13.4877	1.33e-34	6.61e-33	67.7785
IGLV2-14	-3.70797	7.48357	-13.4868	1.35e-34	6.66e-33	67.7696
IL6	-3.11546	6.594	-13.4866	1.35e-34	6.66e-33	67.7679
MFAP4	-2.46332	10.1	-13.4856	1.36e-34	6.71e-33	67.7589
JAM2	-1.55361	7.55006	-13.4826	1.4e-34	6.9e-33	67.7304
MFGE8	-1.44067	11.6122	-13.4744	1.51e-34	7.43e-33	67.6543
LINC01540	-1.49299	3.78756	-13.4722	1.54e-34	7.57e-33	67.6339
HSPB6	-2.80537	7.43354	-13.4713	1.56e-34	7.63e-33	67.6252
RP11-92C4.6	-1.66563	2.84179	-13.4672	1.62e-34	7.91e-33	67.5869
GUCA1A	-2.37853	2.68879	-13.4619	1.7e-34	8.31e-33	67.5373
IGHV1-18	-3.84436	6.98611	-13.4553	1.81e-34	8.82e-33	67.4756
SELM	-1.73729	10.5022	-13.4464	1.97e-34	9.57e-33	67.3929
CCL19	-3.3334	6.03721	-13.4395	2.1e-34	1.02e-32	67.3285
IGHGP	-3.51787	8.33094	-13.4316	2.26e-34	1.1e-32	67.2548
IGHV4-39	-3.79618	7.09036	-13.423	2.45e-34	1.19e-32	67.1746
HS3ST3B1	-2.13609	6.29488	-13.4212	2.49e-34	1.2e-32	67.1581
VASN	-1.55375	9.53876	-13.4197	2.53e-34	1.22e-32	67.1439
IGKV3-11	-3.69959	8.64802	-13.4193	2.54e-34	1.22e-32	67.1406
FAM198B	-1.45345	10.2796	-13.408	2.82e-34	1.36e-32	67.0353
RP11-443C10.1	-1.6364	2.03496	-13.3938	3.23e-34	1.55e-32	66.9023
MAFB	-1.74594	10.1607	-13.3896	3.35e-34	1.61e-32	66.8638
ARHGAP15	-1.63	7.24371	-13.389	3.37e-34	1.61e-32	66.8583
JPH2	-2.3472	7.68038	-13.3798	3.68e-34	1.76e-32	66.7725
PKDCC	-2.57669	6.9017	-13.3724	3.94e-34	1.88e-32	66.7034
CCL23	-2.11817	3.15083	-13.3664	4.17e-34	1.99e-32	66.6476
IGHV3-33	-3.56628	5.66536	-13.3594	4.46e-34	2.12e-32	66.5823
FCN1	-2.17428	5.96937	-13.3576	4.53e-34	2.15e-32	66.5654
C19orf35	-1.51183	3.81519	-13.3533	4.72e-34	2.24e-32	66.5253
EFEMP1	-3.00254	9.49739	-13.349	4.91e-34	2.32e-32	66.4862
FAM78A	-1.5467	7.69427	-13.3481	4.95e-34	2.34e-32	66.4774
OSM	-2.11552	6.46102	-13.3452	5.09e-34	2.4e-32	66.4507
IGSF6	-1.62648	7.81592	-13.3419	5.25e-34	2.47e-32	66.4194
RECK	-1.51212	7.66788	-13.3344	5.63e-34	2.65e-32	66.3497
DES	-4.65108	9.83571	-13.3327	5.72e-34	2.68e-32	66.3346
PLXDC2	-1.81544	10.1896	-13.3192	6.49e-34	3.04e-32	66.2087
RP11-472N13.3	-1.39849	1.68796	-13.3074	7.25e-34	3.39e-32	66.0991
RP11-867G23.10	-2.06482	3.02311	-13.3072	7.26e-34	3.39e-32	66.0976
GAS6-AS2	-2.20138	4.22436	-13.3066	7.3e-34	3.4e-32	66.0917
PTPRD-AS1	-2.07281	2.04617	-13.305	7.41e-34	3.45e-32	66.0769
HGF	-2.39555	6.30193	-13.2877	8.72e-34	4.05e-32	65.916
MGP	-2.27615	11.5361	-13.2844	8.99e-34	4.17e-32	65.8858
FAIM2	-2.38947	4.43463	-13.2707	1.02e-33	4.73e-32	65.7588
TPSAB1	-2.32379	7.29278	-13.2658	1.07e-33	4.95e-32	65.7129
CLEC4D	-1.93727	2.41404	-13.2654	1.07e-33	4.96e-32	65.7091
ABI3	-1.38158	8.31898	-13.2644	1.08e-33	4.99e-32	65.7005
RHOJ	-1.32274	8.07265	-13.2638	1.09e-33	5.01e-32	65.6947
CD4	-1.6415	10.1607	-13.2629	1.1e-33	5.05e-32	65.6858
ACTA2-AS1	-1.9726	5.2513	-13.2482	1.26e-33	5.79e-32	65.5496
SPHK1	-2.16165	9.67273	-13.2453	1.3e-33	5.93e-32	65.5233
HLA-DQA1	-2.37855	10.7908	-13.2441	1.31e-33	5.99e-32	65.5114
GLIPR1	-1.5767	9.18457	-13.2417	1.34e-33	6.11e-32	65.49
AQP9	-2.4506	6.37138	-13.2393	1.37e-33	6.24e-32	65.4675
KLF9	-1.51725	9.78278	-13.236	1.41e-33	6.43e-32	65.4371
JAM3	-1.42427	9.1386	-13.2118	1.77e-33	8.05e-32	65.2125
PLXDC1	-1.29826	8.83383	-13.2042	1.9e-33	8.63e-32	65.1419
IGHG3	-3.64544	10.8425	-13.2017	1.95e-33	8.82e-32	65.119
IGKV1-5	-3.71708	8.27706	-13.1954	2.06e-33	9.33e-32	65.0609
RP5-907D15.4	-2.27784	2.99156	-13.193	2.11e-33	9.54e-32	65.0381
IGKV4-1	-3.75985	8.33596	-13.19	2.17e-33	9.79e-32	65.0108
PTPRD	-2.64662	5.6091	-13.1791	2.4e-33	1.08e-31	64.9098
P2RX7	-1.81825	6.44165	-13.1777	2.43e-33	1.09e-31	64.8972
ARHGAP9	-1.91049	7.93653	-13.1763	2.47e-33	1.11e-31	64.8839
IGHV3-53	-3.21961	4.39738	-13.1762	2.47e-33	1.11e-31	64.8826
CD52	-1.93065	8.41857	-13.1736	2.53e-33	1.13e-31	64.8586
PDGFC	-1.7974	8.75408	-13.1717	2.58e-33	1.15e-31	64.8413
IGLC2	-3.41304	9.94471	-13.1714	2.58e-33	1.15e-31	64.8383
ADAMDEC1	-2.78564	6.31957	-13.1704	2.61e-33	1.16e-31	64.8298
IGKV3-20	-3.8177	8.67762	-13.1653	2.73e-33	1.21e-31	64.7824
TRAC	-2.17492	8.6459	-13.1644	2.76e-33	1.22e-31	64.7736
IGHV4-34	-3.47965	6.01894	-13.164	2.77e-33	1.23e-31	64.7699
IQGAP2	-1.74571	7.59327	-13.1629	2.8e-33	1.24e-31	64.76
TRPV2	-1.55634	8.70355	-13.1614	2.84e-33	1.25e-31	64.7462
MIR99AHG	-2.31419	4.16162	-13.1586	2.91e-33	1.28e-31	64.7197
IGKC	-3.59665	12.9726	-13.1484	3.2e-33	1.41e-31	64.6256
CCR1	-1.90822	7.78902	-13.1446	3.32e-33	1.46e-31	64.591
IGLV2-23	-3.65323	7.22088	-13.1434	3.35e-33	1.47e-31	64.5794
LILRA1	-1.79214	3.91341	-13.1433	3.36e-33	1.47e-31	64.579
MYH13	-1.9008	2.19406	-13.1353	3.61e-33	1.58e-31	64.5052
PTGS1	-2.47571	9.21733	-13.1306	3.78e-33	1.65e-31	64.4609
PTPN7	-2.00976	7.72296	-13.1264	3.93e-33	1.71e-31	64.423
AC104654.2	-2.01205	2.13772	-13.126	3.94e-33	1.72e-31	64.4185
FAM124B	-1.50112	4.82272	-13.1046	4.81e-33	2.09e-31	64.2214
RP11-1070N10.3	-1.78205	2.04514	-13.0786	6.13e-33	2.66e-31	63.9816
IGLC3	-3.55727	9.16459	-13.0786	6.13e-33	2.66e-31	63.9813
DOCK11	-1.68965	8.34541	-13.0627	7.1e-33	3.08e-31	63.8352
A2M	-1.55354	13.6942	-13.0587	7.38e-33	3.19e-31	63.7976
HAS1	-2.657	4.12493	-13.0573	7.47e-33	3.23e-31	63.7847
GPR141	-1.88475	3.16226	-13.0488	8.08e-33	3.49e-31	63.7067
PNMAL2	-1.56995	4.90436	-13.0454	8.34e-33	3.59e-31	63.6756
SLC2A3	-1.78325	10.2034	-13.0381	8.93e-33	3.84e-31	63.6084
GPR68	-1.91416	8.50389	-13.037	9.02e-33	3.87e-31	63.5983
RP11-345J18.2	-1.7592	3.06731	-13.0123	1.13e-32	4.86e-31	63.3708
FAM19A5	-2.03372	6.43422	-13.007	1.19e-32	5.1e-31	63.322
DOCK10	-1.81854	7.91716	-13.0065	1.2e-32	5.11e-31	63.3173
LRRK2	-1.92404	6.72223	-13.0019	1.25e-32	5.33e-31	63.2751
LL21NC02-21A1.1	-1.60418	3.63933	-12.9847	1.47e-32	6.24e-31	63.1167
LAX1	-2.15703	4.70918	-12.9827	1.49e-32	6.35e-31	63.0985
CADM3	-2.99351	4.12503	-12.9752	1.6e-32	6.8e-31	63.0294
CSF2RA	-1.98614	7.53611	-12.9717	1.65e-32	7.01e-31	62.997
CEACAM21	-1.73852	4.78831	-12.9715	1.66e-32	7.01e-31	62.9954
LEFTY2	-2.73087	2.71037	-12.9712	1.66e-32	7.03e-31	62.9921
TPM1	-1.45006	12.6546	-12.9622	1.8e-32	7.62e-31	62.9099
KLHL38	-1.92349	2.614	-12.9424	2.17e-32	9.14e-31	62.7281
MZB1	-2.8202	7.38481	-12.9275	2.49e-32	1.05e-30	62.5914
FCRL5	-2.94951	5.15044	-12.9259	2.53e-32	1.06e-30	62.5764
CHST11	-2.00036	9.95864	-12.9253	2.54e-32	1.07e-30	62.5707
LOXL2	-1.52522	10.6381	-12.9253	2.54e-32	1.07e-30	62.5705
NAV3	-2.26583	5.34475	-12.9123	2.86e-32	1.2e-30	62.4517
FLI1	-1.34291	8.63979	-12.9085	2.97e-32	1.24e-30	62.4164
RASAL3	-1.57448	8.12463	-12.8989	3.24e-32	1.35e-30	62.3284
ITK	-2.20451	6.2574	-12.8937	3.4e-32	1.42e-30	62.2809
IGKV3-15	-3.54497	6.87299	-12.8851	3.68e-32	1.53e-30	62.2024
LY9	-2.13772	5.19231	-12.8814	3.81e-32	1.58e-30	62.1686
TM6SF1	-1.43954	5.34072	-12.877	3.97e-32	1.65e-30	62.1276
MEF2C	-1.31775	8.86498	-12.8761	4e-32	1.66e-30	62.1202
SFRP1	-3.16114	6.99502	-12.8714	4.18e-32	1.73e-30	62.0765
IGFBP7	-1.2162	13.2226	-12.8709	4.2e-32	1.74e-30	62.072
CASS4	-1.48731	5.64482	-12.8606	4.62e-32	1.91e-30	61.9777
GPBAR1	-1.43476	5.33448	-12.859	4.69e-32	1.93e-30	61.9628
ADAMTSL1	-2.06578	6.28418	-12.8544	4.89e-32	2.01e-30	61.9209
SYT11	-1.57555	8.59249	-12.8467	5.25e-32	2.16e-30	61.8506
CD93	-1.33496	10.8172	-12.8296	6.15e-32	2.52e-30	61.6942
TNFRSF4	-1.44156	7.08215	-12.8251	6.41e-32	2.62e-30	61.6532
PRND	-2.36732	3.19305	-12.8219	6.6e-32	2.7e-30	61.6236
LPAR4	-1.5672	2.65251	-12.8214	6.63e-32	2.71e-30	61.6189
CYS1	-2.12557	5.71089	-12.8208	6.67e-32	2.72e-30	61.6132
IGHV3-21	-3.57719	6.19486	-12.8153	7.02e-32	2.86e-30	61.5628
MFNG	-1.38213	8.02725	-12.8131	7.16e-32	2.91e-30	61.5429
PPFIA2	-2.01607	3.48273	-12.81	7.37e-32	2.99e-30	61.5149
IGHV3-15	-3.5202	6.34415	-12.8051	7.71e-32	3.13e-30	61.4696
TGFBI	-2.2299	12.5117	-12.8026	7.89e-32	3.19e-30	61.4472
FHL1	-2.28861	9.35509	-12.776	1.01e-31	4.08e-30	61.2043
IGLL5	-3.51364	8.09801	-12.7735	1.03e-31	4.17e-30	61.1811
KIAA1462	-1.51051	9.87161	-12.7693	1.07e-31	4.32e-30	61.1432
ABI3BP	-2.02864	7.8691	-12.7623	1.14e-31	4.6e-30	61.0791
CREB3L1	-1.98634	9.60908	-12.7589	1.18e-31	4.74e-30	61.0481
TIE1	-1.24062	9.27461	-12.7534	1.24e-31	4.98e-30	60.998
IKZF1	-1.98589	7.78273	-12.7432	1.36e-31	5.47e-30	60.9045
RP11-556E13.1	-1.68582	2.06519	-12.7427	1.37e-31	5.49e-30	60.8999
PECAM1	-1.23184	11.7602	-12.7337	1.49e-31	5.95e-30	60.8183
NAP1L3	-1.99477	5.13648	-12.7307	1.53e-31	6.11e-30	60.7906
MCHR1	-2.01645	3.37426	-12.7191	1.7e-31	6.78e-30	60.6851
TM6SF2	-1.73144	3.87696	-12.7118	1.82e-31	7.25e-30	60.6181
SMIM3	-1.32978	9.42256	-12.6939	2.14e-31	8.53e-30	60.4555
P2RY13	-2.02318	5.45356	-12.6826	2.38e-31	9.45e-30	60.3521
LINC00565	-1.77302	2.6528	-12.6796	2.44e-31	9.7e-30	60.3254
AMPH	-1.90427	5.21026	-12.6719	2.62e-31	1.04e-29	60.255
HNRNPA1P21	-1.83091	4.87767	-12.665	2.79e-31	1.11e-29	60.1924
RP11-576I22.2	-1.6002	3.64756	-12.6644	2.81e-31	1.11e-29	60.1866
RP11-394O4.5	-2.00278	7.25355	-12.659	2.95e-31	1.17e-29	60.1372
KCNA3	-1.92292	3.29927	-12.658	2.98e-31	1.17e-29	60.1284
TNFRSF9	-2.07518	6.03477	-12.6574	3e-31	1.18e-29	60.1232
DPYSL2	-1.34711	10.5673	-12.6513	3.17e-31	1.24e-29	60.0679
GLIS2	-1.53729	9.44922	-12.6479	3.27e-31	1.28e-29	60.0364
RSPO2	-2.7947	2.86192	-12.6466	3.31e-31	1.3e-29	60.0247
TGM2	-2.2047	12.6686	-12.6439	3.39e-31	1.33e-29	59.9998
IGLV2-11	-3.4319	6.40759	-12.6425	3.44e-31	1.34e-29	59.9874
BATF3	-1.51985	5.88381	-12.6408	3.49e-31	1.36e-29	59.9718
AC079767.4	-1.98957	2.49264	-12.6365	3.63e-31	1.42e-29	59.9328
TMEM106A	-1.58379	6.99038	-12.6293	3.88e-31	1.51e-29	59.8676
RAB31	-1.54615	11.5897	-12.6283	3.92e-31	1.52e-29	59.8581
IGLV1-51	-3.01843	7.36603	-12.628	3.93e-31	1.52e-29	59.8554
POM121L9P	-1.58987	3.65714	-12.6276	3.94e-31	1.53e-29	59.8524
IGHV1-69	-3.39199	4.16057	-12.6205	4.2e-31	1.63e-29	59.7874
STARD8	-1.2771	7.52701	-12.6151	4.42e-31	1.71e-29	59.7385
RP11-679B19.1	-1.75301	3.46463	-12.6107	4.6e-31	1.77e-29	59.6989
AC109826.1	-1.58746	3.86923	-12.6074	4.74e-31	1.83e-29	59.669
FGF1	-1.73209	5.86766	-12.6042	4.88e-31	1.88e-29	59.6396
ADAP2	-1.33817	8.40984	-12.6037	4.9e-31	1.89e-29	59.6349
IGHV4-31	-3.29015	5.12273	-12.5956	5.28e-31	2.03e-29	59.5612
PRAM1	-1.39338	5.93904	-12.591	5.51e-31	2.11e-29	59.52
P2RY14	-1.63702	5.27293	-12.5802	6.08e-31	2.33e-29	59.4213
LYZ	-2.46832	10.5431	-12.5593	7.36e-31	2.81e-29	59.2327
PRICKLE1	-1.96873	7.09021	-12.5465	8.28e-31	3.16e-29	59.1158
CD80	-2.03304	4.52875	-12.5413	8.67e-31	3.31e-29	59.0692
RP11-20J15.3	-1.52653	1.22237	-12.533	9.36e-31	3.56e-29	58.9942
SRPX	-2.15936	8.1575	-12.5321	9.44e-31	3.59e-29	58.9854
IGLV3-21	-3.93584	7.89607	-12.53	9.61e-31	3.65e-29	58.9672
PDE1A	-1.68251	6.38112	-12.5244	1.01e-30	3.84e-29	58.9159
HLA-DMB	-1.89522	9.67347	-12.5215	1.04e-30	3.94e-29	58.8894
TMEM130	-2.16373	4.7777	-12.5214	1.04e-30	3.94e-29	58.8888
TRBV28	-2.10493	6.59181	-12.5	1.27e-30	4.78e-29	58.6948
FLNA	-1.61795	14.9182	-12.4847	1.45e-30	5.49e-29	58.5569
RP11-6I2.3	-1.33336	1.59806	-12.4763	1.57e-30	5.92e-29	58.4807
KERA	-1.53586	1.18391	-12.4595	1.83e-30	6.89e-29	58.329
AP001055.6	-1.26509	1.61025	-12.4567	1.88e-30	7.06e-29	58.3037
RP11-497H16.7	-1.40402	1.83121	-12.4531	1.94e-30	7.28e-29	58.2716
CPVL	-1.98785	8.75608	-12.4517	1.96e-30	7.37e-29	58.2585
GUCY1B3	-1.29572	8.12666	-12.4441	2.1e-30	7.88e-29	58.1904
RP11-145A3.1	-2.05432	3.14067	-12.4305	2.38e-30	8.91e-29	58.067
KCNJ12	-2.31546	4.21814	-12.4203	2.61e-30	9.76e-29	57.9754
IGHV4-61	-2.83265	3.51105	-12.4084	2.91e-30	1.09e-28	57.8684
AC112721.1	-1.7789	1.80279	-12.3998	3.15e-30	1.17e-28	57.7905
RP11-632L2.2	-1.49958	1.51841	-12.3956	3.27e-30	1.22e-28	57.7528
CHSY3	-1.67028	6.32878	-12.3897	3.45e-30	1.28e-28	57.6994
PLEKHO1	-1.2851	11.0016	-12.3879	3.51e-30	1.3e-28	57.6831
AC109642.1	-1.46271	3.19935	-12.3738	3.99e-30	1.48e-28	57.5559
CLEC10A	-2.14257	6.10009	-12.3733	4.01e-30	1.48e-28	57.5515
ADAMTS9-AS1	-2.22473	3.60295	-12.3664	4.27e-30	1.58e-28	57.4896
IGHV1-2	-3.52356	5.60812	-12.3652	4.31e-30	1.59e-28	57.4788
MXRA5	-2.0361	11.3402	-12.3638	4.37e-30	1.61e-28	57.4663
FGF10	-2.32076	2.6312	-12.3633	4.39e-30	1.62e-28	57.4618
GPR176	-1.7839	8.33551	-12.3627	4.41e-30	1.62e-28	57.4559
PLA2G4C	-1.59543	7.06308	-12.3601	4.52e-30	1.66e-28	57.433
CPED1	-1.82721	7.14691	-12.3594	4.55e-30	1.67e-28	57.4267
RFX8	-1.77742	3.98764	-12.358	4.6e-30	1.69e-28	57.4143
SUGCT	-2.01467	6.41002	-12.348	5.04e-30	1.84e-28	57.3244
ASGR2	-1.64393	4.00776	-12.3387	5.48e-30	2e-28	57.2408
DNAJB5	-1.50385	8.50287	-12.337	5.57e-30	2.03e-28	57.2252
BPI	-1.64631	2.12669	-12.3312	5.87e-30	2.14e-28	57.1726
IGHV3-66	-2.80151	3.66195	-12.3284	6.02e-30	2.19e-28	57.1482
BHMT2	-2.00541	4.58532	-12.3263	6.14e-30	2.23e-28	57.1287
HLA-DPA1	-2.11173	12.0224	-12.3221	6.38e-30	2.32e-28	57.091
AMICA1	-1.66052	7.98177	-12.3104	7.09e-30	2.57e-28	56.9863
TRBV20-1	-1.99543	3.51866	-12.3083	7.22e-30	2.62e-28	56.9675
GNGT2	-1.45677	5.37835	-12.3026	7.61e-30	2.75e-28	56.9164
RASA3	-1.49349	9.21264	-12.3005	7.76e-30	2.8e-28	56.8971
TNFAIP8L3	-1.99256	6.47778	-12.2963	8.06e-30	2.91e-28	56.8591
PTPN22	-1.95903	6.33415	-12.2893	8.58e-30	3.09e-28	56.7968
PPEF1	-1.79118	4.13096	-12.2852	8.91e-30	3.21e-28	56.7594
ARHGAP20	-1.83938	5.16241	-12.2725	9.99e-30	3.59e-28	56.646
GRAP2	-1.76891	5.66069	-12.2682	1.04e-29	3.73e-28	56.6075
MN1	-2.04811	6.97579	-12.2638	1.08e-29	3.87e-28	56.5678
IGKV1-9	-3.42709	5.90725	-12.2637	1.08e-29	3.87e-28	56.5673
IGHG2	-3.3639	11.2975	-12.2607	1.11e-29	3.98e-28	56.5398
RP11-752L20.3	-1.57229	4.83604	-12.2565	1.15e-29	4.13e-28	56.5026
P2RY8	-1.51973	7.17837	-12.2315	1.45e-29	5.17e-28	56.2781
IGLV3-9	-3.26077	4.36403	-12.2294	1.47e-29	5.26e-28	56.2597
IGLV3-25	-3.6653	6.96146	-12.2224	1.57e-29	5.6e-28	56.1967
CXCR3	-2.09895	5.58769	-12.2138	1.7e-29	6.04e-28	56.1194
RP11-567M16.1	-1.65936	2.19341	-12.2136	1.7e-29	6.04e-28	56.1177
SAMD3	-1.7442	4.07851	-12.2131	1.71e-29	6.06e-28	56.114
LZTS1	-1.47064	8.15171	-12.212	1.73e-29	6.11e-28	56.104
IGLV1-47	-3.39621	6.57172	-12.203	1.87e-29	6.62e-28	56.0234
LTBP2	-1.56892	11.445	-12.202	1.89e-29	6.68e-28	56.0142
GPR84	-1.74065	5.45107	-12.1968	1.98e-29	6.99e-28	55.9674
CCL5	-2.26363	9.86306	-12.1927	2.05e-29	7.24e-28	55.9312
CD79A	-2.7063	6.61984	-12.1919	2.07e-29	7.29e-28	55.9235
SIRPA	-1.68142	10.2822	-12.1889	2.13e-29	7.48e-28	55.8971
SPARCL1	-1.54165	11.6887	-12.1886	2.13e-29	7.49e-28	55.894
ADORA1	-1.73162	5.89809	-12.178	2.35e-29	8.23e-28	55.7999
CD72	-1.51693	7.0383	-12.1767	2.37e-29	8.31e-28	55.7884
ASB5	-3.1203	2.7631	-12.1701	2.52e-29	8.81e-28	55.7292
MARCO	-2.97358	5.91375	-12.1659	2.62e-29	9.14e-28	55.6916
HAPLN3	-1.80601	9.27529	-12.1622	2.7e-29	9.44e-28	55.6588
RP11-452C13.1	-1.29997	1.43374	-12.1526	2.95e-29	1.03e-27	55.573
DKK2	-2.28889	5.69066	-12.1498	3.02e-29	1.05e-27	55.5478
LYVE1	-1.85324	6.41078	-12.1489	3.05e-29	1.06e-27	55.5396
TCTEX1D1	-1.45012	3.9119	-12.1471	3.1e-29	1.08e-27	55.5233
UNC5A	-1.96552	3.33006	-12.1441	3.18e-29	1.1e-27	55.4967
PDLIM7	-1.21484	11.5037	-12.1424	3.23e-29	1.12e-27	55.4821
HLA-DRA	-2.06702	13.5311	-12.1332	3.51e-29	1.22e-27	55.3991
ACOX2	-1.76062	5.60844	-12.1293	3.64e-29	1.26e-27	55.365
AC112721.2	-1.89977	2.15369	-12.1279	3.69e-29	1.27e-27	55.352
RP11-672A2.4	-1.63684	2.89268	-12.1214	3.9e-29	1.35e-27	55.2946
IGLV6-57	-3.46686	6.46998	-12.1125	4.23e-29	1.46e-27	55.2146
CTD-3247H4.2	-1.17364	0.993773	-12.1116	4.27e-29	1.47e-27	55.2068
CTD-2078B5.2	-1.29524	1.40367	-12.1089	4.37e-29	1.5e-27	55.183
LAMA2	-1.53729	8.8915	-12.101	4.69e-29	1.61e-27	55.1125
IGLV3-1	-3.42063	6.2908	-12.0998	4.74e-29	1.63e-27	55.1021
GJA5	-1.74491	7.95727	-12.0991	4.77e-29	1.63e-27	55.0957
SH2D1A	-2.14959	5.18942	-12.091	5.13e-29	1.76e-27	55.0236
HPGDS	-1.5243	4.85364	-12.0836	5.49e-29	1.87e-27	54.9571
IGHV5-51	-3.46185	7.15521	-12.0821	5.56e-29	1.9e-27	54.9439
IGLV1-44	-3.51341	6.8628	-12.0806	5.64e-29	1.92e-27	54.9306
P2RY6	-2.0516	7.92437	-12.0758	5.88e-29	2e-27	54.8883
KCTD12	-1.41263	10.9465	-12.0676	6.33e-29	2.15e-27	54.8153
CD5	-1.84004	6.83861	-12.0672	6.36e-29	2.16e-27	54.8115
ETV1	-1.53682	7.71988	-12.0625	6.63e-29	2.25e-27	54.7697
KAL1	-1.93131	6.9303	-12.0614	6.7e-29	2.27e-27	54.7595
HS3ST2	-1.98179	4.63047	-12.0539	7.17e-29	2.42e-27	54.6928
C5orf46	-2.69783	4.15864	-12.0522	7.28e-29	2.46e-27	54.6777
ICAM1	-1.96213	10.5138	-12.0519	7.29e-29	2.46e-27	54.6753
KIRREL	-1.54393	9.89757	-12.037	8.33e-29	2.81e-27	54.5431
JAZF1	-1.28004	8.40667	-12.0338	8.58e-29	2.89e-27	54.5141
IFI30	-1.34706	5.4579	-12.0323	8.7e-29	2.93e-27	54.5009
ADRA2A	-1.92479	6.63076	-12.021	9.62e-29	3.23e-27	54.4004
REM1	-1.54679	4.87205	-12.0135	1.03e-28	3.45e-27	54.3342
TLR1	-1.80774	6.67995	-12.0102	1.06e-28	3.55e-27	54.3045
UBE2QL1	-1.96285	4.76276	-12.0059	1.1e-28	3.68e-27	54.267
CCR4	-2.1281	5.08951	-12.0059	1.1e-28	3.68e-27	54.2664
BACH2	-2.11992	5.75962	-12.0053	1.11e-28	3.7e-27	54.2613
IGFBP5	-2.24943	12.3631	-11.9961	1.2e-28	4.01e-27	54.1798
IL12RB1	-1.96277	6.67366	-11.9828	1.35e-28	4.51e-27	54.0618
IGLV1-40	-3.47196	7.50096	-11.9791	1.4e-28	4.66e-27	54.0292
SYDE1	-1.21693	9.27278	-11.9784	1.41e-28	4.69e-27	54.0226
ACVRL1	-1.08296	9.45455	-11.9753	1.45e-28	4.81e-27	53.995
CD3E	-1.99682	8.20034	-11.972	1.49e-28	4.95e-27	53.9658
ANKRD29	-2.25349	5.63092	-11.9702	1.52e-28	5.03e-27	53.9497
RP11-121A8.1	-1.53608	2.8596	-11.9628	1.62e-28	5.36e-27	53.8845
CD27	-1.77298	6.46695	-11.9624	1.63e-28	5.37e-27	53.8811
NFIA-AS2	-1.43267	1.42987	-11.9618	1.63e-28	5.4e-27	53.8756
IGHV4-55	-2.55688	3.23494	-11.9515	1.79e-28	5.91e-27	53.7839
IRF4	-2.06542	6.18355	-11.9488	1.84e-28	6.05e-27	53.7605
CCL8	-2.28476	5.70284	-11.9415	1.96e-28	6.45e-27	53.6957
CTD-2033D15.2	-1.7147	3.74397	-11.9412	1.96e-28	6.46e-27	53.6932
P2RY10	-2.02691	4.29246	-11.9361	2.06e-28	6.75e-27	53.6476
VMO1	-1.67562	6.28854	-11.9359	2.06e-28	6.76e-27	53.6458
TIMP1	-1.423	13.6558	-11.9358	2.06e-28	6.76e-27	53.6449
GPR132	-1.69618	7.29777	-11.9236	2.3e-28	7.53e-27	53.5367
ADRB3	-2.16399	2.68134	-11.9207	2.36e-28	7.71e-27	53.5115
CCDC8	-2.24483	7.2591	-11.9186	2.4e-28	7.85e-27	53.4931
CCL26	-1.86751	3.03754	-11.9149	2.48e-28	8.1e-27	53.4602
TRAF3IP3	-1.58685	7.30015	-11.9142	2.5e-28	8.15e-27	53.4535
PDGFRL	-1.90298	7.22945	-11.9137	2.51e-28	8.17e-27	53.4497
AOC3	-1.71075	9.57665	-11.9054	2.71e-28	8.8e-27	53.3757
PAPSS2	-1.42936	8.96337	-11.9042	2.73e-28	8.88e-27	53.3655
IL32	-1.94451	10.4447	-11.8946	2.98e-28	9.66e-27	53.2807
SV2B	-2.37251	3.91847	-11.8939	3e-28	9.71e-27	53.2748
PLA2G2D	-3.07898	4.45674	-11.8894	3.12e-28	1.01e-26	53.2347
PDZRN4	-2.64978	3.68383	-11.8805	3.38e-28	1.09e-26	53.1565
TSPAN18	-1.58688	8.55772	-11.8763	3.51e-28	1.13e-26	53.1192
CCL13	-2.39348	6.12012	-11.8753	3.54e-28	1.14e-26	53.1097
IGJ	-2.93618	9.52633	-11.874	3.58e-28	1.15e-26	53.099
CD226	-1.70194	5.57827	-11.8731	3.61e-28	1.16e-26	53.0907
CTD-3035K23.7	-1.597	3.94105	-11.8707	3.69e-28	1.18e-26	53.0694
HSD17B6	-1.66865	7.06394	-11.8706	3.69e-28	1.18e-26	53.0688
RP11-366M4.11	-1.53275	2.84433	-11.8639	3.91e-28	1.26e-26	53.0099
CD247	-1.70801	7.23269	-11.8492	4.46e-28	1.43e-26	52.8798
GAPT	-1.78041	4.35968	-11.8485	4.49e-28	1.44e-26	52.874
GNB4	-1.57479	9.39581	-11.8276	5.41e-28	1.73e-26	52.6893
IGKV1-6	-3.10298	5.24318	-11.8194	5.82e-28	1.86e-26	52.6168
GATA6	-1.8481	7.22744	-11.8171	5.94e-28	1.89e-26	52.5972
F2R	-1.37722	9.95604	-11.8068	6.51e-28	2.07e-26	52.5058
RFTN1	-1.19582	10.0945	-11.8021	6.78e-28	2.16e-26	52.465
CLIP3	-1.5976	8.74784	-11.7999	6.92e-28	2.2e-26	52.4451
ZFPM2	-1.79203	6.59685	-11.7989	6.98e-28	2.22e-26	52.4367
CYP27A1	-1.69202	8.77528	-11.7972	7.09e-28	2.25e-26	52.4217
EFEMP2	-1.33225	10.6743	-11.7961	7.15e-28	2.27e-26	52.4123
ZEB2-AS1	-1.29659	2.33223	-11.7932	7.34e-28	2.32e-26	52.3865
UNC5C	-1.58621	6.46	-11.7872	7.74e-28	2.45e-26	52.3339
SULF2	-2.12485	11.13	-11.7809	8.19e-28	2.59e-26	52.2777
SLC16A2	-1.53723	8.13783	-11.7808	8.2e-28	2.59e-26	52.2775
ADAM33	-2.01599	6.74186	-11.776	8.56e-28	2.7e-26	52.2349
KLHL4	-2.17463	3.70418	-11.771	8.95e-28	2.82e-26	52.1906
IGLV4-69	-3.36192	5.40739	-11.7637	9.54e-28	3e-26	52.1269
CD2	-2.05335	7.77717	-11.7621	9.68e-28	3.04e-26	52.1126
CASQ2	-3.08276	4.92376	-11.757	1.01e-27	3.18e-26	52.0682
DCLK1	-2.35312	6.18589	-11.7552	1.03e-27	3.22e-26	52.0524
GDF10	-1.84465	2.04221	-11.752	1.06e-27	3.31e-26	52.0242
IGHV4-28	-2.75999	3.86635	-11.7516	1.06e-27	3.32e-26	52.0206
PCDHGA12	-1.60972	4.58073	-11.7473	1.1e-27	3.45e-26	51.9823
FCAR	-1.7023	2.65688	-11.7461	1.12e-27	3.48e-26	51.972
RNASE1	-1.48707	11.638	-11.7449	1.13e-27	3.51e-26	51.9616
CXCL9	-3.06827	9.0443	-11.7431	1.15e-27	3.57e-26	51.9457
CLEC5A	-1.95284	6.20724	-11.7372	1.21e-27	3.75e-26	51.8942
ITM2A	-1.60871	7.84771	-11.7228	1.37e-27	4.26e-26	51.7672
RBMS3	-1.60152	7.60311	-11.7173	1.44e-27	4.47e-26	51.7197
RP4-647J21.1	-1.78269	4.14436	-11.7156	1.46e-27	4.53e-26	51.7043
AC112715.2	-1.25771	1.3153	-11.7146	1.47e-27	4.57e-26	51.6956
ARL4C	-1.37908	11.0117	-11.704	1.62e-27	5.01e-26	51.6031
AC017002.1	-1.42997	2.95927	-11.7038	1.62e-27	5.01e-26	51.6006
RP11-284N8.3	-1.83407	4.57754	-11.7036	1.62e-27	5.01e-26	51.5996
VIM-AS1	-1.84407	4.66789	-11.6968	1.73e-27	5.32e-26	51.5399
LRRC2	-1.94333	3.45778	-11.6913	1.81e-27	5.58e-26	51.4917
CHN1	-1.26546	8.48981	-11.6905	1.82e-27	5.61e-26	51.4844
MYH1	-1.48173	1.33526	-11.6893	1.84e-27	5.67e-26	51.4737
IGHV4-59	-3.30768	6.41441	-11.689	1.85e-27	5.67e-26	51.4716
TDO2	-1.80163	7.23872	-11.6882	1.86e-27	5.71e-26	51.4644
RP11-325F22.2	-1.75437	3.0974	-11.6812	1.98e-27	6.07e-26	51.4027
HRH2	-1.89372	4.21022	-11.6805	1.99e-27	6.1e-26	51.3964
NTRK1	-1.75057	3.67183	-11.6771	2.05e-27	6.28e-26	51.3668
CDO1	-2.31454	4.08702	-11.6681	2.22e-27	6.79e-26	51.2884
IGLV3-19	-3.49071	7.11741	-11.6671	2.24e-27	6.84e-26	51.2799
SLC15A3	-1.5434	9.92646	-11.6659	2.27e-27	6.91e-26	51.269
CMAHP	-1.49507	7.13955	-11.6588	2.41e-27	7.34e-26	51.2069
HEYL	-1.27403	8.75211	-11.6587	2.42e-27	7.34e-26	51.2056
ITGAL	-1.80381	8.38561	-11.6587	2.42e-27	7.34e-26	51.2056
MYH8	-1.39708	1.29098	-11.6568	2.46e-27	7.46e-26	51.1891
ITGA1	-1.20091	10.5596	-11.6257	3.23e-27	9.8e-26	50.9178
IGHV1-46	-3.22614	5.99926	-11.6192	3.43e-27	1.04e-25	50.8603
PLA2G7	-1.63592	7.88104	-11.6172	3.48e-27	1.05e-25	50.8435
ZC3H12D	-1.5957	5.58837	-11.5994	4.08e-27	1.23e-25	50.6879
RP11-20I20.4	-1.48026	3.92175	-11.5972	4.16e-27	1.25e-25	50.6684
SPN	-1.74437	7.36852	-11.5956	4.21e-27	1.27e-25	50.6549
SORCS2	-2.48915	6.62282	-11.5932	4.3e-27	1.3e-25	50.6339
IGKV1D-8	-2.40674	3.02402	-11.5918	4.36e-27	1.31e-25	50.6215
IGHG4	-3.51275	9.9126	-11.59	4.43e-27	1.33e-25	50.606
HILS1	-1.18655	1.12253	-11.5818	4.76e-27	1.43e-25	50.5339
SHANK1	-1.60802	3.40697	-11.5769	4.97e-27	1.49e-25	50.4915
IGHV3-11	-3.28872	5.90638	-11.5676	5.39e-27	1.62e-25	50.4107
DPEP1	-2.14903	3.88071	-11.5574	5.9e-27	1.77e-25	50.3212
TNFRSF17	-2.33032	3.59161	-11.5495	6.33e-27	1.89e-25	50.2522
TNFRSF1B	-1.29642	10.6137	-11.5478	6.42e-27	1.92e-25	50.2378
PTCRA	-1.4449	2.10128	-11.5424	6.73e-27	2.01e-25	50.1911
IGLV2-8	-3.09725	5.51377	-11.5374	7.03e-27	2.1e-25	50.1473
IGHA1	-3.15269	12.1573	-11.5326	7.33e-27	2.18e-25	50.1058
SIGLEC8	-2.01735	3.96734	-11.5054	9.32e-27	2.77e-25	49.8688
SCRG1	-2.61589	3.72899	-11.5047	9.37e-27	2.79e-25	49.863
IGHV3-49	-3.24602	5.17207	-11.5006	9.72e-27	2.88e-25	49.827
LIX1L	-1.07336	9.84013	-11.5006	9.72e-27	2.88e-25	49.8268
RP1-79C4.4	-1.72198	2.66996	-11.4983	9.92e-27	2.94e-25	49.8068
FOXP3	-1.3726	7.23488	-11.4966	1.01e-26	2.98e-25	49.7925
TAGAP	-1.71498	6.97922	-11.4955	1.02e-26	3e-25	49.7829
ADAMTS6	-1.52719	6.18722	-11.4935	1.03e-26	3.05e-25	49.7651
DYSF	-1.18068	9.82919	-11.493	1.04e-26	3.06e-25	49.7614
IGHV1-24	-3.29358	5.46125	-11.4888	1.08e-26	3.17e-25	49.725
SIT1	-2.0297	5.44841	-11.4768	1.2e-26	3.52e-25	49.6205
CDX1	-2.00585	3.39609	-11.4758	1.21e-26	3.55e-25	49.6119
LTA	-1.70603	4.06635	-11.47	1.27e-26	3.73e-25	49.5616
FCRL6	-1.79159	3.74902	-11.4694	1.28e-26	3.75e-25	49.5562
TRBV7-9	-1.90633	2.91254	-11.4674	1.3e-26	3.81e-25	49.5386
TRBV25-1	-1.8052	3.01248	-11.4667	1.31e-26	3.83e-25	49.5329
PRF1	-2.08875	7.73672	-11.4665	1.31e-26	3.83e-25	49.5313
CTSG	-2.53122	4.42478	-11.4481	1.54e-26	4.5e-25	49.3715
ATP8B2	-1.44276	9.20526	-11.4406	1.64e-26	4.79e-25	49.3068
HLA-DRB1	-1.95011	13.0127	-11.4403	1.65e-26	4.8e-25	49.3041
S1PR1	-1.24742	8.76475	-11.4391	1.67e-26	4.85e-25	49.2932
IGKV3D-20	-2.89404	4.14867	-11.4332	1.75e-26	5.1e-25	49.2421
IGHJ3	-2.27723	2.73903	-11.4287	1.82e-26	5.3e-25	49.2032
CTD-2054N24.2	-1.38509	2.19068	-11.4284	1.83e-26	5.31e-25	49.2011
LINC01358	-1.42707	2.66931	-11.424	1.9e-26	5.51e-25	49.1626
MEG3	-1.72538	8.66413	-11.4228	1.92e-26	5.57e-25	49.1519
SLC43A3	-1.36301	9.10104	-11.4135	2.08e-26	6.03e-25	49.0716
DIO2	-2.20061	8.0703	-11.4128	2.1e-26	6.06e-25	49.0653
XXbac-BPG13B8.10	-1.38073	1.30746	-11.4119	2.11e-26	6.1e-25	49.0578
NCAM2	-2.59461	3.96937	-11.4098	2.15e-26	6.2e-25	49.0398
RASGRP2	-1.45558	7.12365	-11.4098	2.15e-26	6.2e-25	49.0397
RP11-22L13.1	-1.25976	1.19882	-11.4078	2.19e-26	6.3e-25	49.0225
PDLIM2	-1.08599	9.09836	-11.4065	2.21e-26	6.37e-25	49.0113
IGKV1-27	-2.95443	4.97967	-11.4055	2.24e-26	6.42e-25	49.002
FILIP1	-1.66979	6.77309	-11.4036	2.27e-26	6.52e-25	48.986
RP11-394I13.1	-1.41308	1.91332	-11.3994	2.36e-26	6.76e-25	48.9497
CTD-2171N6.1	-1.98613	2.89108	-11.3968	2.41e-26	6.91e-25	48.9274
AGTR1	-2.24718	4.33968	-11.3952	2.44e-26	7e-25	48.9134
MAP1B	-1.67045	9.74969	-11.3859	2.65e-26	7.58e-25	48.8332
CRTAM	-1.84341	4.44472	-11.3822	2.74e-26	7.83e-25	48.8005
IGKV1-12	-2.47164	2.69669	-11.376	2.89e-26	8.25e-25	48.7477
TPSB2	-2.17581	7.50059	-11.3759	2.89e-26	8.25e-25	48.7465
IGKV1-17	-3.20386	5.31255	-11.3752	2.91e-26	8.29e-25	48.7405
ABCD2	-1.82743	3.88069	-11.3745	2.93e-26	8.33e-25	48.7345
FCRL3	-2.27539	4.40888	-11.3728	2.97e-26	8.45e-25	48.7195
TRPS1	-1.93604	8.01574	-11.3692	3.07e-26	8.71e-25	48.6883
THPO	-1.53972	2.4904	-11.369	3.07e-26	8.72e-25	48.6871
RP11-815J4.6	-1.44198	2.51684	-11.3512	3.59e-26	1.02e-24	48.5327
SLC24A4	-1.27888	3.48184	-11.3484	3.68e-26	1.04e-24	48.5086
CD38	-2.18173	6.96128	-11.3477	3.7e-26	1.05e-24	48.5031
DCHS1	-1.36416	9.14536	-11.3467	3.73e-26	1.05e-24	48.4942
SGCA	-2.31101	5.51298	-11.3245	4.53e-26	1.28e-24	48.3026
RSPO1	-1.83988	2.61138	-11.3178	4.8e-26	1.35e-24	48.2453
RP1-78O14.1	-1.62839	3.30433	-11.3125	5.02e-26	1.42e-24	48.1997
IGHV3-48	-2.89814	4.37941	-11.3122	5.04e-26	1.42e-24	48.1968
KIF26B	-1.69831	9.41044	-11.3108	5.1e-26	1.43e-24	48.1849
CCL4	-2.09108	7.24982	-11.3101	5.13e-26	1.44e-24	48.1786
CLIC4	-1.42254	12.0784	-11.3007	5.57e-26	1.56e-24	48.098
ROR1	-1.81602	5.93999	-11.2995	5.63e-26	1.58e-24	48.0871
CCL7	-2.13549	2.80584	-11.2964	5.78e-26	1.62e-24	48.0603
CHST15	-1.84951	9.23249	-11.2955	5.83e-26	1.63e-24	48.0525
RP11-417E7.1	-2.27649	4.89445	-11.2951	5.85e-26	1.63e-24	48.0495
GIMAP7	-1.35203	7.7254	-11.2947	5.87e-26	1.64e-24	48.0462
TRBV19	-1.85842	2.80798	-11.2936	5.93e-26	1.65e-24	48.0362
MRAS	-1.31021	9.2961	-11.2887	6.18e-26	1.72e-24	47.9943
PNOC	-2.21881	3.41257	-11.2802	6.66e-26	1.85e-24	47.9212
COL4A2	-1.21778	13.9	-11.2755	6.93e-26	1.93e-24	47.8811
RP11-652L8.4	-1.39534	2.0228	-11.2747	6.98e-26	1.94e-24	47.8739
LINC00426	-1.74432	4.29307	-11.2731	7.08e-26	1.97e-24	47.8602
ITGA4	-1.70522	7.39572	-11.2708	7.22e-26	2e-24	47.8406
BCL6B	-1.13665	8.32591	-11.2608	7.88e-26	2.18e-24	47.754
CCDC170	-1.39675	5.11804	-11.2523	8.48e-26	2.35e-24	47.6811
CD200	-1.4884	8.14576	-11.2436	9.14e-26	2.53e-24	47.6064
SP140	-1.87508	6.63326	-11.2234	1.09e-25	3.01e-24	47.4335
IGKV1-16	-3.06565	5.39008	-11.2175	1.15e-25	3.17e-24	47.3822
ZNF831	-1.89772	4.39802	-11.2158	1.16e-25	3.21e-24	47.3681
LRRC17	-1.82137	6.3239	-11.2077	1.25e-25	3.44e-24	47.2985
HDC	-1.74867	4.84936	-11.2011	1.32e-25	3.64e-24	47.2416
ISLR2	-1.79185	4.71265	-11.1949	1.39e-25	3.83e-24	47.1888
ICAM3	-1.68441	5.12035	-11.1926	1.42e-25	3.91e-24	47.1687
CCL3	-2.0212	6.75336	-11.1891	1.47e-25	4.02e-24	47.1392
ANK2	-2.24591	6.53961	-11.186	1.51e-25	4.13e-24	47.1123
IGKV2-30	-2.43709	3.0973	-11.1848	1.52e-25	4.17e-24	47.1021
RCVRN	-1.24813	1.60447	-11.1786	1.6e-25	4.39e-24	47.0495
CD22	-2.08891	5.7137	-11.167	1.77e-25	4.85e-24	46.9499
CHST1	-1.57918	6.77328	-11.1531	2e-25	5.47e-24	46.8309
CYP1B1	-2.40009	8.27365	-11.1433	2.18e-25	5.95e-24	46.747
BIRC7	-1.87143	3.35838	-11.1421	2.2e-25	6e-24	46.7366
NAALADL1	-1.35255	6.51415	-11.1416	2.21e-25	6.02e-24	46.7326
DIXDC1	-1.39239	8.38993	-11.1397	2.25e-25	6.11e-24	46.7166
CDK15	-1.4002	3.47435	-11.1312	2.42e-25	6.58e-24	46.6435
RP11-175K6.2	-1.25762	4.2365	-11.1276	2.49e-25	6.77e-24	46.613
RP11-12A2.1	-1.14896	1.03155	-11.1275	2.49e-25	6.77e-24	46.6125
CSF1	-1.46643	10.3227	-11.1273	2.5e-25	6.78e-24	46.6103
FAM124A	-1.57799	6.11793	-11.1135	2.82e-25	7.62e-24	46.4929
CD79B	-1.7452	6.59362	-11.1123	2.84e-25	7.69e-24	46.4826
RP11-368J21.3	-1.30814	2.82336	-11.105	3.03e-25	8.19e-24	46.4197
CTD-2006M22.2	-1.81384	2.58706	-11.1017	3.12e-25	8.42e-24	46.3917
MT1L	-2.08149	5.28719	-11.0924	3.38e-25	9.1e-24	46.3129
RP11-276H19.1	-1.75352	2.93727	-11.0919	3.39e-25	9.14e-24	46.3086
IL2RG	-1.88747	9.27418	-11.0853	3.59e-25	9.66e-24	46.2519
DHH	-1.41479	3.11654	-11.0835	3.65e-25	9.8e-24	46.2368
TCF4	-1.2366	10.3702	-11.0782	3.82e-25	1.03e-23	46.1916
MAP1LC3C	-1.59219	1.91881	-11.0777	3.83e-25	1.03e-23	46.1871
TNN	-2.04621	3.93198	-11.0775	3.84e-25	1.03e-23	46.1858
F2RL2	-2.07099	5.47308	-11.0707	4.07e-25	1.09e-23	46.1275
HLA-DQB1	-1.9637	11.2591	-11.0682	4.16e-25	1.11e-23	46.1066
AC053503.12	-2.17335	2.00639	-11.0665	4.22e-25	1.13e-23	46.0915
EPHA3	-1.68166	7.30263	-11.0616	4.4e-25	1.18e-23	46.05
MKX	-2.21635	4.15356	-11.0605	4.44e-25	1.19e-23	46.041
IGKV3D-11	-2.41278	3.08666	-11.06	4.46e-25	1.19e-23	46.0364
FUT7	-1.74217	3.90786	-11.0559	4.62e-25	1.23e-23	46.0014
BTLA	-1.7894	3.956	-11.0555	4.64e-25	1.23e-23	45.9986
FMNL1	-1.19492	9.9581	-11.0526	4.75e-25	1.26e-23	45.9739
CTLA4	-1.97737	6.08196	-11.0455	5.06e-25	1.34e-23	45.9129
MYH11	-2.688	11.5679	-11.0406	5.27e-25	1.4e-23	45.8717
DNAJC5B	-1.90775	3.66762	-11.029	5.82e-25	1.54e-23	45.7731
FAM110B	-1.71213	6.42638	-11.0266	5.95e-25	1.58e-23	45.7525
TSPAN11	-1.51123	7.45187	-11.0244	6.06e-25	1.6e-23	45.734
CPNE5	-1.13249	7.41347	-11.0123	6.72e-25	1.78e-23	45.6307
TRG-AS1	-1.67035	4.66074	-11.0036	7.24e-25	1.91e-23	45.557
TRIL	-1.49663	6.75448	-11.0034	7.25e-25	1.91e-23	45.5556
CH25H	-1.66795	6.39715	-11.0019	7.35e-25	1.94e-23	45.5427
GNG11	-1.13561	9.31639	-10.9997	7.49e-25	1.97e-23	45.5242
FAM129A	-1.58988	10.4212	-10.9956	7.76e-25	2.04e-23	45.4891
MYL3	-1.50766	2.30237	-10.9931	7.93e-25	2.09e-23	45.4676
BAG2	-1.38141	8.8576	-10.9892	8.19e-25	2.15e-23	45.4352
AC006129.2	-1.59007	4.04661	-10.984	8.57e-25	2.25e-23	45.3911
POPDC2	-1.41732	6.88354	-10.9767	9.12e-25	2.39e-23	45.3292
GPR171	-1.92122	4.87924	-10.9709	9.58e-25	2.51e-23	45.2798
HHIPL1	-1.52945	7.20965	-10.9686	9.78e-25	2.56e-23	45.2601
AC003986.6	-1.41678	1.61628	-10.9613	1.04e-24	2.72e-23	45.198
CXCL13	-2.9688	7.53853	-10.9563	1.09e-24	2.84e-23	45.1558
PLXND1	-1.04314	11.6103	-10.9556	1.09e-24	2.85e-23	45.1501
SLA2	-1.74235	5.96457	-10.9493	1.15e-24	3.01e-23	45.0963
ITGB2-AS1	-1.72401	5.2716	-10.9447	1.2e-24	3.12e-23	45.0581
CCR8	-1.78899	3.19056	-10.9435	1.21e-24	3.15e-23	45.0474
AC108142.1	-2.07135	2.55401	-10.9384	1.27e-24	3.29e-23	45.0046
LINC00152	-1.48422	8.81004	-10.9376	1.27e-24	3.31e-23	44.9979
PYHIN1	-1.84894	4.98492	-10.9369	1.28e-24	3.32e-23	44.9918
CREB5	-1.63702	6.56849	-10.9364	1.29e-24	3.33e-23	44.9877
AP001471.1	-1.10671	1.04506	-10.935	1.3e-24	3.37e-23	44.9758
MILR1	-1.6008	6.59129	-10.934	1.31e-24	3.4e-23	44.9675
CTC-296K1.4	-1.99531	2.61386	-10.9315	1.34e-24	3.47e-23	44.9464
LINC01235	-1.67597	4.66848	-10.9288	1.37e-24	3.55e-23	44.9228
MT2A	-2.06179	12.0388	-10.9265	1.4e-24	3.61e-23	44.9032
SYNM	-2.03749	9.23131	-10.9243	1.43e-24	3.68e-23	44.8849
MMP23B	-1.38686	2.90044	-10.924	1.43e-24	3.69e-23	44.8823
CYTL1	-1.67631	4.76111	-10.9226	1.45e-24	3.73e-23	44.8705
AAED1	-1.14589	8.57577	-10.9204	1.48e-24	3.79e-23	44.8518
ZFP92	-1.66517	4.69206	-10.9186	1.5e-24	3.85e-23	44.8367
PDE3A	-1.37278	7.06864	-10.9139	1.56e-24	4e-23	44.7973
NRROS	-1.25425	7.04955	-10.9105	1.61e-24	4.12e-23	44.7681
ARHGAP24	-1.33261	7.62975	-10.9009	1.74e-24	4.46e-23	44.687
C3	-2.21551	12.4823	-10.8982	1.78e-24	4.56e-23	44.6645
NLRP12	-1.33955	3.11866	-10.896	1.82e-24	4.65e-23	44.646
NCAM1	-2.40541	6.28519	-10.8933	1.86e-24	4.75e-23	44.6235
IGLV7-46	-2.67029	4.38482	-10.8903	1.91e-24	4.87e-23	44.5978
GIMAP5	-1.4837	4.68294	-10.8852	1.99e-24	5.08e-23	44.5547
COL23A1	-1.52097	5.48951	-10.8828	2.03e-24	5.18e-23	44.5344
IGHV1OR15-2	-2.03631	2.20116	-10.8811	2.06e-24	5.25e-23	44.5202
BCAT1	-2.08615	9.71726	-10.8745	2.18e-24	5.54e-23	44.4647
IL4I1	-1.83555	7.88753	-10.8738	2.2e-24	5.58e-23	44.4583
RP11-848P1.3	-1.15322	4.48159	-10.8718	2.23e-24	5.66e-23	44.4421
JAK3	-1.14137	9.42541	-10.8718	2.23e-24	5.66e-23	44.4416
AJ011932.1	-1.37605	1.59698	-10.8704	2.26e-24	5.72e-23	44.4301
COL13A1	-1.27174	7.33539	-10.8693	2.28e-24	5.77e-23	44.4208
RGS9	-1.51954	5.02025	-10.869	2.29e-24	5.78e-23	44.4184
SVEP1	-1.48911	8.15846	-10.8682	2.3e-24	5.82e-23	44.4112
DKK3	-1.29654	10.5948	-10.8634	2.4e-24	6.05e-23	44.3708
DERL3	-1.50475	8.69055	-10.8629	2.41e-24	6.07e-23	44.3667
RP11-247C2.2	-1.59169	2.04331	-10.8599	2.47e-24	6.22e-23	44.3415
BEST1	-1.13703	6.02929	-10.8596	2.48e-24	6.24e-23	44.3385
KIAA0125	-2.30858	4.20917	-10.8529	2.63e-24	6.6e-23	44.282
NKAPL	-1.26504	2.66157	-10.8475	2.75e-24	6.9e-23	44.2366
PCDH12	-1.01112	8.72281	-10.8447	2.82e-24	7.06e-23	44.2128
CERCAM	-1.34513	11.5727	-10.8395	2.94e-24	7.37e-23	44.1695
GJA4	-1.19703	8.44485	-10.8368	3.01e-24	7.54e-23	44.1467
44078	-1.04106	7.9279	-10.8355	3.04e-24	7.62e-23	44.1356
SYNPO2	-2.00066	9.69973	-10.8264	3.29e-24	8.22e-23	44.0591
NAPSB	-1.60944	7.10963	-10.81	3.78e-24	9.44e-23	43.921
RP11-867G23.13	-1.01868	1.22128	-10.8043	3.97e-24	9.9e-23	43.8733
PNMA2	-1.79338	5.00909	-10.804	3.98e-24	9.92e-23	43.8706
ELMO1	-1.2487	8.71212	-10.8002	4.11e-24	1.02e-22	43.8385
RP11-89K11.1	-1.2887	2.53977	-10.7971	4.22e-24	1.05e-22	43.8126
DAB2	-1.4244	10.7347	-10.794	4.33e-24	1.08e-22	43.7866
STARD13	-1.18481	8.73061	-10.7929	4.37e-24	1.09e-22	43.7777
FGF16	-1.35335	0.996011	-10.7891	4.51e-24	1.12e-22	43.7459
ECSCR	-1.1245	6.42394	-10.7832	4.75e-24	1.18e-22	43.6958
MEIS3	-1.45312	8.00911	-10.7806	4.85e-24	1.2e-22	43.6739
PLCL1	-1.29044	6.20515	-10.7742	5.12e-24	1.27e-22	43.6202
IGLV8-61	-2.89156	4.57436	-10.7679	5.4e-24	1.34e-22	43.5678
GBP5	-2.53476	8.57044	-10.7665	5.47e-24	1.35e-22	43.5559
AC079325.6	-1.3874	1.68357	-10.764	5.58e-24	1.38e-22	43.5353
GLT1D1	-1.66001	3.55931	-10.7612	5.72e-24	1.41e-22	43.5117
SCN2B	-1.82121	2.299	-10.7566	5.95e-24	1.46e-22	43.473
PALD1	-1.13056	8.43464	-10.7566	5.95e-24	1.46e-22	43.4729
TBC1D10C	-1.55004	7.60156	-10.7555	6e-24	1.48e-22	43.4638
ISM1	-1.68337	6.45065	-10.7528	6.14e-24	1.51e-22	43.4412
SH2B3	-1.06228	9.9485	-10.7515	6.21e-24	1.53e-22	43.4302
ECM1	-1.46037	10.109	-10.7482	6.38e-24	1.57e-22	43.4028
PDCD1	-2.07486	5.5146	-10.7443	6.6e-24	1.62e-22	43.3702
FCGR2C	-1.55294	5.76785	-10.7422	6.72e-24	1.65e-22	43.3521
CTD-2006K23.1	-1.268	1.69238	-10.74	6.84e-24	1.68e-22	43.3339
ITGB3	-1.72602	5.52806	-10.7381	6.95e-24	1.7e-22	43.318
RP11-733O18.1	-1.4952	2.22828	-10.7379	6.96e-24	1.7e-22	43.3166
IGKV3D-15	-2.37095	2.93359	-10.7365	7.05e-24	1.72e-22	43.3048
FYB	-2.02061	8.83642	-10.7345	7.17e-24	1.75e-22	43.2879
RENBP	-1.43475	8.15885	-10.7242	7.83e-24	1.91e-22	43.2011
PID1	-1.64089	6.41786	-10.7235	7.87e-24	1.92e-22	43.1958
PMEPA1	-1.74456	11.377	-10.7149	8.46e-24	2.06e-22	43.1236
LINC01480	-1.60134	3.95152	-10.7137	8.55e-24	2.08e-22	43.1135
RP11-47L3.1	-1.49006	3.74391	-10.7108	8.76e-24	2.13e-22	43.0896
SCG2	-1.93223	5.27617	-10.709	8.89e-24	2.16e-22	43.0746
NEK6	-1.37675	9.686	-10.7044	9.25e-24	2.24e-22	43.0359
NKG7	-1.96783	7.35373	-10.6972	9.83e-24	2.38e-22	42.9754
KANK4	-2.77039	4.38099	-10.6954	9.98e-24	2.42e-22	42.9606
AC002398.12	-1.39026	1.14752	-10.6916	1.03e-23	2.49e-22	42.9285
IGKV3-7	-2.255	2.89293	-10.691	1.04e-23	2.5e-22	42.9238
ADPRH	-1.10445	8.59967	-10.6865	1.08e-23	2.6e-22	42.8862
FLRT2	-2.15706	7.20673	-10.6852	1.09e-23	2.63e-22	42.8752
TXLNB	-1.53359	4.45484	-10.6806	1.13e-23	2.73e-22	42.8373
IGHV6-1	-2.34239	2.74218	-10.6781	1.15e-23	2.78e-22	42.8161
ICOS	-1.93944	5.26401	-10.6779	1.16e-23	2.79e-22	42.8142
TIGIT	-1.86472	7.07895	-10.6753	1.18e-23	2.84e-22	42.793
TRBV29-1	-1.75294	2.62875	-10.6719	1.22e-23	2.93e-22	42.7639
TBXA2R	-1.10406	6.43457	-10.6688	1.25e-23	3e-22	42.7387
TLR7	-1.87526	6.05021	-10.6643	1.3e-23	3.11e-22	42.7009
IGKV1-8	-2.69742	3.92488	-10.6638	1.3e-23	3.12e-22	42.6968
BIN1	-1.54879	9.67628	-10.6625	1.32e-23	3.15e-22	42.6862
TNFSF12	-1.0269	9.31992	-10.6614	1.33e-23	3.18e-22	42.6768
ANPEP	-1.88083	8.9506	-10.6539	1.42e-23	3.39e-22	42.6144
RP11-124N14.3	-1.20943	1.63708	-10.6515	1.44e-23	3.45e-22	42.5943
PPP1R16B	-1.34939	7.6177	-10.6501	1.46e-23	3.49e-22	42.5823
IGHV3-13	-2.5957	3.5871	-10.6489	1.48e-23	3.52e-22	42.5725
APELA	-2.12259	2.82485	-10.6309	1.72e-23	4.1e-22	42.4224
BMP1	-1.07629	11.0055	-10.6278	1.76e-23	4.2e-22	42.3963
SYNPO	-1.08786	11.2459	-10.6237	1.83e-23	4.34e-22	42.3628
DPP4	-2.19488	7.13558	-10.6228	1.84e-23	4.38e-22	42.3548
LTB	-1.68605	7.81297	-10.6203	1.88e-23	4.46e-22	42.3344
HLA-DRB6	-1.97536	9.02828	-10.6193	1.89e-23	4.5e-22	42.3259
TEK	-1.23811	7.46495	-10.6186	1.91e-23	4.52e-22	42.3197
LILRA4	-1.75654	3.25216	-10.6172	1.93e-23	4.57e-22	42.3087
ARRDC5	-1.37772	2.70247	-10.6169	1.93e-23	4.58e-22	42.3056
GADD45B	-1.18126	10.6379	-10.6161	1.95e-23	4.61e-22	42.2988
CNTN1	-2.83946	6.79215	-10.6142	1.98e-23	4.68e-22	42.2832
IGKV3OR2-268	-1.9262	2.40791	-10.6096	2.06e-23	4.86e-22	42.2453
UBASH3A	-1.80135	4.93465	-10.6085	2.08e-23	4.9e-22	42.2358
LGALS12	-1.85029	2.54467	-10.6065	2.11e-23	4.98e-22	42.2197
TMEM26	-1.29436	5.24771	-10.6044	2.15e-23	5.06e-22	42.2016
NCF4	-1.33122	8.7481	-10.6044	2.15e-23	5.06e-22	42.2015
AARD	-2.04887	2.97476	-10.5931	2.36e-23	5.56e-22	42.1082
SPOCK1	-2.02628	9.33764	-10.5919	2.39e-23	5.61e-22	42.0975
HTRA4	-1.67997	3.80245	-10.5896	2.43e-23	5.71e-22	42.0791
TRBV5-1	-1.76283	2.98347	-10.588	2.47e-23	5.79e-22	42.0652
SERPINA1	-2.30878	9.9517	-10.5792	2.65e-23	6.22e-22	41.9925
TBX5-AS1	-1.77669	4.01647	-10.5776	2.69e-23	6.3e-22	41.979
KLRD1	-1.84577	6.05161	-10.5759	2.73e-23	6.39e-22	41.9646
VNN1	-2.08426	4.77093	-10.5697	2.88e-23	6.73e-22	41.9132
SH3RF3-AS1	-1.30518	3.74383	-10.569	2.89e-23	6.76e-22	41.9074
CD7	-1.85296	7.81559	-10.5631	3.04e-23	7.1e-22	41.8585
PLSCR4	-1.44456	8.02131	-10.5613	3.08e-23	7.2e-22	41.8437
LINC00890	-2.09609	2.13891	-10.5487	3.43e-23	7.99e-22	41.7392
MMD	-1.33531	9.44791	-10.5439	3.57e-23	8.31e-22	41.6996
ACP5	-1.21339	10.7419	-10.5433	3.59e-23	8.35e-22	41.6945
PENK	-1.76791	1.80961	-10.5432	3.59e-23	8.35e-22	41.6937
LINC00891	-1.1886	1.33941	-10.5418	3.63e-23	8.44e-22	41.6823
IGHV4-4	-2.41782	2.89683	-10.5409	3.66e-23	8.5e-22	41.6744
RBM24	-1.90786	4.34564	-10.5399	3.69e-23	8.56e-22	41.6664
FBXO32	-1.29269	10.991	-10.5373	3.77e-23	8.75e-22	41.6445
FAM92B	-1.76914	2.0682	-10.5316	3.95e-23	9.16e-22	41.5977
NXPH3	-1.66605	6.47967	-10.5303	4e-23	9.26e-22	41.5869
EBI3	-1.6746	5.76026	-10.527	4.11e-23	9.51e-22	41.5596
CORIN	-1.41651	5.59047	-10.5266	4.13e-23	9.54e-22	41.5559
RP11-214O1.2	-1.67568	3.39375	-10.5245	4.2e-23	9.69e-22	41.5391
LBH	-1.11507	11.4305	-10.5237	4.23e-23	9.76e-22	41.5317
RP11-481H12.1	-1.28238	2.14017	-10.5176	4.45e-23	1.03e-21	41.4816
CLEC4G	-2.17179	3.57294	-10.5172	4.46e-23	1.03e-21	41.4782
TRBV18	-1.52925	2.0789	-10.5137	4.59e-23	1.06e-21	41.4497
TRAV23DV6	-1.21027	1.24087	-10.5104	4.72e-23	1.09e-21	41.4219
KLF2	-1.17121	8.92769	-10.5055	4.92e-23	1.13e-21	41.3812
IGHV3OR16-13	-1.63985	1.65796	-10.5	5.15e-23	1.18e-21	41.3357
PCBP3	-1.66657	4.93153	-10.4964	5.31e-23	1.22e-21	41.306
SOD2	-1.23899	13.3946	-10.4951	5.37e-23	1.23e-21	41.2954
PNMAL1	-2.2082	5.61762	-10.4947	5.39e-23	1.23e-21	41.292
CBLN4	-1.44913	1.43884	-10.4925	5.49e-23	1.26e-21	41.2738
AC053503.6	-1.87203	1.51231	-10.4894	5.63e-23	1.29e-21	41.2482
IGHV3-7	-2.30214	2.86916	-10.4823	5.97e-23	1.37e-21	41.1897
LINC00528	-1.34983	3.63306	-10.4819	6e-23	1.37e-21	41.1861
RP11-354E11.2	-1.46676	2.29893	-10.4768	6.25e-23	1.43e-21	41.1444
LRIG1	-1.68072	9.03453	-10.475	6.35e-23	1.45e-21	41.1293
IGHV3-43	-2.61338	3.86611	-10.4715	6.54e-23	1.49e-21	41.1002
IGKV1OR2-108	-2.15192	3.12898	-10.4714	6.54e-23	1.49e-21	41.0994
HMCN1	-1.69607	7.39503	-10.4679	6.74e-23	1.53e-21	41.0704
MEF2C-AS1	-1.43733	2.64569	-10.4569	7.39e-23	1.68e-21	40.9796
ASB2	-1.67045	6.89587	-10.4567	7.4e-23	1.68e-21	40.978
IGKV2D-40	-2.42967	2.72552	-10.4513	7.74e-23	1.76e-21	40.9336
PSTPIP1	-1.41779	7.43194	-10.4439	8.23e-23	1.87e-21	40.8724
ERMN	-1.58088	4.26397	-10.4398	8.51e-23	1.93e-21	40.8392
OLR1	-2.31088	8.2238	-10.437	8.71e-23	1.97e-21	40.8161
SORBS1	-1.76513	9.51426	-10.4361	8.78e-23	1.99e-21	40.8088
FGF14	-1.63794	4.35737	-10.4338	8.95e-23	2.02e-21	40.7898
IGKV6-21	-2.43179	2.77973	-10.4226	9.83e-23	2.22e-21	40.6969
GRASP	-1.02581	8.14702	-10.412	1.07e-22	2.42e-21	40.6099
ST3GAL6	-1.31971	6.72938	-10.4086	1.1e-22	2.49e-21	40.5817
CD3G	-1.64351	6.04484	-10.4084	1.11e-22	2.49e-21	40.5806
VAV1	-1.54287	8.08372	-10.404	1.15e-22	2.58e-21	40.544
CD74	-1.62929	15.3957	-10.4004	1.18e-22	2.66e-21	40.5144
ANKRD36BP2	-2.06641	4.17007	-10.3934	1.25e-22	2.82e-21	40.4569
MAOB	-2.19679	7.08621	-10.3922	1.27e-22	2.84e-21	40.4472
IGLV5-45	-2.61297	3.70113	-10.3857	1.34e-22	3e-21	40.3937
FLT3	-1.64285	3.6118	-10.3815	1.38e-22	3.1e-21	40.3595
ROR1-AS1	-1.34265	1.68963	-10.3783	1.42e-22	3.18e-21	40.3329
PLEKHH1	1.48835	9.47458	10.3778	1.43e-22	3.19e-21	40.3287
GATA5	-2.40977	3.41652	-10.3776	1.43e-22	3.2e-21	40.3275
EPSTI1	-1.69087	9.93311	-10.373	1.48e-22	3.32e-21	40.2897
RP11-367G6.3	-1.45178	2.60128	-10.3705	1.52e-22	3.39e-21	40.2688
IGHV2-26	-2.80851	3.89321	-10.3695	1.53e-22	3.41e-21	40.2606
WISP2	-2.48515	6.16914	-10.3684	1.54e-22	3.44e-21	40.2515
TNXB	-1.78848	7.46026	-10.3642	1.6e-22	3.56e-21	40.2175
MCEMP1	-1.70875	3.94481	-10.3632	1.61e-22	3.59e-21	40.2087
GIMAP8	-1.14697	8.21871	-10.3631	1.61e-22	3.59e-21	40.2082
ACSM5	-1.44721	2.91805	-10.3625	1.62e-22	3.6e-21	40.2032
POU2F2	-1.27334	7.98149	-10.3607	1.64e-22	3.65e-21	40.1887
IGLV3-10	-3.13066	5.44176	-10.3564	1.7e-22	3.78e-21	40.1528
SCN7A	-2.23017	3.17691	-10.3555	1.72e-22	3.81e-21	40.1457
RP11-613D13.8	-1.36813	2.84086	-10.3542	1.73e-22	3.85e-21	40.1352
MEI1	-1.52395	6.19891	-10.352	1.77e-22	3.91e-21	40.1171
AF127936.5	-1.30076	1.80487	-10.3501	1.79e-22	3.97e-21	40.1013
RGS22	-1.56266	2.71277	-10.3499	1.8e-22	3.97e-21	40.1001
CMA1	-2.08007	2.64537	-10.348	1.83e-22	4.04e-21	40.0844
PCSK1	-1.84552	4.68382	-10.3452	1.87e-22	4.13e-21	40.0611
ZBP1	-2.05066	6.21072	-10.3378	1.99e-22	4.38e-21	40.0009
LINC00996	-1.51715	3.67263	-10.3336	2.06e-22	4.54e-21	39.966
AC004538.3	-1.34859	2.84244	-10.3324	2.08e-22	4.58e-21	39.9565
ALDH1B1	-1.07832	10.8023	-10.3295	2.13e-22	4.69e-21	39.9322
LGALS2	-1.52515	5.16097	-10.3268	2.18e-22	4.79e-21	39.9108
NR4A3	-1.78961	7.70679	-10.3192	2.32e-22	5.1e-21	39.8479
LINC00578	-1.70771	3.53692	-10.3191	2.32e-22	5.1e-21	39.8475
IGKV1D-16	-2.13668	2.72592	-10.3189	2.32e-22	5.1e-21	39.8458
CD1D	-1.21762	5.78984	-10.3141	2.42e-22	5.3e-21	39.8065
MRGPRF-AS1	-1.30238	1.68302	-10.3107	2.49e-22	5.45e-21	39.7787
CACNA2D1	-1.82591	7.54405	-10.3058	2.59e-22	5.67e-21	39.7386
C2	-1.61147	9.73354	-10.3046	2.62e-22	5.72e-21	39.7289
DRP2	-1.44826	5.00079	-10.3033	2.64e-22	5.78e-21	39.7183
GRAP	-1.12687	4.70211	-10.3028	2.66e-22	5.8e-21	39.7138
IGKV1-39	-2.09676	2.13466	-10.2995	2.73e-22	5.95e-21	39.6873
CORO1A	-1.2878	10.6374	-10.2973	2.78e-22	6.06e-21	39.6687
FTH1P22	-1.54731	2.23528	-10.2933	2.87e-22	6.26e-21	39.6361
MT1M	-2.0984	5.15836	-10.2918	2.91e-22	6.33e-21	39.6244
TRAT1	-1.90456	3.72037	-10.2912	2.92e-22	6.35e-21	39.6194
CCL4L1	-1.97628	6.06312	-10.2887	2.98e-22	6.48e-21	39.5991
RP11-667F14.1	-1.05736	3.53754	-10.2857	3.06e-22	6.64e-21	39.5738
CTC-378H22.2	-1.4446	2.63858	-10.2836	3.11e-22	6.75e-21	39.5572
RP11-25L3.3	-1.4206	1.06893	-10.2834	3.12e-22	6.76e-21	39.5552
IFITM3	-1.43496	13.5425	-10.2787	3.24e-22	7.02e-21	39.5167
CHI3L2	-2.01387	6.7926	-10.2741	3.36e-22	7.28e-21	39.4798
LINC00861	-1.73956	4.29743	-10.2734	3.38e-22	7.32e-21	39.474
IGLV1-36	-2.70228	3.61471	-10.2727	3.4e-22	7.36e-21	39.4682
LRP1	-1.0901	13.1881	-10.2725	3.41e-22	7.37e-21	39.4666
TMEM255A	-1.72367	4.28952	-10.2708	3.46e-22	7.46e-21	39.4528
CTC-296K1.3	-1.90397	3.2249	-10.268	3.54e-22	7.64e-21	39.4295
AC093627.8	-1.47522	1.59197	-10.2668	3.57e-22	7.7e-21	39.4198
CHRDL1	-2.93101	4.8666	-10.2618	3.72e-22	8.02e-21	39.3793
ADAMTS7P4	-1.18345	3.33309	-10.2613	3.74e-22	8.05e-21	39.3749
EGR3	-1.69478	7.61936	-10.259	3.81e-22	8.2e-21	39.3564
TOMM20P2	-1.33141	1.67491	-10.2552	3.93e-22	8.45e-21	39.3255
RAMP3	-1.12265	8.81972	-10.2534	3.99e-22	8.57e-21	39.3108
ANXA13	-1.74765	2.18318	-10.2483	4.16e-22	8.94e-21	39.2687
STX2	-1.26583	8.14805	-10.2464	4.23e-22	9.07e-21	39.2534
CTSB	-1.08224	15.2836	-10.2424	4.37e-22	9.37e-21	39.2209
NBL1	-1.19699	11.5992	-10.2392	4.49e-22	9.61e-21	39.1949
CFI	-1.54881	8.84735	-10.2341	4.68e-22	1e-20	39.1531
SIGLEC17P	-1.51071	3.24406	-10.2328	4.73e-22	1.01e-20	39.1425
MS4A14	-1.50445	5.46993	-10.232	4.76e-22	1.02e-20	39.1358
NTN1	-1.97747	7.32423	-10.2286	4.9e-22	1.05e-20	39.1082
PCSK5	-1.5367	7.61917	-10.2274	4.94e-22	1.05e-20	39.0989
ACTN1	-1.13337	13.3788	-10.2273	4.95e-22	1.06e-20	39.0976
COL4A1	-1.14416	13.6793	-10.2262	4.99e-22	1.06e-20	39.0891
INMT	-1.41047	6.82581	-10.2192	5.29e-22	1.13e-20	39.0316
SLC24A3	-1.74876	7.73771	-10.2114	5.64e-22	1.2e-20	38.9685
LINC01352	-1.22905	1.65393	-10.2093	5.74e-22	1.22e-20	38.9516
LRRN4CL	-1.51016	6.05465	-10.2081	5.8e-22	1.23e-20	38.9413
CACNA1C	-1.41731	8.09681	-10.2073	5.83e-22	1.24e-20	38.9352
GZMH	-2.03772	5.70853	-10.1964	6.39e-22	1.35e-20	38.846
RP11-294C11.2	-1.49627	1.42982	-10.1942	6.5e-22	1.38e-20	38.8284
RIMBP2	-1.86228	2.87774	-10.1929	6.57e-22	1.39e-20	38.8176
TRAV13-1	-1.5458	2.21633	-10.1877	6.85e-22	1.45e-20	38.7758
CD70	-2.03071	4.50157	-10.1868	6.91e-22	1.46e-20	38.768
NCR3	-1.58391	3.3372	-10.1831	7.12e-22	1.5e-20	38.7381
EPB41L2	-1.11242	10.1165	-10.1812	7.23e-22	1.53e-20	38.723
IGHV3-74	-2.33995	6.46236	-10.1758	7.56e-22	1.59e-20	38.6788
IL2RB	-1.6348	8.45176	-10.1755	7.58e-22	1.6e-20	38.6765
MAMLD1	-1.29652	6.50416	-10.1738	7.69e-22	1.62e-20	38.6624
AC006129.1	-1.16541	1.76749	-10.1718	7.81e-22	1.64e-20	38.6468
FKBP10	-1.56272	11.6552	-10.1696	7.96e-22	1.67e-20	38.6286
AP000783.1	-1.36042	2.27278	-10.1691	7.98e-22	1.68e-20	38.6249
PI15	-2.08004	6.57738	-10.1679	8.07e-22	1.69e-20	38.6145
STON1-GTF2A1L	-1.36058	1.8111	-10.1671	8.12e-22	1.7e-20	38.6085
GBGT1	-1.15807	7.53402	-10.1564	8.86e-22	1.86e-20	38.5218
CYSLTR2	-1.46906	4.79544	-10.1508	9.28e-22	1.94e-20	38.4761
IGLV2-18	-2.27111	3.1626	-10.1484	9.46e-22	1.98e-20	38.457
CLEC7A	-1.70834	8.14895	-10.1477	9.52e-22	1.99e-20	38.4514
CD3D	-1.7254	7.13917	-10.147	9.57e-22	2e-20	38.4457
SCT	-1.69516	3.29982	-10.1469	9.59e-22	2e-20	38.4443
GZMA	-2.10567	6.92911	-10.1454	9.7e-22	2.03e-20	38.4321
LINC00856	-1.11533	1.2811	-10.1443	9.79e-22	2.04e-20	38.4238
LINC01281	-1.48381	1.98043	-10.1419	9.99e-22	2.08e-20	38.4037
PLAUR	-1.33194	10.722	-10.1415	1e-21	2.09e-20	38.4008
IGLV7-43	-2.55626	4.1036	-10.1407	1.01e-21	2.1e-20	38.3939
LINC00607	-1.43252	3.45161	-10.1365	1.04e-21	2.17e-20	38.3606
ST8SIA4	-1.1844	8.48334	-10.1362	1.05e-21	2.17e-20	38.3576
COL6A6	-1.80924	3.66696	-10.1333	1.07e-21	2.22e-20	38.3346
CLSTN2	-2.02361	6.17283	-10.1284	1.11e-21	2.31e-20	38.2951
AC012307.2	2.03294	1.79007	10.1272	1.13e-21	2.34e-20	38.2846
MMP16	-1.59371	6.06799	-10.1265	1.13e-21	2.35e-20	38.2792
SYPL2	-1.4855	4.7095	-10.1262	1.14e-21	2.35e-20	38.2768
SLC8A1	-1.38594	8.44439	-10.1144	1.25e-21	2.59e-20	38.1816
DOK3	-1.07834	8.05156	-10.1121	1.27e-21	2.63e-20	38.1625
FAM69C	-1.75415	2.07223	-10.1094	1.3e-21	2.69e-20	38.1412
RP11-1094M14.8	-1.56356	4.00523	-10.1018	1.39e-21	2.86e-20	38.0797
DDIT4L	-1.98274	4.2267	-10.0949	1.47e-21	3.02e-20	38.024
CD6	-1.60218	7.54665	-10.0916	1.51e-21	3.11e-20	37.9973
LY6H	-1.84092	3.58118	-10.0899	1.53e-21	3.15e-20	37.983
FSTL3	-1.56109	10.2469	-10.0855	1.58e-21	3.26e-20	37.9479
ELN	-1.91343	9.62191	-10.0816	1.64e-21	3.36e-20	37.9159
ADCYAP1R1	-1.74764	3.29682	-10.0801	1.66e-21	3.4e-20	37.9041
LINC00877	-1.35906	2.5702	-10.0775	1.69e-21	3.47e-20	37.883
RP11-812E19.9	-1.49159	1.40368	-10.076	1.71e-21	3.51e-20	37.8708
LRFN5	-1.96148	4.42421	-10.0758	1.71e-21	3.52e-20	37.8696
GPRIN3	-1.28059	7.94207	-10.0745	1.73e-21	3.55e-20	37.8592
LSAMP	-1.62547	7.21961	-10.0738	1.74e-21	3.57e-20	37.8536
TNFRSF13B	-1.95355	2.9817	-10.0729	1.76e-21	3.59e-20	37.8459
IGKV2D-29	-2.61548	3.83422	-10.0721	1.77e-21	3.61e-20	37.84
CFP	-1.3258	5.884	-10.0677	1.83e-21	3.74e-20	37.8038
FAM167A	-1.51099	5.17459	-10.066	1.86e-21	3.79e-20	37.7903
ITPRIP	-1.00728	10.7104	-10.0652	1.87e-21	3.82e-20	37.7836
TRAV17	-1.45703	1.96465	-10.0604	1.94e-21	3.96e-20	37.7456
RETN	-1.5252	2.53994	-10.0559	2.02e-21	4.11e-20	37.7086
ELTD1	-1.01475	9.0384	-10.0545	2.04e-21	4.15e-20	37.6979
CTSL	-1.20318	12.2832	-10.0512	2.09e-21	4.26e-20	37.6711
GZMM	-1.6117	5.0092	-10.0512	2.1e-21	4.26e-20	37.6707
BHLHE22	-1.51231	4.99611	-10.0501	2.11e-21	4.29e-20	37.6626
C1QTNF2	-1.26957	5.37709	-10.0477	2.16e-21	4.38e-20	37.6427
FGF2	-1.58667	6.63199	-10.0399	2.3e-21	4.66e-20	37.5803
LINC00632	-1.37696	2.17377	-10.0374	2.34e-21	4.75e-20	37.5602
RP11-710C12.1	-1.44126	3.00671	-10.0369	2.35e-21	4.77e-20	37.5561
AP000476.1	-1.37174	1.99566	-10.0365	2.36e-21	4.78e-20	37.5527
EPDR1	-1.80454	7.68642	-10.0342	2.41e-21	4.87e-20	37.5344
RP11-326C3.7	-1.44969	3.49499	-10.0315	2.46e-21	4.97e-20	37.5121
RP11-356N1.2	-1.0478	1.13366	-10.0261	2.57e-21	5.19e-20	37.469
CCDC102B	-1.03057	7.21368	-10.0261	2.57e-21	5.19e-20	37.4685
PRR5L	-1.41146	8.06107	-10.0239	2.62e-21	5.28e-20	37.4515
TRAV26-1	-1.32577	1.62432	-10.0227	2.64e-21	5.32e-20	37.4417
RP11-864N7.4	-1.2591	1.56232	-10.0225	2.65e-21	5.33e-20	37.4399
FAM196B	-1.50614	1.75719	-10.0213	2.67e-21	5.38e-20	37.4301
JAKMIP1	-1.83146	4.40595	-10.0211	2.68e-21	5.39e-20	37.4283
RP11-212I21.2	-1.6476	2.82486	-10.0183	2.74e-21	5.5e-20	37.4065
CACNA2D4	-1.10895	6.25373	-10.0135	2.85e-21	5.72e-20	37.3676
IGKV2-24	-2.73674	4.45029	-10.0116	2.89e-21	5.8e-20	37.3523
RP11-340F14.6	-1.05496	1.44747	-10.0102	2.93e-21	5.87e-20	37.3407
RPSAP52	-2.0276	2.99102	-10.0026	3.11e-21	6.24e-20	37.2796
FCRL2	-2.07378	2.93217	-10.0007	3.16e-21	6.33e-20	37.2649
CLIC2	-1.18124	8.09939	-9.9973	3.25e-21	6.5e-20	37.2374
TRAV41	-1.18026	1.392	-9.98729	3.52e-21	7.05e-20	37.157
CACNG8	-1.56556	2.95146	-9.98457	3.6e-21	7.2e-20	37.1351
44080	-1.05695	10.047	-9.98142	3.7e-21	7.38e-20	37.1098
LINC00327	-1.57269	2.67445	-9.97564	3.87e-21	7.73e-20	37.0635
RP11-1166P10.8	-1.6044	1.68294	-9.97544	3.88e-21	7.74e-20	37.0619
RP11-506B6.6	-1.19924	2.26527	-9.97467	3.9e-21	7.78e-20	37.0557
AC021188.4	-1.22992	2.23505	-9.97337	3.95e-21	7.86e-20	37.0453
RP11-69I8.3	-1.04339	1.05314	-9.96995	4.06e-21	8.07e-20	37.0178
PRSS35	-1.70615	3.41275	-9.96965	4.07e-21	8.09e-20	37.0154
TUBB6	-1.61884	11.1543	-9.96915	4.08e-21	8.11e-20	37.0114
PCDH18	-1.26518	7.97622	-9.96896	4.09e-21	8.12e-20	37.0099
RP11-701P16.5	-1.48782	2.23934	-9.96827	4.11e-21	8.16e-20	37.0043
LEF1	-1.21847	8.16054	-9.96799	4.12e-21	8.17e-20	37.0021
TRAV4	-1.50022	2.08538	-9.95458	4.59e-21	9.11e-20	36.8946
GZMB	-2.21363	7.26211	-9.95365	4.63e-21	9.17e-20	36.8872
SYNE3	-1.20485	7.55574	-9.95238	4.68e-21	9.26e-20	36.877
GAL3ST4	-1.16928	8.66714	-9.95212	4.69e-21	9.27e-20	36.8749
LEF1-AS1	-1.23611	3.20297	-9.95182	4.7e-21	9.29e-20	36.8725
PRICKLE2	-1.18162	8.65748	-9.95108	4.73e-21	9.34e-20	36.8665
TSPAN32	-1.38845	4.54623	-9.94774	4.86e-21	9.59e-20	36.8398
CTC-327F10.4	-1.54349	1.62627	-9.94383	5.01e-21	9.89e-20	36.8085
AC011515.2	-1.01001	1.04877	-9.94154	5.11e-21	1.01e-19	36.7901
OPCML	-1.40743	2.08396	-9.93875	5.22e-21	1.03e-19	36.7679
IGHV3OR16-9	-1.54316	1.6676	-9.93788	5.26e-21	1.04e-19	36.7608
C20orf166-AS1	-1.85006	2.71559	-9.93744	5.28e-21	1.04e-19	36.7574
ENPP1	-1.69823	6.59517	-9.92715	5.74e-21	1.13e-19	36.675
AC073072.5	-1.43195	2.08471	-9.92419	5.88e-21	1.15e-19	36.6513
THEMIS	-1.84826	4.26958	-9.91878	6.14e-21	1.21e-19	36.608
IGHV1-67	-1.80114	2.03646	-9.91684	6.24e-21	1.22e-19	36.5926
RCAN2	-1.2538	8.36878	-9.90658	6.78e-21	1.33e-19	36.5105
RP11-325L12.6	-1.17521	2.20274	-9.90335	6.96e-21	1.36e-19	36.4848
ACAP1	-1.1245	8.62969	-9.89854	7.23e-21	1.42e-19	36.4464
HLA-DRB5	-1.87614	11.0926	-9.89355	7.53e-21	1.47e-19	36.4065
RP11-295M18.6	-1.1595	1.50101	-9.88511	8.06e-21	1.57e-19	36.3392
KCNIP1	-1.4051	1.70905	-9.87891	8.47e-21	1.65e-19	36.2897
IGHV1OR15-9	-1.76579	1.9308	-9.87584	8.68e-21	1.69e-19	36.2652
RRAD	-2.04557	7.88079	-9.87306	8.88e-21	1.73e-19	36.2431
GIMAP6	-1.1156	8.51581	-9.86678	9.34e-21	1.82e-19	36.193
ADAMTS9-AS2	-1.49419	2.91028	-9.86241	9.68e-21	1.88e-19	36.1582
P2RY12	-1.62254	2.63408	-9.86214	9.7e-21	1.88e-19	36.156
SLC39A14	-1.09611	10.5115	-9.86053	9.83e-21	1.91e-19	36.1433
F2RL3	-1.25278	7.15516	-9.86045	9.83e-21	1.91e-19	36.1425
IGLV9-49	-2.49331	3.41079	-9.85999	9.87e-21	1.91e-19	36.1389
SH3KBP1	-1.23444	10.8344	-9.84351	1.13e-20	2.18e-19	36.0077
CFL2	-1.0558	9.33931	-9.84345	1.13e-20	2.18e-19	36.0072
NME8	-1.41493	2.97707	-9.84146	1.15e-20	2.22e-19	35.9914
MITF	-1.34226	7.76119	-9.84141	1.15e-20	2.22e-19	35.991
IGLC6	-1.6164	2.33416	-9.83972	1.16e-20	2.25e-19	35.9776
S1PR3	-1.43407	9.50158	-9.83212	1.24e-20	2.39e-19	35.9171
IGHV1-45	-1.93459	2.16591	-9.83199	1.24e-20	2.39e-19	35.9161
FOXF1	-1.37341	8.364	-9.83004	1.26e-20	2.42e-19	35.9006
ADAMTS5	-1.26157	7.31988	-9.82756	1.28e-20	2.47e-19	35.8809
TMC8	-1.12264	9.01451	-9.82716	1.29e-20	2.48e-19	35.8776
TPO	-1.88304	2.33963	-9.82516	1.31e-20	2.51e-19	35.8618
AC020571.3	-1.54958	4.04569	-9.8233	1.33e-20	2.55e-19	35.847
RP11-9N20.3	-1.01402	1.36396	-9.82286	1.33e-20	2.56e-19	35.8435
IGLV3-27	-2.55736	3.64194	-9.82247	1.33e-20	2.56e-19	35.8404
PLCB2	-1.22625	8.70234	-9.82246	1.33e-20	2.56e-19	35.8403
RP5-1059L7.1	-1.78892	6.03088	-9.82242	1.34e-20	2.56e-19	35.84
LPPR4	-1.43047	5.81449	-9.80988	1.48e-20	2.83e-19	35.7404
KIF19	-1.51469	4.0375	-9.80866	1.49e-20	2.86e-19	35.7307
CCL24	-1.98738	3.40505	-9.80329	1.56e-20	2.98e-19	35.6881
IGHV3-41	-1.52775	1.66134	-9.80305	1.56e-20	2.99e-19	35.6862
C2orf40	-2.15481	3.49377	-9.79668	1.64e-20	3.14e-19	35.6356
TRAV8-4	-1.38535	1.90955	-9.79468	1.67e-20	3.19e-19	35.6197
IGKV5-2	-2.06747	2.33246	-9.78278	1.84e-20	3.51e-19	35.5254
AC114730.2	-1.06197	1.24658	-9.78246	1.84e-20	3.51e-19	35.5229
GLI1	-1.46166	5.36522	-9.77302	1.99e-20	3.78e-19	35.4481
NUDT10	-1.80734	3.18578	-9.76907	2.05e-20	3.9e-19	35.4167
RP11-47I22.2	-1.51945	3.31069	-9.76643	2.09e-20	3.98e-19	35.3958
FAT4	-1.38735	7.20883	-9.76576	2.1e-20	4e-19	35.3905
RP11-662I13.2	-1.18802	1.08393	-9.76513	2.11e-20	4.02e-19	35.3856
GRIP2	-1.40923	5.13532	-9.76271	2.16e-20	4.09e-19	35.3664
RP11-76E17.3	-1.2357	1.99161	-9.76077	2.19e-20	4.16e-19	35.351
TRAV12-3	-1.42457	1.95961	-9.75409	2.31e-20	4.38e-19	35.2982
ST8SIA1	-1.47545	6.28562	-9.75078	2.37e-20	4.5e-19	35.272
FAM101B	-1.00136	9.26826	-9.74906	2.41e-20	4.55e-19	35.2584
RP4-564M11.2	-1.0404	1.3752	-9.74769	2.43e-20	4.6e-19	35.2475
TRBV14	-1.18037	1.24067	-9.74544	2.48e-20	4.68e-19	35.2298
EMR4P	-1.36486	3.02733	-9.73918	2.6e-20	4.92e-19	35.1803
PTPRN	-2.01808	4.42398	-9.73888	2.61e-20	4.93e-19	35.1779
EDIL3	-1.31919	8.88142	-9.73443	2.7e-20	5.1e-19	35.1427
TBX21	-1.58133	4.56178	-9.73333	2.73e-20	5.15e-19	35.134
PIK3CG	-1.52044	6.02873	-9.73108	2.78e-20	5.23e-19	35.1163
KCNJ5	-1.57529	6.22022	-9.73023	2.8e-20	5.27e-19	35.1095
GVINP1	-1.4986	6.02982	-9.72779	2.85e-20	5.37e-19	35.0903
NLRC3	-1.14171	6.99496	-9.72378	2.94e-20	5.54e-19	35.0586
NINJ2	-1.33688	6.66399	-9.72132	3e-20	5.64e-19	35.0392
IGHV3-60	-1.4187	1.39327	-9.71981	3.04e-20	5.71e-19	35.0273
SSTR2	-1.30173	6.05052	-9.71815	3.08e-20	5.78e-19	35.0142
RBPMS2	-1.58387	7.43247	-9.71664	3.12e-20	5.85e-19	35.0022
LINC01198	-1.55202	1.44956	-9.71602	3.13e-20	5.87e-19	34.9973
CHST13	-1.42443	3.57852	-9.71555	3.14e-20	5.89e-19	34.9936
DNM1P46	-1.1093	1.43544	-9.712	3.23e-20	6.06e-19	34.9656
PGM5	-2.29254	7.52198	-9.7042	3.44e-20	6.44e-19	34.9041
RP11-753H16.3	-1.58302	2.08605	-9.70055	3.54e-20	6.63e-19	34.8752
IL34	-1.26255	6.9326	-9.69911	3.59e-20	6.7e-19	34.8639
MIR429	1.74323	3.64004	9.69602	3.68e-20	6.86e-19	34.8396
TRBV5-6	-1.32959	1.75242	-9.69523	3.7e-20	6.9e-19	34.8333
PARVB	-1.27217	9.48713	-9.69504	3.7e-20	6.91e-19	34.8318
EVA1A	-1.90375	6.571	-9.69488	3.71e-20	6.91e-19	34.8305
IGHV2-70	-2.40557	2.63223	-9.69213	3.79e-20	7.06e-19	34.8089
LAYN	-1.1777	7.78572	-9.67783	4.25e-20	7.91e-19	34.6962
DIO3	-2.24683	4.05124	-9.67357	4.4e-20	8.18e-19	34.6628
IGHV3-52	-1.43706	1.44424	-9.67081	4.49e-20	8.35e-19	34.641
FGF5	-2.05755	2.59276	-9.67052	4.5e-20	8.37e-19	34.6387
TRBV5-4	-1.34723	1.91776	-9.66733	4.62e-20	8.58e-19	34.6136
MSN	-1.37594	12.9858	-9.66493	4.71e-20	8.74e-19	34.5947
NPR1	-1.21677	7.76188	-9.6623	4.81e-20	8.92e-19	34.574
TRBV12-4	-1.31539	1.67762	-9.65832	4.96e-20	9.2e-19	34.5427
IL12A-AS1	-1.0491	1.93238	-9.65389	5.14e-20	9.52e-19	34.5079
CAMK1G	-1.14524	3.89057	-9.65294	5.18e-20	9.59e-19	34.5005
RP3-428L16.2	-1.09398	6.21092	-9.65165	5.23e-20	9.68e-19	34.4903
APBB1IP	-1.71633	8.06732	-9.65111	5.26e-20	9.71e-19	34.4861
STAT4	-1.32025	6.54436	-9.64993	5.31e-20	9.8e-19	34.4768
IGHV3-64	-2.12289	2.65405	-9.64617	5.47e-20	1.01e-18	34.4473
STAP1	-1.59777	3.84362	-9.64512	5.51e-20	1.02e-18	34.439
LDB2	-1.01979	8.28023	-9.64169	5.66e-20	1.04e-18	34.412
AC145110.1	-1.2503	2.39748	-9.6409	5.7e-20	1.05e-18	34.4058
RUNX3	-1.62306	8.1491	-9.63817	5.83e-20	1.07e-18	34.3844
FAM49A	-1.31587	8.74095	-9.63647	5.9e-20	1.09e-18	34.371
TCN2	-1.06087	9.7923	-9.62639	6.4e-20	1.18e-18	34.2919
TRAV39	-1.05424	1.29824	-9.62228	6.61e-20	1.21e-18	34.2597
MATK	-1.49097	6.23295	-9.62195	6.63e-20	1.22e-18	34.2571
C22orf34	-1.23193	5.62117	-9.61451	7.03e-20	1.29e-18	34.1987
RTN1	-1.55131	5.88718	-9.61427	7.04e-20	1.29e-18	34.1969
MIR100HG	-1.36415	1.86704	-9.6134	7.09e-20	1.3e-18	34.19
AP002954.4	-1.19845	1.79016	-9.60928	7.33e-20	1.34e-18	34.1577
ST6GAL2	-2.07673	5.46285	-9.60887	7.35e-20	1.35e-18	34.1545
IGHV1-3	-2.09533	2.48408	-9.60602	7.52e-20	1.38e-18	34.1321
SFMBT2	-1.2696	7.74864	-9.60359	7.67e-20	1.4e-18	34.1132
LINC01558	-1.24171	2.26623	-9.59959	7.91e-20	1.45e-18	34.0818
HLA-DOA	-1.72714	9.1737	-9.59874	7.97e-20	1.45e-18	34.0752
CDH2	-2.0158	6.2188	-9.59725	8.06e-20	1.47e-18	34.0635
HSPA12A	-1.36867	6.84474	-9.59718	8.07e-20	1.47e-18	34.0629
SPOCK2	-1.34428	9.66392	-9.5959	8.15e-20	1.48e-18	34.0529
SERPINE2	-1.88253	9.24915	-9.59182	8.42e-20	1.53e-18	34.0209
RP6-159A1.4	-1.51342	4.05414	-9.59089	8.48e-20	1.54e-18	34.0137
TRAV2	-1.31512	1.73209	-9.58769	8.7e-20	1.58e-18	33.9886
CCND2-AS1	-1.28566	2.34512	-9.58403	8.95e-20	1.63e-18	33.96
AC011893.3	-1.1198	1.36627	-9.57087	9.94e-20	1.8e-18	33.857
SCML4	-1.66951	4.17813	-9.57082	9.94e-20	1.8e-18	33.8566
MAF	-1.31647	10.2231	-9.56285	1.06e-19	1.92e-18	33.7943
ITGA7	-1.35301	9.02909	-9.54959	1.18e-19	2.13e-18	33.6907
IGLC7	-2.53373	3.89469	-9.54809	1.19e-19	2.15e-18	33.679
WT1	-2.32048	3.2305	-9.54561	1.21e-19	2.19e-18	33.6597
RP11-498E2.9	-1.37306	1.8944	-9.53945	1.27e-19	2.3e-18	33.6116
IGHV3-20	-2.19049	2.78268	-9.53879	1.28e-19	2.31e-18	33.6065
SSTR3	-1.52137	2.35528	-9.53382	1.33e-19	2.4e-18	33.5677
TRBV3-1	-1.37553	1.89113	-9.53345	1.34e-19	2.41e-18	33.5648
MAP4K1	-1.27292	7.74047	-9.53183	1.35e-19	2.44e-18	33.5522
TRAV12-2	-1.52366	2.29215	-9.53118	1.36e-19	2.45e-18	33.5471
FZD8	-1.21348	7.04266	-9.5284	1.39e-19	2.5e-18	33.5255
DSE	-1.31673	10.0386	-9.52469	1.43e-19	2.57e-18	33.4965
IGHV3-71	-1.62562	1.77274	-9.52268	1.45e-19	2.61e-18	33.4809
DAZL	-1.45828	1.65316	-9.52206	1.46e-19	2.62e-18	33.4761
TRBV11-2	-1.30151	1.68426	-9.51987	1.49e-19	2.67e-18	33.4589
IGHJ2	-1.70321	1.98416	-9.51918	1.49e-19	2.68e-18	33.4536
TMEM100	-1.77799	4.34956	-9.51665	1.52e-19	2.73e-18	33.4339
TESPA1	-1.43103	5.69544	-9.51398	1.56e-19	2.79e-18	33.413
KCNN3	-1.09718	6.74521	-9.51245	1.58e-19	2.82e-18	33.4012
TUBA1A	-1.30305	11.8693	-9.51178	1.58e-19	2.83e-18	33.3959
ABCB5	-1.45112	1.55817	-9.51035	1.6e-19	2.86e-18	33.3848
VSTM1	-1.31951	1.62254	-9.50648	1.65e-19	2.95e-18	33.3547
MEFV	-1.64212	4.65102	-9.50065	1.73e-19	3.09e-18	33.3093
CRLF2	-1.20966	2.27222	-9.49859	1.76e-19	3.14e-18	33.2932
RP11-1149M10.2	-1.03332	1.43721	-9.49812	1.76e-19	3.14e-18	33.2896
FKBP5	-1.41995	10.5707	-9.49111	1.86e-19	3.32e-18	33.235
AKT3	-1.30315	9.44564	-9.48966	1.89e-19	3.35e-18	33.2238
RP11-16E12.2	-1.71175	3.87116	-9.48688	1.93e-19	3.43e-18	33.2022
TIFAB	-1.70182	3.17021	-9.48226	2e-19	3.55e-18	33.1663
SDC2	-1.23012	10.3871	-9.47666	2.09e-19	3.71e-18	33.1227
RHOT1P1	1.48295	1.63119	9.4745	2.13e-19	3.77e-18	33.1059
DAAM2	-1.28254	7.76189	-9.47273	2.15e-19	3.82e-18	33.0922
CLECL1	-1.41129	3.42908	-9.46565	2.28e-19	4.03e-18	33.0373
SLFN12L	-1.54639	4.46757	-9.46405	2.31e-19	4.08e-18	33.0248
ZAP70	-1.46814	7.21898	-9.4592	2.4e-19	4.24e-18	32.9872
EPB41L3	-1.51591	8.75175	-9.45808	2.42e-19	4.27e-18	32.9785
IGKV1D-12	-1.53277	1.5234	-9.45778	2.42e-19	4.28e-18	32.9762
PROS1	-1.19916	8.91289	-9.45032	2.57e-19	4.53e-18	32.9183
SRL	-1.24882	3.96569	-9.44975	2.58e-19	4.55e-18	32.9139
AC026904.1	-1.05997	1.17686	-9.44729	2.63e-19	4.64e-18	32.8948
TCF23	-1.44179	1.82491	-9.44679	2.64e-19	4.65e-18	32.8909
BFSP2	-1.31428	1.83902	-9.44349	2.71e-19	4.77e-18	32.8653
AC079630.4	-1.32318	2.53554	-9.44281	2.73e-19	4.8e-18	32.8601
RP11-10J5.1	-1.24469	1.17146	-9.43416	2.92e-19	5.13e-18	32.793
IGHV2-5	-2.38058	3.60541	-9.43358	2.93e-19	5.15e-18	32.7885
HLA-DQB1-AS1	-1.53606	4.33829	-9.43263	2.95e-19	5.18e-18	32.7812
CCDC71L	-1.14596	10.0694	-9.43035	3.01e-19	5.27e-18	32.7635
RP11-756G20.1	-1.14363	1.67425	-9.42752	3.07e-19	5.38e-18	32.7416
OTOA	-1.06509	2.74165	-9.42677	3.09e-19	5.41e-18	32.7358
NFATC1	-1.22504	8.4734	-9.4189	3.29e-19	5.75e-18	32.6748
TRBV7-6	-1.21949	1.48265	-9.41414	3.41e-19	5.97e-18	32.638
VNN2	-1.62831	5.29553	-9.40894	3.55e-19	6.21e-18	32.5978
ANTXR2	-1.19755	10.5351	-9.40563	3.65e-19	6.37e-18	32.5722
AP000473.5	-1.25236	1.42578	-9.40501	3.67e-19	6.4e-18	32.5675
AC005009.2	1.30102	1.92171	9.40349	3.71e-19	6.47e-18	32.5557
IGLV3-16	-1.69755	1.94545	-9.40339	3.71e-19	6.47e-18	32.5549
PSD	-1.32873	7.83486	-9.39819	3.87e-19	6.74e-18	32.5147
CTD-2369P2.8	-1.45073	3.52343	-9.39651	3.92e-19	6.82e-18	32.5017
GLIS3	-1.37594	8.00833	-9.39588	3.94e-19	6.85e-18	32.4969
A1BG-AS1	-1.3942	4.60232	-9.3924	4.05e-19	7.04e-18	32.47
SDPR	-1.46999	7.99431	-9.3914	4.08e-19	7.09e-18	32.4623
RP11-321P16.1	-1.10543	1.10684	-9.38627	4.25e-19	7.37e-18	32.4226
CXCR6	-1.45084	6.91029	-9.38194	4.39e-19	7.61e-18	32.3892
C7	-2.77889	6.43106	-9.37872	4.5e-19	7.8e-18	32.3643
IGLJ2	-1.22813	1.17805	-9.37522	4.63e-19	8.01e-18	32.3373
ID1	1.51383	12.8659	9.3723	4.73e-19	8.19e-18	32.3148
RP11-81H14.2	-1.46149	3.2852	-9.36774	4.91e-19	8.49e-18	32.2796
PLA1A	-1.61485	6.1882	-9.36739	4.92e-19	8.5e-18	32.277
MIR155HG	-1.321	5.03467	-9.36738	4.92e-19	8.5e-18	32.2769
TRAV36DV7	-1.0956	1.22355	-9.36421	5.04e-19	8.71e-18	32.2524
LINC00989	-1.08856	1.54265	-9.3564	5.36e-19	9.25e-18	32.1923
PDE6G	-1.33571	4.61084	-9.35583	5.38e-19	9.29e-18	32.1879
CHRNA1	-1.59755	4.14851	-9.35103	5.59e-19	9.63e-18	32.1509
KCNAB2	-1.03561	9.37848	-9.35054	5.61e-19	9.66e-18	32.1471
CAV1	-1.56028	11.8673	-9.3446	5.88e-19	1.01e-17	32.1014
LAG3	-1.69925	7.4203	-9.34284	5.96e-19	1.02e-17	32.0878
MYHAS	-1.18202	1.26195	-9.33212	6.48e-19	1.11e-17	32.0053
PIK3CD	-1.22182	9.07854	-9.33155	6.51e-19	1.12e-17	32.0009
FYN	-1.03772	10.0134	-9.32526	6.83e-19	1.17e-17	31.9526
RAB33A	-1.10791	5.18983	-9.30475	8.02e-19	1.37e-17	31.7949
VAT1L	-1.52476	5.13288	-9.30371	8.08e-19	1.38e-17	31.787
IGHV1-58	-2.22396	3.22878	-9.30131	8.23e-19	1.41e-17	31.7685
EVC	-1.50115	8.34684	-9.2987	8.4e-19	1.44e-17	31.7485
RP11-1028N23.4	1.19278	1.43529	9.29731	8.49e-19	1.45e-17	31.7378
ANXA5	-1.04932	12.8693	-9.2969	8.52e-19	1.45e-17	31.7347
IGFL2	-2.53043	4.62245	-9.29473	8.67e-19	1.48e-17	31.718
SPEG	-1.79801	8.13856	-9.29422	8.7e-19	1.48e-17	31.7141
ADAMTS9	-1.11989	8.48814	-9.29109	8.91e-19	1.52e-17	31.6901
CLDN5	-1.2785	8.40334	-9.29098	8.92e-19	1.52e-17	31.6892
TRAV9-2	-1.28088	1.79571	-9.28804	9.13e-19	1.55e-17	31.6667
CD19	-2.04445	4.78581	-9.28493	9.35e-19	1.59e-17	31.6429
AC002331.1	-1.60631	2.97766	-9.28491	9.35e-19	1.59e-17	31.6427
C11orf21	-1.42053	4.36319	-9.28103	9.64e-19	1.64e-17	31.613
C19orf38	-1.09844	5.92474	-9.27834	9.84e-19	1.67e-17	31.5924
SNX29P2	-1.18206	2.2211	-9.27607	1e-18	1.7e-17	31.575
RNF212	-1.55628	3.35927	-9.27572	1e-18	1.7e-17	31.5723
PABPC5	-1.3978	3.55544	-9.27078	1.04e-18	1.77e-17	31.5344
METTL24	-1.48238	2.90456	-9.27031	1.05e-18	1.77e-17	31.5308
IGLV2-28	-1.36936	1.32068	-9.26858	1.06e-18	1.79e-17	31.5176
MYH4	-1.12464	1.09633	-9.25084	1.22e-18	2.06e-17	31.3818
MYH2	-1.14898	1.02194	-9.25049	1.22e-18	2.06e-17	31.3791
RP11-465B22.8	1.81247	7.52027	9.24981	1.23e-18	2.07e-17	31.3739
PTH1R	-1.29268	5.00437	-9.24664	1.26e-18	2.12e-17	31.3497
SLITRK2	-1.54221	1.80879	-9.24654	1.26e-18	2.12e-17	31.3489
MIR6784	1.22421	1.69539	9.24516	1.27e-18	2.14e-17	31.3384
IGHV3-72	-2.19879	4.0816	-9.24387	1.29e-18	2.16e-17	31.3285
TRBV9	-1.51873	2.21832	-9.24108	1.31e-18	2.21e-17	31.3072
OSMR	-1.57597	10.5607	-9.23882	1.34e-18	2.25e-17	31.2899
RP11-175K6.1	-1.14808	3.56776	-9.23429	1.38e-18	2.33e-17	31.2553
RP11-689B22.2	-1.12137	1.57911	-9.23205	1.41e-18	2.37e-17	31.2382
MT2P1	-1.63208	3.33721	-9.22896	1.44e-18	2.42e-17	31.2146
RP11-960L18.1	-1.29675	2.089	-9.22426	1.5e-18	2.51e-17	31.1787
KLHL31	1.21858	6.03096	9.22352	1.51e-18	2.52e-17	31.173
MIR4435-1HG	-1.0825	9.61479	-9.22007	1.55e-18	2.59e-17	31.1467
IGHV3OR15-7	-1.43027	1.53032	-9.21992	1.55e-18	2.59e-17	31.1456
SOBP	-1.23984	6.84488	-9.21589	1.6e-18	2.67e-17	31.1148
DOK6	-1.45582	5.52061	-9.21491	1.61e-18	2.69e-17	31.1073
IGHV3-35	-1.53861	1.82158	-9.21407	1.62e-18	2.7e-17	31.101
IGHV3-38	-1.41179	1.66012	-9.21246	1.64e-18	2.74e-17	31.0886
S100B	-1.65464	6.37886	-9.21	1.67e-18	2.78e-17	31.0699
CD40LG	-1.48761	3.49584	-9.20086	1.79e-18	2.98e-17	31.0002
SOX17	-1.01428	6.32103	-9.20033	1.8e-18	2.99e-17	30.9961
IGHV3OR16-8	-1.39336	1.48808	-9.19193	1.92e-18	3.19e-17	30.9322
IGKV1-33	-1.54031	1.52869	-9.19125	1.93e-18	3.21e-17	30.927
BLK	-2.09402	3.67078	-9.18914	1.96e-18	3.26e-17	30.9109
TLR6	-1.45234	6.35699	-9.1884	1.97e-18	3.27e-17	30.9053
SHE	-1.08484	6.93471	-9.18221	2.07e-18	3.43e-17	30.8582
MIAT	-1.71156	7.15133	-9.17789	2.14e-18	3.55e-17	30.8253
FFAR3	-1.00486	1.13364	-9.16631	2.34e-18	3.87e-17	30.7372
SIGLEC12	-1.88859	4.39176	-9.16324	2.4e-18	3.96e-17	30.7138
RP11-116D17.1	1.37032	1.18434	9.16181	2.42e-18	4e-17	30.7029
CD8A	-1.72786	7.63852	-9.1591	2.47e-18	4.09e-17	30.6824
PI16	-2.24742	4.28126	-9.15322	2.59e-18	4.27e-17	30.6377
SRCIN1	1.7517	8.95839	9.13779	2.91e-18	4.8e-17	30.5206
GOLGA8A	1.27099	10.4213	9.1357	2.96e-18	4.88e-17	30.5047
CTA-384D8.34	-1.38675	2.8118	-9.13446	2.99e-18	4.92e-17	30.4953
RP11-290F5.1	-1.36498	3.79323	-9.13201	3.05e-18	5.01e-17	30.4767
IGHV3-63	-1.4438	1.69895	-9.124	3.24e-18	5.33e-17	30.416
DQX1	1.73042	7.58682	9.12265	3.27e-18	5.38e-17	30.4058
SLC30A4	-1.19201	7.73566	-9.11926	3.36e-18	5.52e-17	30.3801
CTD-2334D19.1	-1.11731	2.26956	-9.11343	3.51e-18	5.76e-17	30.3359
HLA-DOB	-1.52821	6.27893	-9.10964	3.62e-18	5.93e-17	30.3072
STX11	-1.26463	6.8568	-9.10645	3.71e-18	6.07e-17	30.2831
CLEC3B	-1.26262	6.18356	-9.10096	3.87e-18	6.33e-17	30.2415
RP11-184M15.1	-1.19773	1.64449	-9.08885	4.24e-18	6.94e-17	30.1499
CASP5	-1.58772	2.81295	-9.08792	4.27e-18	6.99e-17	30.1429
AE000661.37	-1.13253	2.01672	-9.08791	4.27e-18	6.99e-17	30.1428
PGR	-1.46776	4.79637	-9.08362	4.42e-18	7.21e-17	30.1104
IGHV3-73	-2.43245	4.49133	-9.08361	4.42e-18	7.21e-17	30.1103
HAMP	-1.4998	4.16058	-9.08266	4.45e-18	7.26e-17	30.1031
LINC01506	-1.0311	1.34275	-9.08101	4.51e-18	7.34e-17	30.0907
TLL1	-1.89834	5.36346	-9.08063	4.52e-18	7.36e-17	30.0878
SFTA1P	-1.46387	2.11101	-9.0776	4.63e-18	7.53e-17	30.0649
JMJD7-PLA2G4B	1.22554	7.91948	9.07742	4.63e-18	7.54e-17	30.0636
RP11-473M20.9	-1.11361	4.60817	-9.07716	4.64e-18	7.55e-17	30.0616
SLFN11	-1.44421	9.16899	-9.07473	4.73e-18	7.68e-17	30.0432
EHMT2-AS1	1.01941	1.92332	9.07239	4.81e-18	7.82e-17	30.0255
GFRA2	-1.31001	4.58622	-9.07022	4.89e-18	7.95e-17	30.0091
IGKV1OR22-1	-1.33117	1.22963	-9.06918	4.93e-18	8e-17	30.0013
PRDM6	-1.56225	6.71483	-9.05555	5.48e-18	8.87e-17	29.8985
HRASLS5	-2.10014	3.6492	-9.05415	5.53e-18	8.96e-17	29.8879
RP11-672L10.2	-1.35074	1.65334	-9.05247	5.61e-18	9.07e-17	29.8752
TRBV12-3	-1.09363	1.16536	-9.04763	5.82e-18	9.41e-17	29.8388
GOLGA6L9	1.09782	7.16015	9.04317	6.02e-18	9.73e-17	29.8051
TNIP3	-1.82789	3.92191	-9.03826	6.25e-18	1.01e-16	29.7681
ADCYAP1	-1.7354	3.86433	-9.03694	6.31e-18	1.02e-16	29.7582
OSBPL6	-1.80611	5.49069	-9.03685	6.32e-18	1.02e-16	29.7576
ZNF385D	-1.656	4.80199	-9.0348	6.42e-18	1.03e-16	29.7421
MAGEL2	-1.69345	3.79228	-9.03394	6.46e-18	1.04e-16	29.7356
IL27	-1.2406	2.76295	-9.03084	6.61e-18	1.07e-16	29.7123
IGHV1-12	-1.55537	1.67369	-9.029	6.71e-18	1.08e-16	29.6984
IL18RAP	-1.37013	4.74777	-9.02804	6.75e-18	1.09e-16	29.6912
STX1B	-1.40949	4.45016	-9.02383	6.98e-18	1.12e-16	29.6595
TREML1	-1.17956	3.36406	-9.02281	7.03e-18	1.13e-16	29.6519
IGLV5-48	-1.33288	1.23797	-9.01808	7.29e-18	1.17e-16	29.6162
TSSC2	-1.29451	4.03982	-9.01539	7.44e-18	1.19e-16	29.596
TRBV24-1	-1.13418	1.36356	-9.01242	7.61e-18	1.22e-16	29.5737
MPO	-1.27236	2.74948	-9.00632	7.97e-18	1.28e-16	29.5279
CLEC9A	-1.3389	2.69924	-9.00615	7.98e-18	1.28e-16	29.5266
AMPD1	-1.31629	1.81227	-9.00407	8.11e-18	1.3e-16	29.5109
GPR174	-1.61691	2.68694	-8.99769	8.51e-18	1.36e-16	29.4631
GLP2R	-1.66204	3.43664	-8.99722	8.54e-18	1.37e-16	29.4595
CSF3R	-1.41952	8.30812	-8.99614	8.61e-18	1.38e-16	29.4514
STOM	-1.13274	12.2575	-8.99315	8.81e-18	1.41e-16	29.4289
EHD2	-1.12756	11.9931	-8.9897	9.05e-18	1.44e-16	29.4031
TRAV8-3	-1.26352	2.03676	-8.98587	9.31e-18	1.49e-16	29.3743
AC145676.2	-1.36541	1.95166	-8.98189	9.6e-18	1.53e-16	29.3444
KLRB1	-1.27335	5.6268	-8.98186	9.6e-18	1.53e-16	29.3442
AC010518.2	-1.17851	1.26021	-8.98111	9.66e-18	1.54e-16	29.3386
PIK3CD-AS1	-1.04044	1.20814	-8.98031	9.72e-18	1.55e-16	29.3326
LINC01197	-1.12358	3.87897	-8.97468	1.01e-17	1.61e-16	29.2904
PGM5P4	-1.21331	1.21082	-8.97153	1.04e-17	1.65e-16	29.2667
RP11-359E10.1	-1.58577	4.08424	-8.96969	1.05e-17	1.67e-16	29.253
SLC22A3	-2.13027	5.93153	-8.96747	1.07e-17	1.7e-16	29.2363
MS4A1	-2.53495	4.65501	-8.96614	1.08e-17	1.71e-16	29.2264
IL1R1	-1.08852	11.3103	-8.96583	1.08e-17	1.72e-16	29.2241
FAM159A	-1.31819	4.39691	-8.96459	1.09e-17	1.73e-16	29.2148
RP5-1198O20.4	-1.16735	5.41343	-8.96236	1.11e-17	1.76e-16	29.1981
IGHV3-19	-1.3931	1.53312	-8.96153	1.12e-17	1.77e-16	29.1918
RP4-598P13.1	-1.13899	1.28061	-8.95823	1.15e-17	1.82e-16	29.1671
LPL	-1.46301	7.15496	-8.95657	1.16e-17	1.84e-16	29.1547
TCEAL2	-2.12031	3.3893	-8.95273	1.2e-17	1.89e-16	29.126
CYGB	-1.00057	9.45455	-8.95032	1.22e-17	1.92e-16	29.1079
IGKV1OR2-6	-1.48279	1.51405	-8.94722	1.25e-17	1.97e-16	29.0848
TRAV8-6	-1.36137	2.26078	-8.94059	1.31e-17	2.07e-16	29.0352
SIGLEC11	-1.40808	3.07075	-8.94023	1.32e-17	2.07e-16	29.0324
AHNAK2	-2.36241	9.70797	-8.92696	1.46e-17	2.29e-16	28.9333
ANKRD55	-1.20689	2.19874	-8.92643	1.46e-17	2.29e-16	28.9294
TSHR	-1.47007	2.67572	-8.92115	1.52e-17	2.38e-16	28.8899
MEOX1	-1.55156	5.6612	-8.91983	1.54e-17	2.41e-16	28.8801
MMP3	-2.41949	6.91385	-8.91756	1.56e-17	2.45e-16	28.8631
ANGPTL7	-1.5576	2.09823	-8.91741	1.57e-17	2.45e-16	28.8619
TRAV20	-1.06152	1.15144	-8.91614	1.58e-17	2.47e-16	28.8525
CRHBP	-1.28022	2.37348	-8.91569	1.59e-17	2.48e-16	28.8492
WI2-1896O14.1	-1.27265	5.1328	-8.91525	1.59e-17	2.49e-16	28.8458
PRKCB	-1.53351	7.55667	-8.91492	1.6e-17	2.49e-16	28.8434
RP11-174G17.3	-1.11957	1.42019	-8.91206	1.63e-17	2.54e-16	28.822
ADAMTS3	-1.45092	4.84372	-8.90828	1.68e-17	2.61e-16	28.7938
HLA-DQA2	-2.12649	8.13818	-8.90527	1.72e-17	2.67e-16	28.7714
G0S2	-1.66432	8.55905	-8.90294	1.75e-17	2.72e-16	28.7541
RP5-1028K7.2	-1.37388	4.4431	-8.90275	1.75e-17	2.72e-16	28.7526
EMR1	-1.83164	4.85003	-8.90251	1.75e-17	2.72e-16	28.7508
AL928768.3	-1.50496	1.99887	-8.89881	1.8e-17	2.8e-16	28.7233
RP11-449J21.3	1.3769	6.78398	8.89859	1.8e-17	2.8e-16	28.7216
IGKJ5	-1.22293	1.36437	-8.89235	1.89e-17	2.93e-16	28.6751
INHBA-AS1	-1.28189	2.22646	-8.88949	1.93e-17	3e-16	28.6538
RP11-254A24.2	1.84581	3.32128	8.88869	1.95e-17	3.01e-16	28.6478
CXCL2	-1.91519	6.83787	-8.88806	1.95e-17	3.03e-16	28.6432
SIGLEC14	-2.17186	5.90439	-8.87558	2.15e-17	3.32e-16	28.5502
LCK	-1.28196	8.04475	-8.8619	2.38e-17	3.68e-16	28.4485
RP11-43F13.3	-1.33683	3.03725	-8.86179	2.38e-17	3.68e-16	28.4477
SLC46A3	-1.08169	8.5406	-8.85734	2.46e-17	3.8e-16	28.4146
HLA-DQB2	-1.71599	8.10259	-8.855	2.51e-17	3.87e-16	28.3972
LINC00582	-1.17245	1.60305	-8.85094	2.59e-17	3.98e-16	28.3671
SCN3B	-1.43188	3.54881	-8.84665	2.67e-17	4.11e-16	28.3352
GRIA3	-1.54865	3.73205	-8.84554	2.69e-17	4.14e-16	28.327
AC069363.1	-1.35588	2.04768	-8.84187	2.77e-17	4.26e-16	28.2997
IGLV3-12	-1.46659	1.54947	-8.84185	2.77e-17	4.26e-16	28.2996
CXCL10	-2.31255	9.14637	-8.84059	2.8e-17	4.3e-16	28.2902
FAM19A1	-1.09704	1.39766	-8.83847	2.84e-17	4.36e-16	28.2745
SHOX2	-1.83564	5.3029	-8.83078	3.01e-17	4.62e-16	28.2174
PTX3	-1.97304	5.6438	-8.82852	3.06e-17	4.7e-16	28.2007
TRDC	-1.64063	4.50922	-8.82465	3.15e-17	4.83e-16	28.172
CASKIN1	1.69364	4.42505	8.82034	3.25e-17	4.99e-16	28.1401
SLAMF7	-1.44579	8.50277	-8.81651	3.35e-17	5.13e-16	28.1117
OR7E47P	-1.30278	4.75174	-8.81387	3.42e-17	5.23e-16	28.0921
DEGS1	-1.03883	10.8797	-8.81147	3.48e-17	5.32e-16	28.0744
SOCS3	-1.19087	11.9927	-8.80936	3.53e-17	5.4e-16	28.0588
TTC6	1.91004	6.02692	8.80857	3.56e-17	5.43e-16	28.0529
SARDH	-1.17914	6.00494	-8.79564	3.92e-17	5.98e-16	27.9572
EMR2	-1.33944	7.98476	-8.79496	3.94e-17	6.01e-16	27.9522
IGHV3-62	-1.17673	1.16216	-8.79419	3.96e-17	6.04e-16	27.9465
TRBV2	-1.31622	1.91368	-8.79158	4.04e-17	6.15e-16	27.9272
PLD4	-1.45303	5.56978	-8.7897	4.1e-17	6.24e-16	27.9134
ZFHX4	-1.91135	6.85011	-8.78498	4.24e-17	6.46e-16	27.8784
LCN6	-1.34724	1.86127	-8.78423	4.27e-17	6.49e-16	27.8729
JAZF1-AS1	-1.02302	1.65614	-8.78361	4.29e-17	6.52e-16	27.8683
RP11-295P22.2	-1.41136	1.52339	-8.77985	4.41e-17	6.69e-16	27.8406
IGHJ1	-1.20359	1.17002	-8.76969	4.76e-17	7.22e-16	27.7655
TEX26-AS1	-1.10988	1.64848	-8.76729	4.84e-17	7.35e-16	27.7479
LINC01013	-1.17384	1.84999	-8.76327	4.99e-17	7.57e-16	27.7182
ZNF440	1.04654	10.4427	8.76252	5.02e-17	7.61e-16	27.7126
LINC00930	2.73107	4.92381	8.76038	5.1e-17	7.72e-16	27.6968
ADCY2	-1.75155	4.55869	-8.75818	5.19e-17	7.84e-16	27.6806
BEND6	-1.28197	6.74275	-8.75291	5.39e-17	8.16e-16	27.6418
TRGV5	-1.41001	2.71014	-8.75176	5.44e-17	8.22e-16	27.6333
RN7SL138P	-1.0623	2.90461	-8.74769	5.61e-17	8.47e-16	27.6033
TRBV4-2	-1.44118	2.04139	-8.74674	5.65e-17	8.53e-16	27.5963
MS4A2	-1.49301	4.76458	-8.74316	5.8e-17	8.75e-16	27.57
RP11-79N23.1	1.12081	4.75725	8.73975	5.95e-17	8.97e-16	27.5448
IGHD	-2.67815	5.35356	-8.73733	6.06e-17	9.13e-16	27.527
SAMHD1	-1.01779	11.672	-8.73664	6.09e-17	9.17e-16	27.522
MEG8	-1.1405	1.57659	-8.73574	6.13e-17	9.23e-16	27.5153
SNAP25	-1.75961	4.5778	-8.73199	6.31e-17	9.48e-16	27.4877
RP4-671O14.5	-1.02751	1.39954	-8.72568	6.61e-17	9.93e-16	27.4413
SLC2A4	-1.55375	5.13796	-8.72471	6.66e-17	9.99e-16	27.4342
S1PR4	-1.19404	6.39631	-8.71802	7e-17	1.05e-15	27.385
IGKV2-28	-1.61637	1.57109	-8.71754	7.02e-17	1.05e-15	27.3815
LINC01429	-1.09184	1.40037	-8.70761	7.56e-17	1.13e-15	27.3085
GULP1	-1.35581	7.48731	-8.7057	7.67e-17	1.15e-15	27.2945
AC002480.3	-1.49454	2.72663	-8.70407	7.77e-17	1.16e-15	27.2825
CCND2	-1.29096	10.1067	-8.70299	7.83e-17	1.17e-15	27.2745
TRBV7-3	-1.15479	1.8456	-8.7021	7.88e-17	1.18e-15	27.268
NUPR1	-1.43348	10.5295	-8.69798	8.13e-17	1.21e-15	27.2378
CTC-378H22.1	-1.1209	1.78314	-8.69629	8.23e-17	1.23e-15	27.2254
OBP2A	-1.23551	1.58242	-8.69347	8.4e-17	1.25e-15	27.2047
ZBED2	-2.19587	5.99228	-8.691	8.56e-17	1.27e-15	27.1866
SLC19A3	-1.70302	4.50172	-8.6908	8.57e-17	1.27e-15	27.1851
TRAV6	-1.01416	1.0896	-8.69016	8.61e-17	1.28e-15	27.1804
KCNK13	-1.63095	5.38105	-8.68918	8.68e-17	1.29e-15	27.1732
GPNMB	-1.70686	12.3681	-8.68834	8.73e-17	1.3e-15	27.1671
RP11-1094M14.5	-1.29851	2.39235	-8.68684	8.83e-17	1.31e-15	27.1561
TRBV6-5	-1.35286	2.52413	-8.68544	8.92e-17	1.32e-15	27.1458
TRPC2	-1.05464	2.07726	-8.68454	8.98e-17	1.33e-15	27.1392
TRAV21	-1.33606	1.95322	-8.68311	9.08e-17	1.34e-15	27.1288
AC093616.4	-1.13602	3.86777	-8.67494	9.65e-17	1.43e-15	27.0689
FMN1	-1.49604	7.19283	-8.6669	1.02e-16	1.51e-15	27.01
GPR97	-1.44486	4.96396	-8.66459	1.04e-16	1.54e-15	26.9931
CEACAM3	-1.36047	2.85435	-8.66413	1.05e-16	1.54e-15	26.9897
TYMP	-1.45607	12.0028	-8.66218	1.06e-16	1.57e-15	26.9755
AP001189.4	-1.16877	2.47172	-8.66045	1.07e-16	1.58e-15	26.9628
ZMYND15	-1.00049	6.7218	-8.65804	1.09e-16	1.61e-15	26.9452
IGHV1OR21-1	-1.30182	1.26746	-8.65579	1.11e-16	1.64e-15	26.9287
NUGGC	-1.42487	4.02936	-8.65305	1.13e-16	1.67e-15	26.9086
RP11-757O6.1	1.49563	2.05869	8.6506	1.16e-16	1.7e-15	26.8907
TRAV3	-1.2523	1.88911	-8.64899	1.17e-16	1.72e-15	26.879
CLIC5	-1.42797	6.63441	-8.64856	1.17e-16	1.72e-15	26.8759
DTX1	-1.45815	6.41911	-8.64409	1.21e-16	1.78e-15	26.8432
RP11-514D23.3	-1.16916	2.67758	-8.63993	1.25e-16	1.84e-15	26.8128
AC244250.2	-1.93879	2.4151	-8.63976	1.25e-16	1.84e-15	26.8115
IGKV1D-43	-1.5533	1.70275	-8.6388	1.26e-16	1.85e-15	26.8045
ENPP2	-1.32593	9.17895	-8.63768	1.27e-16	1.86e-15	26.7963
GDNF	-1.4433	3.97367	-8.63375	1.31e-16	1.92e-15	26.7677
ST6GAL1	-1.28353	9.54438	-8.63267	1.32e-16	1.93e-15	26.7598
TCF21	-1.38184	6.32197	-8.6313	1.33e-16	1.95e-15	26.7498
CTD-3128G10.7	-1.64693	3.88953	-8.62663	1.38e-16	2.02e-15	26.7157
GDF5	-1.4395	2.1475	-8.62618	1.38e-16	2.02e-15	26.7124
TRAV8-2	-1.23247	2.03285	-8.62045	1.44e-16	2.11e-15	26.6706
ENOX1	-1.30453	6.2638	-8.61934	1.46e-16	2.12e-15	26.6625
HSPA7	-1.29566	7.12603	-8.61685	1.48e-16	2.16e-15	26.6443
IGKV1D-39	-1.50737	1.53769	-8.61226	1.54e-16	2.24e-15	26.6109
SLC17A9	-1.24395	7.94055	-8.61149	1.54e-16	2.25e-15	26.6053
CCDC141	-1.29548	3.13102	-8.61065	1.55e-16	2.26e-15	26.5991
MMP19	-1.16359	9.23392	-8.60881	1.57e-16	2.29e-15	26.5857
KIAA1731NL	-1.09455	1.66001	-8.60881	1.57e-16	2.29e-15	26.5857
PRPH2	-1.28751	4.90865	-8.60392	1.63e-16	2.37e-15	26.5501
LCNL1	-1.4095	2.54371	-8.60076	1.67e-16	2.42e-15	26.5271
CES1	-2.46493	7.4047	-8.59491	1.75e-16	2.53e-15	26.4845
SPIB	-1.96009	4.8844	-8.59284	1.77e-16	2.56e-15	26.4695
CEP112	-1.04802	7.63124	-8.59102	1.8e-16	2.6e-15	26.4562
UGT2B28	2.00013	2.56436	8.59032	1.81e-16	2.61e-15	26.4511
TRGC2	-1.57889	4.07214	-8.58706	1.85e-16	2.67e-15	26.4274
SECTM1	-1.65938	9.31546	-8.58685	1.85e-16	2.67e-15	26.4258
POMC	-1.35832	4.1715	-8.57973	1.95e-16	2.81e-15	26.3741
TMEM51-AS1	1.46318	7.83043	8.57952	1.96e-16	2.82e-15	26.3725
TRAV5	-1.044	1.36496	-8.57364	2.04e-16	2.94e-15	26.3298
TRIM61	-1.11221	1.92004	-8.56007	2.26e-16	3.25e-15	26.2313
PLEKHA4	-1.1485	9.54436	-8.55857	2.28e-16	3.28e-15	26.2204
NKAIN4	-1.53227	3.48451	-8.55812	2.29e-16	3.29e-15	26.2171
AC007386.4	-1.21832	2.09708	-8.55504	2.34e-16	3.36e-15	26.1948
OLFM1	-1.45948	6.41622	-8.55116	2.41e-16	3.46e-15	26.1667
IGLV2-5	-1.12703	1.00244	-8.54745	2.48e-16	3.55e-15	26.1397
RP11-1260E13.4	-1.17725	2.40931	-8.53701	2.67e-16	3.83e-15	26.0641
TSPAN2	-1.43769	7.97352	-8.53572	2.7e-16	3.87e-15	26.0547
IL24	-1.55028	6.47305	-8.53296	2.75e-16	3.95e-15	26.0347
HAND1	-1.84187	1.98861	-8.53115	2.79e-16	4e-15	26.0217
FAM43B	-1.30926	3.84654	-8.52785	2.86e-16	4.09e-15	25.9977
ADAMTSL3	-1.65634	5.00445	-8.52687	2.88e-16	4.12e-15	25.9907
PADI2	-1.42692	7.51565	-8.52551	2.91e-16	4.16e-15	25.9808
RP5-1031D4.3	-1.24476	2.76606	-8.52545	2.91e-16	4.16e-15	25.9804
GRID1	-1.33181	4.72755	-8.52411	2.94e-16	4.2e-15	25.9707
RAPGEFL1	1.46599	11.8353	8.52151	3e-16	4.28e-15	25.9518
TRAV12-1	-1.22816	1.70186	-8.51919	3.05e-16	4.35e-15	25.9351
RP11-291B21.2	-1.98015	3.44811	-8.50891	3.29e-16	4.68e-15	25.8608
AKAP2	-1.43837	2.92526	-8.50692	3.33e-16	4.74e-15	25.8463
SLITRK6	2.40017	9.95132	8.50442	3.4e-16	4.83e-15	25.8283
RGS13	-1.40104	3.22065	-8.50278	3.44e-16	4.88e-15	25.8165
CTD-2263F21.1	-1.18493	1.49649	-8.50164	3.47e-16	4.92e-15	25.8082
ANKRD20A5P	1.8785	4.66927	8.4981	3.56e-16	5.05e-15	25.7827
RRN3P2	-1.01188	4.66052	-8.49683	3.59e-16	5.09e-15	25.7735
RP11-439M11.1	-1.15257	2.40704	-8.4946	3.65e-16	5.18e-15	25.7574
FAM26F	-1.45946	7.57691	-8.49445	3.65e-16	5.18e-15	25.7563
RP11-673E1.3	-1.05743	1.94319	-8.49438	3.66e-16	5.18e-15	25.7558
KLHL5	-1.0049	9.65614	-8.49395	3.67e-16	5.19e-15	25.7527
EYA1	-1.63246	4.24525	-8.49131	3.74e-16	5.29e-15	25.7336
SUCNR1	-1.6068	5.03085	-8.49025	3.77e-16	5.33e-15	25.726
APCDD1L-AS1	-1.8305	3.47593	-8.49008	3.77e-16	5.33e-15	25.7247
C9orf139	-1.12136	4.17285	-8.489	3.8e-16	5.37e-15	25.717
CACNA1H	-1.3089	8.76123	-8.48538	3.9e-16	5.52e-15	25.6909
IGLV4-60	-2.08664	3.04557	-8.47789	4.12e-16	5.82e-15	25.6369
SLC22A16	-1.16528	1.91945	-8.46226	4.62e-16	6.52e-15	25.5243
PLEKHA3P1	-1.00452	1.64056	-8.45836	4.76e-16	6.7e-15	25.4962
SYNE1	-1.00874	9.76238	-8.45383	4.92e-16	6.93e-15	25.4636
RP11-94C24.8	1.1177	2.64458	8.45323	4.94e-16	6.95e-15	25.4592
SUSD3	-1.31145	6.58415	-8.44845	5.11e-16	7.2e-15	25.4249
ANXA10	3.36404	5.96155	8.44705	5.17e-16	7.27e-15	25.4148
UBE2E2	-1.32677	8.75269	-8.43733	5.55e-16	7.8e-15	25.345
NFIX	-1.01082	10.4221	-8.43039	5.84e-16	8.2e-15	25.2951
MST1P2	1.12224	6.43916	8.42918	5.89e-16	8.27e-15	25.2864
MIR200B	1.2992	1.94717	8.42841	5.92e-16	8.31e-15	25.2809
KCNE1	-1.22397	2.95582	-8.42092	6.25e-16	8.77e-15	25.2271
RAB3C	-1.63425	3.41862	-8.41754	6.41e-16	8.98e-15	25.2029
KLRG1	-1.03635	4.83501	-8.41383	6.58e-16	9.22e-15	25.1763
IL5RA	-1.18437	2.52277	-8.41076	6.73e-16	9.42e-15	25.1543
ALDH2	-1.30826	10.4938	-8.40974	6.78e-16	9.48e-15	25.1469
RP11-214O1.3	-1.12415	1.7814	-8.40277	7.13e-16	9.96e-15	25.097
RP11-356O9.1	1.34991	2.44087	8.39894	7.34e-16	1.02e-14	25.0696
NTRK3	-1.56793	3.85962	-8.39556	7.52e-16	1.05e-14	25.0453
RP11-1008C21.1	-1.45725	3.40281	-8.39264	7.68e-16	1.07e-14	25.0245
IGKV2OR22-4	-1.4485	1.5964	-8.37882	8.49e-16	1.18e-14	24.9256
CLDN14	-1.27434	3.95504	-8.37669	8.62e-16	1.2e-14	24.9104
LINGO3	-1.14215	2.65301	-8.37633	8.65e-16	1.2e-14	24.9078
ENTHD1	-1.19574	2.06155	-8.37416	8.78e-16	1.22e-14	24.8923
LTF	-2.40604	6.60532	-8.3692	9.11e-16	1.26e-14	24.8568
TCL1A	-2.00688	3.16956	-8.3578	9.89e-16	1.37e-14	24.7754
IGHJ3P	-1.27859	1.45872	-8.35754	9.91e-16	1.37e-14	24.7736
STMN3	-1.25315	9.20826	-8.35665	9.97e-16	1.38e-14	24.7672
ENPEP	-1.1652	7.90844	-8.35442	1.01e-15	1.4e-14	24.7513
GPR88	-1.30511	2.30767	-8.35272	1.03e-15	1.42e-14	24.7392
TLR10	-1.54007	4.15074	-8.35251	1.03e-15	1.42e-14	24.7377
TMEM59L	-1.50801	3.66977	-8.35155	1.03e-15	1.43e-14	24.7309
RP11-250B2.3	1.20734	4.70759	8.35039	1.04e-15	1.44e-14	24.7226
RP11-399O19.9	-1.04893	4.47003	-8.34881	1.06e-15	1.46e-14	24.7113
AC006369.2	-1.02408	1.28987	-8.34861	1.06e-15	1.46e-14	24.7099
RPL7AP64	-1.15786	2.40052	-8.34642	1.07e-15	1.48e-14	24.6943
RP11-863P13.4	-1.11171	1.60844	-8.34568	1.08e-15	1.49e-14	24.689
DIO3OS	-1.83269	5.24241	-8.34015	1.12e-15	1.55e-14	24.6496
TNFSF14	-1.37201	4.97469	-8.33884	1.13e-15	1.56e-14	24.6403
TBX5	-1.48695	5.22227	-8.33877	1.14e-15	1.56e-14	24.6398
NRP1	-1.02426	11.0312	-8.33536	1.16e-15	1.6e-14	24.6154
AC002480.5	-1.09289	1.38585	-8.33499	1.17e-15	1.6e-14	24.6128
NDN	-1.28353	8.80607	-8.33052	1.2e-15	1.65e-14	24.581
WT1-AS	-1.65569	2.16611	-8.32744	1.23e-15	1.69e-14	24.559
AC083949.1	-1.12489	1.82083	-8.32467	1.26e-15	1.72e-14	24.5394
DGKI	-1.1455	5.77092	-8.31954	1.3e-15	1.79e-14	24.5028
APOC1	-1.20167	10.18	-8.31488	1.35e-15	1.85e-14	24.4697
TRGC1	-1.36307	3.06086	-8.3145	1.35e-15	1.85e-14	24.467
CYSLTR1	-1.15741	5.87392	-8.31397	1.36e-15	1.86e-14	24.4632
SERPINE1	-1.43544	12.6135	-8.31338	1.36e-15	1.87e-14	24.459
GYPE	-1.09405	2.45082	-8.31266	1.37e-15	1.88e-14	24.4539
TRAV16	-1.06353	1.40739	-8.31164	1.38e-15	1.89e-14	24.4467
SIRPB1	-1.53234	5.16097	-8.31132	1.38e-15	1.89e-14	24.4444
FAM65B	-1.18078	7.49982	-8.31066	1.39e-15	1.9e-14	24.4397
CYP4F26P	1.44564	4.59635	8.31023	1.39e-15	1.9e-14	24.4367
TMC7	1.30123	9.2246	8.30896	1.41e-15	1.92e-14	24.4276
RP11-21B21.4	1.04447	2.2781	8.30592	1.44e-15	1.96e-14	24.406
[truncated: 1,307 more rows]
