# Supplementary material for: Siglec15 shapes a non-inflamed tumor microenvironment and predicts the molecular subtype in bladder cancer
Source: Theranostics. 2021 Jan 1;11(7):3089–108. doi: 10.7150/thno.53649 (PMC7847675; doi:10.7150/thno.53649)
Supplement: Supplementary file 4 — Supplementary tables. [file thnov11p3089s4.zip › Table S16.xlsx]

## Sheet: GO
GO, KEGG analysis of 1500 common differential RNAs.
GO	Terms	Description	GeneRatio	BgRatio	pvalue	p.adjust	qvalue	geneID	Count
GO:0050900	BP	leukocyte migration	119/1084	499/18670	9.67e-42	5e-38	3.62e-38	CD2/MYO1G/AIF1/SELPLG/DOK2/CCR5/CD48/ITGB2/CXCR3/SLAMF8/FCER1G/NCKAP1L/C3AR1/CCL4/HCK/CMKLR1/CXCL9/CD84/TBX21/CD300A/CCL5/FUT7/GPR183/SLC7A7/CXCL10/ITGAX/ITGAM/CCL3/CXCL13/CXCL11/CSF1/C5AR1/TREM2/CCL8/CCL18/ICAM1/PIK3CD/CCL4L1/FPR2/PDE4B/TNFSF14/MPP1/C5AR	119
GO:0051249	BP	regulation of lymphocyte activation	102/1084	485/18670	7.3e-31	1.29e-27	9.37e-28	CD3E/CD2/SASH3/IL12RB1/AIF1/HAVCR2/LST1/LILRB2/SLA2/TNFAIP8L2/SLAMF8/MNDA/TYROBP/TNFSF13B/NCKAP1L/LILRB4/BTK/PDCD1/PTPRC/CTLA4/CD86/PDCD1LG2/HLA-DPB1/ICOS/IL2RA/SAMSN1/NFAM1/PTPN22/LILRB1/CD80/HLA-DMB/TBX21/FGL2/CD300A/LAG3/CCL5/TIGIT/SIT1/HLA-DPA1/GPR183	102
GO:0050867	BP	positive regulation of cell activation	91/1084	394/18670	7.51e-31	1.29e-27	9.37e-28	CD3E/CD2/SASH3/IL12RB1/AIF1/HAVCR2/LILRB2/ITGB2/TYROBP/FCER1G/TNFSF13B/NCKAP1L/PLEK/LILRB4/BTK/PDCD1/PTPRC/CTLA4/CD86/PDCD1LG2/HLA-DPB1/ICOS/IL2RA/LILRB1/CD80/HLA-DMB/TBX21/CCL5/HLA-DPA1/GPR183/IL7R/IFNG/LILRA5/CD226/ITGAM/LILRA2/CCL3/NLRP3/CD209/PIK3R6/C	91
GO:0002449	BP	lymphocyte mediated immunity	84/1084	352/18670	1.31e-29	1.69e-26	1.22e-26	MYO1G/SASH3/IL12RB1/C1QA/HAVCR2/SLA2/C1QB/SLAMF6/SH2D1A/FCER1G/C1QC/WAS/TLR8/BTK/PTPRC/PRF1/LILRB1/GZMB/TBX21/FGL2/LAG3/CRTAM/CD8A/LTA/IL7R/HLA-DQB1/C1R/CD226/KLRD1/NLRP3/C1S/PIK3R6/SERPING1/TRDC/ICAM1/KIR2DL4/P2RX7/IGHG3/IGHV3-21/IGHG1/IGHM/IGLC3/IGKV4-1	84
GO:0002696	BP	positive regulation of leukocyte activation	87/1084	380/18670	3.14e-29	3.25e-26	2.35e-26	CD3E/CD2/SASH3/IL12RB1/AIF1/HAVCR2/LILRB2/ITGB2/TYROBP/FCER1G/TNFSF13B/NCKAP1L/LILRB4/BTK/PDCD1/PTPRC/CTLA4/CD86/PDCD1LG2/HLA-DPB1/ICOS/IL2RA/LILRB1/CD80/HLA-DMB/TBX21/CCL5/HLA-DPA1/GPR183/IL7R/IFNG/CD226/ITGAM/CCL3/NLRP3/CD209/PIK3R6/CD38/RUNX3/TREM2/CLE	87
GO:0042110	BP	T cell activation	96/1084	464/18670	1.7e-28	1.46e-25	1.06e-25	CD3E/CD2/SASH3/IL12RB1/AIF1/HAVCR2/LILRB2/SLA2/TNFAIP8L2/SLAMF6/FCER1G/TNFSF13B/NCKAP1L/WAS/LILRB4/PDCD1/PTPRC/CTLA4/RHOH/CD86/PDCD1LG2/HLA-DPB1/ICOS/CD7/DOCK2/ITK/IL2RA/PTPN22/CLEC4E/LILRB1/CD80/HLA-DMB/TBX21/FGL2/CD300A/LAG3/CCL5/FUT7/CLEC4A/TIGIT/SIT1/	96
GO:0050727	BP	regulation of inflammatory response	98/1084	485/18670	3.19e-28	2.35e-25	1.7e-25	C1QA/C1QB/TNFAIP8L2/SLAMF8/FCER1G/C1QC/GBP5/BTK/PTPRC/C3AR1/CST7/HCK/IL2RA/SIGLEC10/CCL5/LTA/VSIG4/PIK3AP1/C1R/LILRA5/CCL3/NLRP3/C1S/C5AR1/TREM2/SERPING1/CCL18/IDO1/MEFV/FPR2/C5AR2/PLA2G7/IGHG3/IGHG1/CLEC7A/OSM/IGLC3/IGKV4-1/SIRPA/IL10/TNFAIP6/IGKC/IGHV3-	98
GO:0006909	BP	phagocytosis	84/1084	369/18670	4.61e-28	2.98e-25	2.16e-25	MYO1G/AIF1/ITGB2/IL2RG/BIN2/TYROBP/FCER1G/NCKAP1L/SLAMF1/WAS/PTPRC/HCK/DOCK2/CD300LF/FCGR1A/FCGR3A/CD14/CD300A/NCF2/FCGR2A/IL2RB/CEACAM4/IRF8/IFNG/ITGAM/WIPF1/TREM2/TRDC/MSR1/IL15RA/FPR2/P2RX7/IGHG3/IGHV3-21/IGHG1/CLEC7A/AXL/IGHM/IGLC3/IGKV4-1/CCL2/SIRPA/	84
GO:0002526	BP	acute inflammatory response	64/1084	220/18670	5.28e-28	3.03e-25	2.2e-25	C1QA/C1QB/FCER1G/C1QC/BTK/C3AR1/VSIG4/CD163/C1R/NLRP3/C1S/C5AR1/SERPING1/SERPINA1/ICAM1/C5AR2/IGHG3/IGHG1/OSM/IGLC3/IGKV4-1/IGKC/IGHV3-33/IGHV3-30/IGHV4-34/IGKV1-5/IGLV2-14/IGHV3-23/IGLV3-19/IGKV3-20/IGLV3-25/IGLV6-57/IGLV2-23/IGHV4-39/CFB/C3/VNN1/IGKV3-1	64
GO:0002697	BP	regulation of immune effector process	93/1084	458/18670	5.53e-27	2.86e-24	2.07e-24	SASH3/IL12RB1/C1QA/HAVCR2/ITGB2/C1QB/SLAMF6/SLAMF8/SH2D1A/FCER1G/C1QC/WAS/BTK/PTPRC/C3AR1/CD86/IL2RA/LILRB1/CD80/HLA-DMB/CD84/TBX21/FGL2/CD300A/LAG3/CRTAM/LTA/VSIG4/IL7R/IFNG/C1R/CD226/ITGAM/NLRP3/C1S/PIK3R6/ZNF683/C5AR1/SERPING1/KIR2DL4/P2RX7/C5AR2/IGHG3	93
GO:0051251	BP	positive regulation of lymphocyte activation	75/1084	334/18670	9.29e-25	4.36e-22	3.16e-22	CD3E/SASH3/IL12RB1/AIF1/HAVCR2/LILRB2/TYROBP/TNFSF13B/NCKAP1L/LILRB4/BTK/PDCD1/PTPRC/CTLA4/CD86/PDCD1LG2/HLA-DPB1/ICOS/IL2RA/LILRB1/CD80/HLA-DMB/TBX21/CCL5/HLA-DPA1/GPR183/IL7R/IFNG/NLRP3/CD209/PIK3R6/CD38/RUNX3/TRDC/TNFSF14/IGHG3/IGHV3-21/IGHG1/CLEC7A/AX	75
GO:0007159	BP	leukocyte cell-cell adhesion	75/1084	337/18670	1.68e-24	7.22e-22	5.23e-22	CD3E/SASH3/IL12RB1/AIF1/SELPLG/HAVCR2/LILRB2/ITGB2/TNFAIP8L2/TNFSF13B/NCKAP1L/LILRB4/PDCD1/PTPRC/CTLA4/CD86/PDCD1LG2/HLA-DPB1/ICOS/IL2RA/PTPN22/LILRB1/CD80/FERMT3/HLA-DMB/TBX21/FGL2/CD300A/LAG3/CCL5/TIGIT/HLA-DPA1/VSIG4/IL7R/IFNG/NLRP3/CD209/PIK3R6/RUNX3/	75
GO:0006959	BP	humoral immune response	77/1084	356/18670	2.7e-24	1.07e-21	7.76e-22	C1QA/C1QB/SH2D1A/C1QC/PDCD1/PTPRC/RNASE6/C3AR1/CXCL9/GPR183/LTA/VSIG4/CXCL10/IFNG/HLA-DQB1/C1R/C1S/GNLY/CXCL13/CXCL11/LYZ/C5AR1/TREM2/SERPING1/TRDC/C5AR2/CCL13/IGHG3/IGHV3-21/IGHG1/IGHM/IGLC3/IGKV4-1/CCL2/IGKC/IGHV3-33/IGHV3-30/IGHV4-34/IGKV1-5/IGLV2-14/I	77
GO:0002460	BP	adaptive immune response based on somatic recombination of immune receptors built from immunoglobulin superfamily domains	77/1084	361/18670	6.83e-24	2.52e-21	1.82e-21	MYO1G/SASH3/IL12RB1/C1QA/HAVCR2/SLA2/C1QB/SLAMF6/FCER1G/TNFSF13B/C1QC/WAS/TLR8/BTK/PTPRC/PRF1/LILRB1/CD80/TBX21/FGL2/CD8A/LTA/IL7R/HLA-DQB1/C1R/CD226/NLRP3/C1S/CXCL13/SERPING1/TRDC/ICAM1/P2RX7/IGHG3/IGHV3-21/IGHG1/IGHM/IGLC3/IGKV4-1/IL10/IGKC/CD274/IGHV3-	77
GO:0002920	BP	regulation of humoral immune response	46/1084	134/18670	7.7e-24	2.55e-21	1.84e-21	C1QA/C1QB/C1QC/PTPRC/C3AR1/LTA/VSIG4/C1R/C1S/CXCL13/C5AR1/SERPING1/C5AR2/IGHG3/IGHG1/IGLC3/IGKV4-1/IGKC/IGHV3-33/IGHV3-30/IGHV4-34/IGKV1-5/IGLV2-14/IGHV3-23/IGLV3-19/IGKV3-20/IGLV3-25/IGLV6-57/IGLV2-23/IGHV4-39/CFB/C3/IGKV3-15/IGLV1-44/IGLV3-21/IGHV4-59/I	46
GO:0002673	BP	regulation of acute inflammatory response	50/1084	159/18670	7.89e-24	2.55e-21	1.84e-21	C1QA/C1QB/FCER1G/C1QC/BTK/C3AR1/VSIG4/C1R/NLRP3/C1S/C5AR1/SERPING1/C5AR2/IGHG3/IGHG1/OSM/IGLC3/IGKV4-1/IGKC/IGHV3-33/IGHV3-30/IGHV4-34/IGKV1-5/IGLV2-14/IGHV3-23/IGLV3-19/IGKV3-20/IGLV3-25/IGLV6-57/IGLV2-23/IGHV4-39/CFB/C3/IGKV3-15/IGLV1-44/IGLV3-21/IGHV4-	50
GO:0022407	BP	regulation of cell-cell adhesion	81/1084	403/18670	2.63e-23	8e-21	5.79e-21	CD3E/SASH3/IL12RB1/AIF1/HAVCR2/LILRB2/ITGB2/TNFAIP8L2/TNFSF13B/NCKAP1L/LILRB4/PDCD1/PTPRC/CTLA4/CD86/PDCD1LG2/HLA-DPB1/ICOS/IL2RA/PTPN22/LILRB1/CD80/FERMT3/HLA-DMB/TBX21/FGL2/CD300A/LAG3/CCL5/TIGIT/HLA-DPA1/VSIG4/IL7R/IFNG/NLRP3/CD209/PIK3R6/CXCL13/RUNX3/	81
GO:0030198	BP	extracellular matrix organization	76/1084	368/18670	1.1e-22	3.17e-20	2.3e-20	ITGB2/ITGAX/ITGAM/ICAM1/MMP9/ADAM19/FAP/ITGA4/COL6A2/CCDC80/ADAMTS2/CTSK/IL6/TGFBI/AEBP1/COL16A1/COL8A2/PDPN/DPT/SULF1/POSTN/TNC/ITGA5/COL6A1/GREM1/SFRP2/TIMP2/FMOD/SULF2/GAS6/FBN1/FN1/COL6A3/COL5A2/EMILIN1/LOX/DCN/MFAP5/COL1A2/ADAM12/COL3A1/COL5A1/DPP4/C	76
GO:0097529	BP	myeloid leukocyte migration	55/1084	210/18670	8.25e-22	2.24e-19	1.62e-19	AIF1/ITGB2/SLAMF8/FCER1G/NCKAP1L/C3AR1/CCL4/CMKLR1/CXCL9/CD300A/CCL5/CXCL10/CCL3/CXCL13/CXCL11/CSF1/C5AR1/TREM2/CCL8/CCL18/PIK3CD/CCL4L1/FPR2/PDE4B/MPP1/C5AR2/PLA2G7/CCR1/CCL13/CCL2/CCL23/SIRPA/CCL7/MCOLN2/SAA1/IL6/ROR2/CCL3L3/CCL21/GREM1/CXCL2/EMILIN1/CC	55
GO:0050863	BP	regulation of T cell activation	68/1084	314/18670	1.31e-21	3.38e-19	2.45e-19	CD3E/CD2/SASH3/IL12RB1/AIF1/HAVCR2/LILRB2/TNFAIP8L2/TNFSF13B/NCKAP1L/LILRB4/PDCD1/PTPRC/CTLA4/CD86/PDCD1LG2/HLA-DPB1/ICOS/IL2RA/PTPN22/LILRB1/CD80/HLA-DMB/TBX21/FGL2/CD300A/LAG3/CCL5/TIGIT/SIT1/HLA-DPA1/VSIG4/IL7R/IFNG/NLRP3/CD209/PIK3R6/ZNF683/RUNX3/IDO1	68
GO:0043062	BP	extracellular structure organization	80/1084	422/18670	2.37e-21	5.84e-19	4.23e-19	ITGB2/ITGAX/ITGAM/ICAM1/PLA2G7/MMP9/ADAM19/FAP/ITGA4/APOE/COL6A2/CCDC80/ADAMTS2/CTSK/IL6/TGFBI/AEBP1/COL16A1/COL8A2/PDPN/DPT/SULF1/POSTN/TNC/ITGA5/COL6A1/GREM1/SFRP2/TIMP2/FMOD/SULF2/GAS6/FBN1/FN1/COL6A3/COL5A2/EMILIN1/LOX/DCN/MFAP5/COL1A2/ADAM12/COL3A1/C	80
GO:0030449	BP	regulation of complement activation	40/1084	115/18670	3.84e-21	8.89e-19	6.44e-19	C1QA/C1QB/C1QC/C3AR1/VSIG4/C1R/C1S/C5AR1/SERPING1/C5AR2/IGHG3/IGHG1/IGLC3/IGKV4-1/IGKC/IGHV3-33/IGHV3-30/IGHV4-34/IGKV1-5/IGLV2-14/IGHV3-23/IGLV3-19/IGKV3-20/IGLV3-25/IGLV6-57/IGLV2-23/IGHV4-39/CFB/C3/IGKV3-15/IGLV1-44/IGLV3-21/IGHV4-59/IGLV1-47/CR1/IGHV1	40
GO:0030595	BP	leukocyte chemotaxis	56/1084	224/18670	3.96e-21	8.89e-19	6.44e-19	AIF1/CCR5/ITGB2/CXCR3/SLAMF8/FCER1G/NCKAP1L/C3AR1/CCL4/CMKLR1/CXCL9/CCL5/GPR183/CXCL10/CCL3/CXCL13/CXCL11/CSF1/C5AR1/CCL8/CCL18/PIK3CD/CCL4L1/FPR2/PDE4B/TNFSF14/MPP1/C5AR2/PLA2G7/CCR1/CCL13/CCL2/CCL23/IL10/CCL7/SAA1/IL6/CCL3L3/CCL21/GREM1/GAS6/CXCL2/CCL24	56
GO:0002683	BP	negative regulation of immune system process	84/1084	463/18670	4.42e-21	9.38e-19	6.79e-19	HAVCR2/LST1/LILRB2/SLA2/TNFAIP8L2/SLAMF8/MNDA/TYROBP/FCER1G/C1QC/LILRB4/BTK/PDCD1/PTPRC/CTLA4/CD86/CST7/PDCD1LG2/IL2RA/SAMSN1/PTPN22/LILRB1/CD80/CD300LF/CD84/TBX21/CD14/FGL2/CD300A/LAG3/TIGIT/VSIG4/LILRB3/IL7R/LILRA2/CCL3/LY96/GBP1/RUNX3/SERPING1/IDO1/TME	84
GO:1903037	BP	regulation of leukocyte cell-cell adhesion	66/1084	304/18670	4.54e-21	9.38e-19	6.79e-19	CD3E/SASH3/IL12RB1/AIF1/HAVCR2/LILRB2/ITGB2/TNFAIP8L2/TNFSF13B/NCKAP1L/LILRB4/PDCD1/PTPRC/CTLA4/CD86/PDCD1LG2/HLA-DPB1/ICOS/IL2RA/PTPN22/LILRB1/CD80/HLA-DMB/TBX21/FGL2/CD300A/LAG3/CCL5/TIGIT/HLA-DPA1/VSIG4/IL7R/IFNG/NLRP3/CD209/PIK3R6/RUNX3/IDO1/ICAM1/TNF	66
GO:0002429	BP	immune response-activating cell surface receptor signaling pathway	85/1084	473/18670	4.84e-21	9.62e-19	6.97e-19	CD3E/LCP2/MYO1G/TRAC/SLA2/MNDA/FCER1G/NCKAP1L/WAS/LILRB4/BTK/PTPRC/CTLA4/C3AR1/HLA-DPB1/HCK/ITK/NFAM1/PTPN22/CLEC4E/LAT2/CMKLR1/FCGR1A/HLA-DQA1/FCGR3A/CD300A/HLA-DRA/CLEC4A/FPR3/FCGR2A/HLA-DPA1/HLA-DRB1/THEMIS/PSMB9/HLA-DQB1/CD226/LILRA2/WIPF1/CD209/HLA-D	85
GO:2000257	BP	regulation of protein activation cascade	40/1084	116/18670	5.54e-21	1.06e-18	7.68e-19	C1QA/C1QB/C1QC/C3AR1/VSIG4/C1R/C1S/C5AR1/SERPING1/C5AR2/IGHG3/IGHG1/IGLC3/IGKV4-1/IGKC/IGHV3-33/IGHV3-30/IGHV4-34/IGKV1-5/IGLV2-14/IGHV3-23/IGLV3-19/IGKV3-20/IGLV3-25/IGLV6-57/IGLV2-23/IGHV4-39/CFB/C3/IGKV3-15/IGLV1-44/IGLV3-21/IGHV4-59/IGLV1-47/CR1/IGHV1	40
GO:0045785	BP	positive regulation of cell adhesion	77/1084	403/18670	8.4e-21	1.55e-18	1.12e-18	CD3E/SASH3/IL12RB1/AIF1/HAVCR2/LILRB2/ITGB2/TNFSF13B/NCKAP1L/LILRB4/PDCD1/PTPRC/CTLA4/CD86/PDCD1LG2/HLA-DPB1/ICOS/IL2RA/LILRB1/CD80/HLA-DMB/CCL5/HLA-DPA1/IL7R/IFNG/NLRP3/CD209/PIK3R6/CXCL13/CSF1/RUNX3/ICAM1/TNFSF14/CCL2/SIRPA/IL10/CD274/TGM2/CD70/ADAM19/V	77
GO:0019724	BP	B cell mediated immunity	55/1084	221/18670	1.13e-20	2.01e-18	1.46e-18	C1QA/SLA2/C1QB/FCER1G/C1QC/TLR8/BTK/PTPRC/TBX21/FGL2/LTA/HLA-DQB1/C1R/CD226/C1S/SERPING1/TRDC/IGHG3/IGHV3-21/IGHG1/IGHM/IGLC3/IGKV4-1/IL10/IGKC/IGHV3-33/IGHV3-30/CD70/IGHV4-34/IGKV1-5/IGLV2-14/IGHV3-23/IGLV3-19/IGKV3-20/IGLV3-25/IGLV6-57/IGLV2-23/IGHV4-39	55
GO:0002455	BP	humoral immune response mediated by circulating immunoglobulin	45/1084	150/18670	1.2e-20	2.06e-18	1.49e-18	C1QA/C1QB/C1QC/PTPRC/LTA/HLA-DQB1/C1R/C1S/SERPING1/TRDC/IGHG3/IGHV3-21/IGHG1/IGHM/IGLC3/IGKV4-1/IGKC/IGHV3-33/IGHV3-30/IGHV4-34/IGKV1-5/IGLV2-14/IGHV3-23/IGLV3-19/IGKV3-20/IGLV3-25/IGLV6-57/IGLV2-23/IGHV4-39/C3/IGKV3-15/IGHV1-69-2/IGLV1-44/IGLV3-21/IGHV4-	45
GO:0022409	BP	positive regulation of cell-cell adhesion	59/1084	255/18670	2.15e-20	3.58e-18	2.59e-18	CD3E/SASH3/IL12RB1/AIF1/HAVCR2/LILRB2/ITGB2/TNFSF13B/NCKAP1L/LILRB4/PDCD1/PTPRC/CTLA4/CD86/PDCD1LG2/HLA-DPB1/ICOS/IL2RA/LILRB1/CD80/HLA-DMB/CCL5/HLA-DPA1/IL7R/IFNG/NLRP3/CD209/PIK3R6/CXCL13/RUNX3/ICAM1/TNFSF14/CCL2/SIRPA/IL10/CD274/CD70/ADAM19/VNN1/TNFSF4	59
GO:0070613	BP	regulation of protein processing	49/1084	180/18670	2.39e-20	3.86e-18	2.79e-18	C1QA/C1QB/C1QC/C3AR1/CST7/VSIG4/C1R/C1S/C5AR1/SERPING1/C5AR2/IGHG3/IGHG1/IGLC3/IGKV4-1/IGKC/IGHV3-33/IGHV3-30/IGHV4-34/IGKV1-5/IGLV2-14/IGHV3-23/IGLV3-19/IGKV3-20/IGLV3-25/IGLV6-57/IGLV2-23/IGHV4-39/CFB/C3/IGKV3-15/IGLV1-44/IGLV3-21/IGHV4-59/IGLV1-47/CR1/	49
GO:1903317	BP	regulation of protein maturation	49/1084	182/18670	4e-20	6.27e-18	4.54e-18	C1QA/C1QB/C1QC/C3AR1/CST7/VSIG4/C1R/C1S/C5AR1/SERPING1/C5AR2/IGHG3/IGHG1/IGLC3/IGKV4-1/IGKC/IGHV3-33/IGHV3-30/IGHV4-34/IGKV1-5/IGLV2-14/IGHV3-23/IGLV3-19/IGKV3-20/IGLV3-25/IGLV6-57/IGLV2-23/IGHV4-39/CFB/C3/IGKV3-15/IGLV1-44/IGLV3-21/IGHV4-59/IGLV1-47/CR1/	49
GO:1990266	BP	neutrophil migration	39/1084	118/18670	9.71e-20	1.48e-17	1.07e-17	ITGB2/SLAMF8/FCER1G/NCKAP1L/C3AR1/CCL4/CXCL9/CCL5/CXCL10/CCL3/CXCL13/CXCL11/C5AR1/CCL8/CCL18/PIK3CD/CCL4L1/PDE4B/MPP1/C5AR2/CCL13/CCL2/CCL23/CCL7/MCOLN2/SAA1/CCL3L3/CCL21/CXCL2/CCL24/CCL26/CCL11/CXCL3/CXCL5/TGFB2/SLIT2/S100A8/CXADR/CD177	39
GO:0016064	BP	immunoglobulin mediated immune response	53/1084	218/18670	1.79e-19	2.64e-17	1.91e-17	C1QA/C1QB/FCER1G/C1QC/TLR8/BTK/PTPRC/TBX21/FGL2/LTA/HLA-DQB1/C1R/CD226/C1S/SERPING1/TRDC/IGHG3/IGHV3-21/IGHG1/IGHM/IGLC3/IGKV4-1/IL10/IGKC/IGHV3-33/IGHV3-30/IGHV4-34/IGKV1-5/IGLV2-14/IGHV3-23/IGLV3-19/IGKV3-20/IGLV3-25/IGLV6-57/IGLV2-23/IGHV4-39/C3/IGKV3-	53
GO:0097530	BP	granulocyte migration	42/1084	141/18670	3.14e-19	4.5e-17	3.26e-17	ITGB2/SLAMF8/FCER1G/NCKAP1L/C3AR1/CCL4/CMKLR1/CXCL9/CD300A/CCL5/CXCL10/CCL3/CXCL13/CXCL11/CSF1/C5AR1/CCL8/CCL18/PIK3CD/CCL4L1/PDE4B/MPP1/C5AR2/CCL13/CCL2/CCL23/CCL7/MCOLN2/SAA1/CCL3L3/CCL21/CXCL2/CCL24/CCL26/CCL11/CXCL3/CXCL5/TGFB2/SLIT2/S100A8/CXADR/CD17	42
GO:0030593	BP	neutrophil chemotaxis	36/1084	104/18670	4.41e-19	6.16e-17	4.46e-17	ITGB2/FCER1G/NCKAP1L/C3AR1/CCL4/CXCL9/CCL5/CXCL10/CCL3/CXCL13/CXCL11/C5AR1/CCL8/CCL18/PIK3CD/CCL4L1/PDE4B/MPP1/C5AR2/CCL13/CCL2/CCL23/CCL7/SAA1/CCL3L3/CCL21/CXCL2/CCL24/CCL26/CCL11/CXCL3/CXCL5/TGFB2/SLIT2/S100A8/CXADR	36
GO:0006958	BP	complement activation, classical pathway	41/1084	137/18670	6.91e-19	9.4e-17	6.81e-17	C1QA/C1QB/C1QC/C1R/C1S/SERPING1/TRDC/IGHG3/IGHV3-21/IGHG1/IGHM/IGLC3/IGKV4-1/IGKC/IGHV3-33/IGHV3-30/IGHV4-34/IGKV1-5/IGLV2-14/IGHV3-23/IGLV3-19/IGKV3-20/IGLV3-25/IGLV6-57/IGLV2-23/IGHV4-39/C3/IGKV3-15/IGHV1-69-2/IGLV1-44/IGLV3-21/IGHV4-59/IGLV1-47/CR1/IGH	41
GO:0006956	BP	complement activation	46/1084	175/18670	1.62e-18	2.14e-16	1.55e-16	C1QA/C1QB/C1QC/C3AR1/VSIG4/C1R/C1S/C5AR1/SERPING1/TRDC/C5AR2/IGHG3/IGHV3-21/IGHG1/IGHM/IGLC3/IGKV4-1/IGKC/IGHV3-33/IGHV3-30/IGHV4-34/IGKV1-5/IGLV2-14/IGHV3-23/IGLV3-19/IGKV3-20/IGLV3-25/IGLV6-57/IGLV2-23/IGHV4-39/CFB/C3/IGKV3-15/IGHV1-69-2/IGLV1-44/IGLV3-	46
GO:1902105	BP	regulation of leukocyte differentiation	58/1084	272/18670	2.87e-18	3.71e-16	2.69e-16	CD2/SASH3/IL12RB1/LILRB2/EVI2B/SLAMF8/TYROBP/NCKAP1L/C1QC/LILRB4/BTK/PTPRC/CTLA4/CD86/IL2RA/NFAM1/LILRB1/CD80/TBX21/FGL2/LAG3/LILRB3/IL7R/IFNG/CCL3/NLRP3/PIK3R6/ZNF683/CSF1/RUNX3/TREM2/TMEM176B/CCR1/AXL/TMEM176A/VNN1/TNFSF4/DCSTAMP/CR1/RASGRP1/ROR2/MAFB/T	58
GO:0001819	BP	positive regulation of cytokine production	79/1084	464/18670	3.51e-18	4.42e-16	3.2e-16	CD3E/CD2/SASH3/IL12RB1/AIF1/HAVCR2/LILRB2/SLAMF6/CYBB/MNDA/TYROBP/FCER1G/GBP5/TLR8/PTPRC/C3AR1/CD86/HLA-DPB1/PYHIN1/NFAM1/PTPN22/CLEC4E/LILRB1/CD80/CD14/TIGIT/CSF1R/CRTAM/HLA-DPA1/LTA/ZBP1/IRF8/IFNG/LILRA5/CD226/LILRA2/CCL3/LY96/NLRP3/C5AR1/TREM2/IDO1/PDE	79
GO:0071621	BP	granulocyte chemotaxis	38/1084	123/18670	3.96e-18	4.87e-16	3.53e-16	ITGB2/FCER1G/NCKAP1L/C3AR1/CCL4/CMKLR1/CXCL9/CCL5/CXCL10/CCL3/CXCL13/CXCL11/CSF1/C5AR1/CCL8/CCL18/PIK3CD/CCL4L1/PDE4B/MPP1/C5AR2/CCL13/CCL2/CCL23/CCL7/SAA1/CCL3L3/CCL21/CXCL2/CCL24/CCL26/CCL11/CXCL3/CXCL5/TGFB2/SLIT2/S100A8/CXADR	38
GO:0030098	BP	lymphocyte differentiation	67/1084	353/18670	4.37e-18	5.26e-16	3.81e-16	CD3E/CD2/SASH3/IL12RB1/SPI1/LILRB2/SLAMF6/SLAMF8/FCER1G/NCKAP1L/LILRB4/BTK/PTPRC/CTLA4/RHOH/CD86/DOCK2/ITK/IL2RA/NFAM1/PTPN22/CLEC4E/CD80/TBX21/FGL2/LAG3/FUT7/CD8A/GPR183/IKZF1/THEMIS/IL7R/IFNG/NLRP3/PIK3R6/DOCK10/ZNF683/RUNX3/CLEC4D/PIK3CD/EOMES/AXL/IL10	67
GO:1903039	BP	positive regulation of leukocyte cell-cell adhesion	51/1084	218/18670	5.12e-18	6.01e-16	4.35e-16	CD3E/SASH3/IL12RB1/AIF1/HAVCR2/LILRB2/ITGB2/TNFSF13B/NCKAP1L/LILRB4/PDCD1/PTPRC/CTLA4/CD86/PDCD1LG2/HLA-DPB1/ICOS/IL2RA/LILRB1/CD80/HLA-DMB/CCL5/HLA-DPA1/IL7R/IFNG/NLRP3/CD209/PIK3R6/RUNX3/ICAM1/TNFSF14/CCL2/SIRPA/CD274/CD70/VNN1/TNFSF4/ITGA4/RASGRP1/IL6/	51
GO:0072376	BP	protein activation cascade	48/1084	198/18670	1.05e-17	1.21e-15	8.76e-16	C1QA/C1QB/C1QC/C3AR1/VSIG4/C1R/C1S/C5AR1/SERPING1/TRDC/C5AR2/IGHG3/IGHV3-21/IGHG1/IGHM/IGLC3/IGKV4-1/IGKC/IGHV3-33/IGHV3-30/IGHV4-34/IGKV1-5/IGLV2-14/IGHV3-23/IGLV3-19/IGKV3-20/IGLV3-25/IGLV6-57/IGLV2-23/IGHV4-39/CFB/C3/IGKV3-15/IGHV1-69-2/IGLV1-44/IGLV3-	48
GO:0002237	BP	response to molecule of bacterial origin	65/1084	343/18670	1.52e-17	1.71e-15	1.24e-15	HAVCR2/CCR5/IL10RA/LILRB2/CD86/PDCD1LG2/HCK/PTPN22/LILRB1/CD80/CXCL9/CD14/CCL5/LTA/LY86/CXCL10/IRF8/FASLG/LILRA2/CCL3/LY96/NLRP3/CXCL13/MRC1/CD180/CXCL11/C5AR1/TREM2/TNIP3/IDO1/ICAM1/PDE4B/TLR1/P2RX7/AXL/CCL2/SIRPA/IL10/CD274/CEBPE/VIM/SLC11A1/TNFSF4/TLR6	65
GO:0071674	BP	mononuclear cell migration	32/1084	90/18670	1.65e-17	1.82e-15	1.32e-15	AIF1/SLAMF8/C3AR1/CCL4/CMKLR1/CCL5/CXCL10/CCL3/CSF1/C5AR1/CCL8/CCL18/CCL4L1/FPR2/PLA2G7/CCR1/CCL13/CCL2/CCL23/SIRPA/CCL7/IL6/CCL3L3/CCL21/GREM1/CCL24/CCL26/CCL11/CXCL12/SLIT2/SERPINE1/BMP5	32
GO:0016485	BP	protein processing	63/1084	328/18670	2.43e-17	2.61e-15	1.89e-15	C1QA/C1QB/C1QC/C3AR1/CST7/SRGN/VSIG4/C1R/C1S/C5AR1/SERPING1/P2RX7/C5AR2/IGHG3/IGHG1/IGLC3/IGKV4-1/IGKC/IGHV3-33/IGHV3-30/IGHV4-34/IGKV1-5/IGLV2-14/IGHV3-23/IGLV3-19/IGKV3-20/IGLV3-25/IGLV6-57/IGLV2-23/IGHV4-39/CFB/C3/IGKV3-15/IGLV1-44/IGLV3-21/IGHV4-59/IG	63
GO:0050870	BP	positive regulation of T cell activation	48/1084	202/18670	2.51e-17	2.65e-15	1.92e-15	CD3E/SASH3/IL12RB1/AIF1/HAVCR2/LILRB2/TNFSF13B/NCKAP1L/LILRB4/PDCD1/PTPRC/CTLA4/CD86/PDCD1LG2/HLA-DPB1/ICOS/IL2RA/LILRB1/CD80/HLA-DMB/CCL5/HLA-DPA1/IL7R/IFNG/NLRP3/CD209/PIK3R6/RUNX3/TNFSF14/CCL2/SIRPA/CD274/CD70/VNN1/TNFSF4/RASGRP1/IL6/CCL21/NOD2/LGALS1/	48
GO:0072676	BP	lymphocyte migration	35/1084	111/18670	4.05e-17	4.19e-15	3.03e-15	MYO1G/AIF1/CXCR3/CCL4/TBX21/CCL5/GPR183/CXCL10/CCL3/CXCL13/CXCL11/CCL8/CCL18/ICAM1/PIK3CD/CCL4L1/TNFSF14/CCL13/CCL2/CCL23/CCL7/MSN/ITGA4/SAA1/CCL3L3/CCL21/GAS6/CCL24/CCL26/CCL11/CXCL12/ECM1/PADI2/GATA3/C10orf99	35
GO:0070098	BP	chemokine-mediated signaling pathway	31/1084	88/18670	7.17e-17	7.27e-15	5.26e-15	CCR5/CXCR3/CCL4/CMKLR1/CXCL9/CCL5/CXCL10/CCL3/CXCL13/CXCL11/TREM2/CCL8/CCL18/CCL4L1/CCR1/CCL13/CCL2/CCL23/CCL7/CCL3L3/CCL21/CXCL2/CCL24/CCL26/CCL11/CXCL12/CXCL3/CXCL5/SLIT2/PADI2/TFF2	31
GO:0060326	BP	cell chemotaxis	59/1084	304/18670	1.55e-16	1.54e-14	1.12e-14	AIF1/CCR5/ITGB2/CXCR3/SLAMF8/BIN2/FCER1G/NCKAP1L/C3AR1/CCL4/CMKLR1/CXCL9/CCL5/GPR183/CXCL10/CCL3/CXCL13/CXCL11/CSF1/C5AR1/CCL8/CCL18/PIK3CD/CCL4L1/FPR2/PDE4B/TNFSF14/MPP1/C5AR2/PLA2G7/CCR1/CCL13/CCL2/CCL23/IL10/CCL7/SAA1/IL6/CCL3L3/CCL21/SAA2/GREM1/GAS6/C	59
GO:1990868	BP	response to chemokine	32/1084	97/18670	2.06e-16	1.97e-14	1.42e-14	CCR5/CXCR3/CCL4/CMKLR1/CXCL9/CCL5/CXCL10/CCL3/CXCL13/CXCL11/TREM2/CCL8/CCL18/CCL4L1/CCR1/CCL13/CCL2/CCL23/CCL7/CCL3L3/CCL21/CXCL2/LOX/CCL24/CCL26/CCL11/CXCL12/CXCL3/CXCL5/SLIT2/PADI2/TFF2	32
GO:1990869	BP	cellular response to chemokine	32/1084	97/18670	2.06e-16	1.97e-14	1.42e-14	CCR5/CXCR3/CCL4/CMKLR1/CXCL9/CCL5/CXCL10/CCL3/CXCL13/CXCL11/TREM2/CCL8/CCL18/CCL4L1/CCR1/CCL13/CCL2/CCL23/CCL7/CCL3L3/CCL21/CXCL2/LOX/CCL24/CCL26/CCL11/CXCL12/CXCL3/CXCL5/SLIT2/PADI2/TFF2	32
GO:0034341	BP	response to interferon-gamma	46/1084	199/18670	3.64e-16	3.36e-14	2.43e-14	IL12RB1/AIF1/GBP5/WAS/CCL4/HLA-DPB1/HCK/FCGR1A/HLA-DQA1/HLA-DRA/CCL5/FCGR1B/HLA-DPA1/IFI30/HLA-DRB1/IRF8/IFNG/HLA-DQB1/CCL3/HLA-DRB5/GBP1/MRC1/UBD/CCL8/CCL18/IFITM3/ICAM1/MEFV/CCL4L1/IFITM1/CCL13/CCL2/CCL23/SIRPA/MT2A/VIM/SLC11A1/CCL7/CCL3L3/CCL21/CCL24/C	46
GO:0050866	BP	negative regulation of cell activation	46/1084	199/18670	3.64e-16	3.36e-14	2.43e-14	HAVCR2/LST1/LILRB2/SLA2/TNFAIP8L2/MNDA/TYROBP/BTK/PTPRC/CTLA4/CD86/CST7/PDCD1LG2/IL2RA/SAMSN1/PTPN22/LILRB1/CD80/CD300LF/CD84/TBX21/FGL2/CD300A/LAG3/TIGIT/VSIG4/RUNX3/IDO1/AXL/MILR1/IL10/CD274/TNFSF4/APOE/EMILIN1/CLEC4G/C1QTNF1/INHBA/IL31RA/SERPINE2/FOXJ1	46
GO:0048247	BP	lymphocyte chemotaxis	26/1084	64/18670	3.89e-16	3.52e-14	2.55e-14	CXCR3/CCL4/CCL5/GPR183/CXCL10/CCL3/CXCL13/CXCL11/CCL8/CCL18/PIK3CD/CCL4L1/TNFSF14/CCL13/CCL2/CCL23/CCL7/SAA1/CCL3L3/CCL21/GAS6/CCL24/CCL26/CCL11/PADI2/C10orf99	26
GO:0032496	BP	response to lipopolysaccharide	61/1084	330/18670	5.23e-16	4.65e-14	3.37e-14	HAVCR2/CCR5/IL10RA/LILRB2/CD86/PDCD1LG2/HCK/PTPN22/LILRB1/CD80/CXCL9/CD14/CCL5/LTA/LY86/CXCL10/IRF8/FASLG/LILRA2/CCL3/LY96/NLRP3/CXCL13/MRC1/CD180/CXCL11/C5AR1/TREM2/TNIP3/IDO1/ICAM1/PDE4B/P2RX7/AXL/CCL2/SIRPA/IL10/CD274/CEBPE/VIM/SLC11A1/TNFSF4/IL6/SPON2	61
GO:0002548	BP	monocyte chemotaxis	26/1084	65/18670	6.13e-16	5.37e-14	3.88e-14	AIF1/SLAMF8/CCL4/CCL5/CXCL10/CCL3/CCL8/CCL18/CCL4L1/FPR2/PLA2G7/CCR1/CCL13/CCL2/CCL23/CCL7/IL6/CCL3L3/CCL21/GREM1/CCL24/CCL26/CCL11/CXCL12/SLIT2/SERPINE1	26
GO:0030217	BP	T cell differentiation	50/1084	240/18670	1.71e-15	1.47e-13	1.07e-13	CD3E/CD2/SASH3/IL12RB1/LILRB2/SLAMF6/FCER1G/NCKAP1L/LILRB4/PTPRC/CTLA4/RHOH/CD86/DOCK2/ITK/IL2RA/PTPN22/CLEC4E/CD80/TBX21/FGL2/LAG3/FUT7/CD8A/GPR183/THEMIS/IL7R/IFNG/NLRP3/PIK3R6/ZNF683/RUNX3/CLEC4D/PIK3CD/EOMES/VNN1/TNFSF4/CR1/RASGRP1/IL6/RSAD2/MAFB/TNFR	50
GO:0071219	BP	cellular response to molecule of bacterial origin	46/1084	212/18670	4.69e-15	3.97e-13	2.87e-13	HAVCR2/CCR5/LILRB2/CD86/PDCD1LG2/HCK/PTPN22/LILRB1/CD80/CXCL9/CD14/CCL5/LY86/CXCL10/IRF8/LILRA2/CCL3/LY96/NLRP3/CXCL13/MRC1/CD180/CXCL11/TREM2/TNIP3/ICAM1/PDE4B/TLR1/AXL/CCL2/SIRPA/IL10/CD274/CEBPE/VIM/TNFSF4/TLR6/IL6/SPON2/NOD2/CXCL2/PLSCR4/CXCL3/CSF3/CX	46
GO:0038094	BP	Fc-gamma receptor signaling pathway	37/1084	142/18670	5.02e-15	4.12e-13	2.98e-13	MYO1G/FCER1G/NCKAP1L/WAS/PTPRC/HCK/CLEC4E/FCGR1A/FCGR3A/FCGR2A/WIPF1/CLEC4D/IGHG3/IGHG1/IGLC3/IGKV4-1/IGKC/IGHV3-33/IGHV3-30/IGHV4-34/IGKV1-5/IGLV2-14/IGHV3-23/IGLV3-19/IGKV3-20/IGLV3-25/IGLV6-57/IGLV2-23/IGHV4-39/IGKV3-15/IGLV1-44/IGLV3-21/IGHV4-59/IGLV1	37
GO:0002685	BP	regulation of leukocyte migration	44/1084	196/18670	5.02e-15	4.12e-13	2.98e-13	AIF1/CXCR3/SLAMF8/NCKAP1L/C3AR1/CCL4/CMKLR1/CD300A/CCL5/CXCL10/CCL3/CXCL13/CSF1/C5AR1/TREM2/CCL8/ICAM1/FPR2/TNFSF14/MPP1/C5AR2/PLA2G7/CCR1/CCL2/CCL7/MSN/ITGA4/IL6/CCL21/GREM1/TNFRSF18/GAS6/EMILIN1/CCL24/CXCL12/ECM1/MST1L/BDKRB1/SLIT2/SERPINE1/PADI2/ADORA1	44
GO:0002695	BP	negative regulation of leukocyte activation	41/1084	175/18670	9.09e-15	7.34e-13	5.31e-13	HAVCR2/LST1/LILRB2/SLA2/TNFAIP8L2/MNDA/TYROBP/BTK/PTPRC/CTLA4/CD86/CST7/PDCD1LG2/IL2RA/SAMSN1/PTPN22/LILRB1/CD80/CD300LF/CD84/TBX21/FGL2/CD300A/LAG3/TIGIT/VSIG4/RUNX3/IDO1/AXL/MILR1/IL10/CD274/TNFSF4/CLEC4G/INHBA/IL31RA/FOXJ1/DTX1/SHH/SFRP1/PLA2G2F	41
GO:0045619	BP	regulation of lymphocyte differentiation	40/1084	169/18670	1.34e-14	1.06e-12	7.7e-13	CD2/SASH3/IL12RB1/LILRB2/SLAMF8/NCKAP1L/LILRB4/BTK/PTPRC/CTLA4/CD86/IL2RA/NFAM1/CD80/TBX21/FGL2/LAG3/IL7R/IFNG/NLRP3/PIK3R6/ZNF683/RUNX3/AXL/VNN1/TNFSF4/CR1/RASGRP1/TNFRSF18/GAS6/INHBA/TOX/FOXJ1/GLI2/DTX1/GATA3/CYP26B1/SHH/SFRP1/TNFSF9	40
GO:0006911	BP	phagocytosis, engulfment	33/1084	118/18670	1.63e-14	1.27e-12	9.22e-13	AIF1/ITGB2/BIN2/FCER1G/NCKAP1L/FCGR1A/CD300A/ITGAM/TREM2/TRDC/MSR1/IGHG3/IGHV3-21/IGHG1/IGHM/IGLC3/IGKC/IGHV3-33/IGHV3-30/IGHV4-34/IGHV3-23/MARCO/IGHV4-39/C3/IGHV1-69-2/IGHV4-59/IGHV4-31/IGHV1-18/RAB31/IGHV1-69/IGHG4/PPARG/ALOX15	33
GO:0071216	BP	cellular response to biotic stimulus	48/1084	236/18670	1.67e-14	1.29e-12	9.33e-13	HAVCR2/CCR5/LILRB2/BTK/CD86/PDCD1LG2/HCK/PTPN22/LILRB1/CD80/CXCL9/CD14/CCL5/LY86/CXCL10/IRF8/LILRA2/CCL3/LY96/NLRP3/CXCL13/MRC1/CD180/CXCL11/TREM2/TNIP3/ICAM1/PDE4B/TLR1/CLEC7A/AXL/CCL2/SIRPA/IL10/CD274/CEBPE/VIM/TNFSF4/TLR6/IL6/SPON2/NOD2/CXCL2/PLSCR4/CX	48
GO:0071346	BP	cellular response to interferon-gamma	41/1084	180/18670	2.54e-14	1.93e-12	1.4e-12	IL12RB1/AIF1/GBP5/WAS/CCL4/HLA-DPB1/HCK/FCGR1A/HLA-DQA1/HLA-DRA/CCL5/FCGR1B/HLA-DPA1/IFI30/HLA-DRB1/IRF8/IFNG/HLA-DQB1/CCL3/HLA-DRB5/GBP1/MRC1/CCL8/CCL18/ICAM1/CCL4L1/CCL13/CCL2/CCL23/SIRPA/MT2A/VIM/CCL7/CCL3L3/CCL21/CCL24/CCL26/CCL11/CAMK2A/PPARG/NCAM1	41
GO:0099024	BP	plasma membrane invagination	34/1084	127/18670	2.69e-14	2.02e-12	1.46e-12	AIF1/ITGB2/BIN2/FCER1G/NCKAP1L/FCGR1A/CD300A/ITGAM/TREM2/TRDC/MSR1/IGHG3/IGHV3-21/IGHG1/IGHM/IGLC3/IGKC/IGHV3-33/IGHV3-30/IGHV4-34/IGHV3-23/MARCO/IGHV4-39/C3/IGHV1-69-2/IGHV4-59/IGHV4-31/IGHV1-18/RAB31/IGHV1-69/IGHG4/PPARG/SPIRE2/ALOX15	34
GO:0001818	BP	negative regulation of cytokine production	54/1084	296/18670	4.53e-14	3.34e-12	2.42e-12	HAVCR2/TYROBP/NCKAP1L/SLAMF1/TLR8/BTK/PTPRC/PDCD1LG2/PTPN22/LILRB1/CMKLR1/CD84/TBX21/LAG3/SRGN/CLEC4A/TIGIT/CD33/VSIG4/IFNG/LILRA5/NLRP3/GBP1/TREM2/IDO1/MEFV/C5AR2/AXL/SIRPA/IL10/CD274/SLC11A1/TNFSF4/TLR6/IL6/TGFB3/GAS6/FN1/INHBA/GATA6/HERC5/ADCY7/IL1R2/S	54
GO:0050864	BP	regulation of B cell activation	41/1084	184/18670	5.61e-14	4.08e-12	2.96e-12	SASH3/SLA2/SLAMF8/MNDA/TYROBP/TNFSF13B/NCKAP1L/BTK/PTPRC/CTLA4/SAMSN1/NFAM1/TBX21/CD300A/GPR183/CD38/TRDC/IGHG3/IGHV3-21/IGHG1/IGHM/IGLC3/IL10/IGKC/IGHV3-33/IGHV3-30/IGHV4-34/IGHV3-23/IGHV4-39/IGHV1-69-2/TNFSF4/IGHV4-59/IGHV4-31/IGHV1-18/IGHV1-69/IL6/IGHG	41
GO:0002431	BP	Fc receptor mediated stimulatory signaling pathway	36/1084	145/18670	5.89e-14	4.23e-12	3.06e-12	MYO1G/FCER1G/NCKAP1L/WAS/PTPRC/HCK/FCGR1A/FCGR3A/FCGR2A/CD226/WIPF1/IGHG3/IGHG1/IGLC3/IGKV4-1/IGKC/IGHV3-33/IGHV3-30/IGHV4-34/IGKV1-5/IGLV2-14/IGHV3-23/IGLV3-19/IGKV3-20/IGLV3-25/IGLV6-57/IGLV2-23/IGHV4-39/IGKV3-15/IGLV1-44/IGLV3-21/IGHV4-59/IGLV1-47/IGHV	36
GO:0070661	BP	leukocyte proliferation	54/1084	298/18670	6.04e-14	4.27e-12	3.09e-12	CD3E/SASH3/IL12RB1/AIF1/HAVCR2/LST1/LILRB2/MNDA/TYROBP/TNFSF13B/NCKAP1L/BTK/PTPRC/CTLA4/CD86/PDCD1LG2/HLA-DPB1/DOCK2/IL2RA/PTPN22/LILRB1/CD80/HLA-DMB/CD300A/CCL5/CSF1R/HLA-DPA1/GPR183/VSIG4/IL7R/CD209/CD180/CSF1/CD38/TREM2/CCL8/IDO1/TNFSF14/P2RX7/IL10/CD2	54
GO:0030199	BP	collagen fibril organization	22/1084	54/18670	6.8e-14	4.75e-12	3.44e-12	ADAMTS2/AEBP1/DPT/GREM1/SFRP2/FMOD/COL5A2/EMILIN1/LOX/COL1A2/COL3A1/COL5A1/COL1A1/LUM/COL5A3/ADAMTS14/PXDN/COL12A1/TGFB2/COL11A1/MMP11/COMP	22
GO:0070372	BP	regulation of ERK1 and ERK2 cascade	54/1084	300/18670	8.03e-14	5.53e-12	4e-12	HAVCR2/SLAMF1/PTPRC/CCL4/PTPN22/CCL5/CSF1R/SCIMP/GPR183/CCL3/GBP1/C5AR1/TREM2/GLIPR2/CCL8/CCL18/ICAM1/CCL4L1/FPR2/C5AR2/CCR1/CCL13/CCL2/CCL23/SIRPA/CHI3L1/MARCO/CCL7/P2RY6/APOE/RASGRP1/TNFAIP8L3/CCL3L3/CCL21/GAS6/NTRK1/FN1/NOD2/EMILIN1/CCL24/CCL26/SEMA6A/	54
GO:0070663	BP	regulation of leukocyte proliferation	45/1084	222/18670	1.26e-13	8.58e-12	6.21e-12	CD3E/SASH3/IL12RB1/AIF1/HAVCR2/LST1/LILRB2/MNDA/TYROBP/TNFSF13B/NCKAP1L/BTK/PTPRC/CTLA4/CD86/PDCD1LG2/HLA-DPB1/IL2RA/PTPN22/LILRB1/CD80/HLA-DMB/CD300A/CCL5/HLA-DPA1/GPR183/VSIG4/CD209/CSF1/CD38/CCL8/IDO1/IL10/CD274/CD70/TNFSF4/IL6/GREM1/CLEC4G/SPTA1/IGF1/	45
GO:0071222	BP	cellular response to lipopolysaccharide	43/1084	205/18670	1.28e-13	8.6e-12	6.22e-12	HAVCR2/CCR5/LILRB2/CD86/PDCD1LG2/HCK/PTPN22/LILRB1/CD80/CXCL9/CD14/CCL5/LY86/CXCL10/IRF8/LILRA2/CCL3/LY96/NLRP3/CXCL13/MRC1/CD180/CXCL11/TNIP3/ICAM1/PDE4B/AXL/CCL2/SIRPA/IL10/CD274/CEBPE/VIM/TNFSF4/IL6/SPON2/NOD2/CXCL2/PLSCR4/CXCL3/CSF3/CXCL5/SERPINE1	43
GO:0070374	BP	positive regulation of ERK1 and ERK2 cascade	44/1084	215/18670	1.66e-13	1.1e-11	7.97e-12	HAVCR2/SLAMF1/PTPRC/CCL4/PTPN22/CCL5/CSF1R/SCIMP/GPR183/CCL3/C5AR1/TREM2/GLIPR2/CCL8/CCL18/ICAM1/CCL4L1/FPR2/C5AR2/CCR1/CCL13/CCL2/CCL23/CHI3L1/MARCO/CCL7/P2RY6/APOE/RASGRP1/TNFAIP8L3/CCL3L3/CCL21/GAS6/NTRK1/NOD2/CCL24/CCL26/CCL11/PDGFC/PLA2G5/HTR2A/ERBB4	44
GO:0032609	BP	interferon-gamma production	31/1084	113/18670	1.8e-13	1.18e-11	8.54e-12	CD3E/CD2/SASH3/IL12RB1/HAVCR2/SLAMF6/TLR8/PDCD1LG2/HLA-DPB1/ITK/PTPN22/LILRB1/CD14/HLA-DPA1/LTA/IRF8/CD226/PDE4B/EOMES/CLEC7A/AXL/SIRPA/IL10/CD274/SLC11A1/TNFSF4/RASGRP1/GAS6/IL12RB2/INHBA/GATA3	31
GO:0010324	BP	membrane invagination	34/1084	135/18670	1.88e-13	1.22e-11	8.8e-12	AIF1/ITGB2/BIN2/FCER1G/NCKAP1L/FCGR1A/CD300A/ITGAM/TREM2/TRDC/MSR1/IGHG3/IGHV3-21/IGHG1/IGHM/IGLC3/IGKC/IGHV3-33/IGHV3-30/IGHV4-34/IGHV3-23/MARCO/IGHV4-39/C3/IGHV1-69-2/IGHV4-59/IGHV4-31/IGHV1-18/RAB31/IGHV1-69/IGHG4/PPARG/SPIRE2/ALOX15	34
GO:0070371	BP	ERK1 and ERK2 cascade	55/1084	317/18670	2.28e-13	1.45e-11	1.05e-11	HAVCR2/SLAMF1/PTPRC/CCL4/PTPN22/CCL5/CSF1R/SCIMP/GPR183/CCL3/GBP1/C5AR1/TREM2/GLIPR2/CCL8/CCL18/ICAM1/CCL4L1/FPR2/C5AR2/CCR1/CCL13/CCL2/CCL23/SIRPA/CHI3L1/MARCO/CCL7/P2RY6/APOE/RASGRP1/TNFAIP8L3/CCL3L3/CCL21/GAS6/NTRK1/FN1/NOD2/EMILIN1/CCL24/CCL26/SEMA6A/	55
GO:0032944	BP	regulation of mononuclear cell proliferation	43/1084	209/18670	2.59e-13	1.63e-11	1.18e-11	CD3E/SASH3/IL12RB1/AIF1/HAVCR2/LST1/LILRB2/MNDA/TYROBP/TNFSF13B/NCKAP1L/BTK/PTPRC/CTLA4/CD86/PDCD1LG2/HLA-DPB1/IL2RA/PTPN22/LILRB1/CD80/HLA-DMB/CD300A/CCL5/HLA-DPA1/GPR183/VSIG4/CD209/CSF1/CD38/IDO1/IL10/CD274/CD70/TNFSF4/IL6/CLEC4G/SPTA1/IGF1/FOXJ1/SHH/P	43
GO:0051604	BP	protein maturation	63/1084	397/18670	2.73e-13	1.7e-11	1.23e-11	C1QA/C1QB/C1QC/C3AR1/CST7/SRGN/VSIG4/C1R/C1S/C5AR1/SERPING1/P2RX7/C5AR2/IGHG3/IGHG1/IGLC3/IGKV4-1/IGKC/IGHV3-33/IGHV3-30/IGHV4-34/IGKV1-5/IGLV2-14/IGHV3-23/IGLV3-19/IGKV3-20/IGLV3-25/IGLV6-57/IGLV2-23/IGHV4-39/CFB/C3/IGKV3-15/IGLV1-44/IGLV3-21/IGHV4-59/IG	63
GO:0071706	BP	tumor necrosis factor superfamily cytokine production	38/1084	168/18670	2.85e-13	1.75e-11	1.27e-11	CD2/SASH3/HAVCR2/CYBB/TYROBP/FCER1G/SLAMF1/PTPRC/CD86/PTPN22/LILRB1/CD14/CLEC4A/CD33/IFNG/LILRA5/LILRA2/CCL3/LY96/TREM2/TLR1/C5AR2/TNFRSF8/TMEM106A/CLEC7A/AXL/SIRPA/IL10/CD274/RASGRP1/LRRK2/SPON2/GAS6/NOD2/TWIST1/IGF1/POMC/ADIPOQ	38
GO:0032649	BP	regulation of interferon-gamma production	29/1084	101/18670	3.02e-13	1.84e-11	1.33e-11	CD3E/CD2/SASH3/IL12RB1/HAVCR2/SLAMF6/TLR8/PDCD1LG2/HLA-DPB1/PTPN22/LILRB1/CD14/HLA-DPA1/LTA/IRF8/CD226/PDE4B/CLEC7A/AXL/SIRPA/IL10/CD274/SLC11A1/TNFSF4/RASGRP1/GAS6/IL12RB2/INHBA/GATA3	29
GO:0032943	BP	mononuclear cell proliferation	50/1084	274/18670	3.95e-13	2.37e-11	1.72e-11	CD3E/SASH3/IL12RB1/AIF1/HAVCR2/LST1/LILRB2/MNDA/TYROBP/TNFSF13B/NCKAP1L/BTK/PTPRC/CTLA4/CD86/PDCD1LG2/HLA-DPB1/DOCK2/IL2RA/PTPN22/LILRB1/CD80/HLA-DMB/CD300A/CCL5/HLA-DPA1/GPR183/VSIG4/IL7R/CD209/CD180/CSF1/CD38/IDO1/TNFSF14/P2RX7/IL10/CD274/CD70/SLC11A1/M	50
GO:0051250	BP	negative regulation of lymphocyte activation	35/1084	146/18670	4.03e-13	2.39e-11	1.73e-11	HAVCR2/LST1/LILRB2/SLA2/TNFAIP8L2/MNDA/TYROBP/BTK/CTLA4/CD86/PDCD1LG2/IL2RA/SAMSN1/PTPN22/LILRB1/CD80/TBX21/FGL2/CD300A/LAG3/TIGIT/VSIG4/RUNX3/IDO1/AXL/IL10/CD274/TNFSF4/CLEC4G/INHBA/FOXJ1/DTX1/SHH/SFRP1/PLA2G2F	35
GO:0002433	BP	immune response-regulating cell surface receptor signaling pathway involved in phagocytosis	34/1084	139/18670	4.68e-13	2.72e-11	1.97e-11	MYO1G/NCKAP1L/WAS/PTPRC/HCK/FCGR1A/FCGR3A/FCGR2A/WIPF1/IGHG3/IGHG1/IGLC3/IGKV4-1/IGKC/IGHV3-33/IGHV3-30/IGHV4-34/IGKV1-5/IGLV2-14/IGHV3-23/IGLV3-19/IGKV3-20/IGLV3-25/IGLV6-57/IGLV2-23/IGHV4-39/IGKV3-15/IGLV1-44/IGLV3-21/IGHV4-59/IGLV1-47/IGHV1-69/IGKV1-17	34
GO:0038096	BP	Fc-gamma receptor signaling pathway involved in phagocytosis	34/1084	139/18670	4.68e-13	2.72e-11	1.97e-11	MYO1G/NCKAP1L/WAS/PTPRC/HCK/FCGR1A/FCGR3A/FCGR2A/WIPF1/IGHG3/IGHG1/IGLC3/IGKV4-1/IGKC/IGHV3-33/IGHV3-30/IGHV4-34/IGKV1-5/IGLV2-14/IGHV3-23/IGLV3-19/IGKV3-20/IGLV3-25/IGLV6-57/IGLV2-23/IGHV4-39/IGKV3-15/IGLV1-44/IGLV3-21/IGHV4-59/IGLV1-47/IGHV1-69/IGKV1-17	34
GO:1903555	BP	regulation of tumor necrosis factor superfamily cytokine production	37/1084	163/18670	5.22e-13	2.99e-11	2.17e-11	CD2/SASH3/HAVCR2/CYBB/TYROBP/FCER1G/SLAMF1/PTPRC/CD86/PTPN22/LILRB1/CD14/CLEC4A/CD33/IFNG/LILRA5/LILRA2/CCL3/LY96/TREM2/TLR1/C5AR2/TNFRSF8/CLEC7A/AXL/SIRPA/IL10/CD274/RASGRP1/LRRK2/SPON2/GAS6/NOD2/TWIST1/IGF1/POMC/ADIPOQ	37
GO:0042119	BP	neutrophil activation	72/1084	498/18670	6.13e-13	3.48e-11	2.52e-11	ARHGAP9/CD53/LILRB2/ITGB2/CYBB/MNDA/BIN2/TYROBP/FCER1G/NCKAP1L/LAIR1/PTPRC/C3AR1/DOCK2/NFAM1/HK3/CD14/FGL2/CD300A/CCL5/SIGLEC9/CD33/FCGR2A/OSCAR/LILRB3/ITGAX/ITGAM/LILRA2/FPR1/LYZ/GPR84/C5AR1/CLEC4D/SERPINA1/RNASE2/FPR2/CLEC5A/GLIPR1/SIRPA/TNFAIP6/CHI3L1/	72
GO:0002283	BP	neutrophil activation involved in immune response	71/1084	488/18670	6.55e-13	3.68e-11	2.66e-11	ARHGAP9/CD53/LILRB2/ITGB2/CYBB/MNDA/BIN2/TYROBP/FCER1G/NCKAP1L/LAIR1/PTPRC/C3AR1/DOCK2/NFAM1/HK3/CD14/FGL2/CD300A/SIGLEC9/CD33/FCGR2A/OSCAR/LILRB3/ITGAX/ITGAM/LILRA2/FPR1/LYZ/GPR84/C5AR1/CLEC4D/SERPINA1/RNASE2/FPR2/CLEC5A/GLIPR1/SIRPA/TNFAIP6/CHI3L1/MMP9/	71
GO:0050670	BP	regulation of lymphocyte proliferation	42/1084	208/18670	9.5e-13	5.28e-11	3.82e-11	CD3E/SASH3/IL12RB1/AIF1/HAVCR2/LST1/LILRB2/MNDA/TYROBP/TNFSF13B/NCKAP1L/BTK/PTPRC/CTLA4/CD86/PDCD1LG2/HLA-DPB1/IL2RA/PTPN22/LILRB1/CD80/HLA-DMB/CD300A/CCL5/HLA-DPA1/GPR183/VSIG4/CD209/CD38/IDO1/IL10/CD274/CD70/TNFSF4/IL6/CLEC4G/SPTA1/IGF1/FOXJ1/SHH/PLA2G2	42
GO:0046651	BP	lymphocyte proliferation	49/1084	272/18670	1.12e-12	6.15e-11	4.45e-11	CD3E/SASH3/IL12RB1/AIF1/HAVCR2/LST1/LILRB2/MNDA/TYROBP/TNFSF13B/NCKAP1L/BTK/PTPRC/CTLA4/CD86/PDCD1LG2/HLA-DPB1/DOCK2/IL2RA/PTPN22/LILRB1/CD80/HLA-DMB/CD300A/CCL5/HLA-DPA1/GPR183/VSIG4/IL7R/CD209/CD180/CD38/IDO1/TNFSF14/P2RX7/IL10/CD274/CD70/SLC11A1/MSN/TN	49
GO:0042098	BP	T cell proliferation	39/1084	184/18670	1.25e-12	6.8e-11	4.92e-11	CD3E/SASH3/IL12RB1/AIF1/HAVCR2/LILRB2/TNFSF13B/NCKAP1L/PTPRC/CTLA4/CD86/PDCD1LG2/HLA-DPB1/DOCK2/IL2RA/LILRB1/CD80/HLA-DMB/CCL5/HLA-DPA1/VSIG4/CD209/IDO1/TNFSF14/P2RX7/IL10/CD274/CD70/SLC11A1/MSN/TNFSF4/IL6/CLEC4G/SPTA1/IGF1/FOXJ1/SHH/PLA2G2F/TNFSF9	39
GO:0002446	BP	neutrophil mediated immunity	71/1084	499/18670	1.95e-12	1.05e-10	7.59e-11	ARHGAP9/CD53/LILRB2/ITGB2/CYBB/MNDA/BIN2/TYROBP/FCER1G/NCKAP1L/LAIR1/PTPRC/C3AR1/DOCK2/NFAM1/HK3/CD14/FGL2/CD300A/SIGLEC9/CD33/FCGR2A/OSCAR/LILRB3/ITGAX/ITGAM/FPR1/LYZ/GPR84/C5AR1/CLEC4D/SERPINA1/RNASE2/FPR2/CLEC5A/GLIPR1/SIRPA/TNFAIP6/CHI3L1/MMP9/SLC11A1	71
GO:0032640	BP	tumor necrosis factor production	36/1084	163/18670	2.55e-12	1.36e-10	9.85e-11	CD2/SASH3/HAVCR2/CYBB/TYROBP/FCER1G/SLAMF1/PTPRC/PTPN22/LILRB1/CD14/CLEC4A/CD33/IFNG/LILRA5/LILRA2/CCL3/LY96/TREM2/TLR1/C5AR2/TNFRSF8/TMEM106A/CLEC7A/AXL/SIRPA/IL10/RASGRP1/LRRK2/SPON2/GAS6/NOD2/TWIST1/IGF1/POMC/ADIPOQ	36
GO:0042113	BP	B cell activation	52/1084	310/18670	3.97e-12	2.09e-10	1.52e-10	SASH3/SLA2/SLAMF8/MNDA/TYROBP/TNFSF13B/NCKAP1L/BTK/PTPRC/CTLA4/SAMSN1/NFAM1/LAT2/TBX21/CD300A/GPR183/IL7R/DOCK10/CD180/CD38/TRDC/PIK3CD/IGHG3/IGHV3-21/IGHG1/IGHM/IGLC3/IL10/IGKC/IGHV3-33/IGHV3-30/CD70/IGHV4-34/IGHV3-23/IGHV4-39/IGHV1-69-2/TNFSF4/ITGA4/IGH	52
GO:0043312	BP	neutrophil degranulation	69/1084	485/18670	4.06e-12	2.12e-10	1.53e-10	ARHGAP9/CD53/LILRB2/ITGB2/CYBB/MNDA/BIN2/TYROBP/FCER1G/NCKAP1L/LAIR1/PTPRC/C3AR1/DOCK2/NFAM1/HK3/CD14/FGL2/CD300A/SIGLEC9/CD33/FCGR2A/OSCAR/LILRB3/ITGAX/ITGAM/FPR1/LYZ/GPR84/C5AR1/CLEC4D/SERPINA1/RNASE2/FPR2/CLEC5A/GLIPR1/SIRPA/TNFAIP6/CHI3L1/MMP9/SLC11A1	69
GO:0032680	BP	regulation of tumor necrosis factor production	35/1084	160/18670	6.88e-12	3.56e-10	2.57e-10	CD2/SASH3/HAVCR2/CYBB/TYROBP/FCER1G/SLAMF1/PTPRC/PTPN22/LILRB1/CD14/CLEC4A/CD33/IFNG/LILRA5/LILRA2/CCL3/LY96/TREM2/TLR1/C5AR2/TNFRSF8/CLEC7A/AXL/SIRPA/IL10/RASGRP1/LRRK2/SPON2/GAS6/NOD2/TWIST1/IGF1/POMC/ADIPOQ	35
GO:0002688	BP	regulation of leukocyte chemotaxis	29/1084	114/18670	8.55e-12	4.37e-10	3.17e-10	AIF1/SLAMF8/NCKAP1L/C3AR1/CCL4/CMKLR1/CCL5/CXCL10/CCL3/CXCL13/CSF1/C5AR1/FPR2/TNFSF14/MPP1/C5AR2/PLA2G7/CCR1/CCL2/CCL7/IL6/CCL21/GREM1/GAS6/CXCL12/MST1L/SLIT2/SERPINE1/PADI2	29
GO:0050663	BP	cytokine secretion	44/1084	240/18670	8.71e-12	4.41e-10	3.19e-10	LCP2/CD2/AIF1/HAVCR2/GBP5/TLR8/PTPN22/CLEC4E/LILRB1/CD14/SRGN/CSF1R/CRTAM/IFNG/LILRA5/LILRA2/CCL3/NLRP3/GBP1/TLR1/P2RX7/C5AR2/CLEC5A/TMEM106A/OSM/IL10/CD274/CHI3L1/MCOLN2/TLR6/RASGRP1/SAA1/POSTN/LRRK2/GAS6/FN1/NOD2/IL1R2/SSC5D/TWIST1/MMP12/HDAC9/PAEP/GATA	44
GO:0038093	BP	Fc receptor signaling pathway	44/1084	241/18670	1.01e-11	5.05e-10	3.66e-10	LCP2/MYO1G/FCER1G/NCKAP1L/WAS/BTK/PTPRC/HCK/ITK/CLEC4E/LAT2/FCGR1A/FCGR3A/FCGR2A/FCGR1B/PSMB9/WIPF1/CLEC4D/IGHG3/IGHG1/IGLC3/IGKV4-1/IGKC/IGHV3-33/IGHV3-30/IGHV4-34/IGKV1-5/IGLV2-14/IGHV3-23/IGLV3-19/IGKV3-20/IGLV3-25/IGLV6-57/IGLV2-23/IGHV4-39/IGKV3-15/I	44
GO:0045580	BP	regulation of T cell differentiation	32/1084	139/18670	1.3e-11	6.47e-10	4.69e-10	CD2/SASH3/IL12RB1/LILRB2/NCKAP1L/LILRB4/PTPRC/CTLA4/CD86/IL2RA/CD80/TBX21/FGL2/LAG3/IL7R/IFNG/NLRP3/PIK3R6/ZNF683/RUNX3/VNN1/TNFSF4/CR1/RASGRP1/TNFRSF18/FOXJ1/GLI2/DTX1/GATA3/CYP26B1/SHH/TNFSF9	32
GO:0042129	BP	regulation of T cell proliferation	34/1084	156/18670	1.53e-11	7.53e-10	5.45e-10	CD3E/SASH3/IL12RB1/AIF1/HAVCR2/LILRB2/TNFSF13B/NCKAP1L/PTPRC/CTLA4/CD86/PDCD1LG2/HLA-DPB1/IL2RA/LILRB1/CD80/HLA-DMB/CCL5/HLA-DPA1/VSIG4/CD209/IDO1/IL10/CD274/CD70/TNFSF4/IL6/CLEC4G/SPTA1/IGF1/FOXJ1/SHH/PLA2G2F/TNFSF9	34
GO:0042102	BP	positive regulation of T cell proliferation	26/1084	95/18670	1.7e-11	8.21e-10	5.95e-10	CD3E/SASH3/IL12RB1/AIF1/HAVCR2/LILRB2/TNFSF13B/NCKAP1L/PTPRC/CD86/PDCD1LG2/HLA-DPB1/IL2RA/CD80/HLA-DMB/CCL5/HLA-DPA1/CD209/CD274/CD70/TNFSF4/IL6/SPTA1/IGF1/SHH/TNFSF9	26
GO:0042116	BP	macrophage activation	26/1084	95/18670	1.7e-11	8.21e-10	5.95e-10	AIF1/C1QA/HAVCR2/ITGB2/TYROBP/TLR8/PTPRC/CST7/VSIG4/IFNG/ITGAM/CCL3/C5AR1/TREM2/FPR2/TLR1/TMEM106A/IL10/SLC11A1/SPHK1/TLR6/IL6/LRRK2/SUCNR1/IL31RA/PLA2G10	26
GO:0032103	BP	positive regulation of response to external stimulus	52/1084	323/18670	1.96e-11	9.39e-10	6.8e-10	AIF1/HAVCR2/FCER1G/NCKAP1L/GBP5/BTK/C3AR1/CCL4/CMKLR1/CCL5/LTA/LY86/CXCL10/LILRA5/CCL3/LY96/CXCL13/CD180/CSF1/C5AR1/TREM2/CCL18/IDO1/FPR2/TNFSF14/PLA2G7/CCR1/CLEC7A/OSM/TGM2/CCL7/C3/TNFSF4/TLR6/IL6/OSMR/LRRK2/CCL3L3/SUCNR1/CCL21/GAS6/NOD2/CCL24/CCL26/F3/C	52
GO:0002703	BP	regulation of leukocyte mediated immunity	39/1084	201/18670	2.23e-11	1.06e-09	7.67e-10	SASH3/IL12RB1/HAVCR2/ITGB2/SLAMF6/SH2D1A/FCER1G/WAS/BTK/PTPRC/LILRB1/CD84/TBX21/CD300A/LAG3/CRTAM/LTA/IL7R/CD226/ITGAM/NLRP3/PIK3R6/KIR2DL4/P2RX7/NCR1/IL10/C3/TNFSF4/CR1/RASGRP1/IL6/RSAD2/SERPINB9/NOD2/CLEC4G/DNASE1L3/FOXJ1/GATA3/CD177	39
GO:1902107	BP	positive regulation of leukocyte differentiation	32/1084	144/18670	3.53e-11	1.66e-09	1.2e-09	SASH3/IL12RB1/LILRB2/EVI2B/TYROBP/NCKAP1L/LILRB4/BTK/PTPRC/CD86/IL2RA/CD80/IL7R/IFNG/NLRP3/PIK3R6/CSF1/RUNX3/TREM2/CCR1/AXL/VNN1/TNFSF4/DCSTAMP/RASGRP1/ROR2/GAS6/TOX/GLI2/GATA3/SHH/TNFSF9	32
GO:0002573	BP	myeloid leukocyte differentiation	39/1084	204/18670	3.58e-11	1.67e-09	1.21e-09	SPI1/EVI2B/TYROBP/FCER1G/C1QC/LILRB4/LILRB1/CSF1R/GPR183/OSCAR/LILRB3/IFNG/CCL3/CSF1/UBD/TREM2/BATF2/PIK3CD/BATF3/CCR1/MMP9/CEBPE/FAM20C/DCSTAMP/ROR2/MAFB/FBN1/INHBA/IL31RA/CD109/CSF3/PPARG/TMEM178A/FSTL3/DHRS2/GATA3/MT1G/SFRP1/ADIPOQ	39
GO:0050764	BP	regulation of phagocytosis	26/1084	98/18670	3.67e-11	1.69e-09	1.22e-09	IL2RG/FCER1G/NCKAP1L/PTPRC/HCK/DOCK2/CD300LF/CD300A/IL2RB/IFNG/TREM2/IL15RA/FPR2/CLEC7A/CCL2/SIRPA/SLC11A1/C3/SPHK1/RAB31/C4B/GAS6/PPARG/PTX3/ALOX15/ADIPOQ	26
GO:0050853	BP	B cell receptor signaling pathway	30/1084	129/18670	4.33e-11	1.98e-09	1.43e-09	MNDA/NCKAP1L/BTK/PTPRC/CTLA4/ITK/NFAM1/PTPN22/LAT2/CD300A/CD38/TRDC/PIK3CD/IGHG3/IGHV3-21/IGHG1/IGHM/IGLC3/IGKC/IGHV3-33/IGHV3-30/IGHV4-34/IGHV3-23/IGHV4-39/IGHV1-69-2/IGHV4-59/IGHV4-31/IGHV1-18/IGHV1-69/IGHG4	30
GO:0070664	BP	negative regulation of leukocyte proliferation	23/1084	78/18670	4.72e-11	2.14e-09	1.55e-09	HAVCR2/LST1/LILRB2/MNDA/TYROBP/BTK/CTLA4/CD86/PDCD1LG2/IL2RA/LILRB1/CD80/CD300A/VSIG4/CCL8/IDO1/IL10/CD274/GREM1/CLEC4G/FOXJ1/SHH/PLA2G2F	23
GO:0061448	BP	connective tissue development	46/1084	273/18670	5.97e-11	2.68e-09	1.94e-09	CSF1/RUNX3/ANXA6/CHI3L1/PRRX1/COL6A2/CHST11/CTSK/TGFBI/EFEMP1/SULF1/ROR2/COL6A1/GREM1/SFRP2/SULF2/COL6A3/ADAMTS12/LOX/MAF/SNAI1/COL5A1/COL1A1/LUM/CHRDL2/PKDCC/ECM1/TRPS1/WNT5B/GLI2/COL12A1/BMP3/FOXA1/COL11A1/GDF7/SHOX2/COMP/HMGA2/HOXB3/SERPINB7/WT1/FOXD1/	46
GO:0045621	BP	positive regulation of lymphocyte differentiation	25/1084	94/18670	8.22e-11	3.66e-09	2.65e-09	SASH3/IL12RB1/LILRB2/NCKAP1L/LILRB4/BTK/PTPRC/CD86/IL2RA/CD80/IL7R/IFNG/NLRP3/PIK3R6/RUNX3/AXL/VNN1/TNFSF4/RASGRP1/GAS6/TOX/GLI2/GATA3/SHH/TNFSF9	25
GO:0050707	BP	regulation of cytokine secretion	39/1084	210/18670	8.91e-11	3.93e-09	2.85e-09	CD2/AIF1/HAVCR2/TLR8/PTPN22/CLEC4E/LILRB1/CD14/SRGN/CSF1R/CRTAM/IFNG/LILRA5/LILRA2/CCL3/NLRP3/GBP1/TLR1/P2RX7/C5AR2/CLEC5A/OSM/IL10/CD274/TLR6/RASGRP1/SAA1/POSTN/LRRK2/GAS6/FN1/NOD2/IL1R2/SSC5D/TWIST1/MMP12/HDAC9/PAEP/GATA3	39
GO:0050851	BP	antigen receptor-mediated signaling pathway	50/1084	316/18670	9.07e-11	3.95e-09	2.86e-09	CD3E/LCP2/TRAC/SLA2/MNDA/NCKAP1L/WAS/LILRB4/BTK/PTPRC/CTLA4/HLA-DPB1/ITK/NFAM1/PTPN22/LAT2/HLA-DQA1/CD300A/HLA-DRA/HLA-DPA1/HLA-DRB1/THEMIS/PSMB9/HLA-DQB1/CD226/HLA-DRB5/GBP1/CD38/THEMIS2/TRDC/PIK3CD/PDE4B/IGHG3/IGHV3-21/IGHG1/IGHM/IGLC3/IGKC/IGHV3-33/IGH	50
GO:0002706	BP	regulation of lymphocyte mediated immunity	32/1084	149/18670	9.09e-11	3.95e-09	2.86e-09	SASH3/IL12RB1/HAVCR2/SLAMF6/SH2D1A/FCER1G/WAS/BTK/PTPRC/LILRB1/TBX21/LAG3/CRTAM/LTA/IL7R/CD226/NLRP3/PIK3R6/KIR2DL4/P2RX7/NCR1/IL10/C3/TNFSF4/CR1/RASGRP1/IL6/RSAD2/SERPINB9/CLEC4G/FOXJ1/GATA3	32
GO:1903706	BP	regulation of hemopoiesis	65/1084	475/18670	9.49e-11	4.09e-09	2.96e-09	CD2/SASH3/IL12RB1/SPI1/LILRB2/EVI2B/SLAMF8/TYROBP/NCKAP1L/C1QC/LILRB4/BTK/PTPRC/CTLA4/CD86/IL2RA/NFAM1/LILRB1/CD80/TBX21/FGL2/LAG3/LILRB3/PSMB9/IL7R/IFNG/CCL3/NLRP3/PIK3R6/ZNF683/CSF1/RUNX3/TREM2/TMEM176B/CCR1/AXL/OSM/TMEM176A/VNN1/TNFSF4/DCSTAMP/CR1/RASG	65
GO:0007162	BP	negative regulation of cell adhesion	47/1084	289/18670	1.29e-10	5.5e-09	3.99e-09	HAVCR2/LILRB2/TNFAIP8L2/PTPRC/CTLA4/CD86/PDCD1LG2/IL2RA/PTPN22/LILRB1/CD80/TBX21/FGL2/CD300A/LAG3/TIGIT/VSIG4/GBP1/RUNX3/ADAMDEC1/IDO1/IL10/CD274/TNFSF4/TGFBI/POSTN/TNC/CCL21/CLEC4G/LGALS1/C1QTNF1/SEMA6A/COL1A1/CXCL12/MYADM/MMP12/SERPINE2/ERBB3/FOXJ1/PLXN	47
GO:0042742	BP	defense response to bacterium	51/1084	330/18670	1.4e-10	5.94e-09	4.3e-09	HAVCR2/SLAMF8/FCER1G/RNASE6/MPEG1/CLEC4E/LTA/IRF8/NLRP3/GNLY/CXCL13/LYZ/C5AR1/TREM2/CLEC4D/TRDC/FPR2/STAB1/P2RX7/IGHG3/IGHV3-21/IGHG1/IGHM/IGLC3/IL10/IGKC/IGHV3-33/IGHV3-30/IGHV4-34/CEBPE/IGHV3-23/IGKV3-20/SLC11A1/IGHV4-39/IGHV1-69-2/TLR6/IGHV4-59/IGHV4-3	51
GO:0018108	BP	peptidyl-tyrosine phosphorylation	54/1084	363/18670	1.74e-10	7.29e-09	5.28e-09	CD3E/SLA/ITGB2/NCF1/BTK/PTPRC/HCK/ITK/SAMSN1/CD80/FCGR1A/CD300A/CCL5/CSF1R/IFNG/LILRA5/TREM2/ICAM1/AXL/OSM/MATK/IL6/EFEMP1/IL22RA2/ROR2/SRCIN1/ITGA5/GREM1/TNFRSF18/SFRP2/GAS6/NTRK1/IL12RB2/IL31RA/FGF7/PDGFC/CAV1/CSF3/PKDCC/IGF1/ERBB3/HTR2A/SRMS/ADORA1/NRG	54
GO:0008037	BP	cell recognition	39/1084	215/18670	1.85e-10	7.7e-09	5.57e-09	HAVCR2/DOCK2/PRF1/CRTAM/CD226/CD209/TRDC/FOLR2/NEXN/IGHG3/IGHV3-21/IGHG1/CLEC7A/IGHM/IGLC3/IGKC/IGHV3-33/IGHV3-30/IGHV4-34/IGHV3-23/IGHV4-39/IGHV1-69-2/MSN/IGHV4-59/IGHV4-31/IGHV1-18/IGHV1-69/IGHG4/CCL21/COLEC12/PALLD/VCAN/PAEP/SEMA3A/NCAM2/CRTAC1/ASTL/VS	39
GO:0072677	BP	eosinophil migration	13/1084	25/18670	2.15e-10	8.88e-09	6.43e-09	CCL4/CD300A/CCL5/CCL3/CCL8/CCL4L1/CCL13/CCL2/CCL23/CCL7/CCL24/CCL26/CCL11	13
GO:0050766	BP	positive regulation of phagocytosis	21/1084	70/18670	2.29e-10	9.38e-09	6.79e-09	IL2RG/FCER1G/NCKAP1L/PTPRC/DOCK2/CD300LF/IL2RB/IFNG/TREM2/IL15RA/FPR2/CLEC7A/CCL2/SIRPA/SLC11A1/C3/RAB31/C4B/GAS6/PPARG/PTX3	21
GO:0018212	BP	peptidyl-tyrosine modification	54/1084	366/18670	2.37e-10	9.64e-09	6.98e-09	CD3E/SLA/ITGB2/NCF1/BTK/PTPRC/HCK/ITK/SAMSN1/CD80/FCGR1A/CD300A/CCL5/CSF1R/IFNG/LILRA5/TREM2/ICAM1/AXL/OSM/MATK/IL6/EFEMP1/IL22RA2/ROR2/SRCIN1/ITGA5/GREM1/TNFRSF18/SFRP2/GAS6/NTRK1/IL12RB2/IL31RA/FGF7/PDGFC/CAV1/CSF3/PKDCC/IGF1/ERBB3/HTR2A/SRMS/ADORA1/NRG	54
GO:0048245	BP	eosinophil chemotaxis	12/1084	21/18670	2.5e-10	1.01e-08	7.29e-09	CCL4/CCL5/CCL3/CCL8/CCL4L1/CCL13/CCL2/CCL23/CCL7/CCL24/CCL26/CCL11	12
GO:0006898	BP	receptor-mediated endocytosis	49/1084	316/18670	2.87e-10	1.15e-08	8.33e-09	ITGB2/FCER1G/LILRB1/FCGR1A/CD14/FCGR1B/CD163/ITGAM/MRC1/MSR1/FPR2/STAB1/FOLR2/IGLC3/IGKV4-1/IGKC/IGHV3-33/IGHV3-30/IGHV4-34/IGKV1-5/IGLV2-14/IGHV3-23/IGLV3-19/IGKV3-20/IGLV3-25/IGLV6-57/IGLV2-23/MARCO/IGHV4-39/C3/IGKV3-15/IGLV1-44/IGLV3-21/ITGA4/APOE/IGHV	49
GO:0051216	BP	cartilage development	38/1084	209/18670	2.94e-10	1.17e-08	8.47e-09	RUNX3/ANXA6/CHI3L1/PRRX1/COL6A2/CHST11/CTSK/TGFBI/EFEMP1/SULF1/ROR2/COL6A1/GREM1/SFRP2/SULF2/COL6A3/ADAMTS12/MAF/SNAI1/COL1A1/LUM/CHRDL2/PKDCC/ECM1/TRPS1/WNT5B/GLI2/COL12A1/BMP3/COL11A1/SHOX2/COMP/HMGA2/HOXB3/FGFR3/BMP5/PTHLH/BMP7	38
GO:0032612	BP	interleukin-1 production	27/1084	115/18670	3.21e-10	1.26e-08	9.11e-09	HAVCR2/MNDA/TYROBP/GBP5/TLR8/PYHIN1/CD33/IFNG/LILRA5/LILRA2/CCL3/NLRP3/TREM2/MEFV/P2RX7/TMEM106A/CLEC7A/SIRPA/IL10/SPHK1/TLR6/SAA1/SUCNR1/GAS6/NOD2/IL1R2/IGF1	27
GO:0032946	BP	positive regulation of mononuclear cell proliferation	29/1084	131/18670	3.21e-10	1.26e-08	9.11e-09	CD3E/SASH3/IL12RB1/AIF1/HAVCR2/LILRB2/TNFSF13B/NCKAP1L/PTPRC/CD86/PDCD1LG2/HLA-DPB1/IL2RA/CD80/HLA-DMB/CCL5/HLA-DPA1/GPR183/CD209/CSF1/CD38/CD274/CD70/TNFSF4/IL6/SPTA1/IGF1/SHH/TNFSF9	29
GO:0032729	BP	positive regulation of interferon-gamma production	20/1084	65/18670	3.7e-10	1.43e-08	1.03e-08	CD3E/CD2/SASH3/IL12RB1/HAVCR2/SLAMF6/TLR8/HLA-DPB1/PTPN22/CD14/HLA-DPA1/LTA/IRF8/CD226/PDE4B/CLEC7A/SLC11A1/TNFSF4/RASGRP1/IL12RB2	20
GO:0072678	BP	T cell migration	20/1084	65/18670	3.7e-10	1.43e-08	1.03e-08	MYO1G/AIF1/CXCR3/CCL5/GPR183/CXCL10/CCL3/CXCL13/CXCL11/ICAM1/PIK3CD/TNFSF14/CCL2/MSN/ITGA4/CCL21/CCL26/CXCL12/ECM1/C10orf99	20
GO:0006968	BP	cellular defense response	18/1084	53/18670	4.55e-10	1.74e-08	1.26e-08	CCR5/LILRB2/SH2D1A/MNDA/TYROBP/NCF1/ITK/PRF1/CXCL9/NCF2/CD300C/LY96/GNLY/C5AR1/KIR2DL4/CLEC5A/NCR1/KLRC2	18
GO:0050708	BP	regulation of protein secretion	63/1084	472/18670	5.21e-10	1.98e-08	1.43e-08	CD2/AIF1/HAVCR2/TLR8/PTPN22/CLEC4E/LILRB1/CD14/SRGN/CCL5/CSF1R/CRTAM/CD33/IFNG/LILRA5/LILRA2/CCL3/NLRP3/GBP1/CD38/TREM2/TLR1/P2RX7/C5AR2/CLEC5A/OSM/IL10/CD274/TNFSF4/TLR6/APOE/RASGRP1/SAA1/IL6/RSAD2/POSTN/SRCIN1/LRRK2/TGFB3/GAS6/FN1/NOD2/DPP4/ANXA5/CACNA1	63
GO:0032945	BP	negative regulation of mononuclear cell proliferation	21/1084	73/18670	5.45e-10	2.04e-08	1.48e-08	HAVCR2/LST1/LILRB2/MNDA/TYROBP/BTK/CTLA4/CD86/PDCD1LG2/IL2RA/LILRB1/CD80/CD300A/VSIG4/IDO1/IL10/CD274/CLEC4G/FOXJ1/SHH/PLA2G2F	21
GO:0050672	BP	negative regulation of lymphocyte proliferation	21/1084	73/18670	5.45e-10	2.04e-08	1.48e-08	HAVCR2/LST1/LILRB2/MNDA/TYROBP/BTK/CTLA4/CD86/PDCD1LG2/IL2RA/LILRB1/CD80/CD300A/VSIG4/IDO1/IL10/CD274/CLEC4G/FOXJ1/SHH/PLA2G2F	21
GO:0045088	BP	regulation of innate immune response	61/1084	452/18670	6.35e-10	2.36e-08	1.71e-08	HAVCR2/ITGB2/SLAMF6/SLAMF8/SH2D1A/MNDA/FCER1G/GBP5/TLR8/BTK/HCK/PYHIN1/PTPN22/CLEC4E/LILRB1/CD300LF/CD14/CD300A/LAG3/CCL5/CLEC4A/CRTAM/VSIG4/ZBP1/PIK3AP1/PSMB9/IFNG/CD226/ITGAM/LILRA2/LY96/CD209/PIK3R6/TREM2/CLEC4D/SERPING1/TNIP3/FPR2/TLR1/KIR2DL4/CLEC7A/	61
GO:0001774	BP	microglial cell activation	17/1084	48/18670	6.55e-10	2.4e-08	1.74e-08	AIF1/C1QA/ITGB2/TYROBP/TLR8/PTPRC/CST7/IFNG/ITGAM/CCL3/C5AR1/TREM2/FPR2/SPHK1/TLR6/IL6/LRRK2	17
GO:0002269	BP	leukocyte activation involved in inflammatory response	17/1084	48/18670	6.55e-10	2.4e-08	1.74e-08	AIF1/C1QA/ITGB2/TYROBP/TLR8/PTPRC/CST7/IFNG/ITGAM/CCL3/C5AR1/TREM2/FPR2/SPHK1/TLR6/IL6/LRRK2	17
GO:0002791	BP	regulation of peptide secretion	65/1084	500/18670	8.3e-10	3.02e-08	2.19e-08	CD2/AIF1/HAVCR2/TLR8/PTPN22/CLEC4E/LILRB1/CD14/SRGN/CCL5/CSF1R/CRTAM/CD33/IFNG/LILRA5/LILRA2/CCL3/NLRP3/GBP1/CD38/TREM2/TLR1/P2RX7/C5AR2/CLEC5A/OSM/IL10/CD274/TNFSF4/TLR6/APOE/RASGRP1/SAA1/IL6/RSAD2/POSTN/SRCIN1/LRRK2/TGFB3/GAS6/FN1/NOD2/DPP4/ANXA5/CACNA1	65
GO:0002687	BP	positive regulation of leukocyte migration	28/1084	128/18670	8.66e-10	3.13e-08	2.27e-08	AIF1/NCKAP1L/C3AR1/CCL4/CMKLR1/CCL5/CXCL10/CCL3/CXCL13/CSF1/C5AR1/TREM2/CCL8/ICAM1/FPR2/TNFSF14/PLA2G7/CCR1/CCL7/ITGA4/IL6/CCL21/TNFRSF18/GAS6/CCL24/CXCL12/BDKRB1/SERPINE1	28
GO:0050868	BP	negative regulation of T cell activation	26/1084	112/18670	8.86e-10	3.18e-08	2.3e-08	HAVCR2/LILRB2/TNFAIP8L2/CTLA4/CD86/PDCD1LG2/IL2RA/PTPN22/LILRB1/CD80/TBX21/FGL2/CD300A/LAG3/TIGIT/VSIG4/RUNX3/IDO1/IL10/CD274/TNFSF4/CLEC4G/FOXJ1/DTX1/SHH/PLA2G2F	26
GO:1903038	BP	negative regulation of leukocyte cell-cell adhesion	28/1084	129/18670	1.05e-09	3.73e-08	2.7e-08	HAVCR2/LILRB2/TNFAIP8L2/CTLA4/CD86/PDCD1LG2/IL2RA/PTPN22/LILRB1/CD80/TBX21/FGL2/CD300A/LAG3/TIGIT/VSIG4/RUNX3/IDO1/IL10/CD274/TNFSF4/CCL21/CLEC4G/CXCL12/FOXJ1/DTX1/SHH/PLA2G2F	28
GO:0046718	BP	viral entry into host cell	27/1084	121/18670	1.08e-09	3.83e-08	2.77e-08	SELPLG/CCR5/SLAMF1/CD86/CD80/CD209/MRC1/IFITM3/ICAM1/IFITM1/CLEC5A/AXL/CR1/CTSB/ITGA5/GAS6/CLEC4G/LGALS1/DPP4/ANPEP/CAV1/HTR2A/PTX3/NCAM1/TMPRSS2/CXADR/HS3ST5	27
GO:0050671	BP	positive regulation of lymphocyte proliferation	28/1084	130/18670	1.26e-09	4.43e-08	3.21e-08	CD3E/SASH3/IL12RB1/AIF1/HAVCR2/LILRB2/TNFSF13B/NCKAP1L/PTPRC/CD86/PDCD1LG2/HLA-DPB1/IL2RA/CD80/HLA-DMB/CCL5/HLA-DPA1/GPR183/CD209/CD38/CD274/CD70/TNFSF4/IL6/SPTA1/IGF1/SHH/TNFSF9	28
GO:0050715	BP	positive regulation of cytokine secretion	29/1084	139/18670	1.41e-09	4.89e-08	3.54e-08	CD2/AIF1/HAVCR2/TLR8/PTPN22/CLEC4E/CD14/CSF1R/CRTAM/IFNG/LILRA5/LILRA2/CCL3/NLRP3/TLR1/P2RX7/CLEC5A/OSM/IL10/CD274/RASGRP1/SAA1/POSTN/LRRK2/NOD2/TWIST1/MMP12/PAEP/GATA3	29
GO:0070665	BP	positive regulation of leukocyte proliferation	29/1084	139/18670	1.41e-09	4.89e-08	3.54e-08	CD3E/SASH3/IL12RB1/AIF1/HAVCR2/LILRB2/TNFSF13B/NCKAP1L/PTPRC/CD86/PDCD1LG2/HLA-DPB1/IL2RA/CD80/HLA-DMB/CCL5/HLA-DPA1/GPR183/CD209/CSF1/CD38/CD274/CD70/TNFSF4/IL6/SPTA1/IGF1/SHH/TNFSF9	29
GO:0001503	BP	ossification	55/1084	398/18670	1.89e-09	6.48e-08	4.69e-08	SRGN/CCL3/CSF1/IFITM1/P2RX7/CCR1/CLEC5A/FAM20C/CTSK/IL6/CTHRC1/ROR2/TNC/TGFB3/COL6A1/TWIST2/GREM1/SFRP2/COL5A2/LOX/SNAI1/COL1A2/MRC2/COL1A1/CDH11/EGR2/MN1/CHRDL2/VCAN/OMD/ITGA11/TWIST1/PKDCC/ECM1/IGF1/GLI2/ASPN/TGFB2/BMP3/FSTL3/SPP1/COL11A1/SHOX2/GLIS1/CO	55
GO:1903708	BP	positive regulation of hemopoiesis	34/1084	185/18670	1.89e-09	6.48e-08	4.69e-08	SASH3/IL12RB1/LILRB2/EVI2B/TYROBP/NCKAP1L/LILRB4/BTK/PTPRC/CD86/IL2RA/CD80/IL7R/IFNG/NLRP3/PIK3R6/CSF1/RUNX3/TREM2/CCR1/AXL/VNN1/TNFSF4/DCSTAMP/RASGRP1/ROR2/GAS6/INHBA/TOX/CSF3/GLI2/GATA3/SHH/TNFSF9	34
GO:0050871	BP	positive regulation of B cell activation	29/1084	142/18670	2.38e-09	8.08e-08	5.85e-08	SASH3/TNFSF13B/NCKAP1L/BTK/PTPRC/TBX21/GPR183/CD38/TRDC/IGHG3/IGHV3-21/IGHG1/IGHM/IGLC3/IGKC/IGHV3-33/IGHV3-30/IGHV4-34/IGHV3-23/IGHV4-39/IGHV1-69-2/TNFSF4/IGHV4-59/IGHV4-31/IGHV1-18/IGHV1-69/IL6/IGHG4/NOD2	29
GO:0002819	BP	regulation of adaptive immune response	31/1084	160/18670	2.6e-09	8.77e-08	6.35e-08	SASH3/IL12RB1/HAVCR2/CD48/FCER1G/TNFSF13B/WAS/BTK/PTPRC/SAMSN1/LILRB1/CD80/TBX21/LTA/IL7R/CD226/NLRP3/P2RX7/IL10/CD274/SLC11A1/C3/TNFSF4/CR1/IL6/RSAD2/CLEC4G/ADCY7/FOXJ1/GATA3/ALOX15	31
GO:0071675	BP	regulation of mononuclear cell migration	16/1084	46/18670	2.84e-09	9.52e-08	6.89e-08	AIF1/SLAMF8/C3AR1/CMKLR1/CCL5/CXCL10/CSF1/C5AR1/FPR2/PLA2G7/CCR1/GREM1/CXCL12/SLIT2/SERPINE1/BMP5	16
GO:0072503	BP	cellular divalent inorganic cation homeostasis	63/1084	493/18670	3.01e-09	1e-07	7.27e-08	CCR5/CXCR3/GPR65/PTPRC/C3AR1/CMKLR1/CXCL9/CCL5/FPR3/CXCL10/FASLG/CCL3/CXCL13/FPR1/CXCL11/CD38/C5AR1/CCL8/PTGDR/FPR2/P2RX7/C5AR2/ANXA6/CCR1/CCL13/CCL23/MT2A/TGM2/SLC11A1/CCL7/MCOLN2/P2RY6/APOE/SAA1/P2RX1/CCL21/C1QTNF1/ANXA5/CCL11/CXCL12/CAV1/CACNA1D/MT1M/P	63
GO:0050920	BP	regulation of chemotaxis	37/1084	217/18670	3.2e-09	1.06e-07	7.68e-08	AIF1/SLAMF8/NCKAP1L/C3AR1/CCL4/CMKLR1/CCL5/GPR183/CXCL10/CCL3/CXCL13/CSF1/C5AR1/TREM2/FPR2/TNFSF14/MPP1/C5AR2/PLA2G7/CCR1/CCL2/CCL7/IL6/SUCNR1/CCL21/GREM1/GAS6/CCL26/SEMA6A/F3/CXCL12/PLXNA4/MST1L/SLIT2/SERPINE1/PADI2/SEMA3A	37
GO:0045807	BP	positive regulation of endocytosis	30/1084	153/18670	3.49e-09	1.15e-07	8.31e-08	IL2RG/FCER1G/NCKAP1L/PTPRC/DOCK2/CD300LF/CD14/IL2RB/IFNG/TREM2/IL15RA/FPR2/CLEC7A/AXL/CCL2/SIRPA/SLC11A1/C3/APOE/RAB31/C4B/LRRK2/CCL21/GREM1/GAS6/SFRP4/PPARG/SERPINE1/PTX3/PCSK9	30
GO:0051047	BP	positive regulation of secretion	57/1084	428/18670	3.82e-09	1.25e-07	9.05e-08	CD2/AIF1/HAVCR2/ITGB2/FCER1G/TLR8/PTPN22/CLEC4E/CD14/CSF1R/CRTAM/CD33/IFNG/LILRA5/ITGAM/LILRA2/CCL3/NLRP3/CD38/TREM2/TLR1/P2RX7/CLEC5A/OSM/IL10/CD274/TNFSF4/RASGRP1/SAA1/IL6/POSTN/LRRK2/TGFB3/NOD2/C1QTNF1/INHBA/RAB15/CXCL12/CACNA1D/STX1B/TWIST1/MMP12/IGF1	57
GO:1903557	BP	positive regulation of tumor necrosis factor superfamily cytokine production	22/1084	88/18670	3.96e-09	1.29e-07	9.31e-08	CD2/SASH3/HAVCR2/CYBB/TYROBP/FCER1G/PTPRC/CD86/CD14/IFNG/LILRA5/LILRA2/CCL3/LY96/TLR1/TNFRSF8/CLEC7A/RASGRP1/LRRK2/SPON2/NOD2/TWIST1	22
GO:0022408	BP	negative regulation of cell-cell adhesion	33/1084	181/18670	4.03e-09	1.3e-07	9.42e-08	HAVCR2/LILRB2/TNFAIP8L2/CTLA4/CD86/PDCD1LG2/IL2RA/PTPN22/LILRB1/CD80/TBX21/FGL2/CD300A/LAG3/TIGIT/VSIG4/RUNX3/IDO1/IL10/CD274/TNFSF4/CCL21/CLEC4G/C1QTNF1/CXCL12/MYADM/SERPINE2/FOXJ1/DTX1/PRKG1/SHH/PLA2G2F/ADIPOQ	33
GO:0046631	BP	alpha-beta T cell activation	28/1084	138/18670	5.21e-09	1.67e-07	1.21e-07	CD3E/SASH3/IL12RB1/SLAMF6/NCKAP1L/PTPRC/CD86/DOCK2/ITK/LILRB1/CD80/TBX21/CD300A/FUT7/CLEC4A/GPR183/IFNG/NLRP3/ZNF683/RUNX3/EOMES/CD274/TNFSF4/IL6/RSAD2/GATA3/SHH/CDH26	28
GO:0150076	BP	neuroinflammatory response	20/1084	75/18670	6.02e-09	1.92e-07	1.39e-07	AIF1/C1QA/ITGB2/TYROBP/TLR8/PTPRC/CST7/IFNG/ITGAM/CCL3/C5AR1/TREM2/FPR2/MMP9/SPHK1/TLR6/IL6/LRRK2/IGF1/MMP3	20
GO:0033627	BP	cell adhesion mediated by integrin	19/1084	68/18670	6.17e-09	1.96e-07	1.42e-07	CD3E/ITGB2/NCKAP1L/FERMT3/CCL5/CXCL13/ICAM1/ITGA4/COL16A1/ITGA5/CCL21/SFRP2/FBN1/DPP4/PLAU/ITGA11/TGFB2/SERPINE1/ACER2	19
GO:0031341	BP	regulation of cell killing	23/1084	98/18670	6.58e-09	2.07e-07	1.5e-07	IL12RB1/HAVCR2/SLAMF6/SH2D1A/TYROBP/PTPRC/PRF1/LILRB1/LAG3/CRTAM/IL7R/IFNG/CD226/ITGAM/PIK3R6/ICAM1/KIR2DL4/P2RX7/CLEC7A/NCR1/RASGRP1/SERPINB9/DNASE1L3	23
GO:0045582	BP	positive regulation of T cell differentiation	21/1084	83/18670	7.06e-09	2.21e-07	1.6e-07	SASH3/IL12RB1/LILRB2/NCKAP1L/LILRB4/PTPRC/CD86/IL2RA/CD80/IL7R/IFNG/NLRP3/PIK3R6/RUNX3/VNN1/TNFSF4/RASGRP1/GLI2/GATA3/SHH/TNFSF9	21
GO:0002062	BP	chondrocyte differentiation	26/1084	123/18670	7.42e-09	2.31e-07	1.67e-07	RUNX3/ANXA6/COL6A2/CHST11/TGFBI/EFEMP1/SULF1/COL6A1/GREM1/SFRP2/SULF2/COL6A3/ADAMTS12/MAF/PKDCC/ECM1/TRPS1/WNT5B/GLI2/COL12A1/COL11A1/SHOX2/COMP/HMGA2/FGFR3/PTHLH	26
GO:0050730	BP	regulation of peptidyl-tyrosine phosphorylation	40/1084	256/18670	9.97e-09	3.08e-07	2.23e-07	CD3E/ITGB2/NCF1/PTPRC/SAMSN1/CD80/FCGR1A/CD300A/CCL5/CSF1R/IFNG/LILRA5/TREM2/ICAM1/OSM/IL6/IL22RA2/SRCIN1/ITGA5/GREM1/TNFRSF18/SFRP2/GAS6/IL31RA/FGF7/PDGFC/CAV1/CSF3/IGF1/ERBB3/HTR2A/ADORA1/NRG1/SFRP1/ERBB4/SPINK1/IL11/CNTN1/FGFR3/ADIPOQ	40
GO:0030260	BP	entry into host cell	27/1084	134/18670	1.14e-08	3.45e-07	2.5e-07	SELPLG/CCR5/SLAMF1/CD86/CD80/CD209/MRC1/IFITM3/ICAM1/IFITM1/CLEC5A/AXL/CR1/CTSB/ITGA5/GAS6/CLEC4G/LGALS1/DPP4/ANPEP/CAV1/HTR2A/PTX3/NCAM1/TMPRSS2/CXADR/HS3ST5	27
GO:0044409	BP	entry into host	27/1084	134/18670	1.14e-08	3.45e-07	2.5e-07	SELPLG/CCR5/SLAMF1/CD86/CD80/CD209/MRC1/IFITM3/ICAM1/IFITM1/CLEC5A/AXL/CR1/CTSB/ITGA5/GAS6/CLEC4G/LGALS1/DPP4/ANPEP/CAV1/HTR2A/PTX3/NCAM1/TMPRSS2/CXADR/HS3ST5	27
GO:0051806	BP	entry into cell of other organism involved in symbiotic interaction	27/1084	134/18670	1.14e-08	3.45e-07	2.5e-07	SELPLG/CCR5/SLAMF1/CD86/CD80/CD209/MRC1/IFITM3/ICAM1/IFITM1/CLEC5A/AXL/CR1/CTSB/ITGA5/GAS6/CLEC4G/LGALS1/DPP4/ANPEP/CAV1/HTR2A/PTX3/NCAM1/TMPRSS2/CXADR/HS3ST5	27
GO:0051828	BP	entry into other organism involved in symbiotic interaction	27/1084	134/18670	1.14e-08	3.45e-07	2.5e-07	SELPLG/CCR5/SLAMF1/CD86/CD80/CD209/MRC1/IFITM3/ICAM1/IFITM1/CLEC5A/AXL/CR1/CTSB/ITGA5/GAS6/CLEC4G/LGALS1/DPP4/ANPEP/CAV1/HTR2A/PTX3/NCAM1/TMPRSS2/CXADR/HS3ST5	27
GO:0001910	BP	regulation of leukocyte mediated cytotoxicity	20/1084	78/18670	1.26e-08	3.77e-07	2.73e-07	IL12RB1/HAVCR2/SLAMF6/SH2D1A/TYROBP/PTPRC/LILRB1/LAG3/CRTAM/IL7R/CD226/ITGAM/PIK3R6/ICAM1/KIR2DL4/P2RX7/NCR1/RASGRP1/SERPINB9/DNASE1L3	20
GO:0051048	BP	negative regulation of secretion	38/1084	238/18670	1.28e-08	3.81e-07	2.76e-07	TLR8/PTPN22/LILRB1/CD84/CD300A/SRGN/LILRA5/NLRP3/GBP1/C5AR2/OSM/IL10/TLR6/APOE/RSAD2/SRCIN1/GAS6/FN1/INHBA/ANXA5/IL1R2/SSC5D/ERBB3/HDAC9/PPP1R9A/CYP4F2/CRH/ADORA1/NRG1/PTGER3/SFRP1/MAOB/FAM3D/VSNL1/IL11/HRH3/ADIPOQ/TFF2	38
GO:0032760	BP	positive regulation of tumor necrosis factor production	21/1084	86/18670	1.4e-08	4.16e-07	3.01e-07	CD2/SASH3/HAVCR2/CYBB/TYROBP/FCER1G/PTPRC/CD14/IFNG/LILRA5/LILRA2/CCL3/LY96/TLR1/TNFRSF8/CLEC7A/RASGRP1/LRRK2/SPON2/NOD2/TWIST1	21
GO:1903532	BP	positive regulation of secretion by cell	53/1084	399/18670	1.48e-08	4.36e-07	3.16e-07	CD2/AIF1/HAVCR2/ITGB2/FCER1G/TLR8/PTPN22/CLEC4E/CD14/CSF1R/CRTAM/CD33/IFNG/LILRA5/ITGAM/LILRA2/CCL3/NLRP3/CD38/TREM2/TLR1/P2RX7/CLEC5A/OSM/IL10/CD274/TNFSF4/RASGRP1/SAA1/IL6/POSTN/LRRK2/TGFB3/NOD2/C1QTNF1/INHBA/RAB15/CXCL12/CACNA1D/STX1B/TWIST1/MMP12/IGF1	53
GO:0035987	BP	endodermal cell differentiation	15/1084	45/18670	1.73e-08	5.09e-07	3.68e-07	ITGB2/EOMES/MMP9/ITGA4/ITGA5/COL6A1/FN1/COL5A2/INHBA/COL5A1/GATA6/COL12A1/COL11A1/HMGA2/HNF1B	15
GO:0002690	BP	positive regulation of leukocyte chemotaxis	21/1084	87/18670	1.75e-08	5.09e-07	3.69e-07	AIF1/NCKAP1L/C3AR1/CCL4/CMKLR1/CCL5/CXCL10/CCL3/CXCL13/CSF1/C5AR1/FPR2/TNFSF14/PLA2G7/CCR1/CCL7/IL6/CCL21/GAS6/CXCL12/SERPINE1	21
GO:0061900	BP	glial cell activation	17/1084	58/18670	1.75e-08	5.09e-07	3.69e-07	AIF1/C1QA/ITGB2/TYROBP/TLR8/PTPRC/CST7/IFNG/ITGAM/CCL3/C5AR1/TREM2/FPR2/SPHK1/TLR6/IL6/LRRK2	17
GO:0001773	BP	myeloid dendritic cell activation	12/1084	28/18670	1.77e-08	5.1e-07	3.69e-07	CD2/HAVCR2/SPI1/SLAMF1/DOCK2/UBD/CLEC4D/BATF2/BATF3/IL10/DCSTAMP/DHRS2	12
GO:0032652	BP	regulation of interleukin-1 production	23/1084	103/18670	1.81e-08	5.18e-07	3.75e-07	HAVCR2/MNDA/TYROBP/TLR8/PYHIN1/CD33/IFNG/LILRA5/LILRA2/CCL3/NLRP3/TREM2/MEFV/P2RX7/CLEC7A/SIRPA/IL10/SPHK1/SAA1/GAS6/NOD2/IL1R2/IGF1	23
GO:1902106	BP	negative regulation of leukocyte differentiation	23/1084	103/18670	1.81e-08	5.18e-07	3.75e-07	C1QC/LILRB4/CTLA4/LILRB1/TBX21/FGL2/LAG3/LILRB3/CCL3/RUNX3/TMEM176B/TMEM176A/TNFSF4/MAFB/FBN1/INHBA/TMEM178A/FOXJ1/DTX1/FSTL3/SHH/SFRP1/ADIPOQ	23
GO:0010959	BP	regulation of metal ion transport	52/1084	394/18670	2.51e-08	7.13e-07	5.16e-07	LILRB2/CCL4/LILRB1/CXCL9/CD84/CCL5/CD33/CXCL10/IFNG/LILRA5/LILRA2/CCL3/CXCL11/TREM2/ICAM1/PDE4B/P2RX7/CCR1/BIN1/CCL2/P2RY6/P2RX1/FLNA/RGS9/SCN1B/CAMK2A/CXCL12/RRAD/CAV1/CACNA1D/KCNE4/RGS4/PLN/SERPINE2/GEM/HTR2A/MCHR1/SCN5A/BDKRB1/CRH/FXYD6/ADORA1/CACNA2D1	52
GO:0002699	BP	positive regulation of immune effector process	35/1084	216/18670	3.25e-08	9.18e-07	6.64e-07	SASH3/IL12RB1/ITGB2/SLAMF6/SH2D1A/FCER1G/BTK/PTPRC/CD86/LILRB1/CD80/HLA-DMB/CD84/TBX21/CD300A/LAG3/CRTAM/LTA/IFNG/CD226/ITGAM/NLRP3/KIR2DL4/P2RX7/C3/TNFSF4/RASGRP1/IL6/RSAD2/SPON2/NOD2/GATA3/CD177/KLK5/KLK7	35
GO:0002793	BP	positive regulation of peptide secretion	42/1084	288/18670	3.33e-08	9.36e-07	6.78e-07	CD2/AIF1/HAVCR2/TLR8/PTPN22/CLEC4E/CD14/CSF1R/CRTAM/CD33/IFNG/LILRA5/LILRA2/CCL3/NLRP3/CD38/TREM2/TLR1/P2RX7/CLEC5A/OSM/IL10/CD274/TNFSF4/RASGRP1/SAA1/IL6/POSTN/LRRK2/TGFB3/NOD2/TWIST1/MMP12/IGF1/TGFB2/S100A8/PAEP/CRH/BAIAP3/GATA3/ADORA1/VSNL1	42
GO:0050777	BP	negative regulation of immune response	28/1084	150/18670	3.54e-08	9.87e-07	7.15e-07	HAVCR2/SLAMF8/PDCD1/PTPRC/CTLA4/IL2RA/SAMSN1/LILRB1/CD84/TBX21/FGL2/CD300A/VSIG4/IL7R/SERPING1/KIR2DL4/IL10/TNFSF4/CR1/SERPINB9/TGFB3/CLEC4G/COL3A1/MMP12/PPARG/FOXJ1/TGFB2/ALOX15	28
GO:0050714	BP	positive regulation of protein secretion	40/1084	268/18670	3.69e-08	1.02e-06	7.4e-07	CD2/AIF1/HAVCR2/TLR8/PTPN22/CLEC4E/CD14/CSF1R/CRTAM/CD33/IFNG/LILRA5/LILRA2/CCL3/NLRP3/CD38/TREM2/TLR1/P2RX7/CLEC5A/OSM/IL10/CD274/TNFSF4/RASGRP1/SAA1/IL6/POSTN/LRRK2/TGFB3/NOD2/TWIST1/MMP12/IGF1/TGFB2/PAEP/CRH/BAIAP3/GATA3/VSNL1	40
GO:0032102	BP	negative regulation of response to external stimulus	49/1084	365/18670	3.7e-08	1.02e-06	7.4e-07	AIF1/HAVCR2/TNFAIP8L2/SLAMF8/PTPRC/CST7/IL2RA/SIGLEC10/FGL2/LILRA2/NLRP3/CXCL13/SERPING1/MEFV/FPR2/C5AR2/CCL2/SIRPA/IL10/TNFAIP6/FAP/APOE/PLAUR/SAA1/IL22RA2/GREM1/C1QTNF1/SEMA6A/ANXA5/ADCY7/IL1R2/PLAU/CD109/NT5E/IGF1/SERPINE2/PPARG/SLIT2/SERPINE1/PRKG1/PA	49
GO:0006910	BP	phagocytosis, recognition	20/1084	84/18670	4.88e-08	1.34e-06	9.71e-07	TRDC/IGHG3/IGHV3-21/IGHG1/CLEC7A/IGHM/IGLC3/IGKC/IGHV3-33/IGHV3-30/IGHV4-34/IGHV3-23/IGHV4-39/IGHV1-69-2/IGHV4-59/IGHV4-31/IGHV1-18/IGHV1-69/IGHG4/COLEC12	20
GO:0090025	BP	regulation of monocyte chemotaxis	11/1084	25/18670	5.04e-08	1.38e-06	9.98e-07	AIF1/SLAMF8/CCL5/CXCL10/FPR2/PLA2G7/CCR1/GREM1/CXCL12/SLIT2/SERPINE1	11
GO:0050921	BP	positive regulation of chemotaxis	26/1084	135/18670	5.6e-08	1.52e-06	1.1e-06	AIF1/NCKAP1L/C3AR1/CCL4/CMKLR1/CCL5/CXCL10/CCL3/CXCL13/CSF1/C5AR1/TREM2/FPR2/TNFSF14/PLA2G7/CCR1/CCL7/IL6/SUCNR1/CCL21/GAS6/CCL26/F3/CXCL12/SLIT2/SERPINE1	26
GO:0032611	BP	interleukin-1 beta production	22/1084	101/18670	5.93e-08	1.61e-06	1.16e-06	MNDA/TYROBP/GBP5/TLR8/PYHIN1/CD33/IFNG/LILRA5/LILRA2/CCL3/NLRP3/TREM2/MEFV/P2RX7/TMEM106A/CLEC7A/SIRPA/SPHK1/TLR6/SUCNR1/NOD2/IGF1	22
GO:0002822	BP	regulation of adaptive immune response based on somatic recombination of immune receptors built from immunoglobulin superfamily domains	27/1084	145/18670	6.52e-08	1.75e-06	1.27e-06	SASH3/IL12RB1/HAVCR2/FCER1G/TNFSF13B/WAS/BTK/PTPRC/LILRB1/CD80/TBX21/LTA/IL7R/CD226/NLRP3/P2RX7/IL10/CD274/SLC11A1/C3/TNFSF4/CR1/IL6/RSAD2/CLEC4G/FOXJ1/GATA3	27
GO:0051924	BP	regulation of calcium ion transport	38/1084	254/18670	7.57e-08	2.03e-06	1.47e-06	LILRB2/CCL4/LILRB1/CXCL9/CD84/CCL5/CD33/CXCL10/LILRA5/LILRA2/CCL3/CXCL11/ICAM1/PDE4B/P2RX7/CCR1/BIN1/CCL2/P2RY6/P2RX1/RGS9/CAMK2A/CXCL12/RRAD/CAV1/CACNA1D/RGS4/PLN/GEM/MCHR1/BDKRB1/CRH/CACNA2D1/GNAO1/CRACR2B/SPINK1/STAC/ANK2	38
GO:0002440	BP	production of molecular mediator of immune response	41/1084	286/18670	7.87e-08	2.1e-06	1.52e-06	SASH3/FCER1G/TNFSF13B/BTK/PTPRC/LILRB1/TBX21/FGL2/IL7R/HLA-DQB1/CD226/NLRP3/KIR2DL4/IGKV4-1/IL10/IGKC/IGKV1-5/IGLV2-14/IGLV3-19/IGKV3-20/IGLV3-25/IGLV6-57/IGLV2-23/SLC11A1/IGKV3-15/IGLV1-44/TNFSF4/IGLV3-21/IGLV1-47/IGKV1-17/IL6/RSAD2/TGFB3/SPON2/IGLV3-10/	41
GO:0001706	BP	endoderm formation	15/1084	50/18670	8.59e-08	2.28e-06	1.65e-06	ITGB2/EOMES/MMP9/ITGA4/ITGA5/COL6A1/FN1/COL5A2/INHBA/COL5A1/GATA6/COL12A1/COL11A1/HMGA2/HNF1B	15
GO:0050817	BP	coagulation	46/1084	342/18670	9.11e-08	2.4e-06	1.74e-06	LCP2/FCER1G/PLEK/WAS/FERMT3/PIK3R5/PIK3R6/SERPING1/SERPINA1/P2RX7/AXL/GNG2/FAP/APOE/PLAUR/SAA1/IL6/PAPSS2/PDPN/P2RX1/F13A1/FLNA/GAS6/HPSE/COL1A2/C1QTNF1/COL3A1/COL1A1/ANXA5/GATA6/F3/CAV1/PLAU/SERPINE2/F2RL2/NFE2/CYP4F2/SERPINE1/PRKG1/GATA3/COMP/SHH/HS3ST5	46
GO:0002430	BP	complement receptor mediated signaling pathway	8/1084	13/18670	1.25e-07	3.27e-06	2.37e-06	C3AR1/CMKLR1/FPR3/FPR1/C5AR1/FPR2/C5AR2/CR1	8
GO:0030316	BP	osteoclast differentiation	21/1084	97/18670	1.32e-07	3.44e-06	2.49e-06	TYROBP/FCER1G/LILRB4/LILRB1/CSF1R/GPR183/OSCAR/LILRB3/IFNG/CCL3/CSF1/TREM2/CCR1/FAM20C/DCSTAMP/MAFB/FBN1/CD109/TMEM178A/FSTL3/SFRP1	21
GO:0030100	BP	regulation of endocytosis	40/1084	281/18670	1.37e-07	3.55e-06	2.57e-06	IL2RG/FCER1G/NCKAP1L/PTPRC/HCK/DOCK2/LILRB1/CD300LF/CD14/CD300A/IL2RB/IFNG/TREM2/IL15RA/FPR2/CLEC7A/AXL/BIN1/CCL2/SIRPA/SLC11A1/C3/SPHK1/APOE/RAB31/C4B/LRRK2/CCL21/GREM1/GAS6/SFRP4/CAV1/STX1B/PPARG/SERPINE1/PTX3/CD177/ALOX15/PCSK9/ADIPOQ	40
GO:0038095	BP	Fc-epsilon receptor signaling pathway	29/1084	169/18670	1.37e-07	3.55e-06	2.57e-06	LCP2/FCER1G/BTK/ITK/LAT2/PSMB9/IGLC3/IGKV4-1/IGKC/IGHV3-33/IGHV3-30/IGHV4-34/IGKV1-5/IGLV2-14/IGHV3-23/IGLV3-19/IGKV3-20/IGLV3-25/IGLV6-57/IGLV2-23/IGHV4-39/IGKV3-15/IGLV1-44/IGLV3-21/IGHV4-59/IGLV1-47/IGHV1-69/IGKV1-17/MAPK10	29
GO:0007596	BP	blood coagulation	45/1084	336/18670	1.42e-07	3.66e-06	2.65e-06	LCP2/FCER1G/PLEK/WAS/FERMT3/PIK3R5/PIK3R6/SERPING1/SERPINA1/P2RX7/AXL/GNG2/FAP/APOE/PLAUR/SAA1/IL6/PAPSS2/PDPN/P2RX1/F13A1/FLNA/GAS6/HPSE/COL1A2/C1QTNF1/COL3A1/COL1A1/ANXA5/GATA6/F3/CAV1/PLAU/SERPINE2/F2RL2/NFE2/CYP4F2/SERPINE1/PRKG1/GATA3/COMP/SHH/TSPAN8	45
GO:0042130	BP	negative regulation of T cell proliferation	16/1084	59/18670	1.54e-07	3.93e-06	2.84e-06	HAVCR2/LILRB2/CTLA4/CD86/PDCD1LG2/IL2RA/LILRB1/CD80/VSIG4/IDO1/IL10/CD274/CLEC4G/FOXJ1/SHH/PLA2G2F	16
GO:0032963	BP	collagen metabolic process	23/1084	115/18670	1.58e-07	4.02e-06	2.91e-06	P2RX7/MMP9/VIM/FAP/CTSB/ADAMTS2/CTSK/IL6/TGFB3/EMILIN1/COL1A2/MRC2/COL5A1/COL1A1/MMP12/ADAMTS14/MMP7/MMP3/PPARG/RCN3/MMP11/SERPINB7/KLK6	23
GO:0002705	BP	positive regulation of leukocyte mediated immunity	25/1084	133/18670	1.64e-07	4.16e-06	3.01e-06	SASH3/IL12RB1/ITGB2/SLAMF6/SH2D1A/FCER1G/BTK/PTPRC/TBX21/LAG3/CRTAM/LTA/CD226/ITGAM/NLRP3/KIR2DL4/P2RX7/C3/TNFSF4/RASGRP1/IL6/RSAD2/NOD2/GATA3/CD177	25
GO:0032635	BP	interleukin-6 production	28/1084	161/18670	1.69e-07	4.25e-06	3.08e-06	AIF1/HAVCR2/LILRB2/TYROBP/FCER1G/NCKAP1L/SLAMF1/TLR8/PTPN22/LILRA5/LILRA2/TREM2/TLR1/P2RX7/C5AR2/TMEM106A/CLEC7A/SIRPA/IL10/TNFSF4/TLR6/IL6/SPON2/GAS6/NOD2/TWIST1/FOXJ1/PAEP	28
GO:0001909	BP	leukocyte mediated cytotoxicity	22/1084	107/18670	1.76e-07	4.41e-06	3.19e-06	IL12RB1/HAVCR2/SLAMF6/SH2D1A/TYROBP/PTPRC/PRF1/LILRB1/GZMB/LAG3/CRTAM/IL7R/CD226/ITGAM/PIK3R6/ICAM1/KIR2DL4/P2RX7/NCR1/RASGRP1/SERPINB9/DNASE1L3	22
GO:0072511	BP	divalent inorganic cation transport	58/1084	489/18670	1.78e-07	4.44e-06	3.21e-06	CCR5/LILRB2/PTPRC/CCL4/LILRB1/CXCL9/CD84/CCL5/CD33/CXCL10/IFNG/LILRA5/FASLG/LILRA2/CCL3/CXCL11/CCL8/ICAM1/PDE4B/P2RX7/ANXA6/CCR1/BIN1/CCL2/SLC11A1/MCOLN2/P2RY6/RAMP1/P2RX1/CCL21/RGS9/GAS6/ANXA5/CAMK2A/CXCL12/RRAD/CAV1/CACNA1D/RGS4/PLN/GEM/HTR2A/SLC30A4/SL	58
GO:0032675	BP	regulation of interleukin-6 production	27/1084	152/18670	1.79e-07	4.44e-06	3.21e-06	AIF1/HAVCR2/LILRB2/TYROBP/FCER1G/NCKAP1L/SLAMF1/TLR8/PTPN22/LILRA5/LILRA2/TREM2/TLR1/P2RX7/C5AR2/CLEC7A/SIRPA/IL10/TNFSF4/TLR6/IL6/SPON2/GAS6/NOD2/TWIST1/FOXJ1/PAEP	27
GO:1903531	BP	negative regulation of secretion by cell	33/1084	211/18670	1.88e-07	4.65e-06	3.37e-06	TLR8/PTPN22/LILRB1/CD84/CD300A/SRGN/LILRA5/NLRP3/GBP1/C5AR2/OSM/IL10/TLR6/APOE/RSAD2/SRCIN1/GAS6/FN1/INHBA/ANXA5/IL1R2/SSC5D/HDAC9/PPP1R9A/CRH/ADORA1/SFRP1/MAOB/FAM3D/VSNL1/IL11/HRH3/ADIPOQ	33
GO:0010818	BP	T cell chemotaxis	11/1084	28/18670	2.07e-07	5.08e-06	3.68e-06	CXCR3/CCL5/GPR183/CXCL10/CCL3/CXCL13/CXCL11/PIK3CD/TNFSF14/CCL21/CCL26	11
GO:0050731	BP	positive regulation of peptidyl-tyrosine phosphorylation	31/1084	192/18670	2.13e-07	5.22e-06	3.78e-06	CD3E/NCF1/PTPRC/CD80/FCGR1A/CCL5/CSF1R/IFNG/LILRA5/TREM2/ICAM1/OSM/IL6/SRCIN1/ITGA5/GREM1/TNFRSF18/GAS6/IL31RA/FGF7/CSF3/IGF1/ERBB3/HTR2A/ADORA1/NRG1/ERBB4/IL11/CNTN1/FGFR3/ADIPOQ	31
GO:0007599	BP	hemostasis	45/1084	341/18670	2.19e-07	5.34e-06	3.86e-06	LCP2/FCER1G/PLEK/WAS/FERMT3/PIK3R5/PIK3R6/SERPING1/SERPINA1/P2RX7/AXL/GNG2/FAP/APOE/PLAUR/SAA1/IL6/PAPSS2/PDPN/P2RX1/F13A1/FLNA/GAS6/HPSE/COL1A2/C1QTNF1/COL3A1/COL1A1/ANXA5/GATA6/F3/CAV1/PLAU/SERPINE2/F2RL2/NFE2/CYP4F2/SERPINE1/PRKG1/GATA3/COMP/SHH/TSPAN8	45
GO:0031214	BP	biomineral tissue development	28/1084	163/18670	2.2e-07	5.34e-06	3.86e-06	SRGN/CCL3/FAM20A/P2RX7/CCR1/FAM20C/ROR2/TGFB3/GREM1/GAS6/LOX/COL1A2/COL1A1/OMD/TWIST1/PKDCC/ECM1/IGF1/ASPN/SPP1/COMP/NELL1/TBX1/FGFR3/ALOX15/PTHLH/BMP7/WDR72	28
GO:0009595	BP	detection of biotic stimulus	10/1084	23/18670	2.39e-07	5.76e-06	4.17e-06	CRTAM/LY96/NLRP3/TREM2/TLR1/CLEC7A/TLR6/C4B/NOD2/SSC5D	10
GO:0006816	BP	calcium ion transport	53/1084	434/18670	2.41e-07	5.78e-06	4.19e-06	CCR5/LILRB2/PTPRC/CCL4/LILRB1/CXCL9/CD84/CCL5/CD33/CXCL10/LILRA5/FASLG/LILRA2/CCL3/CXCL11/CCL8/ICAM1/PDE4B/P2RX7/ANXA6/CCR1/BIN1/CCL2/MCOLN2/P2RY6/RAMP1/P2RX1/CCL21/RGS9/GAS6/ANXA5/CAMK2A/CXCL12/RRAD/CAV1/CACNA1D/RGS4/PLN/GEM/HTR2A/MCHR1/FAM155B/BDKRB1/CR	53
GO:0055074	BP	calcium ion homeostasis	56/1084	471/18670	2.69e-07	6.42e-06	4.65e-06	CCR5/CXCR3/GPR65/PTPRC/C3AR1/CMKLR1/CXCL9/CCL5/FPR3/CXCL10/FASLG/CCL3/CXCL13/FPR1/CXCL11/CD38/C5AR1/CCL8/PTGDR/FPR2/FAM20A/P2RX7/C5AR2/ANXA6/CCR1/CCL13/CCL23/TGM2/CCL7/MCOLN2/P2RY6/APOE/SAA1/P2RX1/CCL21/C1QTNF1/ANXA5/CCL11/CXCL12/CAV1/CACNA1D/SGCD/PLN/F2R	56
GO:0070838	BP	divalent metal ion transport	57/1084	483/18670	2.7e-07	6.42e-06	4.65e-06	CCR5/LILRB2/PTPRC/CCL4/LILRB1/CXCL9/CD84/CCL5/CD33/CXCL10/IFNG/LILRA5/FASLG/LILRA2/CCL3/CXCL11/CCL8/ICAM1/PDE4B/P2RX7/ANXA6/CCR1/BIN1/CCL2/SLC11A1/MCOLN2/P2RY6/RAMP1/P2RX1/CCL21/RGS9/GAS6/ANXA5/CAMK2A/CXCL12/RRAD/CAV1/CACNA1D/RGS4/PLN/GEM/HTR2A/SLC30A4/SL	57
GO:0032623	BP	interleukin-2 production	16/1084	62/18670	3.24e-07	7.69e-06	5.57e-06	CD3E/SASH3/HAVCR2/FCER1G/PTPRC/CD86/CD80/TBX21/LAG3/VSIG4/GBP1/PDE4B/CLEC7A/SLC11A1/NAV3/GATA3	16
GO:0022612	BP	gland morphogenesis	23/1084	120/18670	3.54e-07	8.33e-06	6.03e-06	CSF1R/CSF1/TGM2/MSN/SULF1/TNC/TGFB3/SULF2/CCL11/FGF7/CAV1/TBX3/GLI2/NTN1/TGFB2/FOXA1/GDF7/SHH/SFRP1/LAMA1/ELF3/SEMA3A/BMP7	23
GO:0045089	BP	positive regulation of innate immune response	48/1084	381/18670	3.55e-07	8.33e-06	6.03e-06	HAVCR2/ITGB2/SLAMF6/SH2D1A/MNDA/FCER1G/GBP5/TLR8/BTK/HCK/PYHIN1/PTPN22/CLEC4E/CD300LF/CD14/CD300A/LAG3/CCL5/CLEC4A/CRTAM/ZBP1/PIK3AP1/PSMB9/CD226/ITGAM/LILRA2/LY96/CD209/CLEC4D/TNIP3/FPR2/TLR1/KIR2DL4/CLEC7A/MARCO/TLR6/RASGRP1/CTSB/CTSK/RSAD2/COLEC12/NOD2	48
GO:2000401	BP	regulation of lymphocyte migration	16/1084	63/18670	4.12e-07	9.62e-06	6.97e-06	AIF1/CCL4/CCL5/CXCL10/CCL3/CXCL13/TNFSF14/CCL2/CCL7/MSN/ITGA4/CCL21/CXCL12/ECM1/PADI2/C10orf99	16
GO:0097028	BP	dendritic cell differentiation	13/1084	42/18670	4.17e-07	9.7e-06	7.03e-06	SPI1/LILRB2/LILRB1/UBD/TREM2/BATF2/TMEM176B/BATF3/AXL/TMEM176A/DCSTAMP/GAS6/DHRS2	13
GO:0001906	BP	cell killing	28/1084	168/18670	4.19e-07	9.7e-06	7.03e-06	IL12RB1/HAVCR2/SLAMF6/SH2D1A/TYROBP/PTPRC/PRF1/LILRB1/GZMB/LAG3/CRTAM/IL7R/IFNG/CD226/ITGAM/GNLY/PIK3R6/LYZ/ICAM1/KIR2DL4/P2RX7/CCL13/CLEC7A/NCR1/C3/RASGRP1/SERPINB9/DNASE1L3	28
GO:0031295	BP	T cell costimulation	15/1084	56/18670	4.47e-07	1.03e-05	7.46e-06	CD3E/TNFSF13B/PDCD1/CTLA4/CD86/PDCD1LG2/ICOS/CD80/TNFSF14/CD274/TNFSF4/CCL21/LGALS1/DPP4/CAV1	15
GO:0050869	BP	negative regulation of B cell activation	11/1084	30/18670	4.72e-07	1.08e-05	7.85e-06	SLA2/MNDA/TYROBP/BTK/CTLA4/SAMSN1/CD300A/IL10/INHBA/FOXJ1/SFRP1	11
GO:0002708	BP	positive regulation of lymphocyte mediated immunity	21/1084	105/18670	5.42e-07	1.24e-05	8.96e-06	SASH3/IL12RB1/SLAMF6/SH2D1A/FCER1G/BTK/PTPRC/TBX21/LAG3/CRTAM/LTA/CD226/NLRP3/KIR2DL4/P2RX7/C3/TNFSF4/RASGRP1/IL6/RSAD2/GATA3	21
GO:1903556	BP	negative regulation of tumor necrosis factor superfamily cytokine production	17/1084	72/18670	5.56e-07	1.25e-05	9.06e-06	HAVCR2/SLAMF1/PTPN22/LILRB1/CLEC4A/CD33/TREM2/C5AR2/AXL/SIRPA/IL10/CD274/GAS6/TWIST1/IGF1/POMC/ADIPOQ	17
GO:0006690	BP	icosanoid metabolic process	22/1084	114/18670	5.59e-07	1.25e-05	9.06e-06	ALOX5AP/GGTA1P/TBXAS1/PLA2G4C/PTGS1/PLA2G5/CYP4F2/CYP4F22/CYP4F8/CYP4F12/CYP2J2/PLA2G4F/HPGD/PTGIS/PLA2G10/GGT6/ALOX15/GGT2/CYP4F3/GSTA1/CYP2C9/AKR1C2	22
GO:0030282	BP	bone mineralization	22/1084	114/18670	5.59e-07	1.25e-05	9.06e-06	SRGN/CCL3/P2RX7/CCR1/FAM20C/ROR2/TGFB3/GREM1/LOX/COL1A2/OMD/TWIST1/PKDCC/ECM1/IGF1/ASPN/COMP/NELL1/FGFR3/ALOX15/PTHLH/BMP7	22
GO:0042035	BP	regulation of cytokine biosynthetic process	22/1084	114/18670	5.59e-07	1.25e-05	9.06e-06	CD3E/CYBB/TYROBP/TLR8/PTPRC/CD86/LILRB1/CD80/LAG3/IFNG/TLR1/TNFRSF8/CLEC7A/IL10/TLR6/IL6/INHBA/RNF128/IGF2BP2/FOXJ1/GATA3/IGF2BP3	22
GO:0042089	BP	cytokine biosynthetic process	23/1084	123/18670	5.6e-07	1.25e-05	9.06e-06	CD3E/CYBB/TYROBP/TLR8/PTPRC/CD86/LILRB1/CD80/LAG3/IFNG/TLR1/TNFRSF8/CLEC7A/IL10/CEBPE/TLR6/IL6/INHBA/RNF128/IGF2BP2/FOXJ1/GATA3/IGF2BP3	23
GO:1900046	BP	regulation of hemostasis	18/1084	80/18670	5.62e-07	1.25e-05	9.06e-06	FCER1G/PLEK/SERPING1/FAP/APOE/PLAUR/PDPN/HPSE/C1QTNF1/ANXA5/F3/CAV1/PLAU/SERPINE2/SERPINE1/PRKG1/COMP/TSPAN8	18
GO:0031294	BP	lymphocyte costimulation	15/1084	57/18670	5.74e-07	1.27e-05	9.22e-06	CD3E/TNFSF13B/PDCD1/CTLA4/CD86/PDCD1LG2/ICOS/CD80/TNFSF14/CD274/TNFSF4/CCL21/LGALS1/DPP4/CAV1	15
GO:0032490	BP	detection of molecule of bacterial origin	7/1084	11/18670	5.86e-07	1.29e-05	9.37e-06	LY96/TREM2/TLR1/TLR6/C4B/NOD2/SSC5D	7
GO:0002286	BP	T cell activation involved in immune response	21/1084	106/18670	6.39e-07	1.4e-05	1.02e-05	IL12RB1/HAVCR2/SLAMF6/FCER1G/CD86/CLEC4E/LILRB1/CD80/HLA-DMB/TBX21/FGL2/GPR183/IFNG/NLRP3/CLEC4D/ICAM1/EOMES/SLC11A1/TNFSF4/IL6/GATA3	21
GO:0042107	BP	cytokine metabolic process	23/1084	124/18670	6.5e-07	1.42e-05	1.03e-05	CD3E/CYBB/TYROBP/TLR8/PTPRC/CD86/LILRB1/CD80/LAG3/IFNG/TLR1/TNFRSF8/CLEC7A/IL10/CEBPE/TLR6/IL6/INHBA/RNF128/IGF2BP2/FOXJ1/GATA3/IGF2BP3	23
GO:0050729	BP	positive regulation of inflammatory response	26/1084	153/18670	7.32e-07	1.6e-05	1.16e-05	FCER1G/GBP5/BTK/LTA/LILRA5/CCL3/TREM2/CCL18/IDO1/PLA2G7/CLEC7A/OSM/TGM2/C3/TNFSF4/TLR6/IL6/OSMR/LRRK2/CCL3L3/SUCNR1/NOD2/CCL24/S100A8/SERPINE1/PTGER3	26
GO:0060333	BP	interferon-gamma-mediated signaling pathway	19/1084	91/18670	9.35e-07	2.03e-05	1.47e-05	HLA-DPB1/HCK/FCGR1A/HLA-DQA1/HLA-DRA/FCGR1B/HLA-DPA1/IFI30/HLA-DRB1/IRF8/IFNG/HLA-DQB1/HLA-DRB5/GBP1/ICAM1/MT2A/CAMK2A/PPARG/NCAM1	19
GO:0002643	BP	regulation of tolerance induction	8/1084	16/18670	1.07e-06	2.29e-05	1.65e-05	CD3E/HAVCR2/LILRB2/PDCD1/IL2RA/IDO1/CD274/FOXJ1	8
GO:0002830	BP	positive regulation of type 2 immune response	8/1084	16/18670	1.07e-06	2.29e-05	1.65e-05	CD86/NLRP3/IDO1/TNFSF4/IL6/RSAD2/NOD2/GATA3	8
GO:0032695	BP	negative regulation of interleukin-12 production	8/1084	16/18670	1.07e-06	2.29e-05	1.65e-05	SLAMF1/TLR8/LILRB1/CMKLR1/TIGIT/LILRA5/MEFV/IL10	8
GO:0046632	BP	alpha-beta T cell differentiation	20/1084	101/18670	1.18e-06	2.53e-05	1.83e-05	SASH3/IL12RB1/SLAMF6/NCKAP1L/CD86/ITK/CD80/TBX21/FUT7/GPR183/IFNG/NLRP3/ZNF683/RUNX3/EOMES/TNFSF4/IL6/RSAD2/GATA3/SHH	20
GO:0050818	BP	regulation of coagulation	18/1084	84/18670	1.21e-06	2.56e-05	1.86e-05	FCER1G/PLEK/SERPING1/FAP/APOE/PLAUR/PDPN/HPSE/C1QTNF1/ANXA5/F3/CAV1/PLAU/SERPINE2/SERPINE1/PRKG1/HS3ST5/TSPAN8	18
GO:0002292	BP	T cell differentiation involved in immune response	16/1084	68/18670	1.25e-06	2.66e-05	1.92e-05	IL12RB1/SLAMF6/FCER1G/CD86/CLEC4E/CD80/TBX21/FGL2/GPR183/IFNG/NLRP3/CLEC4D/EOMES/TNFSF4/IL6/GATA3	16
GO:0006874	BP	cellular calcium ion homeostasis	53/1084	458/18670	1.29e-06	2.72e-05	1.97e-05	CCR5/CXCR3/GPR65/PTPRC/C3AR1/CMKLR1/CXCL9/CCL5/FPR3/CXCL10/FASLG/CCL3/CXCL13/FPR1/CXCL11/CD38/C5AR1/CCL8/PTGDR/FPR2/P2RX7/C5AR2/ANXA6/CCR1/CCL13/CCL23/TGM2/CCL7/MCOLN2/P2RY6/APOE/SAA1/P2RX1/CCL21/C1QTNF1/ANXA5/CCL11/CXCL12/CAV1/CACNA1D/PLN/F2RL2/HTR2A/TME	53
GO:1905517	BP	macrophage migration	14/1084	53/18670	1.3e-06	2.72e-05	1.97e-05	SLAMF8/C3AR1/CMKLR1/CCL5/CCL3/CSF1/C5AR1/TREM2/CCL2/MCOLN2/SAA1/ROR2/EMILIN1/MST1L	14
GO:1901623	BP	regulation of lymphocyte chemotaxis	10/1084	27/18670	1.42e-06	2.97e-05	2.15e-05	CCL4/CCL5/CXCL10/CCL3/CXCL13/TNFSF14/CCL2/CCL7/CCL21/PADI2	10
GO:0031589	BP	cell-substrate adhesion	44/1084	354/18670	1.56e-06	3.26e-05	2.36e-05	CD3E/MYO1G/ITGB2/SIGLEC1/FERMT3/PARVG/GBP1/CSF1/AXL/ITGA4/CCDC80/COL16A1/PDPN/FLNA/POSTN/SRCIN1/ITGA5/CCL21/GAS6/FN1/ADAMTS12/FMN1/EMILIN1/LGALS1/HPSE/COL3A1/COL1A1/PARVB/MYADM/PLAU/L1CAM/COL5A3/ITGA11/MMP12/S100A10/SERPINE1/ACER2/AGR2/BVES/SFRP1/ONECUT2/	44
GO:0006029	BP	proteoglycan metabolic process	19/1084	94/18670	1.57e-06	3.26e-05	2.36e-05	HS3ST3B1/CHST11/DSE/SULF1/CHST15/SULF2/ADAMTS12/HS3ST3A1/HPSE/DCN/VCAN/BGN/CHST13/IGF1/HS6ST3/CHSY3/COL11A1/HS3ST5/HS6ST2	19
GO:0032663	BP	regulation of interleukin-2 production	14/1084	54/18670	1.66e-06	3.43e-05	2.48e-05	CD3E/SASH3/HAVCR2/PTPRC/CD86/CD80/TBX21/LAG3/VSIG4/GBP1/PDE4B/CLEC7A/NAV3/GATA3	14
GO:0032720	BP	negative regulation of tumor necrosis factor production	16/1084	70/18670	1.9e-06	3.91e-05	2.83e-05	HAVCR2/SLAMF1/PTPN22/LILRB1/CLEC4A/CD33/TREM2/C5AR2/AXL/SIRPA/IL10/GAS6/TWIST1/IGF1/POMC/ADIPOQ	16
GO:0071887	BP	leukocyte apoptotic process	20/1084	104/18670	1.92e-06	3.93e-05	2.85e-05	CCR5/FCER1G/BTK/PDCD1/IL2RA/LILRB1/CCL5/IL7R/FASLG/IDO1/PIK3CD/P2RX7/AXL/IL10/CD274/IL6/CCL21/GAS6/NOD2/CXCL12	20
GO:0051928	BP	positive regulation of calcium ion transport	22/1084	123/18670	2.14e-06	4.35e-05	3.15e-05	CCL4/CXCL9/CCL5/CXCL10/LILRA5/LILRA2/CCL3/CXCL11/P2RX7/CCR1/CCL2/P2RY6/CAMK2A/CXCL12/CAV1/CACNA1D/MCHR1/BDKRB1/CRH/CACNA2D1/STAC/ANK2	22
GO:0034612	BP	response to tumor necrosis factor	40/1084	312/18670	2.14e-06	4.35e-05	3.15e-05	TNFSF13B/CCL4/CD14/TNFRSF9/CCL5/LTA/PSMB9/CCL3/GBP1/UBD/CCL8/CCL18/ICAM1/CCL4L1/TNFSF14/TNFRSF8/CCL13/CCL2/CCL23/CD70/CHI3L1/CCL7/TNFSF4/DCSTAMP/SPHK1/POSTN/CCL3L3/CCL21/TNFRSF18/GAS6/ADAMTS12/CCL24/CCL26/COL1A1/CCL11/GATA3/SFRP1/TNFSF9/GGT2/ADIPOQ	40
GO:0021675	BP	nerve development	17/1084	79/18670	2.23e-06	4.5e-05	3.26e-05	ITGA4/NRP2/SULF1/MAFB/SULF2/NTRK1/EGR2/SERPINE2/ERBB3/SLITRK6/PLXNA4/ATP8B1/LRIG1/HOXB3/TBX1/SEMA3A/HOXB1	17
GO:0030193	BP	regulation of blood coagulation	17/1084	79/18670	2.23e-06	4.5e-05	3.26e-05	FCER1G/PLEK/SERPING1/FAP/APOE/PLAUR/PDPN/HPSE/C1QTNF1/ANXA5/F3/CAV1/PLAU/SERPINE2/SERPINE1/PRKG1/TSPAN8	17
GO:0002063	BP	chondrocyte development	13/1084	48/18670	2.28e-06	4.58e-05	3.32e-05	COL6A2/CHST11/SULF1/COL6A1/SFRP2/SULF2/COL6A3/ECM1/COL12A1/COL11A1/SHOX2/COMP/PTHLH	13
GO:0002456	BP	T cell mediated immunity	20/1084	106/18670	2.61e-06	5.23e-05	3.79e-05	MYO1G/SASH3/IL12RB1/WAS/PTPRC/PRF1/LILRB1/TBX21/CD8A/IL7R/NLRP3/ICAM1/P2RX7/CD70/SLC11A1/TNFSF4/IL6/RSAD2/CLEC4G/GATA3	20
GO:0042092	BP	type 2 immune response	11/1084	35/18670	2.76e-06	5.5e-05	3.98e-05	CD86/TBX21/NLRP3/IDO1/IL10/TNFSF4/IL6/RSAD2/NOD2/ECM1/GATA3	11
GO:0002228	BP	natural killer cell mediated immunity	15/1084	64/18670	2.83e-06	5.63e-05	4.07e-05	HAVCR2/SLAMF6/SH2D1A/LILRB1/GZMB/LAG3/CRTAM/CD226/KLRD1/PIK3R6/KIR2DL4/NCR1/KLRC2/RASGRP1/SERPINB9	15
GO:0090026	BP	positive regulation of monocyte chemotaxis	8/1084	18/18670	3.26e-06	6.46e-05	4.68e-05	AIF1/CCL5/CXCL10/FPR2/PLA2G7/CCR1/CXCL12/SERPINE1	8
GO:0031348	BP	negative regulation of defense response	33/1084	239/18670	3.31e-06	6.53e-05	4.73e-05	HAVCR2/TNFAIP8L2/SLAMF8/PTPRC/CST7/IL2RA/LILRB1/SIGLEC10/FGL2/VSIG4/NLRP3/SERPING1/MEFV/FPR2/KIR2DL4/SIRPA/IL10/TNFAIP6/APOE/CR1/SAA1/SERPINB9/IL22RA2/ADCY7/IL1R2/MMP12/NT5E/IGF1/PPARG/GATA3/ADORA1/PTGIS/ADIPOQ	33
GO:0032651	BP	regulation of interleukin-1 beta production	18/1084	90/18670	3.45e-06	6.78e-05	4.91e-05	MNDA/TYROBP/TLR8/PYHIN1/CD33/IFNG/LILRA5/LILRA2/CCL3/NLRP3/TREM2/MEFV/P2RX7/CLEC7A/SIRPA/SPHK1/NOD2/IGF1	18
GO:0032637	BP	interleukin-8 production	17/1084	82/18670	3.84e-06	7.51e-05	5.44e-05	CD2/TLR8/PTPRC/PTPN22/CD14/CD33/LILRA2/TLR1/C5AR2/CLEC7A/IL10/CHI3L1/TLR6/NOD2/SSC5D/SERPINE1/ADIPOQ	17
GO:0043271	BP	negative regulation of ion transport	25/1084	157/18670	4.03e-06	7.85e-05	5.69e-05	LILRB2/LILRB1/CD33/ICAM1/BIN1/MMP9/RGS2/SFRP4/RRAD/CAV1/KCNE4/RGS4/TWIST1/PLN/SERPINE2/GEM/HTR2A/CYP4F2/SLC26A5/ADORA1/GNAO1/MAOB/SPINK1/HRH3/PCSK9	25
GO:0043367	BP	CD4-positive, alpha-beta T cell differentiation	16/1084	74/18670	4.13e-06	8e-05	5.79e-05	SASH3/IL12RB1/SLAMF6/NCKAP1L/CD86/CD80/TBX21/FUT7/GPR183/IFNG/NLRP3/RUNX3/TNFSF4/IL6/RSAD2/GATA3	16
GO:0051701	BP	interaction with host	30/1084	209/18670	4.14e-06	8e-05	5.79e-05	SELPLG/CCR5/SLAMF1/CD86/CD80/CD209/MRC1/CCL8/IFITM3/ICAM1/IFITM1/CLEC5A/AXL/CR1/CTSB/SERPINB9/ITGA5/GAS6/IFIT1/CLEC4G/LGALS1/DPP4/ANPEP/CAV1/HTR2A/PTX3/NCAM1/TMPRSS2/CXADR/HS3ST5	30
GO:0002824	BP	positive regulation of adaptive immune response based on somatic recombination of immune receptors built from immunoglobulin superfamily domains	19/1084	100/18670	4.15e-06	8e-05	5.79e-05	SASH3/IL12RB1/FCER1G/TNFSF13B/BTK/PTPRC/CD80/TBX21/LTA/CD226/NLRP3/P2RX7/CD274/SLC11A1/C3/TNFSF4/IL6/RSAD2/GATA3	19
GO:0002576	BP	platelet degranulation	22/1084	128/18670	4.23e-06	8.12e-05	5.88e-05	FCER1G/PLEK/FERMT3/SRGN/SERPING1/SERPINA1/P2RX1/F13A1/FLNA/TGFB3/GAS6/ISLR/FN1/ANXA5/CD109/ECM1/IGF1/PCDH7/TGFB2/SERPINE1/SERPINA3/LEFTY2	22
GO:0002828	BP	regulation of type 2 immune response	10/1084	30/18670	4.31e-06	8.25e-05	5.98e-05	CD86/TBX21/NLRP3/IDO1/TNFSF4/IL6/RSAD2/NOD2/ECM1/GATA3	10
GO:0030099	BP	myeloid cell differentiation	48/1084	416/18670	4.41e-06	8.4e-05	6.08e-05	SPI1/EVI2B/TYROBP/FCER1G/NCKAP1L/C1QC/LILRB4/LILRB1/CSF1R/GPR183/IKZF1/OSCAR/LILRB3/IRF8/IFNG/CCL3/RASGRP4/CSF1/UBD/TREM2/BATF2/PIK3CD/BATF3/CCR1/CLEC5A/MMP9/CEBPE/FAM20C/DCSTAMP/ROR2/MAFB/FBN1/LOX/INHBA/IL31RA/CD109/CSF3/PPARG/TMEM178A/NFE2/FSTL3/DHRS2/G	48
GO:2000106	BP	regulation of leukocyte apoptotic process	17/1084	83/18670	4.57e-06	8.68e-05	6.28e-05	CCR5/FCER1G/BTK/PDCD1/LILRB1/CCL5/IL7R/IDO1/PIK3CD/P2RX7/AXL/IL10/CD274/CCL21/GAS6/NOD2/CXCL12	17
GO:0051480	BP	regulation of cytosolic calcium ion concentration	43/1084	357/18670	4.65e-06	8.8e-05	6.37e-05	CCR5/CXCR3/GPR65/PTPRC/C3AR1/CMKLR1/CXCL9/FPR3/CXCL10/FASLG/CCL3/CXCL13/FPR1/CXCL11/CD38/C5AR1/PTGDR/FPR2/P2RX7/C5AR2/CCR1/TGM2/MCOLN2/P2RY6/SAA1/P2RX1/CCL21/C1QTNF1/CAV1/CACNA1D/PLN/F2RL2/HTR2A/TMEM178A/MCHR1/FAM155B/BDKRB1/ADORA1/CACNA2D1/PTGER3/ANK2/CA	43
GO:0035710	BP	CD4-positive, alpha-beta T cell activation	18/1084	92/18670	4.79e-06	9.04e-05	6.54e-05	SASH3/IL12RB1/SLAMF6/NCKAP1L/CD86/CD80/TBX21/FUT7/GPR183/IFNG/NLRP3/RUNX3/CD274/TNFSF4/IL6/RSAD2/GATA3/CDH26	18
GO:0051222	BP	positive regulation of protein transport	48/1084	418/18670	5.03e-06	9.44e-05	6.84e-05	CD2/AIF1/HAVCR2/ITGB2/TLR8/PTPN22/CLEC4E/CD14/CSF1R/CRTAM/CD33/IFNG/LILRA5/ITGAM/LILRA2/CCL3/NLRP3/CD38/TREM2/TLR1/P2RX7/CLEC5A/OSM/IL10/CD274/TNFSF4/RASGRP1/SAA1/IL6/FLNA/POSTN/LRRK2/TGFB3/PRR5L/GAS6/NOD2/TWIST1/MMP12/ANXA13/IGF1/TGFB2/PAEP/CRH/BAIAP3/GA	48
GO:2000403	BP	positive regulation of lymphocyte migration	11/1084	37/18670	5.07e-06	9.5e-05	6.88e-05	AIF1/CCL4/CCL5/CXCL10/CCL3/CXCL13/TNFSF14/CCL7/ITGA4/CCL21/CXCL12	11
GO:0042269	BP	regulation of natural killer cell mediated cytotoxicity	12/1084	44/18670	5.15e-06	9.59e-05	6.95e-05	HAVCR2/SLAMF6/SH2D1A/LILRB1/LAG3/CRTAM/CD226/PIK3R6/KIR2DL4/NCR1/RASGRP1/SERPINB9	12
GO:0032732	BP	positive regulation of interleukin-1 production	14/1084	59/18670	5.18e-06	9.59e-05	6.95e-05	HAVCR2/MNDA/TYROBP/TLR8/PYHIN1/IFNG/LILRA5/LILRA2/CCL3/NLRP3/P2RX7/CLEC7A/SAA1/NOD2	14
GO:0002698	BP	negative regulation of immune effector process	21/1084	120/18670	5.18e-06	9.59e-05	6.95e-05	HAVCR2/SLAMF8/PTPRC/IL2RA/LILRB1/CD84/TBX21/FGL2/CD300A/VSIG4/IL7R/SERPING1/KIR2DL4/IL10/TNFSF4/CR1/SERPINB9/TGFB3/CLEC4G/FOXJ1/TGFB2	21
GO:0097305	BP	response to alcohol	32/1084	233/18670	5.2e-06	9.6e-05	6.95e-05	SPI1/CCR5/CYBB/CD14/CCL3/ICAM1/PTGDR/GNG2/CCL7/TNFSF4/P2RY6/TNC/CCL21/INHBA/RGS2/ADCY7/RGS4/CSF3/PPARG/SLIT2/S100A8/UGT1A1/CRH/GATA3/ADH6/ACTC1/SFRP1/MAOB/HPGD/TH/ADIPOQ/AKR1C2	32
GO:0002544	BP	chronic inflammatory response	8/1084	19/18670	5.35e-06	9.8e-05	7.1e-05	CCL5/LTA/CXCL13/IDO1/IL10/VNN1/CCL11/S100A8	8
GO:0098581	BP	detection of external biotic stimulus	8/1084	19/18670	5.35e-06	9.8e-05	7.1e-05	LY96/TREM2/TLR1/CLEC7A/TLR6/C4B/NOD2/SSC5D	8
GO:0002718	BP	regulation of cytokine production involved in immune response	17/1084	84/18670	5.42e-06	9.9e-05	7.17e-05	SASH3/FCER1G/BTK/LILRB1/TBX21/CD226/NLRP3/KIR2DL4/IL10/TNFSF4/IL6/RSAD2/TGFB3/SPON2/NOD2/TGFB2/GATA3	17
GO:0002367	BP	cytokine production involved in immune response	19/1084	102/18670	5.62e-06	0.000101985	7.38e-05	SASH3/FCER1G/BTK/LILRB1/TBX21/CD226/NLRP3/KIR2DL4/IL10/SLC11A1/TNFSF4/IL6/RSAD2/TGFB3/SPON2/GAS6/NOD2/TGFB2/GATA3	19
GO:0046634	BP	regulation of alpha-beta T cell activation	18/1084	93/18670	5.63e-06	0.000101985	7.38e-05	CD3E/SASH3/IL12RB1/NCKAP1L/PTPRC/CD86/LILRB1/CD80/TBX21/CD300A/IFNG/NLRP3/ZNF683/RUNX3/CD274/TNFSF4/GATA3/SHH	18
GO:0002285	BP	lymphocyte activation involved in immune response	27/1084	181/18670	5.98e-06	0.000108052	7.82e-05	IL12RB1/HAVCR2/SLAMF6/FCER1G/PTPRC/CD86/CLEC4E/LILRB1/CD80/HLA-DMB/TBX21/FGL2/GPR183/IFNG/NLRP3/DOCK10/ZNF683/CD180/CLEC4D/ICAM1/EOMES/IL10/SLC11A1/TNFSF4/IL6/LGALS1/GATA3	27
GO:0032653	BP	regulation of interleukin-10 production	13/1084	52/18670	6.04e-06	0.000108665	7.87e-05	SASH3/TYROBP/FCER1G/PDCD1LG2/LILRB1/TIGIT/LILRA5/TREM2/IDO1/CLEC7A/CD274/TNFSF4/NOD2	13
GO:0007178	BP	transmembrane receptor protein serine/threonine kinase signaling pathway	42/1084	349/18670	6.11e-06	0.000109672	7.94e-05	VIM/CHST11/HTRA3/SULF1/ROR2/TGFB3/GREM1/SFRP2/FMOD/FBN1/EMILIN1/LOX/COL1A2/COL3A1/FOXH1/INHBA/SFRP4/CAV1/CD109/CILP/PMEPA1/WFIKKN1/ASPN/TGFB2/BMP3/FSTL3/GDF7/COMP/SHH/TFAP2B/SFRP1/ONECUT2/HPGD/FOXD1/VEPH1/ATOH8/LEFTY2/BMP5/SOST/BMP7/RGMA/GDF15	42
GO:0071356	BP	cellular response to tumor necrosis factor	37/1084	291/18670	6.18e-06	0.000110499	8e-05	TNFSF13B/CCL4/TNFRSF9/CCL5/LTA/PSMB9/CCL3/GBP1/CCL8/CCL18/ICAM1/CCL4L1/TNFSF14/TNFRSF8/CCL13/CCL2/CCL23/CD70/CHI3L1/CCL7/TNFSF4/DCSTAMP/SPHK1/POSTN/CCL3L3/CCL21/TNFRSF18/GAS6/ADAMTS12/CCL24/CCL26/COL1A1/CCL11/GATA3/SFRP1/TNFSF9/ADIPOQ	37
GO:0009615	BP	response to virus	40/1084	326/18670	6.33e-06	0.000112852	8.17e-05	IL12RB1/TLR8/PTPRC/RNASE6/CCL4/IL2RA/PRF1/LILRB1/CXCL9/TBX21/FGL2/CCL5/CXCL10/IFNG/NLRP3/GBP1/CCL8/IFITM3/RNASE2/IFITM1/ISG20/BATF3/IFIT3/TNFSF4/IFI44L/IFIT2/IL6/RSAD2/FLNA/SPON2/IFIT1/IFI6/CCL11/HERC5/SLFN11/CXCL12/MMP12/GATA3/HMGA2/DCLK1	40
GO:0002507	BP	tolerance induction	9/1084	25/18670	6.36e-06	0.000112852	8.17e-05	CD3E/HAVCR2/LILRB2/PDCD1/ICOS/IL2RA/IDO1/CD274/FOXJ1	9
GO:0001820	BP	serotonin secretion	6/1084	10/18670	6.48e-06	0.000114332	8.28e-05	FCER1G/LILRB1/P2RX1/CRH/MAOB/HRH3	6
GO:2000425	BP	regulation of apoptotic cell clearance	6/1084	10/18670	6.48e-06	0.000114332	8.28e-05	CD300LF/TREM2/CCL2/C3/C4B/ALOX15	6
GO:0010043	BP	response to zinc ion	13/1084	53/18670	7.58e-06	0.000133143	9.64e-05	P2RX7/MT2A/MT1M/PLN/SLC30A4/MT1X/S100A8/MT1E/MT1H/MT1G/MT1A/KRT14/TH	13
GO:0086003	BP	cardiac muscle cell contraction	15/1084	69/18670	7.66e-06	0.000134085	9.71e-05	PDE4B/BIN1/FLNA/SCN1B/CAV1/CACNA1D/KCNE4/SGCD/PLN/SCN5A/ADORA1/CACNA2D1/SCN2B/SCN3B/ANK2	15
GO:0034113	BP	heterotypic cell-cell adhesion	14/1084	61/18670	7.86e-06	0.000137203	9.93e-05	CD2/LILRB2/ITGB2/PTPRC/ITGAX/SIRPA/IL10/ITGA4/ITGA5/MYADM/CXADR/ALOX15/BMP7/ADIPOQ	14
GO:0002577	BP	regulation of antigen processing and presentation	8/1084	20/18670	8.46e-06	0.00014725	0.000106613	LILRB2/WAS/FGL2/TREM2/HLA-DOB/SLC11A1/CCL21/NOD2	8
GO:0002715	BP	regulation of natural killer cell mediated immunity	12/1084	46/18670	8.54e-06	0.000147516	0.000106806	HAVCR2/SLAMF6/SH2D1A/LILRB1/LAG3/CRTAM/CD226/PIK3R6/KIR2DL4/NCR1/RASGRP1/SERPINB9	12
GO:0033628	BP	regulation of cell adhesion mediated by integrin	12/1084	46/18670	8.54e-06	0.000147516	0.000106806	CD3E/NCKAP1L/FERMT3/CCL5/CXCL13/CCL21/SFRP2/DPP4/PLAU/TGFB2/SERPINE1/ACER2	12
GO:0002821	BP	positive regulation of adaptive immune response	19/1084	105/18670	8.73e-06	0.000150372	0.000108873	SASH3/IL12RB1/FCER1G/TNFSF13B/BTK/PTPRC/CD80/TBX21/LTA/CD226/NLRP3/P2RX7/CD274/SLC11A1/C3/TNFSF4/IL6/RSAD2/GATA3	19
GO:0007204	BP	positive regulation of cytosolic calcium ion concentration	39/1084	319/18670	8.97e-06	0.000154054	0.000111539	CCR5/CXCR3/GPR65/PTPRC/C3AR1/CMKLR1/CXCL9/FPR3/CXCL10/FASLG/CCL3/CXCL13/FPR1/CXCL11/CD38/C5AR1/PTGDR/FPR2/P2RX7/C5AR2/CCR1/TGM2/MCOLN2/P2RY6/SAA1/CCL21/C1QTNF1/CAV1/CACNA1D/PLN/F2RL2/HTR2A/MCHR1/FAM155B/BDKRB1/CACNA2D1/PTGER3/ANK2/TRPV6	39
GO:0010273	BP	detoxification of copper ion	7/1084	15/18670	9.3e-06	0.000158006	0.0001144	MT2A/MT1M/MT1X/MT1E/MT1H/MT1G/MT1A	7
GO:0060099	BP	regulation of phagocytosis, engulfment	7/1084	15/18670	9.3e-06	0.000158006	0.0001144	NCKAP1L/CD300A/TREM2/C3/RAB31/PPARG/ALOX15	7
GO:1990169	BP	stress response to copper ion	7/1084	15/18670	9.3e-06	0.000158006	0.0001144	MT2A/MT1M/MT1X/MT1E/MT1H/MT1G/MT1A	7
GO:0032655	BP	regulation of interleukin-12 production	13/1084	54/18670	9.45e-06	0.000160126	0.000115936	SLAMF1/TLR8/LILRB1/CMKLR1/TIGIT/IRF8/IFNG/LILRA5/IDO1/MEFV/CLEC7A/IL10/TNFSF4	13
GO:1903707	BP	negative regulation of hemopoiesis	24/1084	155/18670	1.02e-05	0.000172121	0.00012462	C1QC/LILRB4/CTLA4/LILRB1/TBX21/FGL2/LAG3/LILRB3/CCL3/RUNX3/TMEM176B/TMEM176A/TNFSF4/MAFB/FBN1/INHBA/TMEM178A/FOXJ1/DTX1/FSTL3/SHH/SFRP1/HOXB8/ADIPOQ	24
GO:0051897	BP	positive regulation of protein kinase B signaling	26/1084	176/18670	1.06e-05	0.000177552	0.000128552	CD86/ICOS/CD80/PIK3R5/PIK3AP1/CCL3/PIK3CD/AXL/OSM/CHI3L1/TNFAIP8L3/CCL21/GAS6/HPSE/C1QTNF1/F3/FGF7/CSF3/ERBB3/FGF5/GATA3/NRG1/ERBB4/FGFR3/GDF15/AKR1C2	26
GO:0090092	BP	regulation of transmembrane receptor protein serine/threonine kinase signaling pathway	32/1084	241/18670	1.06e-05	0.000177552	0.000128552	CHST11/HTRA3/SULF1/TGFB3/GREM1/SFRP2/FBN1/EMILIN1/LOX/INHBA/SFRP4/CAV1/CD109/CILP/PMEPA1/WFIKKN1/ASPN/TGFB2/BMP3/FSTL3/GDF7/SHH/TFAP2B/SFRP1/ONECUT2/FOXD1/VEPH1/LEFTY2/BMP5/SOST/BMP7/GDF15	32
GO:0043270	BP	positive regulation of ion transport	35/1084	275/18670	1.07e-05	0.00017871	0.000129391	CCL4/CXCL9/CCL5/CXCL10/IFNG/LILRA5/LILRA2/CCL3/CXCL11/TREM2/P2RX7/CCR1/CCL2/P2RY6/APOE/P2RX1/FLNA/RGS9/SCN1B/CAMK2A/CXCL12/CAV1/CACNA1D/MCHR1/SCN5A/CYP4F2/BDKRB1/CRH/ADORA1/CACNA2D1/SCN3B/STAC/ANK2/CNTN1/PLA2G10	35
GO:0030574	BP	collagen catabolic process	12/1084	47/18670	1.09e-05	0.000180603	0.000130762	MMP9/FAP/CTSB/ADAMTS2/CTSK/MRC2/MMP12/ADAMTS14/MMP7/MMP3/MMP11/KLK6	12
GO:0070252	BP	actin-mediated cell contraction	20/1084	116/18670	1.09e-05	0.000180603	0.000130762	PDE4B/BIN1/VIM/PDPN/FLNA/SCN1B/CAV1/CACNA1D/KCNE4/SGCD/PLN/SCN5A/ACTC1/ADORA1/CACNA2D1/DES/SCN2B/MYBPC1/SCN3B/ANK2	20
GO:0090288	BP	negative regulation of cellular response to growth factor stimulus	25/1084	166/18670	1.1e-05	0.00018281	0.000132359	CXCL13/CHST11/HTRA3/SULF1/TGFB3/GREM1/SFRP2/SULF2/FBN1/ADAMTS12/EMILIN1/DCN/SEMA6A/CAV1/CD109/PMEPA1/WFIKKN1/ASPN/SLIT2/FSTL3/GATA3/SFRP1/ONECUT2/VEPH1/SOST	25
GO:0032613	BP	interleukin-10 production	13/1084	55/18670	1.17e-05	0.000192947	0.000139699	SASH3/TYROBP/FCER1G/PDCD1LG2/LILRB1/TIGIT/LILRA5/TREM2/IDO1/CLEC7A/CD274/TNFSF4/NOD2	13
GO:0043030	BP	regulation of macrophage activation	13/1084	55/18670	1.17e-05	0.000192947	0.000139699	HAVCR2/PTPRC/CST7/VSIG4/CCL3/TREM2/IL10/SPHK1/TLR6/IL6/LRRK2/IL31RA/PLA2G10	13
GO:0022617	BP	extracellular matrix disassembly	16/1084	80/18670	1.19e-05	0.000195595	0.000141616	MMP9/FAP/CTSK/IL6/PDPN/TIMP2/DPP4/ADAMTS4/MMP12/MMP7/MMP3/TLL1/MMP11/KLK5/CAPNS2/KLK7	16
GO:0002761	BP	regulation of myeloid leukocyte differentiation	20/1084	117/18670	1.24e-05	0.000202877	0.000146889	EVI2B/TYROBP/C1QC/LILRB4/LILRB1/LILRB3/IFNG/CCL3/CSF1/TREM2/CCR1/DCSTAMP/ROR2/MAFB/FBN1/INHBA/TMEM178A/FSTL3/SFRP1/ADIPOQ	20
GO:0035455	BP	response to interferon-alpha	8/1084	21/18670	1.3e-05	0.000211527	0.000153152	PYHIN1/IFITM3/IFITM1/AXL/IFIT3/IFIT2/GAS6/GATA3	8
GO:0045671	BP	negative regulation of osteoclast differentiation	9/1084	27/18670	1.31e-05	0.000213193	0.000154358	LILRB4/LILRB1/LILRB3/CCL3/MAFB/FBN1/TMEM178A/FSTL3/SFRP1	9
GO:0035457	BP	cellular response to interferon-alpha	6/1084	11/18670	1.36e-05	0.000218271	0.000158034	PYHIN1/AXL/IFIT3/IFIT2/GAS6/GATA3	6
GO:0035747	BP	natural killer cell chemotaxis	6/1084	11/18670	1.36e-05	0.000218271	0.000158034	CCL4/CCL5/CCL3/PIK3CD/CCL2/CCL7	6
GO:0098883	BP	synapse pruning	6/1084	11/18670	1.36e-05	0.000218271	0.000158034	C1QA/C1QB/C1QC/ITGAM/TREM2/C3	6
GO:0002762	BP	negative regulation of myeloid leukocyte differentiation	12/1084	48/18670	1.37e-05	0.000220211	0.000159439	C1QC/LILRB4/LILRB1/LILRB3/CCL3/MAFB/FBN1/INHBA/TMEM178A/FSTL3/SFRP1/ADIPOQ	12
GO:0045670	BP	regulation of osteoclast differentiation	14/1084	64/18670	1.42e-05	0.000227063	0.0001644	TYROBP/LILRB4/LILRB1/LILRB3/IFNG/CCL3/CSF1/TREM2/CCR1/MAFB/FBN1/TMEM178A/FSTL3/SFRP1	14
GO:0071347	BP	cellular response to interleukin-1	26/1084	179/18670	1.44e-05	0.000228959	0.000165773	CCL4/CCL5/PSMB9/CCL3/GBP1/CCL8/CCL18/ICAM1/CCL4L1/CCL13/CCL2/CCL23/SIRPA/CHI3L1/CCL7/IL6/CCL3L3/CCL21/ADAMTS12/NOD2/CCL24/CCL26/CCL11/IL1R2/SFRP1/PTGIS	26
GO:0032615	BP	interleukin-12 production	13/1084	56/18670	1.45e-05	0.000229988	0.000166518	SLAMF1/TLR8/LILRB1/CMKLR1/TIGIT/IRF8/IFNG/LILRA5/IDO1/MEFV/CLEC7A/IL10/TNFSF4	13
GO:0002792	BP	negative regulation of peptide secretion	23/1084	148/18670	1.46e-05	0.000230926	0.000167197	TLR8/PTPN22/LILRB1/SRGN/LILRA5/NLRP3/GBP1/C5AR2/IL10/TLR6/APOE/RSAD2/SRCIN1/GAS6/FN1/ANXA5/IL1R2/SSC5D/HDAC9/CRH/SFRP1/FAM3D/VSNL1	23
GO:0030048	BP	actin filament-based movement	22/1084	138/18670	1.47e-05	0.000232622	0.000168425	WAS/WIPF1/PDE4B/BIN1/VIM/PDPN/FLNA/SCN1B/CAV1/CACNA1D/KCNE4/SGCD/PLN/SCN5A/ACTC1/ADORA1/CACNA2D1/DES/SCN2B/MYBPC1/SCN3B/ANK2	22
GO:0045066	BP	regulatory T cell differentiation	10/1084	34/18670	1.52e-05	0.000239673	0.00017353	LILRB2/LILRB4/CTLA4/IL2RA/LAG3/FUT7/IFNG/TNFSF4/CR1/TNFRSF18	10
GO:0033631	BP	cell-cell adhesion mediated by integrin	7/1084	16/18670	1.57e-05	0.000245787	0.000177957	CD3E/FERMT3/CCL5/CXCL13/ITGA4/ITGA5/DPP4	7
GO:1905153	BP	regulation of membrane invagination	7/1084	16/18670	1.57e-05	0.000245787	0.000177957	NCKAP1L/CD300A/TREM2/C3/RAB31/PPARG/ALOX15	7
GO:0002686	BP	negative regulation of leukocyte migration	12/1084	49/18670	1.72e-05	0.000268024	0.000194057	SLAMF8/CD300A/C5AR2/CCL2/CCL21/GREM1/EMILIN1/CXCL12/SLIT2/PADI2/ADORA1/BMP5	12
GO:0002704	BP	negative regulation of leukocyte mediated immunity	12/1084	49/18670	1.72e-05	0.000268024	0.000194057	HAVCR2/PTPRC/LILRB1/CD84/TBX21/CD300A/IL7R/KIR2DL4/CR1/SERPINB9/CLEC4G/FOXJ1	12
GO:0006024	BP	glycosaminoglycan biosynthetic process	19/1084	110/18670	1.74e-05	0.000270674	0.000195975	HS3ST3B1/CHST11/DSE/CHST15/GPC6/ST3GAL6/FMOD/HS3ST3A1/DCN/LUM/VCAN/OMD/BGN/CHST13/HAS1/CHSY3/HS3ST5/OGN/HS6ST2	19
GO:0045165	BP	cell fate commitment	34/1084	270/18670	1.78e-05	0.000275687	0.000199605	IL12RB1/SLAMF6/SLAMF8/TBX21/EOMES/PRRX1/MIAT/IL6/PDPN/ROR2/SFRP2/GAS1/GATA6/TBX3/PPARG/WNT5B/GLI2/FOXA1/GATA3/GDF7/ELF5/GLIS1/NRG1/CYP26B1/SHH/SFRP1/EVX1/ERBB4/ONECUT2/TBX1/WT1/TBX18/GAP43/HNF1B	34
GO:0008360	BP	regulation of cell shape	23/1084	150/18670	1.82e-05	0.000280228	0.000202893	LST1/ITGB2/RHOH/HCK/CSF1R/CCL3/ICAM1/S100B/CCL13/CCL2/CCL7/MSN/ATP10A/PDPN/FN1/CCL24/SPTA1/CCL11/PARVB/ERMN/PLXNA4/SLC26A5/BVES	23
GO:0001649	BP	osteoblast differentiation	30/1084	225/18670	1.82e-05	0.000280228	0.000202893	CCL3/IFITM1/CLEC5A/FAM20C/IL6/CTHRC1/TNC/COL6A1/TWIST2/GREM1/SFRP2/LOX/SNAI1/MRC2/COL1A1/VCAN/ITGA11/TWIST1/IGF1/GLI2/BMP3/SPP1/SHOX2/GLIS1/NELL1/GDPD2/SHH/SFRP1/PTHLH/BMP7	30
GO:0032677	BP	regulation of interleukin-8 production	15/1084	74/18670	1.88e-05	0.000286687	0.000207569	CD2/TLR8/PTPRC/PTPN22/CD14/CD33/TLR1/C5AR2/CLEC7A/IL10/TLR6/NOD2/SSC5D/SERPINE1/ADIPOQ	15
GO:0050710	BP	negative regulation of cytokine secretion	15/1084	74/18670	1.88e-05	0.000286687	0.000207569	TLR8/PTPN22/LILRB1/SRGN/LILRA5/NLRP3/GBP1/C5AR2/IL10/TLR6/GAS6/FN1/IL1R2/SSC5D/HDAC9	15
GO:0052547	BP	regulation of peptidase activity	49/1084	452/18670	1.92e-05	0.000292636	0.000211877	CST7/PSMB9/FASLG/NLRP3/CASP5/SERPING1/SERPINA1/MEFV/TNFSF14/CLEC7A/BIN1/MMP9/C3/PLAUR/CR1/FAS/C4B/SERPINB9/P2RX1/SFRP2/TIMP2/GAS6/FN1/COL6A3/IFI6/F3/CAV1/CD109/ECM1/SERPINE2/PPARG/WFIKKN1/RCN3/CRYAB/S100A8/SERPINE1/PI15/ACER2/NGFR/TFAP2B/SERPINA3/WFDC13/S	49
GO:0071379	BP	cellular response to prostaglandin stimulus	8/1084	22/18670	1.94e-05	0.000294168	0.000212986	PTGDR/GNG2/TNFSF4/P2RY6/TNC/PPARG/SFRP1/AKR1C2	8
GO:0032689	BP	negative regulation of interferon-gamma production	10/1084	35/18670	2.02e-05	0.000306048	0.000221587	HAVCR2/PDCD1LG2/LILRB1/AXL/IL10/CD274/TNFSF4/GAS6/INHBA/GATA3	10
GO:0001704	BP	formation of primary germ layer	20/1084	121/18670	2.07e-05	0.000312776	0.000226459	ITGB2/EOMES/MMP9/ITGA4/ITGA5/COL6A1/SFRP2/FN1/COL5A2/SNAI1/INHBA/COL5A1/GATA6/COL12A1/COL11A1/ELF5/HMGA2/ATOH8/BMP7/HNF1B	20
GO:0050709	BP	negative regulation of protein secretion	22/1084	141/18670	2.08e-05	0.000313701	0.000227128	TLR8/PTPN22/LILRB1/SRGN/LILRA5/NLRP3/GBP1/C5AR2/IL10/TLR6/APOE/RSAD2/SRCIN1/GAS6/FN1/ANXA5/IL1R2/SSC5D/HDAC9/SFRP1/FAM3D/VSNL1	22
GO:0019730	BP	antimicrobial humoral response	20/1084	122/18670	2.34e-05	0.0003511	0.000254206	RNASE6/CXCL9/CXCL10/GNLY/CXCL13/CXCL11/LYZ/CCL13/IGHM/IGKV3-20/SLC11A1/SPON2/CXCL2/CXCL3/CXCL5/S100A8/LEAP2/KLK5/BPIFB1/KLK7	20
GO:0010466	BP	negative regulation of peptidase activity	33/1084	262/18670	2.34e-05	0.0003511	0.000254206	CST7/SERPING1/SERPINA1/TNFSF14/BIN1/MMP9/C3/PLAUR/CR1/C4B/SERPINB9/SFRP2/TIMP2/GAS6/COL6A3/IFI6/CD109/ECM1/SERPINE2/WFIKKN1/CRYAB/SERPINE1/PI15/NGFR/TFAP2B/SERPINA3/WFDC13/SPINK1/LPA/SERPINB7/SPINK4/SPINK7/SERPINA5	33
GO:1904951	BP	positive regulation of establishment of protein localization	49/1084	456/18670	2.42e-05	0.000361329	0.000261612	CD2/AIF1/HAVCR2/ITGB2/TLR8/PTPN22/CLEC4E/GZMB/CD14/CSF1R/CRTAM/CD33/IFNG/LILRA5/ITGAM/LILRA2/CCL3/NLRP3/CD38/TREM2/TLR1/P2RX7/CLEC5A/OSM/IL10/CD274/TNFSF4/RASGRP1/SAA1/IL6/FLNA/POSTN/LRRK2/TGFB3/PRR5L/GAS6/NOD2/TWIST1/MMP12/ANXA13/IGF1/TGFB2/PAEP/CRH/BAIA	49
GO:0030168	BP	platelet activation	23/1084	153/18670	2.52e-05	0.000373152	0.000270172	LCP2/FCER1G/PLEK/FERMT3/PIK3R5/PIK3R6/AXL/GNG2/APOE/SAA1/IL6/PDPN/P2RX1/FLNA/GAS6/COL1A2/C1QTNF1/COL3A1/COL1A1/SERPINE2/F2RL2/PRKG1/COMP	23
GO:0021602	BP	cranial nerve morphogenesis	9/1084	29/18670	2.52e-05	0.000373152	0.000270172	NRP2/MAFB/EGR2/PLXNA4/ATP8B1/HOXB3/TBX1/SEMA3A/HOXB1	9
GO:0061687	BP	detoxification of inorganic compound	7/1084	17/18670	2.53e-05	0.000373152	0.000270172	MT2A/MT1M/MT1X/MT1E/MT1H/MT1G/MT1A	7
GO:0090185	BP	negative regulation of kidney development	7/1084	17/18670	2.53e-05	0.000373152	0.000270172	MMP9/GATA3/SHH/WT1/BMP7/ADIPOQ/HNF1B	7
GO:0097501	BP	stress response to metal ion	7/1084	17/18670	2.53e-05	0.000373152	0.000270172	MT2A/MT1M/MT1X/MT1E/MT1H/MT1G/MT1A	7
GO:0007492	BP	endoderm development	15/1084	76/18670	2.62e-05	0.000384464	0.000278363	ITGB2/EOMES/MMP9/ITGA4/ITGA5/COL6A1/FN1/COL5A2/INHBA/COL5A1/GATA6/COL12A1/COL11A1/HMGA2/HNF1B	15
GO:0021545	BP	cranial nerve development	12/1084	51/18670	2.66e-05	0.000389494	0.000282004	NRP2/MAFB/NTRK1/EGR2/ERBB3/SLITRK6/PLXNA4/ATP8B1/HOXB3/TBX1/SEMA3A/HOXB1	12
GO:0032703	BP	negative regulation of interleukin-2 production	8/1084	23/18670	2.82e-05	0.000410065	0.000296898	HAVCR2/PTPRC/TBX21/LAG3/VSIG4/GBP1/NAV3/GATA3	8
GO:0032753	BP	positive regulation of interleukin-4 production	8/1084	23/18670	2.82e-05	0.000410065	0.000296898	CD3E/SASH3/HAVCR2/FCER1G/CD86/NLRP3/TNFSF4/GATA3	8
GO:0031343	BP	positive regulation of cell killing	14/1084	68/18670	2.94e-05	0.000426958	0.00030913	IL12RB1/SLAMF6/SH2D1A/TYROBP/PTPRC/PRF1/LAG3/CRTAM/IFNG/CD226/ITGAM/P2RX7/CLEC7A/RASGRP1	14
GO:0042267	BP	natural killer cell mediated cytotoxicity	13/1084	60/18670	3.19e-05	0.0004611	0.00033385	HAVCR2/SLAMF6/SH2D1A/LILRB1/GZMB/LAG3/CRTAM/CD226/PIK3R6/KIR2DL4/NCR1/RASGRP1/SERPINB9	13
GO:0032731	BP	positive regulation of interleukin-1 beta production	12/1084	52/18670	3.28e-05	0.000473136	0.000342564	MNDA/TYROBP/TLR8/PYHIN1/IFNG/LILRA5/LILRA2/CCL3/NLRP3/P2RX7/CLEC7A/NOD2	12
GO:0006023	BP	aminoglycan biosynthetic process	19/1084	115/18670	3.33e-05	0.000478726	0.000346611	HS3ST3B1/CHST11/DSE/CHST15/GPC6/ST3GAL6/FMOD/HS3ST3A1/DCN/LUM/VCAN/OMD/BGN/CHST13/HAS1/CHSY3/HS3ST5/OGN/HS6ST2	19
GO:0045471	BP	response to ethanol	20/1084	125/18670	3.37e-05	0.000483158	0.00034982	SPI1/CYBB/CD14/ICAM1/CCL7/TNC/RGS2/ADCY7/RGS4/CSF3/S100A8/UGT1A1/CRH/GATA3/ADH6/ACTC1/MAOB/HPGD/TH/ADIPOQ	20
GO:0032755	BP	positive regulation of interleukin-6 production	17/1084	96/18670	3.42e-05	0.000490053	0.000354812	AIF1/LILRB2/TYROBP/FCER1G/TLR8/LILRA5/LILRA2/TLR1/P2RX7/CLEC7A/TNFSF4/TLR6/IL6/SPON2/NOD2/TWIST1/PAEP	17
GO:0045730	BP	respiratory burst	10/1084	37/18670	3.45e-05	0.000490552	0.000355173	SLAMF8/CYBB/NCF1/HCK/NCF1C/NCF2/NCF1B/PIK3CD/CLEC7A/SLC11A1	10
GO:0071276	BP	cellular response to cadmium ion	10/1084	37/18670	3.45e-05	0.000490552	0.000355173	CYBB/NCF1/MT2A/MMP9/MT1M/MT1X/MT1E/MT1H/MT1G/MT1A	10
GO:0030166	BP	proteoglycan biosynthetic process	14/1084	69/18670	3.5e-05	0.000496205	0.000359266	HS3ST3B1/CHST11/DSE/CHST15/HS3ST3A1/DCN/VCAN/BGN/CHST13/IGF1/HS6ST3/CHSY3/HS3ST5/HS6ST2	14
GO:0014068	BP	positive regulation of phosphatidylinositol 3-kinase signaling	16/1084	87/18670	3.57e-05	0.000505901	0.000366287	NCF1/HCST/PIK3R5/CCL5/PIK3AP1/PIK3CD/OSM/PRR5L/NTRK1/DCN/PDGFC/CSF3/IGF1/ERBB3/TGFB2/ERBB4	16
GO:1901568	BP	fatty acid derivative metabolic process	24/1084	167/18670	3.61e-05	0.000509385	0.000368809	ALOX5AP/GGTA1P/TBXAS1/PLA2G4C/PTGS1/PLA2G5/HMGCS2/CYP4F2/CYP4F22/CYP4F8/CYP4F12/CYP2J2/ACSBG1/PLA2G4F/HPGD/PTGIS/PLA2G10/GGT6/ALOX15/GGT2/CYP4F3/GSTA1/CYP2C9/AKR1C2	24
GO:0002224	BP	toll-like receptor signaling pathway	22/1084	146/18670	3.62e-05	0.000509385	0.000368809	HAVCR2/ITGB2/TLR8/BTK/PTPN22/CD300LF/CD14/CD300A/PIK3AP1/ITGAM/LILRA2/LY96/TNIP3/TLR1/TLR6/CTSB/CTSK/RSAD2/COLEC12/CAV1/S100A8/BPIFB1	22
GO:0050701	BP	interleukin-1 secretion	13/1084	61/18670	3.84e-05	0.000538577	0.000389945	GBP5/TLR8/LILRA5/LILRA2/CCL3/NLRP3/P2RX7/TMEM106A/TLR6/SAA1/GAS6/NOD2/IL1R2	13
GO:0002820	BP	negative regulation of adaptive immune response	11/1084	45/18670	3.92e-05	0.000549582	0.000397913	HAVCR2/PTPRC/SAMSN1/LILRB1/TBX21/IL7R/TNFSF4/CR1/CLEC4G/FOXJ1/ALOX15	11
GO:0071677	BP	positive regulation of mononuclear cell migration	8/1084	24/18670	4.01e-05	0.000560219	0.000405614	AIF1/CCL5/CXCL10/FPR2/PLA2G7/CCR1/CXCL12/SERPINE1	8
GO:0002709	BP	regulation of T cell mediated immunity	14/1084	70/18670	4.14e-05	0.000574881	0.00041623	SASH3/IL12RB1/WAS/PTPRC/LILRB1/TBX21/IL7R/NLRP3/P2RX7/TNFSF4/IL6/RSAD2/CLEC4G/GATA3	14
GO:0060395	BP	SMAD protein signal transduction	14/1084	70/18670	4.14e-05	0.000574881	0.00041623	VIM/ROR2/TGFB3/INHBA/CILP/TGFB2/BMP3/GDF7/VEPH1/ATOH8/LEFTY2/BMP5/BMP7/GDF15	14
GO:0050728	BP	negative regulation of inflammatory response	24/1084	169/18670	4.4e-05	0.000609175	0.000441059	TNFAIP8L2/SLAMF8/PTPRC/CST7/IL2RA/SIGLEC10/NLRP3/MEFV/FPR2/SIRPA/IL10/TNFAIP6/APOE/SAA1/IL22RA2/ADCY7/IL1R2/NT5E/IGF1/PPARG/GATA3/ADORA1/PTGIS/ADIPOQ	24
GO:0002707	BP	negative regulation of lymphocyte mediated immunity	10/1084	38/18670	4.44e-05	0.000609521	0.00044131	HAVCR2/PTPRC/LILRB1/TBX21/IL7R/KIR2DL4/CR1/SERPINB9/CLEC4G/FOXJ1	10
GO:0048246	BP	macrophage chemotaxis	10/1084	38/18670	4.44e-05	0.000609521	0.00044131	SLAMF8/C3AR1/CMKLR1/CCL5/CCL3/CSF1/C5AR1/CCL2/SAA1/MST1L	10
GO:0086091	BP	regulation of heart rate by cardiac conduction	10/1084	38/18670	4.44e-05	0.000609521	0.00044131	BIN1/SCN1B/CAV1/CACNA1D/KCNE4/SCN5A/CACNA2D1/SCN2B/SCN3B/ANK2	10
GO:0014065	BP	phosphatidylinositol 3-kinase signaling	22/1084	148/18670	4.47e-05	0.000613246	0.000444007	NCF1/HCST/PIK3R5/CCL5/PIK3AP1/PIK3R6/PIK3CD/OSM/RASGRP1/PRR5L/NTRK1/DCN/PDGFC/TWIST1/CSF3/IGF1/SERPINE2/ERBB3/HTR2A/TGFB2/GATA3/ERBB4	22
GO:0070208	BP	protein heterotrimerization	6/1084	13/18670	4.55e-05	0.000621673	0.000450109	COL6A2/COL6A1/COL1A2/C1QTNF1/COL1A1/ADIPOQ	6
GO:0006691	BP	leukotriene metabolic process	9/1084	31/18670	4.57e-05	0.000621673	0.000450109	ALOX5AP/GGTA1P/PLA2G5/CYP4F2/CYP4F12/GGT6/ALOX15/GGT2/CYP4F3	9
GO:0034694	BP	response to prostaglandin	9/1084	31/18670	4.57e-05	0.000621673	0.000450109	PTGDR/GNG2/TNFSF4/P2RY6/TNC/CCL21/PPARG/SFRP1/AKR1C2	9
GO:0032602	BP	chemokine production	16/1084	89/18670	4.77e-05	0.000646964	0.00046842	AIF1/HAVCR2/CSF1R/IFNG/TREM2/MEFV/CLEC7A/SIRPA/IL10/TNFSF4/MCOLN2/IL6/POSTN/TWIST1/S100A8/ADIPOQ	16
GO:0043547	BP	positive regulation of GTPase activity	44/1084	405/18670	4.78e-05	0.000646964	0.00046842	ARHGAP9/NCKAP1L/GPR65/CCL4/DOCK2/CCL5/RGS18/TAGAP/CCL3/RGS1/DOCK10/CXCL13/CCL8/CCL18/ICAM1/CCL4L1/ADAP2/CCL13/CCL2/CCL23/CCL7/RASGRP1/ARHGAP22/LRRK2/CCL3L3/CCL21/RGS9/NTRK1/CCL24/CCL26/RGS2/CCL11/RGS4/S100A10/AGAP11/RAP1GAP/FOXJ1/RGS20/GRHL3/SFRP1/RGS6/GN	44
GO:0043277	BP	apoptotic cell clearance	11/1084	46/18670	4.89e-05	0.000655009	0.000474245	TYROBP/CD300LF/TREM2/AXL/CCL2/TGM2/MARCO/C3/C4B/GAS6/ALOX15	11
GO:0002720	BP	positive regulation of cytokine production involved in immune response	12/1084	54/18670	4.89e-05	0.000655009	0.000474245	SASH3/FCER1G/LILRB1/CD226/NLRP3/KIR2DL4/TNFSF4/IL6/RSAD2/SPON2/NOD2/GATA3	12
GO:1900047	BP	negative regulation of hemostasis	12/1084	54/18670	4.89e-05	0.000655009	0.000474245	SERPING1/FAP/APOE/PLAUR/C1QTNF1/ANXA5/PLAU/SERPINE2/SERPINE1/PRKG1/COMP/TSPAN8	12
GO:1904645	BP	response to amyloid-beta	12/1084	54/18670	4.89e-05	0.000655009	0.000474245	TREM2/ICAM1/FPR2/MMP9/TLR6/ITGA4/MMP12/IGF1/MMP3/MIR200A/CACNA2D1/NGFR	12
GO:0019882	BP	antigen processing and presentation	29/1084	226/18670	5.1e-05	0.000681419	0.000493367	LILRB2/CYBB/FCER1G/NCF1/WAS/HLA-DPB1/HLA-DMB/FCGR1A/HLA-DQA1/FGL2/LAG3/HLA-DRA/CLEC4A/NCF2/CD8A/FCGR1B/HLA-DPA1/IFI30/HLA-DRB1/PSMB9/HLA-DQB1/CD209/HLA-DRB5/TREM2/ICAM1/HLA-DOB/SLC11A1/CCL21/NOD2	29
GO:0045926	BP	negative regulation of growth	31/1084	249/18670	5.12e-05	0.000682293	0.000494	MT2A/DCSTAMP/SFRP2/INHBA/SEMA6A/RGS2/MT1M/FSTL4/RGS4/SERPINE2/PPARG/NTN1/MT1X/CDA/BDKRB1/TGFB2/MIR200B/SLIT2/CRYAB/MT1E/SPP1/MT1H/MT1G/MT1A/SFRP1/GNG4/WT1/SEMA3A/FGFR3/GDF15/TMPRSS4	31
GO:0002377	BP	immunoglobulin production	26/1084	193/18670	5.4e-05	0.000717106	0.000519205	SASH3/TNFSF13B/BTK/PTPRC/TBX21/FGL2/IL7R/HLA-DQB1/IGKV4-1/IL10/IGKC/IGKV1-5/IGLV2-14/IGLV3-19/IGKV3-20/IGLV3-25/IGLV6-57/IGLV2-23/IGKV3-15/IGLV1-44/TNFSF4/IGLV3-21/IGLV1-47/IGKV1-17/IL6/IGLV3-10	26
GO:1903522	BP	regulation of blood circulation	35/1084	297/18670	5.49e-05	0.000725434	0.000525234	CD38/ADORA3/ICAM1/CELF2/PDE4B/BIN1/P2RX1/FLNA/SCN1B/HRH2/RGS2/CAV1/CACNA1D/THRB/KCNE4/RGS4/PLN/HTR2A/SCN5A/KCNJ12/TGFB2/FXYD6/ADORA1/HSPB7/CYP2J2/CACNA2D1/BVES/DES/GNAO1/SCN2B/CXADR/SCN3B/ANK2/SEMA3A/TH	35
GO:0046637	BP	regulation of alpha-beta T cell differentiation	13/1084	63/18670	5.49e-05	0.000725434	0.000525234	SASH3/IL12RB1/NCKAP1L/CD86/CD80/TBX21/IFNG/NLRP3/ZNF683/RUNX3/TNFSF4/GATA3/SHH	13
GO:0010951	BP	negative regulation of endopeptidase activity	31/1084	250/18670	5.53e-05	0.000729077	0.000527872	CST7/SERPING1/SERPINA1/TNFSF14/BIN1/MMP9/C3/PLAUR/CR1/C4B/SERPINB9/SFRP2/TIMP2/GAS6/COL6A3/IFI6/CD109/SERPINE2/WFIKKN1/CRYAB/SERPINE1/NGFR/TFAP2B/SERPINA3/WFDC13/SPINK1/LPA/SERPINB7/SPINK4/SPINK7/SERPINA5	31
GO:1905521	BP	regulation of macrophage migration	10/1084	39/18670	5.66e-05	0.000743741	0.000538489	SLAMF8/C3AR1/CMKLR1/CCL5/CCL3/CSF1/C5AR1/TREM2/EMILIN1/MST1L	10
GO:0002532	BP	production of molecular mediator involved in inflammatory response	14/1084	72/18670	5.74e-05	0.000753067	0.000545241	SLAMF8/FCER1G/GBP5/BTK/IDO1/MEFV/CLEC7A/SIRPA/TLR6/P2RX1/NOD2/ADCY7/IL1R2/SERPINE1	14
GO:0046456	BP	icosanoid biosynthetic process	12/1084	55/18670	5.93e-05	0.000775909	0.00056178	ALOX5AP/GGTA1P/TBXAS1/PTGS1/PLA2G5/PLA2G4F/HPGD/PTGIS/GGT6/ALOX15/GGT2/CYP2C9	12
GO:0045589	BP	regulation of regulatory T cell differentiation	9/1084	32/18670	6.04e-05	0.000783909	0.000567572	LILRB2/LILRB4/CTLA4/IL2RA/LAG3/IFNG/TNFSF4/CR1/TNFRSF18	9
GO:0043370	BP	regulation of CD4-positive, alpha-beta T cell differentiation	11/1084	47/18670	6.05e-05	0.000783909	0.000567572	SASH3/IL12RB1/NCKAP1L/CD86/CD80/TBX21/IFNG/NLRP3/RUNX3/TNFSF4/GATA3	11
GO:2000107	BP	negative regulation of leukocyte apoptotic process	11/1084	47/18670	6.05e-05	0.000783909	0.000567572	CCR5/FCER1G/LILRB1/CCL5/IL7R/IDO1/AXL/CCL21/GAS6/NOD2/CXCL12	11
GO:0033559	BP	unsaturated fatty acid metabolic process	18/1084	110/18670	6.05e-05	0.000783909	0.000567572	ALOX5AP/TBXAS1/PLA2G4C/PTGS1/DEGS1/CYP4F2/CYP4F8/CYP4F12/CYP2J2/PLA2G4F/HPGD/PTGIS/PLA2G10/ALOX15/CYP4F3/GSTA1/CYP2C9/AKR1C2	18
GO:0007411	BP	axon guidance	33/1084	276/18670	6.68e-05	0.000862315	0.00062434	DOK2/CSF1R/PIK3CD/NEXN/NRP2/NTRK1/SCN1B/PALLD/SEMA6A/SPTA1/CXCL12/EGR2/L1CAM/BOC/RAP1GAP/FLRT2/GLI2/PLXNA4/NTN1/UNC5A/SLIT2/GATA3/GDF7/NCAM1/SHH/EPHB6/LAMA1/SEMA3A/FOXD1/PLA2G10/BMP7/VSTM2L/GAP43	33
GO:0019722	BP	calcium-mediated signaling	28/1084	218/18670	6.71e-05	0.000865216	0.00062644	CD3E/CCR5/SLA2/CXCR3/PLEK/BTK/PTPRC/CCL4/LAT2/CMKLR1/CCL3/GBP1/TREM2/FPR2/P2RX7/CCR1/SPHK1/P2RY6/KSR2/LRRK2/SGCD/PLN/IGF1/ERBB3/PPP1R9A/NRG1/CHP2/ANK2	28
GO:0070555	BP	response to interleukin-1	27/1084	207/18670	6.89e-05	0.000884119	0.000640127	CCL4/CCL5/PSMB9/CCL3/GBP1/CD38/CCL8/CCL18/ICAM1/CCL4L1/CCL13/CCL2/CCL23/SIRPA/CHI3L1/CCL7/IL6/CCL3L3/CCL21/ADAMTS12/NOD2/CCL24/CCL26/CCL11/IL1R2/SFRP1/PTGIS	27
GO:2000146	BP	negative regulation of cell motility	39/1084	349/18670	6.9e-05	0.000884119	0.000640127	AIF1/SLAMF8/WAS/CD300A/CXCL13/ADORA3/IFITM1/C5AR2/CCL2/APOE/SULF1/CCL21/GREM1/SFRP2/EMILIN1/DCN/COL3A1/CXCL12/CLIC4/HAS1/PPARG/NAV3/MEOX2/MIR200B/SLIT2/SERPINE1/PRKG1/PADI2/GATA3/DPYSL3/ADORA1/NRG1/SHH/SFRP1/ERBB4/PTPRR/SEMA3A/BMP5/ADIPOQ	39
GO:0001763	BP	morphogenesis of a branching structure	26/1084	196/18670	7.02e-05	0.00089788	0.00065009	CSF1/IL10/TGM2/RSPO3/SULF1/TNC/LRRK2/SFRP2/CCL11/FGF7/ERMN/TBX3/ADAMTS16/GLI2/SLIT2/FOXA1/GDF7/SHOX2/SHH/SFRP1/LAMA1/WT1/SEMA3A/FOXD1/BMP7/HNF1B	26
GO:0097485	BP	neuron projection guidance	33/1084	277/18670	7.17e-05	0.000914314	0.000661989	DOK2/CSF1R/PIK3CD/NEXN/NRP2/NTRK1/SCN1B/PALLD/SEMA6A/SPTA1/CXCL12/EGR2/L1CAM/BOC/RAP1GAP/FLRT2/GLI2/PLXNA4/NTN1/UNC5A/SLIT2/GATA3/GDF7/NCAM1/SHH/EPHB6/LAMA1/SEMA3A/FOXD1/PLA2G10/BMP7/VSTM2L/GAP43	33
GO:0042476	BP	odontogenesis	20/1084	132/18670	7.45e-05	0.000946968	0.000685631	CSF1/FAM20A/FAM20C/TNC/TGFB3/COL1A2/INHBA/COL1A1/TWIST1/GLI2/SCN5A/ASPN/TGFB2/SERPINE1/SHH/GNAO1/TBX1/BMP7/KLK5/WDR72	20
GO:0042133	BP	neurotransmitter metabolic process	22/1084	153/18670	7.46e-05	0.000946968	0.000685631	AIF1/ITGB2/IFNG/ICAM1/TMEM106A/CLEC7A/SIRPA/IL10/DPYD/TLR6/SDS/CAV1/BHMT/MOXD1/PTX3/TDH/SLC5A7/MAOB/PTGIS/MAOA/TH/SLC44A4	22
GO:0002221	BP	pattern recognition receptor signaling pathway	26/1084	197/18670	7.65e-05	0.000967817	0.000700726	HAVCR2/ITGB2/TLR8/BTK/PTPN22/CLEC4E/CD300LF/CD14/CD300A/PIK3AP1/ITGAM/LILRA2/LY96/TNIP3/TLR1/CLEC7A/MARCO/TLR6/CTSB/CTSK/RSAD2/COLEC12/NOD2/CAV1/S100A8/BPIFB1	26
GO:0030206	BP	chondroitin sulfate biosynthetic process	8/1084	26/18670	7.68e-05	0.000967817	0.000700726	CHST11/DSE/CHST15/DCN/VCAN/BGN/CHST13/CHSY3	8
GO:0045992	BP	negative regulation of embryonic development	8/1084	26/18670	7.68e-05	0.000967817	0.000700726	SULF1/SFRP2/COL5A2/SNAI1/COL5A1/GATA3/RPS6KA6/BMP7	8
GO:0032633	BP	interleukin-4 production	9/1084	33/18670	7.87e-05	0.000989876	0.000716698	CD3E/SASH3/HAVCR2/FCER1G/CD86/ITK/NLRP3/TNFSF4/GATA3	9
GO:0010038	BP	response to metal ion	40/1084	364/18670	8.1e-05	0.00101606	0.000735656	C1QA/CYBB/NCF1/CD14/ALOX5AP/ICAM1/P2RX7/MT2A/MMP9/AQP9/LRRK2/SUCNR1/CYBRD1/ANXA5/ADCY7/CAV1/FIBIN/MT1M/CLIC4/GUCA1A/PLN/SLC30A4/SCN5A/MT1X/FSTL3/S100A8/MT1E/SLC26A5/MT1H/MT1G/SHH/MT1A/CHP2/MAOB/CPNE8/KRT14/ALOX15/TH/TRPV6/TFF1	40
GO:0043087	BP	regulation of GTPase activity	49/1084	479/18670	8.45e-05	0.00105757	0.000765708	ARHGAP9/NCKAP1L/GPR65/RHOH/CCL4/DOCK2/CCL5/RGS18/TAGAP/CCL3/RGS1/DOCK10/CXCL13/CCL8/CCL18/ICAM1/CCL4L1/ADAP2/CCL13/CCL2/CCL23/CCL7/RASGRP1/ARHGAP22/LRRK2/CCL3L3/CCL21/RGS9/NTRK1/CCL24/CCL26/RGS2/CCL11/RGS4/S100A10/AGAP11/RAP1GAP/FOXJ1/PLXNA4/SLIT2/RGS20/P	49
GO:0050819	BP	negative regulation of coagulation	12/1084	57/18670	8.59e-05	0.001072	0.000776155	SERPING1/FAP/APOE/PLAUR/C1QTNF1/ANXA5/PLAU/SERPINE2/SERPINE1/PRKG1/HS3ST5/TSPAN8	12
GO:0033630	BP	positive regulation of cell adhesion mediated by integrin	7/1084	20/18670	8.66e-05	0.00107331	0.000777108	CD3E/NCKAP1L/CCL5/CXCL13/CCL21/SFRP2/TGFB2	7
GO:1903978	BP	regulation of microglial cell activation	7/1084	20/18670	8.66e-05	0.00107331	0.000777108	PTPRC/CST7/CCL3/TREM2/SPHK1/IL6/LRRK2	7
GO:1905523	BP	positive regulation of macrophage migration	7/1084	20/18670	8.66e-05	0.00107331	0.000777108	C3AR1/CMKLR1/CCL5/CCL3/CSF1/C5AR1/TREM2	7
GO:0009612	BP	response to mechanical stimulus	27/1084	210/18670	8.84e-05	0.00109224	0.00079081	TLR8/CXCL10/CASP5/TNFSF14/P2RX7/TNFRSF8/CHI3L1/FAS/POSTN/TNC/NTRK1/DCN/COL3A1/COL1A1/CXCL12/SERPINE2/MMP7/HTR2A/PPARG/SLITRK6/RETN/BDKRB1/COL11A1/SLC26A5/MAP1B/STRC/SOST	27
GO:0150077	BP	regulation of neuroinflammatory response	10/1084	41/18670	8.97e-05	0.00110648	0.00080112	PTPRC/CST7/CCL3/TREM2/MMP9/SPHK1/IL6/LRRK2/IGF1/MMP3	10
GO:0070167	BP	regulation of biomineral tissue development	16/1084	94/18670	9.45e-05	0.0011627	0.00084183	SRGN/CCL3/P2RX7/CCR1/FAM20C/TGFB3/GREM1/GAS6/OMD/TWIST1/PKDCC/ECM1/ASPN/COMP/NELL1/BMP7	16
GO:0014066	BP	regulation of phosphatidylinositol 3-kinase signaling	19/1084	124/18670	9.58e-05	0.0011753	0.00085095	NCF1/HCST/PIK3R5/CCL5/PIK3AP1/PIK3CD/OSM/RASGRP1/PRR5L/NTRK1/DCN/PDGFC/TWIST1/CSF3/IGF1/SERPINE2/ERBB3/TGFB2/ERBB4	19
GO:0043368	BP	positive T cell selection	9/1084	34/18670	0.000101606	0.00124408	0.000900747	CD3E/IL12RB1/SLAMF6/PTPRC/DOCK2/TBX21/THEMIS/IL6/SHH	9
GO:0032673	BP	regulation of interleukin-4 production	8/1084	27/18670	0.000103607	0.00126258	0.000914145	CD3E/SASH3/HAVCR2/FCER1G/CD86/NLRP3/TNFSF4/GATA3	8
GO:0060384	BP	innervation	8/1084	27/18670	0.000103607	0.00126258	0.000914145	ITGA4/SULF1/SULF2/NTRK1/SERPINE2/SLITRK6/LRIG1/SEMA3A	8
GO:0002218	BP	activation of innate immune response	36/1084	319/18670	0.000105918	0.00128772	0.000932344	HAVCR2/ITGB2/MNDA/FCER1G/TLR8/BTK/HCK/PYHIN1/PTPN22/CLEC4E/CD300LF/CD14/CD300A/CLEC4A/PIK3AP1/PSMB9/ITGAM/LILRA2/LY96/CD209/CLEC4D/TNIP3/TLR1/CLEC7A/MARCO/TLR6/CTSB/CTSK/RSAD2/COLEC12/NOD2/CAV1/S100A8/MUC16/MUC2/BPIFB1	36
GO:0030500	BP	regulation of bone mineralization	14/1084	76/18670	0.000106348	0.00128991	0.000933933	SRGN/CCL3/P2RX7/CCR1/FAM20C/TGFB3/GREM1/OMD/TWIST1/PKDCC/ECM1/COMP/NELL1/BMP7	14
GO:0042108	BP	positive regulation of cytokine biosynthetic process	13/1084	67/18670	0.000107235	0.00129762	0.00093951	CD3E/CYBB/TYROBP/TLR8/PTPRC/CD86/CD80/IFNG/TLR1/TNFRSF8/CLEC7A/TLR6/IL6	13
GO:0002702	BP	positive regulation of production of molecular mediator of immune response	16/1084	95/18670	0.000107624	0.00129929	0.000940719	SASH3/FCER1G/PTPRC/LILRB1/TBX21/CD226/NLRP3/KIR2DL4/TNFSF4/IL6/RSAD2/SPON2/NOD2/GATA3/KLK5/KLK7	16
GO:0050852	BP	T cell receptor signaling pathway	26/1084	202/18670	0.000116298	0.00140073	0.00101417	CD3E/LCP2/TRAC/WAS/LILRB4/BTK/PTPRC/CTLA4/HLA-DPB1/ITK/PTPN22/HLA-DQA1/CD300A/HLA-DRA/HLA-DPA1/HLA-DRB1/THEMIS/PSMB9/HLA-DQB1/CD226/HLA-DRB5/GBP1/THEMIS2/PIK3CD/PDE4B/GATA3	26
GO:0045765	BP	regulation of angiogenesis	41/1084	383/18670	0.000118435	0.00142315	0.0010304	ITGB2/CYBB/C3AR1/CXCL10/ITGAX/FASLG/PIK3R6/CXCL13/C5AR1/STAB1/IL10/CHI3L1/C3/SPHK1/IL6/SULF1/ITGA5/SFRP2/EMILIN1/CCL24/DCN/ADAM12/SEMA6A/CCL11/GATA6/F3/TSPAN12/TWIST1/ECM1/PPARG/HDAC9/MEOX2/THBS2/TGFB2/MIR200B/SERPINE1/HMGA2/NGFR/SFRP1/CCBE1/PTGIS	41
GO:0048732	BP	gland development	45/1084	434/18670	0.000119109	0.00142792	0.00103386	CSF1R/CSF1/IL10/TGM2/MSN/SULF1/MAFB/TNC/TGFB3/SULF2/HRH2/CCL11/GATA6/FGF7/CAV1/THRB/TBX3/SERPINE2/GLI2/MST1L/NTN1/TGFB2/FSTL3/UGT1A1/FOXA1/CRH/GATA3/GDF7/ELF5/NRG1/SHH/SFRP1/HOXB3/LAMA1/ERBB4/ELF3/ONECUT2/TBX1/FA2H/WT1/SEMA3A/SERPINA5/BMP7/PCSK9/HNF1B	45
GO:0001779	BP	natural killer cell differentiation	7/1084	21/18670	0.000123443	0.00147305	0.00106653	PTPRC/ZNF683/PIK3CD/AXL/RASGRP1/GAS6/TOX	7
GO:0140131	BP	positive regulation of lymphocyte chemotaxis	7/1084	21/18670	0.000123443	0.00147305	0.00106653	CCL4/CCL5/CCL3/CXCL13/TNFSF14/CCL7/CCL21	7
GO:1901342	BP	regulation of vasculature development	44/1084	422/18670	0.000124424	0.00148133	0.00107253	ITGB2/CYBB/C3AR1/CXCL10/ITGAX/FASLG/PIK3R6/CXCL13/C5AR1/STAB1/IL10/CHI3L1/C3/SPHK1/IL6/SULF1/ITGA5/SFRP2/EMILIN1/CCL24/DCN/ADAM12/SEMA6A/CCL11/GATA6/F3/TSPAN12/TWIST1/ECM1/PPARG/HDAC9/MEOX2/THBS2/TGFB2/MIR200B/SERPINE1/HMGA2/NGFR/SFRP1/CCBE1/SERPINB7/WT1/	44
GO:0030336	BP	negative regulation of cell migration	37/1084	334/18670	0.000125339	0.00148566	0.00107566	AIF1/SLAMF8/CD300A/CXCL13/ADORA3/IFITM1/C5AR2/CCL2/APOE/SULF1/CCL21/GREM1/SFRP2/EMILIN1/DCN/COL3A1/CXCL12/CLIC4/HAS1/PPARG/NAV3/MEOX2/MIR200B/SLIT2/SERPINE1/PRKG1/PADI2/DPYSL3/ADORA1/NRG1/SHH/SFRP1/ERBB4/PTPRR/SEMA3A/BMP5/ADIPOQ	37
GO:0051271	BP	negative regulation of cellular component movement	41/1084	384/18670	0.000125363	0.00148566	0.00107566	AIF1/SLAMF8/WAS/CD300A/CXCL13/ADORA3/IFITM1/C5AR2/BIN1/CCL2/APOE/SULF1/CCL21/GREM1/SFRP2/EMILIN1/DCN/COL3A1/SEMA6A/CXCL12/CLIC4/HAS1/PPARG/NAV3/MEOX2/MIR200B/SLIT2/SERPINE1/PRKG1/PADI2/GATA3/DPYSL3/ADORA1/NRG1/SHH/SFRP1/ERBB4/PTPRR/SEMA3A/BMP5/ADIPOQ	41
GO:0030278	BP	regulation of ossification	26/1084	203/18670	0.000126181	0.00149194	0.00108021	SRGN/CCL3/CSF1/IFITM1/P2RX7/CCR1/FAM20C/IL6/CTHRC1/TGFB3/TWIST2/GREM1/SFRP2/EGR2/OMD/TWIST1/PKDCC/ECM1/IGF1/TGFB2/COMP/NELL1/GDPD2/SFRP1/SOST/BMP7	26
GO:0002291	BP	T cell activation via T cell receptor contact with antigen bound to MHC molecule on antigen presenting cell	5/1084	10/18670	0.000128868	0.00151332	0.00109569	HAVCR2/LILRB1/HLA-DMB/FGL2/ICAM1	5
GO:0097048	BP	dendritic cell apoptotic process	5/1084	10/18670	0.000128868	0.00151332	0.00109569	LILRB1/AXL/CCL21/GAS6/CXCL12	5
GO:2000668	BP	regulation of dendritic cell apoptotic process	5/1084	10/18670	0.000128868	0.00151332	0.00109569	LILRB1/AXL/CCL21/GAS6/CXCL12	5
GO:0051607	BP	defense response to virus	29/1084	238/18670	0.000129453	0.00151674	0.00109816	IL12RB1/TLR8/PTPRC/RNASE6/IL2RA/PRF1/LILRB1/CXCL9/FGL2/CXCL10/IFNG/NLRP3/GBP1/IFITM3/RNASE2/IFITM1/ISG20/IFIT3/IFI44L/IFIT2/IL6/RSAD2/FLNA/SPON2/IFIT1/IFI6/HERC5/SLFN11/MMP12	29
GO:0034142	BP	toll-like receptor 4 signaling pathway	9/1084	35/18670	0.000129786	0.00151721	0.0010985	ITGB2/PTPN22/CD14/PIK3AP1/ITGAM/LILRA2/LY96/TNIP3/BPIFB1	9
GO:0002758	BP	innate immune response-activating signal transduction	34/1084	298/18670	0.000131818	0.00153748	0.00111318	HAVCR2/ITGB2/FCER1G/TLR8/BTK/HCK/PTPN22/CLEC4E/CD300LF/CD14/CD300A/CLEC4A/PIK3AP1/PSMB9/ITGAM/LILRA2/LY96/CD209/CLEC4D/TNIP3/TLR1/CLEC7A/MARCO/TLR6/CTSB/CTSK/RSAD2/COLEC12/NOD2/CAV1/S100A8/MUC16/MUC2/BPIFB1	34
GO:0002712	BP	regulation of B cell mediated immunity	11/1084	51/18670	0.00013371	0.00155254	0.00112408	FCER1G/BTK/PTPRC/TBX21/LTA/CD226/IL10/C3/TNFSF4/CR1/FOXJ1	11
GO:0002889	BP	regulation of immunoglobulin mediated immune response	11/1084	51/18670	0.00013371	0.00155254	0.00112408	FCER1G/BTK/PTPRC/TBX21/LTA/CD226/IL10/C3/TNFSF4/CR1/FOXJ1	11
GO:0048705	BP	skeletal system morphogenesis	29/1084	239/18670	0.000139354	0.00161445	0.00116891	P2RX7/ANXA6/PRRX1/COL6A2/CHST11/ROR2/TGFB3/COL6A1/GREM1/SFRP2/COL6A3/FMN1/COL1A1/SFRP4/TWIST1/CDX1/COL12A1/COL11A1/SHOX2/COMP/CYP26B1/SFRP1/HOXB3/TBX1/HOXB5/FGFR3/HOXB1/BMP7/HOXB8	29
GO:0051224	BP	negative regulation of protein transport	25/1084	193/18670	0.000140979	0.00162961	0.00117989	TLR8/PTPN22/LILRB1/SRGN/LILRA5/NLRP3/GBP1/C5AR2/IL10/TLR6/APOE/RSAD2/SRCIN1/LRRK2/GAS6/FN1/ANXA5/IL1R2/SSC5D/PKDCC/HDAC9/SFRP1/FAM3D/VSNL1/ADIPOQ	25
GO:0008016	BP	regulation of heart contraction	30/1084	251/18670	0.00014143	0.00163117	0.00118102	ADORA3/CELF2/PDE4B/BIN1/FLNA/SCN1B/RGS2/CAV1/CACNA1D/THRB/KCNE4/RGS4/PLN/SCN5A/KCNJ12/TGFB2/FXYD6/ADORA1/HSPB7/CYP2J2/CACNA2D1/BVES/DES/GNAO1/SCN2B/CXADR/SCN3B/ANK2/SEMA3A/TH	30
GO:0045576	BP	mast cell activation	12/1084	60/18670	0.000144692	0.00166509	0.00120557	LCP2/FCER1G/BTK/RHOH/LAT2/CD300LF/CD84/CD300A/CD226/PIK3CD/MILR1/RASGRP1	12
GO:0060348	BP	bone development	27/1084	217/18670	0.000153955	0.00176775	0.0012799	TYROBP/PTPRC/LILRB1/ANXA6/FAM20C/COL6A2/PAPSS2/SULF1/TGFB3/COL6A1/GREM1/SFRP2/SULF2/FBN1/COL6A3/LOX/COL1A1/SFRP4/PDGFC/TWIST1/CDX1/IGF1/COL12A1/SHOX2/COMP/CYP26B1/FGFR3	27
GO:0002700	BP	regulation of production of molecular mediator of immune response	20/1084	139/18670	0.000154308	0.00176787	0.00127998	SASH3/FCER1G/BTK/PTPRC/LILRB1/TBX21/CD226/NLRP3/KIR2DL4/IL10/TNFSF4/IL6/RSAD2/TGFB3/SPON2/NOD2/TGFB2/GATA3/KLK5/KLK7	20
GO:0045861	BP	negative regulation of proteolysis	39/1084	363/18670	0.000159389	0.00182205	0.00131921	CST7/VSIG4/SERPING1/SERPINA1/TNFSF14/BIN1/IL10/MMP9/C3/PLAUR/CR1/C4B/SERPINB9/LRRK2/SFRP2/TIMP2/GAS6/COL6A3/GAS1/IFI6/IL1R2/CD109/ECM1/SERPINE2/WFIKKN1/CRYAB/SERPINE1/PI15/NGFR/SHH/TFAP2B/SERPINA3/WFDC13/SPINK1/LPA/SERPINB7/SPINK4/SPINK7/SERPINA5	39
GO:0051346	BP	negative regulation of hydrolase activity	47/1084	466/18670	0.000163387	0.0018566	0.00134423	NCKAP1L/RHOH/CST7/GZMA/SERPING1/SERPINA1/TNFSF14/BIN1/MMP9/C3/PLAUR/CR1/C4B/SERPINB9/LRRK2/SFRP2/TIMP2/GAS6/IFIT1/COL6A3/IFI6/RGS2/CD109/PLN/ECM1/SERPINE2/WFIKKN1/HDAC9/TGFB2/SLIT2/CRYAB/SERPINE1/PTX3/PLIN5/PI15/NGFR/TFAP2B/SERPINA3/WFDC13/SPINK1/LPA/SERP	47
GO:0006882	BP	cellular zinc ion homeostasis	9/1084	36/18670	0.000164209	0.0018566	0.00134423	MT2A/MT1M/SLC30A4/MT1X/S100A8/MT1E/MT1H/MT1G/MT1A	9
GO:0032733	BP	positive regulation of interleukin-10 production	9/1084	36/18670	0.000164209	0.0018566	0.00134423	SASH3/FCER1G/TIGIT/LILRA5/TREM2/CLEC7A/CD274/TNFSF4/NOD2	9
GO:0042554	BP	superoxide anion generation	9/1084	36/18670	0.000164209	0.0018566	0.00134423	ITGB2/CYBB/TYROBP/NCF1/NCF2/ITGAM/FPR2/CLEC7A/CD177	9
GO:0097242	BP	amyloid-beta clearance	9/1084	36/18670	0.000164209	0.0018566	0.00134423	ITGB2/IFNG/ITGAM/C5AR1/TREM2/MSR1/MARCO/C3/APOE	9
GO:0030225	BP	macrophage differentiation	10/1084	44/18670	0.000169439	0.00189716	0.0013736	SPI1/C1QC/CSF1R/CSF1/MMP9/CEBPE/ROR2/INHBA/IL31RA/ADIPOQ	10
GO:0071622	BP	regulation of granulocyte chemotaxis	10/1084	44/18670	0.000169439	0.00189716	0.0013736	NCKAP1L/C3AR1/CMKLR1/CCL5/CSF1/C5AR1/MPP1/C5AR2/CCL21/SLIT2	10
GO:2000404	BP	regulation of T cell migration	10/1084	44/18670	0.000169439	0.00189716	0.0013736	AIF1/CCL5/CXCL10/CXCL13/TNFSF14/ITGA4/CCL21/CXCL12/ECM1/C10orf99	10
GO:0048017	BP	inositol lipid-mediated signaling	24/1084	184/18670	0.000170712	0.00189716	0.0013736	NCF1/HCST/PIK3R5/CCL5/CSF1R/PIK3AP1/PIK3R6/PIK3CD/OSM/RASGRP1/TNFAIP8L3/PRR5L/NTRK1/DCN/PDGFC/TWIST1/CSF3/IGF1/SERPINE2/ERBB3/HTR2A/TGFB2/GATA3/ERBB4	24
GO:0002287	BP	alpha-beta T cell activation involved in immune response	12/1084	61/18670	0.000170733	0.00189716	0.0013736	IL12RB1/SLAMF6/CD86/CD80/TBX21/GPR183/IFNG/NLRP3/EOMES/TNFSF4/IL6/GATA3	12
GO:0002293	BP	alpha-beta T cell differentiation involved in immune response	12/1084	61/18670	0.000170733	0.00189716	0.0013736	IL12RB1/SLAMF6/CD86/CD80/TBX21/GPR183/IFNG/NLRP3/EOMES/TNFSF4/IL6/GATA3	12
GO:0030888	BP	regulation of B cell proliferation	12/1084	61/18670	0.000170733	0.00189716	0.0013736	SASH3/MNDA/TYROBP/TNFSF13B/NCKAP1L/BTK/PTPRC/CTLA4/CD300A/GPR183/CD38/IL10	12
GO:2000514	BP	regulation of CD4-positive, alpha-beta T cell activation	12/1084	61/18670	0.000170733	0.00189716	0.0013736	SASH3/IL12RB1/NCKAP1L/CD86/CD80/TBX21/IFNG/NLRP3/RUNX3/CD274/TNFSF4/GATA3	12
GO:0010575	BP	positive regulation of vascular endothelial growth factor production	8/1084	29/18670	0.000180561	0.0019935	0.00144335	C3AR1/C5AR1/C3/IL6/SULF1/SULF2/HPSE/CCBE1	8
GO:0060142	BP	regulation of syncytium formation by plasma membrane fusion	8/1084	29/18670	0.000180561	0.0019935	0.00144335	CD53/TYROBP/CXCL9/CXCL10/TREM2/TNFSF14/DCSTAMP/GDF15	8
GO:0072606	BP	interleukin-8 secretion	8/1084	29/18670	0.000180561	0.0019935	0.00144335	CD2/PTPN22/CD14/TLR1/C5AR2/CHI3L1/TLR6/SSC5D	8
GO:0006837	BP	serotonin transport	6/1084	16/18670	0.0001827	0.00200853	0.00145423	FCER1G/LILRB1/P2RX1/CRH/MAOB/HRH3	6
GO:0030889	BP	negative regulation of B cell proliferation	6/1084	16/18670	0.0001827	0.00200853	0.00145423	MNDA/TYROBP/BTK/CTLA4/CD300A/IL10	6
GO:0019058	BP	viral life cycle	36/1084	328/18670	0.000184834	0.00202768	0.0014681	SELPLG/CCR5/SLAMF1/CD86/CD80/CCL5/CD209/MRC1/CCL8/IFITM3/ICAM1/IFITM1/ISG20/CLEC5A/AXL/CCL2/APOE/CR1/CTSB/RSAD2/ITGA5/GAS6/LRRC15/IFIT1/CLEC4G/LGALS1/DPP4/ANPEP/CAV1/HTR2A/PTX3/NCAM1/HMGA2/TMPRSS2/CXADR/HS3ST5	36
GO:0007369	BP	gastrulation	24/1084	185/18670	0.000185603	0.0020318	0.00147108	ITGB2/EOMES/IL10/MMP9/ITGA4/ITGA5/COL6A1/SFRP2/FN1/COL5A2/SNAI1/INHBA/COL5A1/GATA6/MYADM/COL12A1/COL11A1/ELF5/HMGA2/SFRP1/ATOH8/BMP7/ADIPOQ/HNF1B	24
GO:0030195	BP	negative regulation of blood coagulation	11/1084	53/18670	0.000192381	0.00210155	0.00152158	SERPING1/FAP/APOE/PLAUR/C1QTNF1/ANXA5/PLAU/SERPINE2/SERPINE1/PRKG1/TSPAN8	11
GO:1904950	BP	negative regulation of establishment of protein localization	25/1084	197/18670	0.000195258	0.00212848	0.00154108	TLR8/PTPN22/LILRB1/SRGN/LILRA5/NLRP3/GBP1/C5AR2/IL10/TLR6/APOE/RSAD2/SRCIN1/LRRK2/GAS6/FN1/ANXA5/IL1R2/SSC5D/PKDCC/HDAC9/SFRP1/FAM3D/VSNL1/ADIPOQ	25
GO:1903035	BP	negative regulation of response to wounding	15/1084	90/18670	0.000197293	0.00214613	0.00155386	SIGLEC10/SERPING1/FAP/APOE/PLAUR/C1QTNF1/ANXA5/PLAU/CD109/SERPINE2/SERPINE1/PRKG1/SPP1/TSPAN8/RGMA	15
GO:0060047	BP	heart contraction	32/1084	280/18670	0.000198948	0.00215959	0.0015636	ADORA3/CELF2/PDE4B/BIN1/FLNA/SCN1B/RGS2/CAV1/CACNA1D/THRB/KCNE4/RGS4/SGCD/PLN/SCN5A/KCNJ12/TGFB2/ACTC1/FXYD6/ADORA1/HSPB7/CYP2J2/CACNA2D1/BVES/DES/GNAO1/SCN2B/CXADR/SCN3B/ANK2/SEMA3A/TH	32
GO:0046635	BP	positive regulation of alpha-beta T cell activation	12/1084	62/18670	0.000200673	0.00216503	0.00156754	CD3E/SASH3/IL12RB1/NCKAP1L/PTPRC/CD86/CD80/IFNG/NLRP3/RUNX3/TNFSF4/SHH	12
GO:0060393	BP	regulation of pathway-restricted SMAD protein phosphorylation	12/1084	62/18670	0.000200673	0.00216503	0.00156754	TGFB3/GREM1/EMILIN1/INHBA/PMEPA1/TGFB2/BMP3/GDF7/LEFTY2/BMP5/BMP7/GDF15	12
GO:0007187	BP	G protein-coupled receptor signaling pathway, coupled to cyclic nucleotide second messenger	30/1084	256/18670	0.000200706	0.00216503	0.00156754	GPR65/CXCL9/CXCL10/RGS1/FPR1/CXCL11/FPR2/CCR1/CCL2/GNG2/MARCO/RAMP1/FLNA/HRH2/GPR176/RGS2/ADCY7/CACNA1D/PLN/GRM3/HTR2A/MCHR1/VIPR1/ADORA1/PTGER3/GNAO1/OR10H1/PTHLH/HRH3/SSTR5	30
GO:0030201	BP	heparan sulfate proteoglycan metabolic process	9/1084	37/18670	0.000205913	0.00221195	0.00160152	HS3ST3B1/DSE/SULF1/SULF2/HS3ST3A1/HPSE/HS6ST3/HS3ST5/HS6ST2	9
GO:0038083	BP	peptidyl-tyrosine autophosphorylation	9/1084	37/18670	0.000205913	0.00221195	0.00160152	SLA/BTK/HCK/ITK/GREM1/NTRK1/CAV1/SRMS/ROS1	9
GO:0048483	BP	autonomic nervous system development	10/1084	45/18670	0.000206636	0.00221512	0.00160381	NRP2/NTRK1/FN1/EGR2/PLXNA4/GATA3/TFAP2B/TBX1/SEMA3A/HOXB1	10
GO:0043491	BP	protein kinase B signaling	31/1084	269/18670	0.000214214	0.0022916	0.00165918	CD86/ICOS/CD80/PIK3R5/CCL5/PIK3AP1/CCL3/PIK3CD/AXL/OSM/CCL2/CHI3L1/TNFAIP8L3/CCL21/GAS6/LOX/HPSE/C1QTNF1/F3/FGF7/CSF3/IGF1/ERBB3/FGF5/RCN3/GATA3/NRG1/ERBB4/FGFR3/GDF15/AKR1C2	31
GO:0045995	BP	regulation of embryonic development	19/1084	132/18670	0.000222164	0.00236251	0.00171053	IL10/SULF1/SFRP2/COL5A2/SNAI1/COL5A1/MYADM/CDX1/IGF1/GATA3/RPS6KA6/SHH/GRHL3/SFRP1/LAMA1/TBX18/BMP7/CDX2/ADIPOQ	19
GO:0002517	BP	T cell tolerance induction	5/1084	11/18670	0.000224958	0.00236251	0.00171053	CD3E/LILRB2/ICOS/IL2RA/IDO1	5
GO:0021561	BP	facial nerve development	5/1084	11/18670	0.000224958	0.00236251	0.00171053	NRP2/EGR2/PLXNA4/SEMA3A/HOXB1	5
GO:0021604	BP	cranial nerve structural organization	5/1084	11/18670	0.000224958	0.00236251	0.00171053	NRP2/EGR2/PLXNA4/SEMA3A/HOXB1	5
GO:0021610	BP	facial nerve morphogenesis	5/1084	11/18670	0.000224958	0.00236251	0.00171053	NRP2/EGR2/PLXNA4/SEMA3A/HOXB1	5
GO:0032494	BP	response to peptidoglycan	5/1084	11/18670	0.000224958	0.00236251	0.00171053	NLRP3/C5AR1/TREM2/IL6/NOD2	5
GO:0033089	BP	positive regulation of T cell differentiation in thymus	5/1084	11/18670	0.000224958	0.00236251	0.00171053	IL7R/VNN1/RASGRP1/GLI2/SHH	5
GO:0033632	BP	regulation of cell-cell adhesion mediated by integrin	5/1084	11/18670	0.000224958	0.00236251	0.00171053	CD3E/FERMT3/CCL5/CXCL13/DPP4	5
GO:2000551	BP	regulation of T-helper 2 cell cytokine production	5/1084	11/18670	0.000224958	0.00236251	0.00171053	TBX21/NLRP3/IL6/RSAD2/GATA3	5
GO:0043372	BP	positive regulation of CD4-positive, alpha-beta T cell differentiation	8/1084	30/18670	0.000233783	0.00245022	0.00177403	SASH3/IL12RB1/NCKAP1L/CD86/CD80/IFNG/NLRP3/TNFSF4	8
GO:0071294	BP	cellular response to zinc ion	7/1084	23/18670	0.000234948	0.00245247	0.00177566	MT2A/MT1M/MT1X/MT1E/MT1H/MT1G/MT1A	7
GO:0086012	BP	membrane depolarization during cardiac muscle cell action potential	7/1084	23/18670	0.000234948	0.00245247	0.00177566	SCN1B/CACNA1D/SCN5A/CACNA2D1/SCN2B/SCN3B/ANK2	7
GO:0032642	BP	regulation of chemokine production	14/1084	82/18670	0.000245991	0.00256257	0.00185537	AIF1/HAVCR2/CSF1R/IFNG/TREM2/MEFV/CLEC7A/SIRPA/IL10/MCOLN2/IL6/POSTN/TWIST1/ADIPOQ	14
GO:0007157	BP	heterophilic cell-cell adhesion via plasma membrane cell adhesion molecules	10/1084	46/18670	0.000250452	0.00260379	0.00188522	CD209/ICAM1/IGSF21/ITGA5/TENM3/CADM3/TENM2/CXADR/PTPRD/CDH2	10
GO:0055069	BP	zinc ion homeostasis	9/1084	38/18670	0.000256051	0.00265666	0.0019235	MT2A/MT1M/SLC30A4/MT1X/S100A8/MT1E/MT1H/MT1G/MT1A	9
GO:0021783	BP	preganglionic parasympathetic fiber development	6/1084	17/18670	0.000268528	0.00278053	0.00201318	NRP2/EGR2/PLXNA4/TBX1/SEMA3A/HOXB1	6
GO:0045620	BP	negative regulation of lymphocyte differentiation	11/1084	55/18670	0.000271518	0.00280587	0.00203153	CTLA4/TBX21/FGL2/LAG3/RUNX3/TNFSF4/INHBA/FOXJ1/DTX1/SHH/SFRP1	11
GO:0007160	BP	cell-matrix adhesion	27/1084	225/18670	0.000279403	0.00288159	0.00208635	CD3E/ITGB2/SIGLEC1/PARVG/CSF1/ITGA4/COL16A1/POSTN/CCL21/FN1/ADAMTS12/FMN1/EMILIN1/HPSE/COL3A1/PLAU/L1CAM/COL5A3/ITGA11/MMP12/S100A10/SERPINE1/ACER2/SFRP1/ONECUT2/STRC/MSLN	27
GO:0052548	BP	regulation of endopeptidase activity	43/1084	425/18670	0.000285141	0.00293491	0.00212496	CST7/PSMB9/FASLG/NLRP3/CASP5/SERPING1/SERPINA1/MEFV/TNFSF14/CLEC7A/BIN1/MMP9/C3/PLAUR/CR1/FAS/C4B/SERPINB9/P2RX1/SFRP2/TIMP2/GAS6/COL6A3/IFI6/F3/CD109/SERPINE2/PPARG/WFIKKN1/CRYAB/S100A8/SERPINE1/ACER2/NGFR/TFAP2B/SERPINA3/WFDC13/SPINK1/LPA/SERPINB7/SPINK	43
GO:1903034	BP	regulation of response to wounding	23/1084	179/18670	0.000288416	0.00296272	0.00214509	FCER1G/PLEK/SIGLEC10/SERPING1/CLEC7A/IL10/FAP/APOE/PLAUR/PDPN/HPSE/C1QTNF1/ANXA5/F3/CAV1/PLAU/CD109/SERPINE2/SERPINE1/PRKG1/SPP1/TSPAN8/RGMA	23
GO:0019932	BP	second-messenger-mediated signaling	44/1084	439/18670	0.000299131	0.00305524	0.00221208	CD3E/CCR5/SLA2/CXCR3/PLEK/BTK/GPR65/PTPRC/CCL4/LAT2/CMKLR1/CXCL9/CXCL10/CCL3/GBP1/FPR1/CXCL11/TREM2/FPR2/P2RX7/CCR1/GNG2/MT2A/SPHK1/P2RY6/APOE/RAMP1/KSR2/LRRK2/RGS2/ADCY7/SGCD/PLN/IGF1/ERBB3/PPP1R9A/PRKG1/CRH/NRG1/PTGER3/CHP2/SPINK1/ANK2/PTHLH	44
GO:0050650	BP	chondroitin sulfate proteoglycan biosynthetic process	8/1084	31/18670	0.000299197	0.00305524	0.00221208	CHST11/DSE/CHST15/DCN/VCAN/BGN/CHST13/CHSY3	8
GO:2000406	BP	positive regulation of T cell migration	8/1084	31/18670	0.000299197	0.00305524	0.00221208	AIF1/CCL5/CXCL10/CXCL13/TNFSF14/ITGA4/CCL21/CXCL12	8
GO:0045058	BP	T cell selection	10/1084	47/18670	0.000301784	0.00306952	0.00222242	CD3E/IL12RB1/SLAMF6/PTPRC/DOCK2/TBX21/THEMIS/IL6/GATA3/SHH	10
GO:0046638	BP	positive regulation of alpha-beta T cell differentiation	10/1084	47/18670	0.000301784	0.00306952	0.00222242	SASH3/IL12RB1/NCKAP1L/CD86/CD80/IFNG/NLRP3/RUNX3/TNFSF4/SHH	10
GO:0002407	BP	dendritic cell chemotaxis	7/1084	24/18670	0.000315172	0.00319313	0.00231191	CCR5/SLAMF8/CCL5/GPR183/CCR1/CCL21/GAS6	7
GO:0031579	BP	membrane raft organization	7/1084	24/18670	0.000315172	0.00319313	0.00231191	CD2/PTPRC/DOCK2/CAV1/MYADM/S100A10/FA2H	7
GO:0060389	BP	pathway-restricted SMAD protein phosphorylation	12/1084	65/18670	0.000318702	0.00322257	0.00233323	TGFB3/GREM1/EMILIN1/INHBA/PMEPA1/TGFB2/BMP3/GDF7/LEFTY2/BMP5/BMP7/GDF15	12
GO:0001912	BP	positive regulation of leukocyte mediated cytotoxicity	11/1084	56/18670	0.0003204	0.00322711	0.00233652	IL12RB1/SLAMF6/SH2D1A/TYROBP/PTPRC/LAG3/CRTAM/CD226/ITGAM/P2RX7/RASGRP1	11
GO:0086002	BP	cardiac muscle cell action potential involved in contraction	11/1084	56/18670	0.0003204	0.00322711	0.00233652	BIN1/FLNA/SCN1B/CAV1/CACNA1D/KCNE4/SCN5A/CACNA2D1/SCN2B/SCN3B/ANK2	11
GO:0048015	BP	phosphatidylinositol-mediated signaling	23/1084	181/18670	0.000339222	0.00341004	0.00246897	NCF1/HCST/PIK3R5/CCL5/CSF1R/PIK3AP1/PIK3R6/PIK3CD/OSM/RASGRP1/PRR5L/NTRK1/DCN/PDGFC/TWIST1/CSF3/IGF1/SERPINE2/ERBB3/HTR2A/TGFB2/GATA3/ERBB4	23
GO:0007409	BP	axonogenesis	46/1084	468/18670	0.000340923	0.00342048	0.00247652	DOK2/CSF1R/PIK3CD/S100B/NEXN/ITGA4/APOE/NRP2/NTRK1/SCN1B/FN1/PALLD/SEMA6A/SPTA1/CDH11/CXCL12/EGR2/L1CAM/FSTL4/BOC/RAP1GAP/FLRT2/GLI2/SLITRK6/PLXNA4/NTN1/UNC5A/SLIT2/GATA3/SPP1/GDF7/SHOX2/NCAM1/MAP1B/NGFR/SHH/EPHB6/LAMA1/DCLK1/SEMA3A/FOXD1/PLA2G10/CDH2/BMP	46
GO:0001960	BP	negative regulation of cytokine-mediated signaling pathway	13/1084	75/18670	0.00034795	0.00348422	0.00252267	PTPRC/CCL5/IL6/GAS6/CAV1/IL1R2/MMP12/ECM1/PXDN/PPARG/SLIT2/PADI2/ADIPOQ	13
GO:0090101	BP	negative regulation of transmembrane receptor protein serine/threonine kinase signaling pathway	18/1084	126/18670	0.000353614	0.00353409	0.00255878	CHST11/HTRA3/TGFB3/GREM1/SFRP2/FBN1/EMILIN1/CAV1/CD109/CILP/PMEPA1/WFIKKN1/ASPN/FSTL3/SFRP1/ONECUT2/VEPH1/SOST	18
GO:0072604	BP	interleukin-6 secretion	10/1084	48/18670	0.000361612	0.00360704	0.0026116	AIF1/TLR8/PTPN22/LILRA5/LILRA2/C5AR2/TMEM106A/GAS6/TWIST1/PAEP	10
GO:0042100	BP	B cell proliferation	15/1084	95/18670	0.000362656	0.00361049	0.00261409	SASH3/MNDA/TYROBP/TNFSF13B/NCKAP1L/BTK/PTPRC/CTLA4/CD300A/GPR183/IL7R/CD180/CD38/IL10/CD70	15
GO:0002468	BP	dendritic cell antigen processing and presentation	5/1084	12/18670	0.000367225	0.00363721	0.00263344	FGL2/CLEC4A/SLC11A1/CCL21/NOD2	5
GO:0043383	BP	negative T cell selection	5/1084	12/18670	0.000367225	0.00363721	0.00263344	CD3E/PTPRC/DOCK2/THEMIS/SHH	5
GO:0061138	BP	morphogenesis of a branching epithelium	23/1084	182/18670	0.000367452	0.00363721	0.00263344	CSF1/IL10/TGM2/RSPO3/SULF1/TNC/SFRP2/CCL11/FGF7/TBX3/ADAMTS16/GLI2/SLIT2/FOXA1/GDF7/SHH/SFRP1/LAMA1/WT1/SEMA3A/FOXD1/BMP7/HNF1B	23
GO:0003015	BP	heart process	32/1084	290/18670	0.000374149	0.00369643	0.00267631	ADORA3/CELF2/PDE4B/BIN1/FLNA/SCN1B/RGS2/CAV1/CACNA1D/THRB/KCNE4/RGS4/SGCD/PLN/SCN5A/KCNJ12/TGFB2/ACTC1/FXYD6/ADORA1/HSPB7/CYP2J2/CACNA2D1/BVES/DES/GNAO1/SCN2B/CXADR/SCN3B/ANK2/SEMA3A/TH	32
GO:0032814	BP	regulation of natural killer cell activation	8/1084	32/18670	0.000378811	0.00372822	0.00269934	HAVCR2/TYROBP/PTPN22/ZNF683/AXL/RASGRP1/GAS6/TOX	8
GO:0086019	BP	cell-cell signaling involved in cardiac conduction	8/1084	32/18670	0.000378811	0.00372822	0.00269934	FLNA/SCN1B/CACNA1D/SCN5A/CACNA2D1/CXADR/SCN3B/ANK2	8
GO:0060485	BP	mesenchyme development	31/1084	278/18670	0.000382426	0.00374183	0.00270919	GLIPR2/EOMES/ANXA6/IL6/NRP2/PDPN/TGFB3/GREM1/SFRP2/FN1/BNC2/SNAI1/FOXH1/SEMA6A/COL1A1/TWIST1/ERBB3/TGFB2/FOXA1/ACTC1/NRG1/HMGA2/SHH/SFRP1/ERBB4/TBX1/WT1/SEMA3A/FOXD1/BMP5/BMP7	31
GO:0001911	BP	negative regulation of leukocyte mediated cytotoxicity	6/1084	18/18670	0.000383091	0.00374183	0.00270919	HAVCR2/PTPRC/LILRB1/IL7R/KIR2DL4/SERPINB9	6
GO:0043011	BP	myeloid dendritic cell differentiation	6/1084	18/18670	0.000383091	0.00374183	0.00270919	SPI1/UBD/BATF2/BATF3/DCSTAMP/DHRS2	6
GO:0070230	BP	positive regulation of lymphocyte apoptotic process	6/1084	18/18670	0.000383091	0.00374183	0.00270919	PDCD1/CCL5/IDO1/P2RX7/IL10/CD274	6
GO:0002823	BP	negative regulation of adaptive immune response based on somatic recombination of immune receptors built from immunoglobulin superfamily domains	9/1084	40/18670	0.000386841	0.00376423	0.00272541	HAVCR2/PTPRC/LILRB1/TBX21/IL7R/TNFSF4/CR1/CLEC4G/FOXJ1	9
GO:0042036	BP	negative regulation of cytokine biosynthetic process	9/1084	40/18670	0.000386841	0.00376423	0.00272541	TYROBP/PTPRC/LILRB1/LAG3/IL10/IL6/INHBA/RNF128/FOXJ1	9
GO:0042136	BP	neurotransmitter biosynthetic process	16/1084	106/18670	0.000395299	0.0038393	0.00277976	AIF1/ITGB2/IFNG/ICAM1/CLEC7A/SIRPA/IL10/DPYD/TLR6/CAV1/MOXD1/PTX3/SLC5A7/PTGIS/TH/SLC44A4	16
GO:0001776	BP	leukocyte homeostasis	14/1084	86/18670	0.000409188	0.00395932	0.00286666	FCER1G/TNFSF13B/NCKAP1L/IL2RA/SIT1/GPR183/DOCK10/PIK3CD/PDE4B/TNFSF14/P2RX7/AXL/IL6/SPTA1	14
GO:0030101	BP	natural killer cell activation	14/1084	86/18670	0.000409188	0.00395932	0.00286666	IL21R/CD2/HAVCR2/ITGB2/TYROBP/PTPRC/PTPN22/ZNF683/PIK3CD/AXL/NCR1/RASGRP1/GAS6/TOX	14
GO:2000482	BP	regulation of interleukin-8 secretion	7/1084	25/18670	0.00041596	0.00401732	0.00290865	CD2/PTPN22/CD14/TLR1/C5AR2/TLR6/SSC5D	7
GO:0090287	BP	regulation of cellular response to growth factor stimulus	32/1084	292/18670	0.000422348	0.0040714	0.00294781	CXCL13/FAM20C/CHST11/HTRA3/SULF1/ITGA5/TGFB3/GREM1/SFRP2/SULF2/FBN1/ADAMTS12/EMILIN1/LOX/DCN/SEMA6A/SFRP4/CAV1/CD109/PMEPA1/WFIKKN1/ASPN/SLIT2/FSTL3/GATA3/TFAP2B/SFRP1/ONECUT2/CCBE1/FOXD1/VEPH1/SOST	32
GO:0002448	BP	mast cell mediated immunity	10/1084	49/18670	0.000430999	0.00414707	0.00300259	FCER1G/BTK/LAT2/CD84/CD300A/PIK3CD/MILR1/RASGRP1/SERPINB9/SPON2	10
GO:0010955	BP	negative regulation of protein processing	9/1084	41/18670	0.000470404	0.00450942	0.00326495	CST7/VSIG4/SERPING1/CR1/LRRK2/GAS1/IL1R2/SERPINE2/SERPINE1	9
GO:1903318	BP	negative regulation of protein maturation	9/1084	41/18670	0.000470404	0.00450942	0.00326495	CST7/VSIG4/SERPING1/CR1/LRRK2/GAS1/IL1R2/SERPINE2/SERPINE1	9
GO:0040013	BP	negative regulation of locomotion	40/1084	396/18670	0.000472939	0.00452533	0.00327646	AIF1/SLAMF8/WAS/CD300A/CXCL13/ADORA3/IFITM1/C5AR2/CCL2/APOE/SULF1/CCL21/GREM1/SFRP2/EMILIN1/DCN/COL3A1/SEMA6A/CXCL12/CLIC4/HAS1/PPARG/NAV3/MEOX2/MIR200B/SLIT2/SERPINE1/PRKG1/PADI2/GATA3/DPYSL3/ADORA1/NRG1/SHH/SFRP1/ERBB4/PTPRR/SEMA3A/BMP5/ADIPOQ	40
GO:0033028	BP	myeloid cell apoptotic process	8/1084	33/18670	0.000474835	0.00453507	0.00328351	CCR5/FCER1G/CCL5/PIK3CD/CLEC5A/IL6/NOD2/ADIPOQ	8
GO:0050848	BP	regulation of calcium-mediated signaling	15/1084	98/18670	0.000510366	0.00486543	0.00352271	CD3E/SLA2/PLEK/CCL4/CMKLR1/CCL3/GBP1/TREM2/P2RY6/LRRK2/PLN/IGF1/ERBB3/NRG1/CHP2	15
GO:0002689	BP	negative regulation of leukocyte chemotaxis	6/1084	19/18670	0.000532548	0.00503049	0.00364221	SLAMF8/C5AR2/CCL2/GREM1/SLIT2/PADI2	6
GO:0002726	BP	positive regulation of T cell cytokine production	6/1084	19/18670	0.000532548	0.00503049	0.00364221	SASH3/NLRP3/TNFSF4/IL6/RSAD2/GATA3	6
GO:0032930	BP	positive regulation of superoxide anion generation	6/1084	19/18670	0.000532548	0.00503049	0.00364221	ITGB2/TYROBP/ITGAM/FPR2/CLEC7A/CD177	6
GO:0045076	BP	regulation of interleukin-2 biosynthetic process	6/1084	19/18670	0.000532548	0.00503049	0.00364221	CD3E/PTPRC/CD86/CD80/LAG3/CLEC7A	6
GO:0048486	BP	parasympathetic nervous system development	6/1084	19/18670	0.000532548	0.00503049	0.00364221	NRP2/EGR2/PLXNA4/TBX1/SEMA3A/HOXB1	6
GO:0010758	BP	regulation of macrophage chemotaxis	7/1084	26/18670	0.000540915	0.00509091	0.00368596	SLAMF8/C3AR1/CMKLR1/CCL5/CSF1/C5AR1/MST1L	7
GO:0060740	BP	prostate gland epithelium morphogenesis	7/1084	26/18670	0.000540915	0.00509091	0.00368596	SULF1/TNC/GLI2/FOXA1/SHH/SFRP1/BMP7	7
GO:0072593	BP	reactive oxygen species metabolic process	31/1084	284/18670	0.000551577	0.00518182	0.00375178	AIF1/ITGB2/CYBB/TYROBP/NCF1/NCF1C/NCF2/NCF1B/IFNG/ITGAM/ICAM1/FPR2/P2RX7/TMEM106A/CLEC7A/SIRPA/IL10/TLR6/LRRK2/IFI6/CAV1/PXDN/MMP3/CRYAB/PTX3/PLIN5/MAOB/PTGIS/CD177/TPO/BMP7	31
GO:0032823	BP	regulation of natural killer cell differentiation	5/1084	13/18670	0.000568283	0.00529067	0.00383059	ZNF683/AXL/RASGRP1/GAS6/TOX	5
GO:0035745	BP	T-helper 2 cell cytokine production	5/1084	13/18670	0.000568283	0.00529067	0.00383059	TBX21/NLRP3/IL6/RSAD2/GATA3	5
GO:0045086	BP	positive regulation of interleukin-2 biosynthetic process	5/1084	13/18670	0.000568283	0.00529067	0.00383059	CD3E/PTPRC/CD86/CD80/CLEC7A	5
GO:0060100	BP	positive regulation of phagocytosis, engulfment	5/1084	13/18670	0.000568283	0.00529067	0.00383059	NCKAP1L/TREM2/C3/RAB31/PPARG	5
GO:1905155	BP	positive regulation of membrane invagination	5/1084	13/18670	0.000568283	0.00529067	0.00383059	NCKAP1L/TREM2/C3/RAB31/PPARG	5
GO:0098754	BP	detoxification	18/1084	131/18670	0.000570634	0.005303	0.00383952	ALOX5AP/MT2A/PTGS1/APOE/GPX8/MT1M/PXDN/NXN/MT1X/GPX2/MT1E/MT1H/MT1G/MT1A/IYD/TPO/BMP7/GSTA1	18
GO:0097306	BP	cellular response to alcohol	14/1084	89/18670	0.000585453	0.00542143	0.00392527	SPI1/CYBB/PTGDR/GNG2/CCL7/TNFSF4/P2RY6/TNC/INHBA/ADCY7/PPARG/UGT1A1/SFRP1/AKR1C2	14
GO:0007435	BP	salivary gland morphogenesis	8/1084	34/18670	0.000589674	0.00542143	0.00392527	TGM2/TGFB3/FGF7/TGFB2/SHH/LAMA1/SEMA3A/BMP7	8
GO:0010574	BP	regulation of vascular endothelial growth factor production	8/1084	34/18670	0.000589674	0.00542143	0.00392527	C3AR1/C5AR1/C3/IL6/SULF1/SULF2/HPSE/CCBE1	8
GO:0032660	BP	regulation of interleukin-17 production	8/1084	34/18670	0.000589674	0.00542143	0.00392527	SLAMF6/NCKAP1L/IFNG/OSM/TNFSF4/SPHK1/IL6/NOD2	8
GO:0042533	BP	tumor necrosis factor biosynthetic process	8/1084	34/18670	0.000589674	0.00542143	0.00392527	CYBB/TYROBP/LILRB1/IFNG/TLR1/TNFRSF8/CLEC7A/IL10	8
GO:0042534	BP	regulation of tumor necrosis factor biosynthetic process	8/1084	34/18670	0.000589674	0.00542143	0.00392527	CYBB/TYROBP/LILRB1/IFNG/TLR1/TNFRSF8/CLEC7A/IL10	8
GO:0002294	BP	CD4-positive, alpha-beta T cell differentiation involved in immune response	11/1084	60/18670	0.000596346	0.00547304	0.00396263	IL12RB1/SLAMF6/CD86/CD80/TBX21/GPR183/IFNG/NLRP3/TNFSF4/IL6/GATA3	11
GO:0019369	BP	arachidonic acid metabolic process	10/1084	51/18670	0.000603142	0.0055256	0.00400069	TBXAS1/PLA2G4C/PTGS1/CYP4F2/CYP4F12/CYP2J2/PTGIS/PLA2G10/ALOX15/CYP2C9	10
GO:0010717	BP	regulation of epithelial to mesenchymal transition	14/1084	90/18670	0.000656956	0.00600795	0.00434992	GLIPR2/IL6/PDPN/TGFB3/GREM1/SFRP2/SNAI1/COL1A1/TWIST1/TGFB2/FOXA1/SFRP1/BMP5/BMP7	14
GO:0071248	BP	cellular response to metal ion	23/1084	190/18670	0.000677732	0.006187	0.00447956	CYBB/NCF1/ALOX5AP/MT2A/MMP9/LRRK2/ANXA5/ADCY7/MT1M/CLIC4/GUCA1A/SCN5A/MT1X/FSTL3/MT1E/MT1H/MT1G/SHH/MT1A/CHP2/CPNE8/ALOX15/TH	23
GO:0050850	BP	positive regulation of calcium-mediated signaling	9/1084	43/18670	0.000682109	0.00620503	0.00449262	CD3E/CCL4/CCL3/TREM2/P2RY6/IGF1/ERBB3/NRG1/CHP2	9
GO:1904646	BP	cellular response to amyloid-beta	9/1084	43/18670	0.000682109	0.00620503	0.00449262	TREM2/ICAM1/FPR2/TLR6/ITGA4/IGF1/MIR200A/CACNA2D1/NGFR	9
GO:0045123	BP	cellular extravasation	11/1084	61/18670	0.00068998	0.0062656	0.00453647	SELPLG/ITGB2/ICAM1/PIK3CD/CCL2/SIRPA/ITGA4/CCL21/GCNT1/CXCL12/CD177	11
GO:0036336	BP	dendritic cell migration	7/1084	27/18670	0.000693973	0.00627979	0.00454674	CCR5/SLAMF8/CCL5/GPR183/CCR1/CCL21/GAS6	7
GO:0060143	BP	positive regulation of syncytium formation by plasma membrane fusion	7/1084	27/18670	0.000693973	0.00627979	0.00454674	CD53/TYROBP/CXCL9/TREM2/TNFSF14/DCSTAMP/GDF15	7
GO:0048608	BP	reproductive structure development	42/1084	431/18670	0.00072061	0.00650943	0.00471301	ICAM1/EOMES/AXL/IL10/ADAM19/RSPO3/CTSB/SULF1/ROR2/FLNA/TNC/SFRP2/NTRK1/DCN/SNAI1/INHBA/MAMLD1/GATA6/TBX3/SERPINE2/PPARG/GLI2/RETN/TGFB2/SLIT2/FSTL3/FOXA1/PTX3/GATA3/SPP1/GDF7/SHH/SFRP1/WT1/HSD17B2/SEMA3A/PTGIS/BMP5/SERPINA5/BMP7/PTPRN/CDX2	42
GO:0010002	BP	cardioblast differentiation	6/1084	20/18670	0.00072366	0.0065142	0.00471646	EOMES/GREM1/GATA6/TGFB2/PRICKLE1/NRG1	6
GO:0042535	BP	positive regulation of tumor necrosis factor biosynthetic process	6/1084	20/18670	0.00072366	0.0065142	0.00471646	CYBB/TYROBP/IFNG/TLR1/TNFRSF8/CLEC7A	6
GO:0110111	BP	negative regulation of animal organ morphogenesis	8/1084	35/18670	0.000725937	0.00652333	0.00472308	SULF1/GREM1/THRB/ASPN/TGFB2/GATA3/BMP7/HNF1B	8
GO:0010810	BP	regulation of cell-substrate adhesion	25/1084	215/18670	0.000737485	0.0066156	0.00478988	CD3E/GBP1/CSF1/CCDC80/COL16A1/PDPN/FLNA/POSTN/ITGA5/CCL21/FN1/FMN1/EMILIN1/LGALS1/COL1A1/MYADM/PLAU/MMP12/S100A10/SERPINE1/ACER2/AGR2/SFRP1/ONECUT2/ALOX15	25
GO:0048708	BP	astrocyte differentiation	13/1084	81/18670	0.000747792	0.00668485	0.00484001	C1QA/IFNG/C5AR1/TREM2/FPR2/S100B/BIN1/VIM/IL6/ROR2/SERPINE2/S100A8/SHH	13
GO:0060761	BP	negative regulation of response to cytokine stimulus	13/1084	81/18670	0.000747792	0.00668485	0.00484001	PTPRC/CCL5/IL6/GAS6/CAV1/IL1R2/MMP12/ECM1/PXDN/PPARG/SLIT2/PADI2/ADIPOQ	13
GO:0048839	BP	inner ear development	23/1084	192/18670	0.000784086	0.00699077	0.00506151	C1QB/PRRX1/CTHRC1/ROR2/MAFB/TGFB3/MAF/GLI2/SLITRK6/ATP8B1/MYCL/NTN1/LRIG1/TGFB2/GATA3/COL11A1/SLC26A5/SHH/GRHL3/FREM2/TBX1/STRC/SLC44A4	23
GO:0001505	BP	regulation of neurotransmitter levels	36/1084	354/18670	0.00078472	0.00699077	0.00506151	AIF1/ITGB2/IFNG/ICAM1/P2RX7/TMEM106A/CLEC7A/SIRPA/IL10/DPYD/TLR6/SDS/P2RX1/LRRK2/RGS2/CAMK2A/STX2/CAV1/CACNA1D/BHMT/STX1B/SLC22A3/RGS4/HTR2A/MOXD1/PPP1R9A/PTX3/BAIAP3/TDH/SLC5A7/MAOB/PTGIS/MAOA/TH/HRH3/SLC44A4	36
GO:0045766	BP	positive regulation of angiogenesis	24/1084	204/18670	0.000789843	0.0070243	0.00508579	ITGB2/CYBB/C3AR1/ITGAX/PIK3R6/C5AR1/IL10/CHI3L1/C3/SPHK1/ITGA5/SFRP2/CCL24/ADAM12/CCL11/GATA6/F3/TWIST1/ECM1/HDAC9/SERPINE1/HMGA2/CCBE1/PTGIS	24
GO:0003416	BP	endochondral bone growth	9/1084	44/18670	0.000813939	0.00721376	0.00522297	ANXA6/COL6A2/COL6A1/COL6A3/BNC2/ECM1/COL12A1/COMP/FGFR3	9
GO:0014002	BP	astrocyte development	9/1084	44/18670	0.000813939	0.00721376	0.00522297	C1QA/IFNG/C5AR1/TREM2/FPR2/VIM/IL6/ROR2/S100A8	9
GO:1904894	BP	positive regulation of STAT cascade	14/1084	92/18670	0.000822315	0.00727551	0.00526768	IL10RA/CD300A/CCL5/CSF1R/IL7R/IFNG/OSM/IL10/IL6/TNFRSF18/IL31RA/IGF1/ERBB4/FGFR3	14
GO:0061458	BP	reproductive system development	42/1084	434/18670	0.00082741	0.00729264	0.00528007	ICAM1/EOMES/AXL/IL10/ADAM19/RSPO3/CTSB/SULF1/ROR2/FLNA/TNC/SFRP2/NTRK1/DCN/SNAI1/INHBA/MAMLD1/GATA6/TBX3/SERPINE2/PPARG/GLI2/RETN/TGFB2/SLIT2/FSTL3/FOXA1/PTX3/GATA3/SPP1/GDF7/SHH/SFRP1/WT1/HSD17B2/SEMA3A/PTGIS/BMP5/SERPINA5/BMP7/PTPRN/CDX2	42
GO:0050702	BP	interleukin-1 beta secretion	10/1084	53/18670	0.000828484	0.00729264	0.00528007	GBP5/TLR8/LILRA5/LILRA2/CCL3/NLRP3/P2RX7/TMEM106A/TLR6/NOD2	10
GO:0050704	BP	regulation of interleukin-1 secretion	10/1084	53/18670	0.000828484	0.00729264	0.00528007	TLR8/LILRA5/LILRA2/CCL3/NLRP3/P2RX7/SAA1/GAS6/NOD2/IL1R2	10
GO:0001771	BP	immunological synapse formation	5/1084	14/18670	0.000841906	0.00735325	0.00532396	HAVCR2/DOCK2/PRF1/MSN/CCL21	5
GO:0046629	BP	gamma-delta T cell activation	5/1084	14/18670	0.000841906	0.00735325	0.00532396	NCKAP1L/PTPRC/LILRB1/NOD2/CXADR	5
GO:0071361	BP	cellular response to ethanol	5/1084	14/18670	0.000841906	0.00735325	0.00532396	SPI1/CYBB/CCL7/ADCY7/UGT1A1	5
GO:0098543	BP	detection of other organism	5/1084	14/18670	0.000841906	0.00735325	0.00532396	TLR1/CLEC7A/TLR6/NOD2/SSC5D	5
GO:1901654	BP	response to ketone	23/1084	193/18670	0.000842486	0.00735325	0.00532396	CYBB/CD38/ICAM1/PTGDR/GNG2/MSN/TNFSF4/P2RY6/TNC/CCL21/TGFB3/CAV1/FIBIN/PLN/PPARG/TGFB2/SLIT2/CRH/SPP1/SFRP1/MAOB/TH/AKR1C2	23
GO:0007229	BP	integrin-mediated signaling pathway	15/1084	103/18670	0.000870429	0.00758433	0.00549127	ITGB2/TYROBP/FCER1G/PLEK/HCK/FERMT3/ITGAX/ITGAM/ITGA4/COL16A1/FLNA/ITGA5/COL3A1/ITGA11/CD177	15
GO:0071772	BP	response to BMP	21/1084	170/18670	0.000874916	0.0075978	0.00550102	HTRA3/SULF1/ROR2/GREM1/SFRP2/FBN1/ADAMTS12/GATA6/SFRP4/FSTL3/GATA3/GDF7/COMP/TFAP2B/SFRP1/FOXD1/BMP5/SOST/BMP7/RGMA/GDF15	21
GO:0071773	BP	cellular response to BMP stimulus	21/1084	170/18670	0.000874916	0.0075978	0.00550102	HTRA3/SULF1/ROR2/GREM1/SFRP2/FBN1/ADAMTS12/GATA6/SFRP4/FSTL3/GATA3/GDF7/COMP/TFAP2B/SFRP1/FOXD1/BMP5/SOST/BMP7/RGMA/GDF15	21
GO:0060512	BP	prostate gland morphogenesis	7/1084	28/18670	0.000879394	0.00760829	0.00550861	SULF1/TNC/GLI2/FOXA1/SHH/SFRP1/BMP7	7
GO:2000108	BP	positive regulation of leukocyte apoptotic process	7/1084	28/18670	0.000879394	0.00760829	0.00550861	PDCD1/CCL5/IDO1/PIK3CD/P2RX7/IL10/CD274	7
GO:0002755	BP	MyD88-dependent toll-like receptor signaling pathway	8/1084	36/18670	0.000886431	0.00760829	0.00550861	TLR8/BTK/CD300LF/CD14/CD300A/LY96/TLR1/TLR6	8
GO:0010573	BP	vascular endothelial growth factor production	8/1084	36/18670	0.000886431	0.00760829	0.00550861	C3AR1/C5AR1/C3/IL6/SULF1/SULF2/HPSE/CCBE1	8
GO:0060428	BP	lung epithelium development	8/1084	36/18670	0.000886431	0.00760829	0.00550861	GATA6/FGF7/THRB/FOXJ1/RCN3/FOXA1/AGR2/SHH	8
GO:1902622	BP	regulation of neutrophil migration	8/1084	36/18670	0.000886431	0.00760829	0.00550861	SLAMF8/NCKAP1L/C3AR1/C5AR1/MPP1/C5AR2/CCL21/SLIT2	8
GO:2000516	BP	positive regulation of CD4-positive, alpha-beta T cell activation	8/1084	36/18670	0.000886431	0.00760829	0.00550861	SASH3/IL12RB1/NCKAP1L/CD86/CD80/IFNG/NLRP3/TNFSF4	8
GO:0050679	BP	positive regulation of epithelial cell proliferation	24/1084	206/18670	0.000906829	0.00777046	0.00562603	CCL5/C5AR1/C5AR2/IL10/ITGA4/NRP2/NOD2/CCL24/CCL26/CCL11/F3/FGF7/CXCL12/TWIST1/MMP12/ECM1/IGF1/SCN5A/MST1L/SHH/SFRP1/TBX1/BMP5/PTPRN	24
GO:0051146	BP	striated muscle cell differentiation	31/1084	293/18670	0.000928691	0.00794462	0.00575212	CD53/CXCL9/CXCL10/TNFSF14/GREM1/ALPK2/LOX/ADAM12/RGS2/GATA6/TBX3/RGS4/SGCD/IGF1/HDAC9/FLNC/MIR200B/ACTC1/CAPN9/SHOX2/COMP/NRG1/CYP26B1/SHH/BVES/CXADR/MYBPC1/TBX1/WT1/CDH2/GDF15	31
GO:0061041	BP	regulation of wound healing	19/1084	148/18670	0.000949143	0.00808129	0.00585108	FCER1G/PLEK/SERPING1/CLEC7A/FAP/APOE/PLAUR/PDPN/HPSE/C1QTNF1/ANXA5/F3/CAV1/PLAU/CD109/SERPINE2/SERPINE1/PRKG1/TSPAN8	19
GO:0006801	BP	superoxide metabolic process	12/1084	73/18670	0.00094936	0.00808129	0.00585108	ITGB2/CYBB/TYROBP/NCF1/NCF1C/NCF2/NCF1B/ITGAM/FPR2/CLEC7A/CD177/BMP7	12
GO:0061844	BP	antimicrobial humoral immune response mediated by antimicrobial peptide	12/1084	73/18670	0.00094936	0.00808129	0.00585108	RNASE6/CXCL9/CXCL10/GNLY/CXCL13/CXCL11/CCL13/CXCL2/CXCL3/CXCL5/KLK5/KLK7	12
GO:0048485	BP	sympathetic nervous system development	6/1084	21/18670	0.000963746	0.00812721	0.00588433	NRP2/NTRK1/PLXNA4/GATA3/TFAP2B/SEMA3A	6
GO:0043583	BP	ear development	25/1084	219/18670	0.000963751	0.00812721	0.00588433	C1QB/PRRX1/CTHRC1/ROR2/MAFB/TGFB3/MAF/TWIST1/GLI2/SLITRK6/ATP8B1/MYCL/NTN1/LRIG1/TGFB2/GATA3/COL11A1/SLC26A5/SHH/GRHL3/FREM2/TBX1/STRC/BMP5/SLC44A4	25
GO:0048762	BP	mesenchymal cell differentiation	25/1084	219/18670	0.000963751	0.00812721	0.00588433	GLIPR2/EOMES/ANXA6/IL6/NRP2/PDPN/TGFB3/GREM1/SFRP2/FN1/SNAI1/SEMA6A/COL1A1/TWIST1/TGFB2/FOXA1/NRG1/HMGA2/SHH/SFRP1/ERBB4/TBX1/SEMA3A/BMP5/BMP7	25
GO:0006584	BP	catecholamine metabolic process	10/1084	54/18670	0.000964713	0.00812721	0.00588433	ITGB2/ITGAM/AOC2/MOXD1/TGFB2/GATA3/MAOB/SULT1A2/MAOA/TH	10
GO:0009712	BP	catechol-containing compound metabolic process	10/1084	54/18670	0.000964713	0.00812721	0.00588433	ITGB2/ITGAM/AOC2/MOXD1/TGFB2/GATA3/MAOB/SULT1A2/MAOA/TH	10
GO:0002833	BP	positive regulation of response to biotic stimulus	9/1084	45/18670	0.000965765	0.00812721	0.00588433	HAVCR2/CRTAM/LY86/CD226/LY96/CD180/CD274/KLK5/KLK7	9
GO:0045581	BP	negative regulation of T cell differentiation	9/1084	45/18670	0.000965765	0.00812721	0.00588433	CTLA4/TBX21/FGL2/LAG3/RUNX3/TNFSF4/FOXJ1/DTX1/SHH	9
GO:0090596	BP	sensory organ morphogenesis	28/1084	256/18670	0.000967927	0.00813216	0.00588791	FASLG/PRRX1/CTHRC1/COL8A2/EFEMP1/ROR2/MAFB/FBN1/COL5A2/COL5A1/THRB/TSPAN12/TENM3/TWIST1/GLI2/SLITRK6/NTN1/LRIG1/GATA3/COL11A1/CYP26B1/GRHL3/TFAP2B/TBX1/STRC/TH/BMP7/SLC44A4	28
GO:0048706	BP	embryonic skeletal system development	17/1084	126/18670	0.000987851	0.00827265	0.00598963	PRRX1/CHST11/SULF1/TGFB3/SULF2/COL1A1/TWIST1/COL11A1/SHOX2/SHH/HOXB3/TBX1/HOXB5/HOXB1/HOXD1/BMP7/HOXB8	17
GO:0051283	BP	negative regulation of sequestering of calcium ion	17/1084	126/18670	0.000987851	0.00827265	0.00598963	CCR5/PTPRC/CXCL9/CXCL10/FASLG/CCL3/CXCL11/P2RX7/ANXA6/MCOLN2/P2RY6/CCL21/ANXA5/PLN/HTR2A/BDKRB1/ANK2	17
GO:0030203	BP	glycosaminoglycan metabolic process	20/1084	160/18670	0.000990135	0.00827836	0.00599376	HS3ST3B1/CHST11/DSE/CHST15/GPC6/ST3GAL6/FMOD/HS3ST3A1/HPSE/DCN/LUM/VCAN/OMD/BGN/CHST13/HAS1/CHSY3/HS3ST5/OGN/HS6ST2	20
GO:0051896	BP	regulation of protein kinase B signaling	27/1084	244/18670	0.000992591	0.00828549	0.00599893	CD86/ICOS/CD80/PIK3R5/PIK3AP1/CCL3/PIK3CD/AXL/OSM/CHI3L1/TNFAIP8L3/CCL21/GAS6/HPSE/C1QTNF1/F3/FGF7/CSF3/ERBB3/FGF5/RCN3/GATA3/NRG1/ERBB4/FGFR3/GDF15/AKR1C2	27
GO:0006936	BP	muscle contraction	36/1084	360/18670	0.00106163	0.00884745	0.0064058	CD38/PDE4B/ANXA6/BIN1/VIM/SPHK1/P2RX1/SULF1/FLNA/CALD1/SULF2/SCN1B/RGS2/CAV1/CACNA1D/KCNE4/SGCD/PLN/HTR2A/SCN5A/KCNJ12/CRYAB/PRKG1/CNN1/ACTC1/ADORA1/COMP/CACNA2D1/PTGER3/DES/GNAO1/SCN2B/MYBPC1/SCN3B/STAC/ANK2	36
GO:0002714	BP	positive regulation of B cell mediated immunity	8/1084	37/18670	0.00107416	0.00888197	0.00643079	FCER1G/BTK/PTPRC/TBX21/LTA/CD226/C3/TNFSF4	8
GO:0002891	BP	positive regulation of immunoglobulin mediated immune response	8/1084	37/18670	0.00107416	0.00888197	0.00643079	FCER1G/BTK/PTPRC/TBX21/LTA/CD226/C3/TNFSF4	8
GO:0007431	BP	salivary gland development	8/1084	37/18670	0.00107416	0.00888197	0.00643079	TGM2/TGFB3/FGF7/TGFB2/SHH/LAMA1/SEMA3A/BMP7	8
GO:0086010	BP	membrane depolarization during action potential	8/1084	37/18670	0.00107416	0.00888197	0.00643079	SCN1B/CACNA1D/SCN5A/CACNA2D1/SCN2B/CACNA1I/SCN3B/ANK2	8
GO:0086001	BP	cardiac muscle cell action potential	12/1084	74/18670	0.00107436	0.00888197	0.00643079	BIN1/FLNA/SCN1B/CAV1/CACNA1D/KCNE4/SCN5A/CACNA2D1/SCN2B/CXADR/SCN3B/ANK2	12
GO:0006929	BP	substrate-dependent cell migration	7/1084	29/18670	0.00110175	0.00906487	0.00656322	PTPRC/NRP2/FN1/ITGA11/NTN1/SLIT2/SEMA3A	7
GO:0033032	BP	regulation of myeloid cell apoptotic process	7/1084	29/18670	0.00110175	0.00906487	0.00656322	CCR5/FCER1G/CCL5/PIK3CD/CLEC5A/NOD2/ADIPOQ	7
GO:0071280	BP	cellular response to copper ion	7/1084	29/18670	0.00110175	0.00906487	0.00656322	MT2A/MT1M/MT1X/MT1E/MT1H/MT1G/MT1A	7
GO:0009914	BP	hormone transport	33/1084	322/18670	0.00111667	0.00917305	0.00664155	BTK/CCL5/IFNG/CD38/OSM/IL6/C1QTNF1/INHBA/DPP4/ANXA5/CACNA1D/TBX3/RETN/SLC16A1/FAM3B/SLC16A2/CRH/BAIAP3/GATA3/SPP1/POMC/ADORA1/TFAP2B/SFRP1/FAM3D/VSNL1/IL11/FOXD1/SSTR5/PTPRN/SLC44A4/ADIPOQ/HNF1B	33
GO:0061098	BP	positive regulation of protein tyrosine kinase activity	10/1084	55/18670	0.00111876	0.00917558	0.00664338	NCF1/FCGR1A/CCL5/CSF1R/LILRA5/SRCIN1/GAS6/ERBB3/ADORA1/NRG1	10
GO:0002437	BP	inflammatory response to antigenic stimulus	9/1084	46/18670	0.00113976	0.00933302	0.00675737	FCER1G/BTK/IL2RA/LTA/ICAM1/IL10/C3/RASGRP1/GATA3	9
GO:0048568	BP	embryonic organ development	41/1084	428/18670	0.00115387	0.00943363	0.00683021	EOMES/IL10/PRRX1/RSPO3/CHST11/CTHRC1/EFEMP1/ROR2/MAFB/TGFB3/FBN1/COL5A2/SNAI1/FOXH1/PDGFC/TBX3/TWIST1/PKDCC/GLI2/SLITRK6/NTN1/LRIG1/TGFB2/GATA3/COL11A1/SHOX2/SHH/GRHL3/HOXB3/TBX1/STRC/HOXB5/TPO/BMP5/TH/HOXB1/BMP7/HOXB8/SLC44A4/CDX2/HNF1B	41
GO:0051282	BP	regulation of sequestering of calcium ion	17/1084	128/18670	0.00117984	0.00963071	0.00697291	CCR5/PTPRC/CXCL9/CXCL10/FASLG/CCL3/CXCL11/P2RX7/ANXA6/MCOLN2/P2RY6/CCL21/ANXA5/PLN/HTR2A/BDKRB1/ANK2	17
GO:0030178	BP	negative regulation of Wnt signaling pathway	24/1084	210/18670	0.00118645	0.00966941	0.00700092	PSMB9/APOE/CTHRC1/ROR2/GREM1/SFRP2/ALPK2/SFRP4/CAV1/BICC1/TRABD2A/WNT5B/NXN/RBMS3/CXXC4/DACT1/PRICKLE1/SHH/SFRP1/IGFBP6/TBX18/SOST/DKK4/CDH2	24
GO:0051153	BP	regulation of striated muscle cell differentiation	16/1084	117/18670	0.00118859	0.00967159	0.0070025	CD53/CXCL9/CXCL10/TNFSF14/GREM1/RGS2/RGS4/IGF1/HDAC9/MIR200B/SHOX2/NRG1/CYP26B1/SHH/TBX1/GDF15	16
GO:0010759	BP	positive regulation of macrophage chemotaxis	5/1084	15/18670	0.00120282	0.00974135	0.00705301	C3AR1/CMKLR1/CCL5/CSF1/C5AR1	5
GO:0045342	BP	MHC class II biosynthetic process	5/1084	15/18670	0.00120282	0.00974135	0.00705301	SPI1/IFNG/TMEM106A/IL10/SLC11A1	5
GO:0046851	BP	negative regulation of bone remodeling	5/1084	15/18670	0.00120282	0.00974135	0.00705301	CD38/P2RX7/IL6/GREM1/SFRP1	5
GO:0062023	CC	collagen-containing extracellular matrix	100/1133	406/19717	1.05e-36	4.62e-34	3.87e-34	C1QA/C1QB/C1QC/FGL2/SERPING1/ADAMDEC1/SERPINA1/ICAM1/ANXA6/TGM2/MMP9/ADAM19/APOE/COL6A2/CCDC80/CTSB/ADAMTS2/CTHRC1/TGFBI/AEBP1/SERPINB9/COL16A1/COL8A2/EFEMP1/DPT/SULF1/F13A1/POSTN/TNC/GPC6/TGFB3/COL6A1/GREM1/SFRP2/TIMP2/FMOD/FBN1/LRRC15/FN1/COL6A3/COL5A2/	100
GO:0009897	CC	external side of plasma membrane	78/1133	393/19717	2.31e-22	5.11e-20	4.27e-20	CD3E/CD2/IL12RB1/CCR5/ITGB2/IL2RG/CXCR3/FCER1G/TLR8/PDCD1/PTPRC/CTLA4/CD86/PDCD1LG2/ICOS/IL2RA/LILRB1/CD80/CXCL9/FCGR3A/CD14/TNFRSF9/LAG3/CD33/CD8A/IL2RB/CD163/CXCL10/IL7R/FASLG/CD226/KLRD1/ITGAM/CD209/TRDC/ICAM1/FCRL6/CSF2RA/P2RX7/FOLR2/CCR1/TRGV5/IGHG3/	78
GO:0005581	CC	collagen trimer	31/1133	87/19717	3.74e-17	5.51e-15	4.61e-15	C1QA/C1QB/C1QC/MSR1/MARCO/COL6A2/CTHRC1/COL16A1/COL8A2/COL6A1/COLEC12/COL6A3/COL5A2/EMILIN1/LOX/DCN/COL1A2/C1QTNF1/COL3A1/COL5A1/COL1A1/COL23A1/LUM/COL10A1/COL5A3/COL12A1/COL11A1/COL9A1/CCBE1/COL6A6/ADIPOQ	31
GO:0030667	CC	secretory granule membrane	50/1133	298/19717	7.24e-12	8e-10	6.68e-10	CD53/LILRB2/ITGB2/CYBB/TYROBP/FCER1G/NCKAP1L/LAIR1/PTPRC/C3AR1/NFAM1/CD14/CD300A/SIGLEC9/CD33/FCGR2A/LILRB3/ITGAX/ITGAM/FPR1/CD38/GPR84/C5AR1/CLEC4D/FPR2/CLEC5A/GLIPR1/SIRPA/SLC11A1/VNN1/SLC2A5/PLAUR/CR1/RAB31/P2RX1/FCAR/OLR1/MCEMP1/ANPEP/CAV1/DEGS1/SLC2A	50
GO:0070820	CC	tertiary granule	34/1133	164/19717	5.05e-11	4.46e-09	3.73e-09	CD53/LILRB2/ITGB2/CYBB/FCER1G/NCKAP1L/LAIR1/CD300A/CD33/OSCAR/ITGAX/ITGAM/FPR1/LYZ/GPR84/CLEC4D/FPR2/CLEC5A/SIRPA/TNFAIP6/MMP9/SLC11A1/CR1/FCAR/OLR1/TIMP2/MCEMP1/SLC2A3/PLAU/CDA/PTX3/CD177/CRISP3/TCN1	34
GO:0070821	CC	tertiary granule membrane	22/1133	73/19717	6.38e-11	4.7e-09	3.93e-09	CD53/LILRB2/ITGB2/CYBB/FCER1G/LAIR1/CD300A/CD33/ITGAX/ITGAM/GPR84/CLEC4D/FPR2/CLEC5A/SIRPA/SLC11A1/FCAR/OLR1/MCEMP1/SLC2A3/PLAU/CD177	22
GO:0005788	CC	endoplasmic reticulum lumen	48/1133	309/19717	2.98e-10	1.88e-08	1.57e-08	CSF1/SERPINA1/FAM20C/C3/APOE/PLAUR/COL6A2/ARSI/IL6/COL16A1/COL8A2/GPX8/TNC/COL6A1/GAS6/FBN1/FN1/FMO1/COL6A3/COL5A2/P4HA3/LGALS1/COL1A2/COL3A1/COL5A1/COL1A1/ARSJ/COL23A1/PDGFC/COL10A1/COL5A3/VCAN/EVA1A/WNT5B/RCN3/COL12A1/FSTL3/MXRA8/SPP1/COL11A1/ADAMTSL1/C	48
GO:0019814	CC	immunoglobulin complex	32/1133	159/19717	4.14e-10	2.28e-08	1.91e-08	TRDC/IGHG3/IGHV3-21/IGHG1/IGHM/IGLC3/IGKV4-1/IGKC/IGHV3-33/IGHV3-30/IGHV4-34/IGKV1-5/IGLV2-14/IGHV3-23/IGLV3-19/IGKV3-20/IGLV3-25/IGLV6-57/IGLV2-23/IGHV4-39/IGKV3-15/IGHV1-69-2/IGLV1-44/IGLV3-21/IGHV4-59/IGLV1-47/IGHV4-31/IGHV1-18/IGHV1-69/IGKV1-17/IGHG4/	32
GO:0072562	CC	blood microparticle	30/1133	147/19717	1.02e-09	5.01e-08	4.19e-08	C1QB/C1QC/C1R/C1S/SERPING1/IGHG3/IGHG1/IGHM/IGLC3/IGKV4-1/IGKC/IGKV1-5/IGHV3-23/IGKV3-20/IGLV3-25/CFB/C3/IGKV3-15/MSN/IGLV3-21/APOE/IGLV1-47/C4B/IGKV1-17/IGHG4/F13A1/FN1/ANXA5/ACTC1/SERPINA3	30
GO:0042581	CC	specific granule	31/1133	160/19717	2.06e-09	9.09e-08	7.59e-08	CD53/ITGB2/CYBB/LAIR1/C3AR1/DOCK2/CD33/OSCAR/ITGAM/LYZ/GPR84/CLEC4D/FPR2/CLEC5A/CHI3L1/SLC2A5/PLAUR/P2RX1/FCAR/OLR1/TIMP2/HPSE/MCEMP1/DEGS1/SLC2A3/PLAU/RETN/PTX3/CD177/CRISP3/TCN1	31
GO:0042571	CC	immunoglobulin complex, circulating	19/1133	72/19717	1.48e-08	5.57e-07	4.66e-07	TRDC/IGHG3/IGHV3-21/IGHG1/IGHM/IGLC3/IGKC/IGHV3-33/IGHV3-30/IGHV4-34/IGHV3-23/IGKV3-20/IGHV4-39/IGHV1-69-2/IGHV4-59/IGHV4-31/IGHV1-18/IGHV1-69/IGHG4	19
GO:0005583	CC	fibrillar collagen trimer	8/1133	11/19717	1.64e-08	5.57e-07	4.66e-07	COL5A2/COL1A2/COL3A1/COL5A1/COL1A1/LUM/COL5A3/COL11A1	8
GO:0098643	CC	banded collagen fibril	8/1133	11/19717	1.64e-08	5.57e-07	4.66e-07	COL5A2/COL1A2/COL3A1/COL5A1/COL1A1/LUM/COL5A3/COL11A1	8
GO:0035579	CC	specific granule membrane	21/1133	91/19717	3.43e-08	1.08e-06	9.06e-07	CD53/ITGB2/CYBB/LAIR1/C3AR1/CD33/ITGAM/GPR84/CLEC4D/FPR2/CLEC5A/SLC2A5/PLAUR/P2RX1/FCAR/OLR1/MCEMP1/DEGS1/SLC2A3/PLAU/CD177	21
GO:0042613	CC	MHC class II protein complex	9/1133	16/19717	5.25e-08	1.55e-06	1.29e-06	HLA-DPB1/HLA-DMB/HLA-DQA1/HLA-DRA/HLA-DPA1/HLA-DRB1/HLA-DQB1/HLA-DRB5/HLA-DOB	9
GO:0044420	CC	extracellular matrix component	14/1133	51/19717	6.89e-07	1.9e-05	1.59e-05	TNC/FBN1/COL5A2/EMILIN1/MFAP5/COL1A2/COL3A1/COL5A1/COL1A1/LUM/COL5A3/COL12A1/COL11A1/LAMA1	14
GO:0031091	CC	platelet alpha granule	19/1133	91/19717	8.04e-07	2.07e-05	1.73e-05	FERMT3/SRGN/SERPING1/SERPINA1/F13A1/TGFB3/GAS6/ISLR/FN1/CD109/IGF1/SERPINE2/PCDH7/THBS2/TGFB2/SERPINE1/SERPINA3/LEFTY2/SERPINA5	19
GO:0045121	CC	membrane raft	41/1133	315/19717	8.41e-07	2.07e-05	1.73e-05	LCP2/CD2/SELPLG/CD48/ITGB2/BTK/PTPRC/HCK/LAT2/CD14/CD8A/FASLG/CD226/ITGAM/ICAM1/TLR1/TLR6/FAS/PDPN/P2RX1/SULF1/LRRK2/OLR1/HPSE/DPP4/CAV1/MYADM/FAIM2/HTR2A/S100A10/SCN5A/LYPD6/UNC5A/SHH/BVES/CXADR/ANK2/CNTN1/PTGIS/CD177/CDH2	41
GO:0098857	CC	membrane microdomain	41/1133	316/19717	9.14e-07	2.13e-05	1.78e-05	LCP2/CD2/SELPLG/CD48/ITGB2/BTK/PTPRC/HCK/LAT2/CD14/CD8A/FASLG/CD226/ITGAM/ICAM1/TLR1/TLR6/FAS/PDPN/P2RX1/SULF1/LRRK2/OLR1/HPSE/DPP4/CAV1/MYADM/FAIM2/HTR2A/S100A10/SCN5A/LYPD6/UNC5A/SHH/BVES/CXADR/ANK2/CNTN1/PTGIS/CD177/CDH2	41
GO:0098589	CC	membrane region	41/1133	328/19717	2.4e-06	5.3e-05	4.43e-05	LCP2/CD2/SELPLG/CD48/ITGB2/BTK/PTPRC/HCK/LAT2/CD14/CD8A/FASLG/CD226/ITGAM/ICAM1/TLR1/TLR6/FAS/PDPN/P2RX1/SULF1/LRRK2/OLR1/HPSE/DPP4/CAV1/MYADM/FAIM2/HTR2A/S100A10/SCN5A/LYPD6/UNC5A/SHH/BVES/CXADR/ANK2/CNTN1/PTGIS/CD177/CDH2	41
GO:0098644	CC	complex of collagen trimers	8/1133	19/19717	4.96e-06	0.000102472	8.57e-05	COL5A2/COL1A2/COL3A1/COL5A1/COL1A1/LUM/COL5A3/COL11A1	8
GO:0060205	CC	cytoplasmic vesicle lumen	41/1133	338/19717	5.1e-06	0.000102472	8.57e-05	ARHGAP9/MNDA/BIN2/DOCK2/FERMT3/HK3/SRGN/OSCAR/FASLG/GNLY/LYZ/SERPING1/SERPINA1/RNASE2/CHI3L1/C3/APOE/SAA1/F13A1/TGFB3/TIMP2/GAS6/ISLR/FN1/HPSE/ECM1/IGF1/RETN/CDA/TGFB2/S100A8/SERPINE1/PTX3/PADI2/PCSK1/POMC/SERPINA3/S100P/LEFTY2/CRISP3/TCN1	41
GO:0031983	CC	vesicle lumen	41/1133	339/19717	5.49e-06	0.000105467	8.82e-05	ARHGAP9/MNDA/BIN2/DOCK2/FERMT3/HK3/SRGN/OSCAR/FASLG/GNLY/LYZ/SERPING1/SERPINA1/RNASE2/CHI3L1/C3/APOE/SAA1/F13A1/TGFB3/TIMP2/GAS6/ISLR/FN1/HPSE/ECM1/IGF1/RETN/CDA/TGFB2/S100A8/SERPINE1/PTX3/PADI2/PCSK1/POMC/SERPINA3/S100P/LEFTY2/CRISP3/TCN1	41
GO:0042611	CC	MHC protein complex	9/1133	25/19717	5.85e-06	0.00010771	9e-05	HLA-DPB1/HLA-DMB/HLA-DQA1/HLA-DRA/HLA-DPA1/HLA-DRB1/HLA-DQB1/HLA-DRB5/HLA-DOB	9
GO:0101003	CC	ficolin-1-rich granule membrane	14/1133	61/19717	7e-06	0.000123777	0.000103467	LILRB2/ITGB2/FCER1G/NCKAP1L/CD300A/ITGAX/FPR1/CLEC4D/FPR2/SIRPA/SLC11A1/CR1/FCAR/SLC2A3	14
GO:0031093	CC	platelet alpha granule lumen	14/1133	67/19717	2.2e-05	0.000374675	0.000313195	FERMT3/SRGN/SERPING1/SERPINA1/F13A1/TGFB3/GAS6/ISLR/FN1/IGF1/TGFB2/SERPINE1/SERPINA3/LEFTY2	14
GO:0030669	CC	clathrin-coated endocytic vesicle membrane	11/1133	44/19717	2.85e-05	0.000466228	0.000389726	HLA-DPB1/FCGR1A/HLA-DQA1/HLA-DRA/FCGR1B/HLA-DPA1/HLA-DRB1/HLA-DQB1/HLA-DRB5/APOE/ROR2	11
GO:0030666	CC	endocytic vesicle membrane	24/1133	167/19717	3.08e-05	0.000485977	0.000406235	CYBB/HLA-DPB1/FCGR1A/HLA-DQA1/HLA-DRA/FCGR1B/HLA-DPA1/HLA-DRB1/CD163/HLA-DQB1/HLA-DRB5/MSR1/STAB1/TLR1/MARCO/SLC11A1/TLR6/APOE/RAB31/ROR2/COLEC12/CAMK2A/CAV1/WNT5B	24
GO:0042383	CC	sarcolemma	21/1133	136/19717	3.22e-05	0.000491277	0.000410665	BIN1/SLC2A5/COL6A2/TGFB3/COL6A1/SCN1B/COL6A3/SYNC/CAV1/CACNA1D/BGN/SGCD/AHNAK2/SCN5A/FLNC/CACNA2D1/BVES/DES/STAC/ANK2/CDH2	21
GO:0031225	CC	anchored component of membrane	24/1133	170/19717	4.13e-05	0.000609075	0.000509134	CD2/CD48/CD14/FOLR2/VNN1/IGSF21/PLAUR/GPC6/GAS1/CD109/NT5E/NEGR1/MDGA1/LYPD6/XPNPEP2/RHBG/NCAM1/FCGR3B/LYPD6B/PSCA/CNTN1/CD177/MSLN/RGMA	24
GO:0034774	CC	secretory granule lumen	37/1133	321/19717	4.45e-05	0.000634489	0.000530378	ARHGAP9/MNDA/BIN2/DOCK2/FERMT3/HK3/SRGN/OSCAR/LYZ/SERPING1/SERPINA1/RNASE2/CHI3L1/C3/F13A1/TGFB3/TIMP2/GAS6/ISLR/FN1/HPSE/ECM1/IGF1/RETN/CDA/TGFB2/S100A8/SERPINE1/PTX3/PADI2/PCSK1/POMC/SERPINA3/S100P/LEFTY2/CRISP3/TCN1	37
GO:0098636	CC	protein complex involved in cell adhesion	9/1133	34/19717	9.39e-05	0.00129765	0.00108473	ITGB2/CTLA4/CD80/ITGAX/ITGAM/ITGA4/ITGA5/EMILIN1/ITGA11	9
GO:0030139	CC	endocytic vesicle	34/1133	303/19717	0.00015058	0.0019759	0.00165168	CYBB/NCF1/WAS/CTLA4/MPEG1/HLA-DPB1/FCGR1A/HLA-DQA1/HLA-DRA/NCF2/FCGR1B/HLA-DPA1/HLA-DRB1/CD163/HLA-DQB1/HLA-DRB5/GNLY/MSR1/STAB1/TLR1/VIM/MARCO/SLC11A1/SPHK1/TLR6/APOE/RAB31/SAA1/ROR2/COLEC12/DPP4/CAMK2A/CAV1/WNT5B	34
GO:0001772	CC	immunological synapse	9/1133	36/19717	0.000151992	0.0019759	0.00165168	CD3E/HAVCR2/CD53/RHOH/GZMA/GZMB/SCIMP/CD37/ICAM1	9
GO:0101002	CC	ficolin-1-rich granule	24/1133	185/19717	0.00015968	0.00201653	0.00168565	LILRB2/ITGB2/MNDA/BIN2/FCER1G/NCKAP1L/HK3/FGL2/CD300A/ITGAX/FPR1/CLEC4D/SERPINA1/FPR2/SIRPA/TNFAIP6/MMP9/SLC11A1/CR1/CTSB/FCAR/TIMP2/SLC2A3/CDA	24
GO:0030018	CC	Z disc	19/1133	132/19717	0.000195381	0.00238375	0.00199261	PDE4B/NEXN/BIN1/FLNA/PALLD/PDLIM3/SYNC/PARVB/CACNA1D/AHNAK2/SCN5A/FLNC/CRYAB/PDLIM4/DES/MYBPC1/SCN3B/ANK2/IGFN1	19
GO:0031674	CC	I band	20/1133	143/19717	0.000199544	0.00238375	0.00199261	PDE4B/NEXN/BIN1/FLNA/PALLD/PDLIM3/SYNC/PARVB/CACNA1D/AHNAK2/SCN5A/FLNC/CRYAB/PDLIM4/ACTC1/DES/MYBPC1/SCN3B/ANK2/IGFN1	20
GO:0045334	CC	clathrin-coated endocytic vesicle	12/1133	63/19717	0.000213893	0.00248792	0.00207968	CTLA4/HLA-DPB1/FCGR1A/HLA-DQA1/HLA-DRA/FCGR1B/HLA-DPA1/HLA-DRB1/HLA-DQB1/HLA-DRB5/APOE/ROR2	12
GO:0003823	MF	antigen binding	52/1060	160/17697	6.92e-25	5.58e-22	4.77e-22	CD48/SLAMF1/LILRB4/HLA-DPB1/HLA-DQA1/LAG3/HLA-DRA/HLA-DPA1/HLA-DRB1/IL7R/HLA-DQB1/LILRA1/KLRD1/LILRA2/CD209/HLA-DRB5/TRDC/IGHG3/IGHV3-21/IGHG1/IGHM/IGLC3/IGKV4-1/SIRPA/IGKC/IGHV3-33/IGHV3-30/IGHV4-34/KLRC2/IGKV1-5/IGLV2-14/IGHV3-23/IGLV3-19/IGKV3-20/IGLV3	52
GO:0005125	MF	cytokine activity	55/1060	220/17697	3.61e-20	1.46e-17	1.24e-17	TNFSF13B/CCL4/CXCL9/CCL5/LTA/IL32/CXCL10/IFNG/FASLG/CCL3/CXCL13/CXCL11/CSF1/CCL8/CCL18/CCL4L1/SECTM1/TNFSF14/CCL13/OSM/CCL2/CCL23/IL10/CD70/CCL7/TNFSF4/IL6/CCL3L3/CCL21/TGFB3/GREM1/CXCL2/CCL24/CCL26/INHBA/CCL11/CXCL12/CXCL3/CSF3/CXCL5/TGFB2/BMP3/FAM3B/SPP	55
GO:0005201	MF	extracellular matrix structural constituent	45/1060	163/17697	1.51e-18	4.06e-16	3.47e-16	FGL2/CHI3L1/COL6A2/CTHRC1/TGFBI/AEBP1/COL16A1/COL8A2/EFEMP1/DPT/POSTN/TNC/COL6A1/FMOD/FBN1/FN1/COL6A3/COL5A2/EMILIN1/DCN/MFAP5/COL1A2/COL3A1/COL5A1/COL1A1/SRPX/COL23A1/LUM/COL10A1/COL5A3/VCAN/BGN/CILP/ECM1/PXDN/COL12A1/ASPN/THBS2/COL11A1/COMP/COL9A1/LAMA1	45
GO:0005539	MF	glycosaminoglycan binding	52/1060	229/17697	3.43e-17	6.93e-15	5.92e-15	PTPRC/CXCL10/NLRP3/HAPLN3/CXCL13/CXCL11/TREM2/CCL8/STAB1/ANXA6/IGHM/CCL23/TNFAIP6/CCL7/APOE/RSPO3/SAA1/CCDC80/NRP2/SULF1/POSTN/SULF2/FBN1/FN1/NOD2/DCN/COL5A1/ANXA5/FGF7/COL5A3/VCAN/BGN/EPYC/PLA2G5/SERPINE2/MMP7/THBS2/SLIT2/COL11A1/DPYSL3/COMP/NELL1/SHH/SF	52
GO:0008009	MF	chemokine activity	24/1060	49/17697	5.28e-17	8.53e-15	7.28e-15	CCL4/CXCL9/CCL5/CXCL10/CCL3/CXCL13/CXCL11/CCL8/CCL18/CCL4L1/CCL13/CCL2/CCL23/CCL7/CCL3L3/CCL21/CXCL2/CCL24/CCL26/CCL11/CXCL12/CXCL3/CXCL5/C10orf99	24
GO:0005126	MF	cytokine receptor binding	56/1060	286/17697	2.28e-15	3.07e-13	2.62e-13	IL12RB1/TNFSF13B/CCL4/CD300LF/CXCL9/CCL5/LTA/CXCL10/IFNG/FASLG/CCL3/CXCL13/CXCL11/CSF1/CCL8/CCL18/CCL4L1/TNFSF14/CCL13/OSM/CCL2/CCL23/IL10/CD70/CCL7/TNFSF4/IL6/ITGA5/CCL3L3/CCL21/TGFB3/GREM1/NTRK1/CXCL2/CCL24/CCL26/INHBA/CCL11/CXCL12/CXCL3/CSF3/CXCL5/ECM1	56
GO:0048018	MF	receptor ligand activity	76/1060	482/17697	6.18e-15	7.13e-13	6.09e-13	TNFSF13B/CCL4/CXCL9/CCL5/LTA/IL32/CXCL10/IFNG/FASLG/CCL3/CXCL13/CXCL11/CSF1/TYMP/CCL8/CCL18/CCL4L1/SECTM1/TNFSF14/CCL13/OSM/CCL2/CCL23/IL10/CD70/CCL7/TNFSF4/SAA1/IL6/EFEMP1/CCL3L3/CCL21/TGFB3/SAA2/GREM1/SFRP2/GAS6/FBN1/CXCL2/CCL24/CCL26/INHBA/SEMA6A/CCL11	76
GO:0042379	MF	chemokine receptor binding	25/1060	66/17697	2.03e-14	2.05e-12	1.75e-12	CCL4/CXCL9/CCL5/CXCL10/CCL3/CXCL13/CXCL11/CCL8/CCL18/CCL4L1/CCL13/CCL2/CCL23/CCL7/CCL3L3/CCL21/CXCL2/CCL24/CCL26/CCL11/CXCL12/CXCL3/CXCL5/C10orf99/TFF2	25
GO:0008201	MF	heparin binding	36/1060	169/17697	1.88e-11	1.68e-09	1.44e-09	PTPRC/CXCL10/CXCL13/CXCL11/CCL8/CCL23/CCL7/APOE/RSPO3/SAA1/CCDC80/NRP2/POSTN/FBN1/FN1/COL5A1/ANXA5/FGF7/COL5A3/PLA2G5/SERPINE2/MMP7/THBS2/SLIT2/COL11A1/COMP/NELL1/SFRP1/TMEM184A/ADAMTS15/LPA/SOST/SERPINA5/BMP7/PCOLCE2/REG4	36
GO:0030020	MF	extracellular matrix structural constituent conferring tensile strength	17/1060	41/17697	5.59e-11	4.51e-09	3.85e-09	COL6A2/COL16A1/COL8A2/COL6A1/COL6A3/COL5A2/COL1A2/COL3A1/COL5A1/COL1A1/COL23A1/COL10A1/COL5A3/COL12A1/COL11A1/COL9A1/COL6A6	17
GO:0048020	MF	CCR chemokine receptor binding	16/1060	43/17697	1.4e-09	1.03e-07	8.78e-08	CCL4/CCL5/CCL3/CXCL13/CCL8/CCL18/CCL4L1/CCL13/CCL2/CCL23/CCL7/CCL3L3/CCL21/CCL24/CCL26/CCL11	16
GO:1901681	MF	sulfur compound binding	40/1060	250/17697	1.17e-08	7.88e-07	6.73e-07	PTPRC/CXCL10/CXCL13/CXCL11/CCL8/ANXA6/CCL23/CCL7/APOE/RSPO3/SAA1/CCDC80/NRP2/CHST15/POSTN/FBN1/FN1/COL5A1/ANXA5/FGF7/COL5A3/PLA2G5/SERPINE2/MMP7/THBS2/SLIT2/COL11A1/DPYSL3/COMP/NELL1/SFRP1/TMEM184A/ADAMTS15/HS3ST5/LPA/SOST/SERPINA5/BMP7/PCOLCE2/REG4	40
GO:0034987	MF	immunoglobulin receptor binding	20/1060	76/17697	1.3e-08	8.06e-07	6.88e-07	CLEC4D/TRDC/IGHG3/IGHV3-21/IGHG1/IGHM/IGLC3/IGKC/IGHV3-33/IGHV3-30/IGHV4-34/IGHV3-23/IGHV4-39/IGHV1-69-2/IGHV4-59/IGHV4-31/IGHV1-18/IGHV1-69/IGHG4/FLNA	20
GO:0019955	MF	cytokine binding	26/1060	128/17697	3.31e-08	1.91e-06	1.63e-06	IL12RB1/CCR5/IL10RA/IL2RG/CXCR3/IL2RA/CSF1R/IL2RB/GBP1/CSF2RA/CCR1/ITGA4/OSMR/NRP2/PDPN/IL22RA2/TGFB3/GREM1/IL12RB2/IL31RA/IL1R2/CD109/PXDN/WFIKKN1/COMP/IL20RA	26
GO:0005518	MF	collagen binding	18/1060	67/17697	4.86e-08	2.61e-06	2.23e-06	MMP9/CTSB/CTSK/TGFBI/AEBP1/LRRC15/FN1/DCN/C1QTNF1/MRC2/LUM/COL5A3/ITGA11/MMP12/ASPN/COMP/CCBE1/PCOLCE2	18
GO:0004222	MF	metalloendopeptidase activity	22/1060	103/17697	1.47e-07	7.42e-06	6.34e-06	ADAMDEC1/MMP9/ADAM19/FAP/ADAMTS2/ADAMTS12/ADAM12/ADAMTS4/TRABD2A/MMP12/ADAMTS14/MMEL1/MMP7/MMP3/ADAMTS6/TLL1/ADAMTS19/ADAMTS16/PAPPA/MMP11/ADAMTS15/ASTL	22
GO:0001618	MF	virus receptor activity	18/1060	74/17697	2.53e-07	1.13e-05	9.69e-06	SELPLG/CCR5/SLAMF1/CD86/CD80/CD209/MRC1/ICAM1/CLEC5A/AXL/CR1/ITGA5/CLEC4G/DPP4/ANPEP/HTR2A/NCAM1/CXADR	18
GO:0104005	MF	hijacked molecular function	18/1060	74/17697	2.53e-07	1.13e-05	9.69e-06	SELPLG/CCR5/SLAMF1/CD86/CD80/CD209/MRC1/ICAM1/CLEC5A/AXL/CR1/ITGA5/CLEC4G/DPP4/ANPEP/HTR2A/NCAM1/CXADR	18
GO:0001664	MF	G protein-coupled receptor binding	40/1060	280/17697	2.77e-07	1.18e-05	1.01e-05	CCL4/CXCL9/CCL5/CXCL10/CCL3/CXCL13/FPR1/CXCL11/CCL8/CCL18/CCL4L1/CCL13/CCL2/CCL23/MARCO/CCL7/C3/RSPO3/SAA1/CTHRC1/ROR2/FLNA/CCL3L3/CCL21/CXCL2/CCL24/CCL26/CCL11/CXCL12/CXCL3/CXCL5/PACRG/WNT5B/CRH/POMC/ADORA1/SFRP1/GNAO1/C10orf99/TFF2	40
GO:0004175	MF	endopeptidase activity	53/1060	427/17697	3.71e-07	1.5e-05	1.28e-05	GZMA/GZMB/GZMH/GZMK/PSMB9/C1R/C1S/CASP5/ADAMDEC1/MMP9/ADAM19/CFB/FAP/HTRA3/CTSB/ADAMTS2/CTSK/ADAMTS12/CFI/ADAM12/DPP4/ADAMTS4/F3/PLAU/TRABD2A/MMP12/ADAMTS14/MMEL1/MMP7/MMP3/ADAMTS6/TLL1/ADAMTS19/ADAMTS16/MST1L/PAPPA/PCSK1/MMP11/CAPN9/TMPRSS2/SFRP1/CAPN13/	53
GO:0019838	MF	growth factor binding	25/1060	137/17697	5.27e-07	2.02e-05	1.73e-05	IL10RA/IL2RG/IL2RA/IL2RB/CXCL13/HTRA3/OSMR/NRP2/TGFB3/COL6A1/NTRK1/COL1A2/COL3A1/COL5A1/COL1A1/IL1R2/CD109/FSTL4/PXDN/ERBB3/WFIKKN1/SCN5A/NGFR/IGFBP6/FGFR3	25
GO:0004896	MF	cytokine receptor activity	20/1060	96/17697	8.19e-07	3.01e-05	2.57e-05	IL21R/IL12RB1/CCR5/IL10RA/IL2RG/CXCR3/IL2RA/CMKLR1/IL2RB/IL7R/IL15RA/CSF2RA/CCR1/OSMR/IL22RA2/IL12RB2/IL31RA/F3/IL1R2/IL20RA	20
GO:0005178	MF	integrin binding	24/1060	132/17697	9.47e-07	3.32e-05	2.84e-05	ITGB2/FERMT3/CD226/ICAM1/FAP/TGFBI/COL16A1/ITGA5/SFRP2/TIMP2/FBN1/FN1/EMILIN1/COL3A1/COL5A1/CXCL12/IGF1/SPP1/COMP/NRG1/CDH26/CXADR/TSPAN8/CD177	24
GO:0008237	MF	metallopeptidase activity	29/1060	181/17697	1.14e-06	3.85e-05	3.29e-05	ADAMDEC1/MMP9/ADAM19/FAP/ADAMTS2/AEBP1/CPXM1/ADAMTS12/ADAM12/ANPEP/ADAMTS4/TRABD2A/MMP12/ADAMTS14/MMEL1/MMP7/MMP3/ADAMTS6/TLL1/ADAMTS19/ADAMTS16/XPNPEP2/PAPPA/MMP11/CPA4/ADAMTS15/CLCA4/ASTL/TRHDE	29
GO:0043394	MF	proteoglycan binding	11/1060	36/17697	5.07e-06	0.000163576	0.000139754	PTPRC/APOE/CTSB/CTSK/TNC/FN1/HPSE/COL5A1/COL5A3/SLIT2/COMP	11
GO:0030246	MF	carbohydrate binding	36/1060	271/17697	5.98e-06	0.000185553	0.000158531	SIGLEC1/CLEC4E/SIGLEC10/HK3/HLA-DRA/CLEC4A/SIGLEC9/CD33/HLA-DRB1/SIGLEC7/KLRD1/CD209/MRC1/CLEC4D/CLEC5A/CLEC7A/CHI3L1/KLRC2/SIGLEC12/SLC2A5/C4B/CHI3L2/OLR1/COLEC12/P4HA3/CLEC4G/LGALS1/CLEC2B/MRC2/SLC2A3/VCAN/LGALS12/PTX3/CNTN1/LGALS4/REG4	36
GO:0015026	MF	coreceptor activity	12/1060	44/17697	7.07e-06	0.000211422	0.000180632	CCR5/CD86/CD80/CD8A/LY96/CD8B/ITGA4/RAMP1/ROR2/GPC6/NGFR/RGMA	12
GO:0023023	MF	MHC protein complex binding	9/1060	25/17697	8.18e-06	0.000235737	0.000201406	LILRB2/LILRB1/HLA-DMB/HLA-DRA/CD8A/HLA-DRB1/KLRD1/HLA-DOB/KLRC2	9
GO:0004252	MF	serine-type endopeptidase activity	25/1060	160/17697	9.69e-06	0.000269587	0.000230326	GZMA/GZMB/GZMH/GZMK/C1R/C1S/MMP9/CFB/FAP/HTRA3/CFI/DPP4/F3/PLAU/MMP7/MMP3/MST1L/PCSK1/TMPRSS2/LPA/PCSK9/KLK5/TMPRSS4/KLK7/KLK6	25
GO:0008083	MF	growth factor activity	25/1060	163/17697	1.35e-05	0.000362723	0.000309898	CSF1/TYMP/OSM/IL10/IL6/EFEMP1/TGFB3/INHBA/FGF7/CXCL12/PDGFC/CSF3/IGF1/FGF5/TGFB2/BMP3/GDF7/NRG1/OGN/IL11/LEFTY2/BMP5/BMP7/GDF15/TFF1	25
GO:0019864	MF	IgG binding	6/1060	11/17697	1.62e-05	0.000398079	0.000340105	FCER1G/FCGR1A/FCGR3A/FCGR2A/FCGR1B/FCGR3B	6
GO:0045236	MF	CXCR chemokine receptor binding	6/1060	11/17697	1.62e-05	0.000398079	0.000340105	CXCL9/CXCL10/CXCL13/CXCL11/CXCL12/TFF2	6
GO:0001848	MF	complement binding	8/1060	21/17697	1.63e-05	0.000398079	0.000340105	ITGB2/VSIG4/ITGAM/C5AR1/CFB/CR1/C4B/PTX3	8
GO:0001968	MF	fibronectin binding	9/1060	27/17697	1.68e-05	0.000399427	0.000341257	ITGA4/CCDC80/CTSK/SFRP2/LRRC15/SSC5D/FSTL3/IGFBP6/LPA	9
GO:0008236	MF	serine-type peptidase activity	26/1060	182/17697	3.27e-05	0.000753878	0.000644088	GZMA/GZMB/GZMH/GZMK/C1R/C1S/MMP9/CFB/FAP/HTRA3/CPVL/CFI/DPP4/F3/PLAU/MMP7/MMP3/MST1L/PCSK1/TMPRSS2/LPA/PCSK9/KLK5/TMPRSS4/KLK7/KLK6	26
GO:0042277	MF	peptide binding	36/1060	295/17697	3.89e-05	0.0008723	0.000745264	C1QA/LILRB2/ITGB2/HLA-DPB1/HLA-DQA1/CD14/HLA-DRA/HLA-DPA1/HLA-DRB1/HLA-DQB1/ITGAM/CD209/HLA-DRB5/TREM2/MSR1/FPR2/TLR1/MARCO/TLR6/APOE/RAMP1/NOD2/INHBA/GPR1/ANPEP/ANXA5/TMEM158/PPARG/MCHR1/BDKRB1/TGFB2/CRYAB/VIPR1/NGFR/TRHDE/SSTR5	36
GO:0017171	MF	serine hydrolase activity	26/1060	186/17697	4.77e-05	0.00104079	0.000889219	GZMA/GZMB/GZMH/GZMK/C1R/C1S/MMP9/CFB/FAP/HTRA3/CPVL/CFI/DPP4/F3/PLAU/MMP7/MMP3/MST1L/PCSK1/TMPRSS2/LPA/PCSK9/KLK5/TMPRSS4/KLK7/KLK6	26
GO:0019865	MF	immunoglobulin binding	8/1060	24/17697	5.01e-05	0.00106332	0.00090846	FCER1G/FCGR1A/FCGR3A/FCGR2A/FCGR1B/LILRA2/FCAR/FCGR3B	8
GO:0002020	MF	protease binding	20/1060	128/17697	7.32e-05	0.00151398	0.0012935	SERPINA1/BIN1/CD70/FAP/SERPINB9/TIMP2/FN1/COL1A2/COL3A1/DPP4/COL1A1/ADAMTS4/F3/ECM1/SERPINE1/COMP/ADAMTSL4/CCBE1/CD177/SERPINA5	20
GO:0004497	MF	monooxygenase activity	17/1060	99/17697	7.54e-05	0.00152124	0.0012997	TBXAS1/FMO1/FMO2/CYP3A5/MOXD1/CYP4F2/CYP4F22/CYP4F8/CYP4F12/CYP2J2/CYP26B1/CYP4B1/PTGIS/CYP4F3/TH/CYP2C9/AKR1C2	17
GO:0050840	MF	extracellular matrix binding	12/1060	57/17697	0.000115299	0.00226942	0.00193891	TGFBI/LRRC15/LGALS1/DCN/SSC5D/BGN/ECM1/SLIT2/SPP1/COL11A1/SHH/ADAMTS15	12
GO:0061134	MF	peptidase regulator activity	28/1060	219/17697	0.00012293	0.00236202	0.00201803	CST7/SERPING1/SERPINA1/TNFSF14/C3/C4B/SERPINB9/SFRP2/TIMP2/GAS6/FN1/COL6A3/CAV1/CD109/SERPINE2/WFIKKN1/SERPINE1/PI15/TFAP2B/SERPINA3/WFDC13/SPINK1/LPA/SERPINB7/SPINK4/SPINK7/SERPINA5/PCOLCE2	28
GO:0032395	MF	MHC class II receptor activity	5/1060	10/17697	0.000149357	0.00274978	0.00234932	HLA-DQA1/HLA-DRA/HLA-DPA1/HLA-DQB1/HLA-DOB	5
GO:0038187	MF	pattern recognition receptor activity	7/1060	21/17697	0.000149926	0.00274978	0.00234932	TLR8/CLEC4E/CD14/LY96/CLEC7A/MARCO/COLEC12	7
GO:0033218	MF	amide binding	39/1060	356/17697	0.000199069	0.00356997	0.00305006	C1QA/LILRB2/ITGB2/HLA-DPB1/CD300LF/HLA-DQA1/CD14/HLA-DRA/HLA-DPA1/HLA-DRB1/HLA-DQB1/ITGAM/CD209/HLA-DRB5/TREM2/MSR1/FPR2/TLR1/FOLR2/MARCO/TLR6/APOE/RAMP1/NOD2/INHBA/GPR1/ANPEP/ANXA5/TMEM158/PPARG/MCHR1/BDKRB1/TGFB2/CRYAB/VIPR1/FTCDNL1/NGFR/TRHDE/SSTR5	39
GO:0016705	MF	oxidoreductase activity, acting on paired donors, with incorporation or reduction of molecular oxygen	22/1060	159/17697	0.000205861	0.00358135	0.00305979	TBXAS1/PTGS1/FMO1/P4HA3/DEGS1/FMO2/CYP3A5/MOXD1/CYP4F2/DEGS2/CYP4F22/CYP4F8/CYP4F12/CYP2J2/CYP26B1/CYP4Z2P/CYP4B1/PTGIS/CYP4F3/TH/CYP2C9/AKR1C2	22
GO:0030021	MF	extracellular matrix structural constituent conferring compression resistance	7/1060	22/17697	0.000208579	0.00358135	0.00305979	FMOD/DCN/LUM/VCAN/BGN/ASPN/OGN	7
GO:0030414	MF	peptidase inhibitor activity	24/1060	182/17697	0.000228445	0.00376234	0.00321442	CST7/SERPING1/SERPINA1/TNFSF14/C3/C4B/SERPINB9/TIMP2/GAS6/COL6A3/CD109/SERPINE2/WFIKKN1/SERPINE1/PI15/TFAP2B/SERPINA3/WFDC13/SPINK1/LPA/SERPINB7/SPINK4/SPINK7/SERPINA5	24
GO:0061135	MF	endopeptidase regulator activity	24/1060	182/17697	0.000228445	0.00376234	0.00321442	CST7/SERPING1/SERPINA1/TNFSF14/C3/C4B/SERPINB9/SFRP2/TIMP2/GAS6/COL6A3/CD109/SERPINE2/WFIKKN1/SERPINE1/TFAP2B/SERPINA3/WFDC13/SPINK1/LPA/SERPINB7/SPINK4/SPINK7/SERPINA5	24
GO:0048407	MF	platelet-derived growth factor binding	5/1060	11/17697	0.000260315	0.00420148	0.00358961	COL6A1/COL1A2/COL3A1/COL5A1/COL1A1	5
GO:0004866	MF	endopeptidase inhibitor activity	23/1060	175/17697	0.000321024	0.00507974	0.00433996	CST7/SERPING1/SERPINA1/TNFSF14/C3/C4B/SERPINB9/TIMP2/GAS6/COL6A3/CD109/SERPINE2/WFIKKN1/SERPINE1/TFAP2B/SERPINA3/WFDC13/SPINK1/LPA/SERPINB7/SPINK4/SPINK7/SERPINA5	23
GO:0042605	MF	peptide antigen binding	8/1060	31/17697	0.000369132	0.00572865	0.00489437	HLA-DPB1/HLA-DQA1/HLA-DRA/HLA-DPA1/HLA-DRB1/HLA-DQB1/CD209/HLA-DRB5	8
GO:0046906	MF	tetrapyrrole binding	20/1060	145/17697	0.000409516	0.00623546	0.00532737	CYBB/TBXAS1/IDO1/PTGS1/PXDN/CYP3A5/CYP4F2/CYP4F22/CYP4F8/CYP4F12/CYP2J2/CYP26B1/CYP4Z2P/CYP4B1/FA2H/PTGIS/TPO/CYP4F3/CYP2C9/TCN1	20
GO:0016175	MF	superoxide-generating NADPH oxidase activity	5/1060	12/17697	0.000424276	0.00634057	0.00541717	CYBB/NCF1/NCF1C/NCF2/NCF1B	5
GO:0020037	MF	heme binding	19/1060	135/17697	0.000437655	0.00642159	0.00548639	CYBB/TBXAS1/IDO1/PTGS1/PXDN/CYP3A5/CYP4F2/CYP4F22/CYP4F8/CYP4F12/CYP2J2/CYP26B1/CYP4Z2P/CYP4B1/FA2H/PTGIS/TPO/CYP4F3/CYP2C9	19
GO:0004867	MF	serine-type endopeptidase inhibitor activity	15/1060	94/17697	0.000447103	0.00644308	0.00550475	SERPING1/SERPINA1/SERPINB9/COL6A3/CD109/SERPINE2/WFIKKN1/SERPINE1/SERPINA3/WFDC13/SPINK1/SERPINB7/SPINK4/SPINK7/SERPINA5	15
GO:0042287	MF	MHC protein binding	9/1060	40/17697	0.000485494	0.00686304	0.00586355	LILRB2/LILRB1/LAG3/CD8A/PILRA/KLRD1/FCRL6/CLEC7A/CD8B	9
GO:0038024	MF	cargo receptor activity	14/1060	85/17697	0.000493254	0.00686304	0.00586355	ITGB2/CD163/ITGAM/MRC1/MSR1/FPR2/STAB1/FOLR2/MARCO/COLEC12/CFI/SSC5D/TMPRSS2/TMPRSS4	14
GO:0035586	MF	purinergic receptor activity	7/1060	25/17697	0.000501921	0.00686525	0.00586544	P2RY13/GPR34/ADORA3/P2RX7/P2RY6/P2RX1/ADORA1	7
GO:0001540	MF	amyloid-beta binding	13/1060	78/17697	0.000689945	0.00927976	0.00792831	C1QA/LILRB2/ITGB2/ITGAM/TREM2/MSR1/FPR2/MARCO/TLR6/APOE/TGFB2/CRYAB/NGFR	13

## Sheet: KEGG
GO, KEGG analysis of 1500 common differential RNAs.
KEGG ID	Description	GeneRatio	BgRatio	pvalue	p.adjust	qvalue	geneID	Count
hsa04060	Cytokine-cytokine receptor interaction	69/552	294/8031	1.49e-20	4.18e-18	3.21e-18	50615/3594/1234/3587/3561/2833/10673/6351/3559/4283/3604/6352/1436/4049/3560/9235/3627/3575/3458/356/6348/10563/6373/1435/6355/3601/6362/388372/1438/8740/1230/943/6357/5008/6347/6368/3586/970/6354/7292/355/3569/9180/414062/6366/7043/8784/3595/2920/6369/10	69
hsa05150	Staphylococcus aureus infection	38/552	96/8031	3.61e-20	5.06e-18	3.88e-18	6404/712/3689/713/714/719/3115/3109/2209/3117/2214/3122/2359/2212/3113/3123/3119/715/3684/716/3127/2357/728/3383/2358/3112/3586/629/718/721/2204/3426/3859/54474/2215/3883/3861/3860	38
hsa04061	Viral protein interaction with cytokine and cytokine receptor	37/552	100/8031	1.71e-18	1.6e-16	1.22e-16	1234/3587/3561/2833/6351/3559/4283/6352/1436/4049/3560/3627/6348/10563/6373/1435/6355/6362/388372/8740/1230/6357/6347/6368/3586/6354/3569/414062/6366/2920/6369/10344/6356/6387/2921/6374/53832	37
hsa04640	Hematopoietic cell lineage	33/552	99/8031	4.56e-15	3.19e-13	2.45e-13	916/914/3115/924/3559/3109/2209/3117/929/3122/1436/945/925/951/3113/3123/3575/3119/3684/3127/1435/952/1438/3112/926/3676/1378/3569/3678/290/7850/1440/3589	33
hsa05323	Rheumatoid arthritis	31/552	93/8031	3.14e-14	1.76e-12	1.35e-12	3689/10673/1493/942/3115/941/3109/3117/3122/6352/3113/3123/3458/3119/6348/3127/1435/3383/3112/6347/1513/3569/414062/7043/2920/6387/2921/6374/4314/7042/3589	31
hsa05140	Leishmaniasis	26/552	77/8031	2.76e-12	1.29e-10	9.89e-11	3689/1536/653361/3115/3109/2209/3117/2214/3122/4688/2212/3113/3123/3458/3119/3684/3127/3112/3586/718/3676/1378/7043/1917/7042/2215	26
hsa04514	Cell adhesion molecules (CAMs)	36/552	148/8031	1.1e-11	4.39e-10	3.37e-10	914/6404/3689/5133/5788/1493/942/80380/3115/29851/6614/941/3109/3117/3122/201633/925/3113/3123/3119/10666/3684/3127/3383/3112/29126/926/3676/3897/1462/57863/257194/4684/4685/1272/1000	36
hsa05321	Inflammatory bowel disease (IBD)	23/552	65/8031	1.7e-11	5.95e-10	4.56e-10	50615/3594/3561/3115/3109/3117/30009/3122/3113/3123/3458/3119/6775/3127/3112/3586/3569/7043/3595/64127/4094/7042/2625	23
hsa04610	Complement and coagulation cascades	26/552	85/8031	3.55e-11	1.11e-09	8.48e-10	712/3689/713/714/719/11326/3687/715/3684/716/728/710/5265/629/718/5329/1378/721/2162/3426/2152/5328/2151/623/5054/5104	26
hsa05332	Graft-versus-host disease	18/552	41/8031	4.08e-11	1.14e-09	8.76e-10	942/3115/5551/941/3002/3109/3117/3122/3113/3123/3458/3119/356/3824/3127/3112/355/3569	18
hsa05330	Allograft rejection	17/552	38/8031	9.93e-11	2.41e-09	1.85e-09	942/3115/5551/941/3002/3109/3117/3122/3113/3123/3458/3119/356/3127/3112/3586/355	17
hsa04940	Type I diabetes mellitus	18/552	43/8031	1.08e-10	2.41e-09	1.85e-09	942/3115/5551/941/3002/3109/3117/3122/3113/4049/3123/3458/3119/356/3127/3112/355/5798	18
hsa04145	Phagosome	35/552	152/8031	1.12e-10	2.41e-09	1.85e-09	3689/1536/653361/3115/3109/2209/3117/2214/929/3122/4688/2212/3113/3123/3119/715/3684/30835/3127/4360/4481/3112/64581/8685/718/10333/2204/3678/4973/81035/9902/84617/7058/1311/2215	35
hsa04062	Chemokine signaling pathway	39/552	189/8031	3.16e-10	6.32e-09	4.85e-09	1234/2833/653361/7454/6351/3055/1794/3702/4283/23533/6352/2793/3627/6348/146850/10563/6373/6355/6362/5293/388372/1230/6357/6347/6368/54331/59345/6354/414062/6366/2920/6369/10344/6356/6387/113/2921/6374/2786	39
hsa05152	Tuberculosis	37/552	180/8031	1.03e-09	1.91e-08	1.47e-08	3587/3689/2207/3115/26253/3109/2209/3117/2214/929/3122/2212/3113/3123/3687/3458/3119/3684/30835/3127/4360/7096/3112/64581/3586/718/8877/10333/1378/3569/7043/64127/9902/815/7042/5602/2215	37
hsa04672	Intestinal immune network for IgA production	18/552	49/8031	1.39e-09	2.42e-08	1.86e-08	10673/942/3115/29851/941/3109/3117/3122/3113/3123/3119/3127/3601/3112/3586/3676/3569/6387	18
hsa04380	Osteoclast differentiation	30/552	128/8031	1.57e-09	2.59e-08	1.99e-08	3937/6688/10288/7305/653361/11006/695/10859/2209/2214/1436/4688/2212/126014/11025/3458/353514/11024/79168/11027/1435/10990/54209/5293/140885/1513/5468/7042/5602/2215	30
hsa05320	Autoimmune thyroid disease	18/552	53/8031	5.97e-09	9.29e-08	7.13e-08	1493/942/3115/5551/941/3002/3109/3117/3122/3113/3123/3119/356/3127/3112/3586/355/7173	18
hsa05416	Viral myocarditis	18/552	60/8031	5.43e-08	8e-07	6.13e-07	3689/942/3115/5551/941/3109/3117/3122/3113/3123/3119/3127/3383/3112/857/6444/284217/1525	18
hsa04658	Th1 and Th2 cell differentiation	22/552	92/8031	1.68e-07	2.35e-06	1.81e-06	916/3594/3561/3115/3559/3109/3117/30009/3122/3113/3560/3123/3458/3119/6775/3127/864/3112/3595/4094/2625/5602	22
hsa05310	Asthma	12/552	31/8031	4.16e-07	5.54e-06	4.25e-06	2207/3115/3109/3117/3122/3113/3123/3119/3127/3112/3586/6356	12
hsa05133	Pertussis	19/552	76/8031	5.61e-07	7.15e-06	5.48e-06	712/3689/713/714/929/3394/715/3684/23643/114548/716/710/3586/718/721/3569/3678/6374/5602	19
hsa00590	Arachidonic acid metabolism	17/552	63/8031	6.91e-07	8.41e-06	6.45e-06	6916/8605/5742/493869/5322/8681/8529/2877/11283/1573/255189/64600/5740/8399/246/4051/1559	17
hsa05142	Chagas disease (American trypanosomiasis)	21/552	102/8031	4.37e-06	5.1e-05	3.91e-05	916/712/713/714/6352/3458/356/6348/5293/6347/3586/718/10333/355/3569/414062/7043/7042/5054/5602/2775	21
hsa04512	ECM-receptor interaction	19/552	88/8031	6e-06	6.72e-05	5.16e-05	3676/1292/3371/3678/1291/2335/1293/1278/1277/22801/7058/6696/9899/1311/1297/284217/341640/131873/22987	19
hsa05322	Systemic lupus erythematosus	24/552	136/8031	1.53e-05	0.000164344	0.000126038	712/713/714/942/3115/941/3109/2209/3117/2214/3122/2212/3113/3123/3458/3119/715/716/3127/3112/3586/718/721/2215	24
hsa04612	Antigen processing and presentation	17/552	78/8031	1.62e-05	0.000168142	0.000128951	3115/3109/3117/3122/925/3113/10437/3123/3458/3119/3824/3127/3805/3112/3822/926/1508	17
hsa04151	PI3K-Akt signaling pathway	46/552	354/8031	1.74e-05	0.000173882	0.000133353	3561/3559/23533/2793/1436/3560/118788/3575/356/146850/1435/5293/5008/54331/59345/3676/1292/3569/9180/3371/3678/1291/4914/2335/1293/9586/1278/1277/2252/56034/22801/1440/3479/2065/2250/7058/6696/1311/1297/4804/284217/2066/2786/131873/10110/2261	46
hsa05145	Toxoplasmosis	21/552	112/8031	2.01e-05	0.000194124	0.000148877	1234/3587/3115/3109/3117/23533/3122/3113/3123/3458/3119/23643/3127/146850/3112/3586/7043/7042/5602/2775/284217	21
hsa04620	Toll-like receptor signaling pathway	20/552	104/8031	2.15e-05	0.000200405	0.000153694	51311/942/6351/941/4283/929/6352/3627/6348/23643/6373/5293/388372/7096/10333/1513/3569/414062/6696/5602	20
hsa04659	Th17 cell differentiation	20/552	107/8031	3.31e-05	0.000298966	0.000229282	50615/916/3594/3561/3115/3559/3109/3117/30009/3122/3113/3560/3123/3458/3119/3127/3112/3569/2625/5602	20
hsa05146	Amoebiasis	19/552	102/8031	5.45e-05	0.000476836	0.000365694	3689/929/3458/3684/5293/3586/3569/5272/7043/2335/2920/1278/1281/1277/7850/2921/7042/284217/4583	19
hsa04974	Protein digestion and absorption	18/552	95/8031	6.76e-05	0.000573261	0.000439644	9056/1292/1291/1293/1290/1278/1281/1289/1803/1277/1300/50509/1303/7512/1301/1297/131873/6564	18
hsa00591	Linoleic acid metabolism	9/552	29/8031	9.24e-05	0.000761226	0.000583797	8605/5322/8681/1573/255189/64600/8399/246/1559	9
hsa05144	Malaria	12/552	50/8031	0.000106902	0.000855214	0.000655879	3689/3458/3383/6347/3586/1378/3569/7043/1440/7058/7042/1311	12
hsa04611	Platelet activation	20/552	124/8031	0.000276737	0.0021524	0.00165071	3937/2207/695/83706/23533/2212/146850/6916/5293/8605/5742/10125/5023/1278/1281/1277/113/8681/5592/255189	20
hsa04650	Natural killer cell mediated cytotoxicity	20/552	131/8031	0.000578565	0.00437833	0.00335782	3937/962/3689/4068/7305/2207/10870/5551/3002/2214/3458/356/3824/3383/5293/3805/9437/3822/355/2215	20
hsa05205	Proteoglycans in cancer	27/552	205/8031	0.000782048	0.00576246	0.00441933	356/5293/4318/4478/5329/355/2316/3678/117581/2335/10855/1634/1278/1277/815/4060/857/5328/7291/3479/2065/81029/2318/7042/6469/2066/287	27
hsa05166	Human T-cell leukemia virus 1 infection	28/552	219/8031	0.00100748	0.0072332	0.00554727	916/6688/3689/3561/3115/3559/3109/3117/3122/3113/4049/3560/3123/3119/3127/3601/3383/5293/3112/3569/7043/9586/113/1959/7850/4316/7042/5602	28
hsa00982	Drug metabolism - cytochrome P450	13/552	72/8031	0.0010938	0.00765664	0.00587201	2326/2327/316/1577/54658/54490/130/4129/4128/7366/2938/1559/54578	13
hsa05202	Transcriptional misregulation in cancer	25/552	192/8031	0.00142511	0.00973243	0.00746397	6688/942/3002/2209/597/929/1436/3560/3684/4318/1053/3569/4914/4094/7850/5328/3479/4314/5468/8938/8091/4804/7113/7490/3248	25
hsa04666	Fc gamma R-mediated phagocytosis	15/552	93/8031	0.00156104	0.00997981	0.00765369	653361/7454/5788/3055/1794/2209/2214/2212/5293/274/8605/8877/8681/2215/255189	15
hsa04668	TNF signaling pathway	17/552	112/8031	0.00156165	0.00997981	0.00765369	6352/4049/3627/1435/3383/5293/6347/4318/355/3569/64127/2920/9586/2921/6374/4314/5602	17
hsa04630	JAK-STAT signaling pathway	22/552	162/8031	0.00156826	0.00997981	0.00765369	50615/3594/3587/3561/3559/3560/3575/3458/6775/3601/5293/1438/5008/3586/3569/9180/116379/3595/1440/316/53832/3589	22
hsa04064	NF-kappa B signaling pathway	16/552	104/8031	0.00183999	0.0114488	0.00878031	10673/695/6351/597/929/4049/23643/3383/388372/8740/6357/6366/2920/6387/5328/2921	16
hsa00350	Tyrosine metabolism	8/552	36/8031	0.00256917	0.0156385	0.0119934	259307/316/314/130/4129/4128/7173/7054	8
hsa04510	Focal adhesion	25/552	201/8031	0.002698	0.0160732	0.0123268	64098/5293/3676/1292/2316/3371/3678/1291/2335/1293/1278/1277/29780/56034/857/22801/3479/2318/7058/6696/5602/1311/1297/284217/131873	25
hsa05164	Influenza A	22/552	170/8031	0.00290822	0.0169646	0.0130105	3115/3109/3117/3122/6352/3113/3123/3627/3458/3119/356/114548/3127/3383/5293/3112/6347/355/3569/91543/7113/56649	22
hsa04662	B cell receptor signaling pathway	13/552	82/8031	0.00366368	0.0205947	0.0157944	10288/11006/695/10859/118788/11025/353514/11024/79168/11027/10990/5293/8519	13
hsa05340	Primary immunodeficiency	8/552	38/8031	0.00367763	0.0205947	0.0157944	916/3561/695/5788/29851/925/3575/926	8
hsa04657	IL-17 signaling pathway	14/552	94/8031	0.00468392	0.0257156	0.0197218	3627/3458/6347/4318/6354/3569/2920/6356/2921/1440/6374/4314/6279/5602	14
hsa04726	Serotonergic synapse	16/552	115/8031	0.00515791	0.0277734	0.0212999	2793/8605/54331/5742/59345/776/3356/8681/1573/2775/4129/255189/2786/4128/246/1559	16
hsa05414	Dilated cardiomyopathy (DCM)	14/552	96/8031	0.00566953	0.0299522	0.0229709	3676/3678/7043/113/776/22801/6444/5350/3479/7042/70/781/1674/284217	14
hsa00592	alpha-Linolenic acid metabolism	6/552	25/8031	0.00589171	0.0305496	0.023429	8605/5322/8681/255189/64600/8399	6
hsa04933	AGE-RAGE signaling pathway in diabetic complications	14/552	100/8031	0.00813867	0.0408511	0.0313294	1536/3383/5293/6347/3569/7043/2335/1278/1281/1277/2152/7042/5054/5602	14
hsa05410	Hypertrophic cardiomyopathy (HCM)	13/552	90/8031	0.00817021	0.0408511	0.0313294	3676/3569/3678/7043/776/22801/6444/3479/7042/70/781/1674/284217	13
hsa05020	Prion diseases	7/552	35/8031	0.00866337	0.0425569	0.0326376	712/713/714/6352/3569/4684/4685	7
hsa00532	Glycosaminoglycan biosynthesis - chondroitin sulfate / dermatan sulfate	5/552	20/8031	0.009834	0.0474745	0.036409	50515/29940/51363/166012/337876	5
hsa04725	Cholinergic synapse	15/552	113/8031	0.0101917	0.0483674	0.0370938	23533/2793/146850/5293/54331/59345/9586/815/113/776/56479/3768/60482/2775/2786	15
