# Supplementary material for: Siglec15 shapes a non-inflamed tumor microenvironment and predicts the molecular subtype in bladder cancer
Source: Theranostics. 2021 Jan 1;11(7):3089–108. doi: 10.7150/thno.53649 (PMC7847675; doi:10.7150/thno.53649)
Supplement: Supplementary file 4 — Supplementary tables. [file thnov11p3089s4.zip › Table S17.xlsx]

## Sheet: PPI analysis
Table S16. Protein-protein interaction analyis of 1500 differential RNAs.
Parameters:
Network Scoring:
Protein-protein interaction analyis of 1500 differentially expressed RNAs.
Include Loops: false Degree Cutoff: 2
Cluster Finding:
Node Score Cutoff: 0.2 Haircut: true Fluff: false K-Core: 2 Max. Depth from Seed: 100
Cluster	Score (Density*#Nodes)	Nodes	Edges	Node IDs
1	41.951	42	860	CXCL9, HRH3, GRM3, CXCL10, SSTR5, CXCR3, P2RY13, ADORA3, GNG4, C5AR1, SUCNR1, CCL21, CXCL13, ADCY7, PCP2, GPR183, CXCL11, FPR2, MCHR1, FPR1, PTGER3, CCL13, FPR3, POMC, GNGT2, CXCL12, CCL4, SAA1, CXCL3, CXCL5, C3AR1, C3, CCR5, OXGR1, CCL5, GNB4, GNG2, CCL4
2	19.277	84	800	IL10RA, IL10, APOE, P4HA3, VCAN, CD86, FGL2, CD80, CD48, CTLA4, TLR8, SLAMF1, COL11A1, FSTL3, CSF3, MPEG1, SPP1, SERPINA1, CSF1R, NOD2, TNC, IFNG, COL16A1, FAM20C, FAM20A, COL23A1, GATA3, TIGIT, AIF1, CCL8, SPI1, WDFY4, PCSK9, COL6A2, COL6A1, PLAU, COL5A2
3	16.717	54	443	TNFRSF9, MRC1, MNDA, CCL3, NCAM1, SLC2A5, NCF2, HCK, GZMB, PRF1, KLRD1, LAG3, PDCD1, CD274, TNFRSF18, HAVCR2, FCGR2A, CCL2, C1QB, C1QA, CSF1, CCL7, SLC11A1, TBX21, LAPTM5, P2RX1, CCL11, IL7R, LY86, GZMA, STAT4, GPR97, PLAUR, TLR6, IDO1, CD8A, FCER1G, FN1,
4	11.167	13	67	PLA2G2F, CYP2J2, PTGS1, PLA2G5, ENSG00000168970, CYP4F3, PLA2G4F, CYP4F2, CYP2C9, CYP4F8, PLA2G4C, ALOX15, PLA2G10
5	9.111	10	41	EPSTI1, IFITM1, ISG20, IFI44L, IFIT2, IFI6, RSAD2, HERC5, IFIT3, IFITM3
6	8.648	72	307	FMOD, BGN, DCN, HLA-DRB5, MT2A, DPP4, IL12RB1, TNFSF9, OSM, IRF8, IL11, C1QC, GBP1, GPR176, LUM, HLA-DPA1, HLA-DPB1, PARVG, CCL18, DOCK2, CD300C, TNFRSF8, MSR1, BCL2A1, CCL24, FERMT3, RAMP1, RNASE6, VIPR1, PTGDR, CTSK, POSTN, ALOX5AP, GZMK, CD8B, CYTH4, P
7	6.375	17	51	KRT13, KRT14, KRT81, KRT12, UGT2B15, UGT2B28, CYP3A5, FOXA1, CES1, UGT1A6, KRT20, UGT1A1, SLCO2B1, KRT33A, CYP26B1, AOX1, ALDH1A1
8	6.308	66	205	F2RL2, CDH11, NKG7, ADAMTS16, ITGA11, HTR2A, GPR65, ADAMTS4, IGF1, EVI2B, PPARG, FOLR2, NCF1, STAB1, LY96, IKZF1, CD7, SPON2, AQP9, COL3A1, CD300LB, MMP7, LILRA1, HLA-DRB1, HLA-DRA, SERPING1, WAS, GZMH, LOX, ITK, TAGAP, P2RY6, ISLR, ADAMTS15, COL1A1, COL1
9	6	7	18	MT1A, MT1M, SLC30A4, MT1E, MT1H, MT1X, MT1G
10	5.375	17	43	SCNN1B, SCN5A, NTN1, TBX3, PLXNA4, RASGRP1, GLI2, SLIT2, SCN2B, SCN3B, SPTA1, ANK2, CACNA1D, CACNA2D1, KCNJ12, SCNN1G, SCN1B
11	5.161	32	80	FGF7, SERPINE1, ASPN, OSCAR, CDA, ADIPOQ, DPT, MFAP5, VNN1, ANPEP, PRRX1, HPSE, TWIST1, RETN, CHI3L1, OGN, TBX1, FAP, PSCA, TCN1, CRISP3, PTX3, SNAI1, LYPD6B, TGFB3, MDGA1, NEGR1, SHH, MAF, CD109, XPNPEP2, GGT2
12	4.5	5	9	SLC26A5, STRC, PTPRR, PTPRQ, GPR98
13	4	4	6	CHST13, DSE, CHST15, CHST11
14	4	4	6	HNF1B, TSPAN8, JAZF1, IGF2BP2
15	3.5	5	7	SLAMF6, LILRB1, KLRC2, DOK2, HCST
16	3.333	4	5	ITGA5, FLNC, VIM, FLNA
17	3.333	4	5	CDX2, TWIST2, ELF5, GATA6
18	3.333	4	5	KRTAP5-8, KRTCAP3, KRTAP5-9, KRTAP5-10
19	3	3	3	HS3ST3A1, HS3ST3B1, GCNT1
20	3	3	3	SFRP2, SFRP1, ROR2
21	3	3	3	ASB5, KLHL5, UBE2E2
22	3	3	3	ATP10B, VEPH1, TEKT5
23	3	3	3	TRPV6, TRPM5, MCOLN2
24	2.8	6	7	GRHL3, OVOL1, CAPN9, EVPL, GRHL1, IVL
