# Supplementary material for: Siglec15 shapes a non-inflamed tumor microenvironment and predicts the molecular subtype in bladder cancer
Source: Theranostics. 2021 Jan 1;11(7):3089–108. doi: 10.7150/thno.53649 (PMC7847675; doi:10.7150/thno.53649)
Supplement: Supplementary file 4 — Supplementary tables. [file thnov11p3089s4.zip › Table S18.xlsx]

## Sheet: Unicoxsig
Univariate cox analysis of 1500 common differentially expressed RNAs identified 524 prognostic RNAs
ID
RP11-553A21.3
CD109
AHNAK2
ECM1
CNTN1
CYP4F23P
IPO5P1
FER1L4
PCOLCE2
FLNC
RP11-499P20.2
FN1
FAM129A
SRPX
CCDC80
MRO
LRIG1
ADCY7
RP11-626G11.1
RP3-416H24.1
GXYLT2
CTD-2396E7.11
CTD-2331H12.7
COL6A1
PPFIBP2
ALDH1L2
DPYSL3
FAM3B
CYP26B1
SERPINB7
CYP4F8
GOLT1A
AJ271736.10
GNG4
ARL4C
TNC
PTPRR
COL6A3
TMEM51-AS1
HSD17B2
CRB3
RPL37P1
CES1
FSIP2
ADCY10P1
FOXD1
PACRG
IL31RA
CLIC4
COL5A1
MAP1B
LOX
S100A10
PALLD
F2RL2
CRTAC1
HNF1B
RP11-401O9.4
SRCIN1
CTD-2020K17.4
LRFN2
PCSK9
PAPPA
LINC00704
HOXB3
ADAMTS12
ADAMTSL4
AC005009.1
CYP4F35P
FLNA
RP11-112J3.16
KANK4
FAM180A
EFEMP1
SPINK1
HOXB5
TIMP2
RP11-757O6.1
RP11-465B22.8
PLIN5
PTRF
HOXB-AS3
CALD1
ATOH8
IGF2BP3
ANXA5
BEND6
RGS2
ISLR
RP11-120K24.3
TGFBI
RPL29P19
LUCAT1
FABP6
TEKT5
DES
SLC2A3
COL1A1
RP11-116D17.3
RP11-319F12.2
RP11-120K24.5
COL6A2
CYP4F12
TGFB2-AS1
CAV1
WNT5B
AC012307.2
PTGIS
PCP2
SLC16A1
CTHRC1
DCN
PRKG1
CTD-2542C24.2
RP11-379F12.4
CYP4F29P
TMEM158
MSRB3
LINC00930
COL1A2
FLRT2
IGFL2
TMC7
CYP4Z2P
CRYAB
ARSI
SYNC
KLHDC7A
UGT1A1
RP11-132F7.2
DEGS2
NCAM1
COL5A2
FAHD2P1
CTD-3116E22.7
GATA3-AS1
RHBG
FBN1
IGF2BP2
KLK6
LYPD6
PMEPA1
DEGS1
U47924.27
GPR1
AC019117.1
SAMD12-AS1
RP11-363E7.4
TRPC6P
GAS7
BAG2
ANKRD20A5P
ACSM6
ZNF440
SPP1
CNN1
C1orf132
CTD-2196E14.8
SPHK1
CHST15
MCF2L-AS1
ADAMTS16
NRP2
CTD-2171N6.1
KB-1615E4.2
CAPS
KCNJ12
AC090954.5
MAOB
LEAP2
ZNF469
MOGAT2
MIR548AN
PDLIM3
PXDN
HSPB7
RP4-601P9.2
RHOT1P1
BTBD16
TBX3
PLEKHH1
TUBB6
OSBPL6
COL3A1
RBP1
RP11-401O9.3
CACNA2D1
ZNF888
TOX3
TNFAIP8L3
SPTSSB
RP11-254A24.2
CTD-2542C24.14
GAS1
COPZ2
AEBP1
DHRS2
SPEG
FAM20C
LGALS4
SPON2
TTC6
EMP3
CTB-176F20.3
STEAP1B
POSTN
ITGA5
KLK7
MMP9
KIRREL
RFX8
SGK2
GLI2
TGFB3
SFRP2
SEMA3A
ACOXL
SLC47A1
COL5A3
HS3ST3A1
LINC01341
AC006042.6
GABRP
MFAP5
EPHB6
AC112721.2
TSPAN8
GDF7
FAM46B
ADAMTS6
CPNE8
LINC01207
XXyac-YM21GA2.4
FXYD6
FKBP5
CCDC64B
AC005009.2
CCL26
CDA
RP4-697K14.15
BOC
RP11-96H17.3
PRR16
SLC44A4
AATBC
CAMK2A
MAMLD1
RAB3IL1
MST1L
GFPT2
KCNE4
ACTC1
TBX1
DACT1
NFE2
KRTAP5-10
RASGRP4
LUM
CDH11
RP11-386M24.6
AC114494.1
FOXA1
SCNN1G
RP11-120K24.4
RP11-166D19.1
HID1
COMP
PAPSS2
NAV3
SLFN11
ERN2
ADAMTSL1
GGT6
SACS
AC007879.7
GGT2
RP11-696N14.1
PDGFC
COL11A1
FMO9P
RP11-383H13.1
MIR4435-1HG
LINC01356
LGALS1
IGF1
CHST11
SLC16A1-AS1
RAMP1
TMEM178A
MAPK10
RNF128
MMEL1
SULF2
WISP1
P4HA3
RP11-44F21.5
RP11-115H13.1
TDH
CTB-50L17.14
MXRA8
BHMT
AC093850.2
RP11-116D17.1
PTGS1
RP11-417E7.2
RP11-449J21.3
SLC26A5
SLC30A4
MIR429
CHRDL2
CXorf57
CYBRD1
VSIG2
ANXA6
RP11-214O1.2
SSC5D
RP11-473M20.5
GPRC5C
ST3GAL6-AS1
RP11-205A8.3
SAMD12
PLA2G2F
MUC2
NXN
KATNAL1
MMP11
MDGA1
ASPN
LINC00675
UGT2B28
BGN
TMEM255A
RP11-677M14.2
PLN
MUC16
GNB4
MT1A
SEMA6A
STK32B
MYADM
RP11-250B2.5
Six3os1_1
RCN3
OSMR
RP11-54H7.4
CXADR
ZBED2
AC010761.9
RP11-627G23.1
FCGR3B
CTD-2626G11.2
NEGR1
ALDH1A1
RP11-94C24.8
RP4-710M16.2
RP5-1033H22.2
SGCD
RBMS3
F13A1
TBC1D3L
SPERT
SLIT2
PRKCDBP
KRT14
PPP1R9A
TMC4
CTSK
ITGA11
CTA-228A9.3
ADAM12
MFAP3L
RP11-789C17.1
SV2C
HPGD
GPX8
COL8A2
EMILIN1
XXyac-YM21GA2.7
KRTAP5-9
PM20D1
SLC16A2
RP3-406A7.7
RP11-89K21.1
FAP
MAOA
RP11-417E7.1
STK32A
COL10A1
RP11-510N19.5
RBBP8NL
FNDC1
RP5-1059L7.1
ADAMTS14
CRACR2B
HMGCS2
OGN
RHPN1
GEM
NUDT11
SORCS2
RP11-567C2.1
CACNA1D
SOST
GATA3
PWRN1
SFRP4
CTD-2008P7.9
CCDC8
EPS8L3
SRMS
COL16A1
GAS6
HPSE
TFF1
FA2H
TJP3
MT1X
CTSB
SLC5A7
TLR6
LINC01127
GPC6
AC016738.4
GREM1
SLITRK6
THBS2
B4GALNT1
DNAJB5
LYPD6B
RP11-250B2.3
DPT
COL12A1
GLT8D2
SMIM22
NEK6
AF131216.5
KLHL4
RP11-66N24.6
OMD
HTRA3
RP11-326C3.7
TNFAIP6
PLAU
CPXM1
ARSJ
RP11-598F7.4
RP5-907D15.4
TMEM45A
SLC22A3
LAMP5
RP11-47I22.2
RP11-379F12.3
RGMA
RPS6KA6
AC004510.3
MSLN
FMN1
ADAMTS2
RGL3
ZBTB7C
AXL
IL10
PPARG
ANKRD33B
KLHL5
GOLGA6L9
RP11-863P13.3
KIAA1644
RP11-20I20.4
BCAT1
ST3GAL6
INHBA
SPTA1
DQX1
FAM20A
CTD-3214H19.6
Six3os1_2
RP11-322E11.2
MSC
CTGF
TM4SF19
IYD
PTGER3
RGS20
P2RY6
SUGCT
TFAP2B
VIM
TLL1
LRRC15
MROH3P
CYP3A5
SULF1
FGF7
TGFB2
CASC22
CYP2C9
BNC1
TRHDE-AS1
CSDC2
PSCA
SCN5A
RP11-366L20.2
FSTL3
TRDC
C1S
OLFML3
VCAN
SFTA1P
KLK5
HS6ST3
VIPR1
ERICH5
PODNL1
HOXB-AS2
UBE2E2
LINC00460
RAB31
CILP
GPR68
MRC2
CXCL12
CYP2J2
NRG1
