# Supplementary material for: Siglec15 shapes a non-inflamed tumor microenvironment and predicts the molecular subtype in bladder cancer
Source: Theranostics. 2021 Jan 1;11(7):3089–108. doi: 10.7150/thno.53649 (PMC7847675; doi:10.7150/thno.53649)
Supplement: Supplementary file 4 — Supplementary tables. [file thnov11p3089s4.zip › Table S2.xlsx]

## Sheet: Immunomodulators in BLCA
Correlations between Siglec15 and 122 immunomodulators in BLCA
ID	logFC	AveExpr	t	P.Value	adj.P.Val	B
TAP2	0.914092	3.07915	10.3668	1.6e-22	1.95e-20	40.3775
CCL3	1.08609	1.64391	10.1565	9.07e-22	3.69e-20	38.6693
CCL4	1.13152	1.68919	10.1807	7.43e-22	3.69e-20	38.8649
TNFSF9	0.891499	1.12752	9.88347	8.34e-21	2.54e-19	36.4836
CD86	0.852764	1.63109	9.43682	2.91e-19	7.1e-18	32.9873
CCL8	0.963534	1.24869	9.21595	1.62e-18	3.3e-17	31.2965
TNFRSF18	1.02	2.0197	9.0362	6.45e-18	1.12e-16	29.94
CXCL10	1.86828	3.77293	8.64039	1.26e-16	1.75e-15	27.0163
TNFSF13B	0.762248	1.3802	8.63727	1.29e-16	1.75e-15	26.9936
PVR	0.639842	3.76362	8.62019	1.47e-16	1.79e-15	26.8695
CCL26	0.416957	0.473834	8.57041	2.12e-16	2.35e-15	26.5087
IL2RA	0.767082	1.1884	8.38639	8.13e-16	8.27e-15	25.1877
TAP1	1.08825	4.90181	8.24174	2.31e-15	2.17e-14	24.1636
CD80	0.307352	0.352502	8.159	4.17e-15	3.64e-14	23.5835
CCL7	0.528916	0.438409	8.14309	4.67e-15	3.8e-14	23.4725
CCL13	1.10379	1.8151	8.11469	5.72e-15	4.36e-14	23.2746
CCR5	0.645056	1.07426	7.81423	4.69e-14	3.36e-13	21.2121
CD70	0.659673	0.676609	7.72361	8.75e-14	5.93e-13	20.6013
CXCL11	1.3586	1.99694	7.65603	1.39e-13	8.91e-13	20.1493
HLA-DRB1	1.34915	7.11551	7.59945	2.04e-13	1.24e-12	19.7732
CCL18	1.42101	2.74231	7.55534	2.75e-13	1.59e-12	19.4814
CCL5	1.3718	3.95872	7.52946	3.27e-13	1.81e-12	19.3107
CCL15	-0.795834	0.773171	-7.46056	5.19e-13	2.75e-12	18.8587
CCR1	0.723754	1.66449	7.33511	1.19e-12	6.07e-12	18.0437
CXCL9	1.48353	2.83321	7.31479	1.36e-12	6.66e-12	17.9127
HLA-DQB1	1.17345	3.68637	7.3026	1.48e-12	6.94e-12	17.8343
NT5E	0.996822	2.26606	7.18309	3.23e-12	1.46e-11	17.0704
CXCL16	0.65426	4.28017	6.96182	1.34e-11	5.75e-11	15.682
HLA-DRA	1.26611	7.64928	6.95864	1.37e-11	5.75e-11	15.6623
CXCL5	0.968163	1.09987	6.93871	1.55e-11	6.3e-11	15.539
HLA-DPA1	1.14387	4.14801	6.91418	1.81e-11	6.69e-11	15.3875
HLA-DPB1	1.11326	5.15091	6.91547	1.8e-11	6.69e-11	15.3955
HLA-DQA1	1.08399	2.9155	6.92261	1.72e-11	6.69e-11	15.4395
IL6	0.944637	1.51701	6.87779	2.28e-11	8.17e-11	15.1637
CXCL1	1.35764	3.14928	6.85689	2.6e-11	9.05e-11	15.0356
CCL2	0.922874	2.90989	6.72354	5.96e-11	2.01e-10	14.2253
CXCL2	0.909514	1.76526	6.7199	6.1e-11	2.01e-10	14.2034
HLA-DMB	0.817354	2.42964	6.67356	8.11e-11	2.6e-10	13.9249
TNFRSF9	0.310125	0.469673	6.61844	1.14e-10	3.56e-10	13.5957
HLA-F	0.919809	3.9113	6.5215	2.05e-10	6.25e-10	13.0221
HLA-A	0.849344	8.50066	6.51541	2.13e-10	6.33e-10	12.9863
HLA-B	0.877283	8.87039	6.49647	2.38e-10	6.92e-10	12.875
TNFSF14	0.202201	0.304545	6.32095	6.79e-10	1.93e-09	11.8572
CXCL3	0.563328	0.852462	6.21823	1.24e-09	3.44e-09	11.2721
CCL24	0.543289	0.738568	6.16791	1.66e-09	4.5e-09	10.9884
ICOS	0.358594	0.620609	6.15045	1.84e-09	4.87e-09	10.8904
B2M	0.662681	9.02298	6.08443	2.68e-09	6.88e-09	10.522
TNFSF15	-0.527738	1.20373	-6.08278	2.71e-09	6.88e-09	10.5128
CCL23	0.364391	0.515029	5.92281	6.7e-09	1.63e-08	9.63399
CXCL13	1.12907	2.47778	5.92492	6.62e-09	1.63e-08	9.64545
TNFSF4	0.37565	0.798997	5.91619	6.95e-09	1.66e-08	9.59805
TNFRSF8	0.235448	0.403212	5.85561	9.75e-09	2.29e-08	9.27068
CXCR6	0.435129	0.965483	5.775	1.52e-08	3.5e-08	8.83952
CCR7	-1.00627	2.19311	-5.75173	1.73e-08	3.83e-08	8.71599
CXCL8	1.05769	3.20163	5.7525	1.72e-08	3.83e-08	8.72008
CCL20	0.973602	1.76403	5.69811	2.32e-08	5.04e-08	8.43301
HLA-DOB	0.499931	1.16672	5.67161	2.67e-08	5.72e-08	8.29395
CXCL12	0.721125	1.91558	5.60126	3.9e-08	8.21e-08	7.92752
CCL11	0.777678	2.02172	5.5223	5.95e-08	1.23e-07	7.52093
CXCR3	0.448906	0.906823	5.42269	1e-07	2.04e-07	7.01512
CD48	0.564753	1.44307	5.24907	2.46e-07	4.92e-07	6.1526
TNFRSF4	0.417961	1.55606	5.15989	3.86e-07	7.59e-07	5.71907
ENTPD1	0.296081	1.94335	5.10666	5.03e-07	9.74e-07	5.46346
TAPBP	0.36297	5.99142	4.75425	2.76e-06	5.26e-06	3.83019
CCR2	0.263314	0.471947	4.74783	2.85e-06	5.34e-06	3.80141
XCL2	0.27546	0.722575	4.7448	2.89e-06	5.34e-06	3.78784
CXCL17	-1.1225	4.36316	-4.7084	3.42e-06	6.23e-06	3.62536
IL6R	0.358144	1.30313	4.66889	4.11e-06	7.37e-06	3.4503
TNFRSF14	-0.371071	3.35678	-4.61229	5.33e-06	9.42e-06	3.20178
HLA-E	0.371129	7.82513	4.60159	5.6e-06	9.75e-06	3.15512
HLA-C	0.479775	8.68772	4.52544	7.9e-06	1.36e-05	2.82577
CD276	0.298504	4.35721	4.49872	8.91e-06	1.51e-05	2.71142
HLA-DQA2	0.772656	2.67676	4.40819	1.33e-05	2.23e-05	2.32846
CXCR4	0.521503	3.74306	4.29175	2.21e-05	3.65e-05	1.84631
HLA-DOA	0.571773	2.26782	4.24537	2.7e-05	4.39e-05	1.65753
CCL17	-0.447365	1.54438	-4.21428	3.08e-05	4.95e-05	1.53204
MICB	0.393662	1.86202	4.15598	3.94e-05	6.25e-05	1.29903
CXCR2	-0.258543	0.598653	-4.13895	4.24e-05	6.63e-05	1.23152
LTA	0.175	0.402882	4.01983	6.93e-05	0.000107023	0.766479
HLA-G	0.401208	1.8737	3.94059	9.55e-05	0.00014567	0.464073
CCL21	0.784788	2.33316	3.86418	0.000129515	0.000195071	0.177724
CD28	0.169803	0.472107	3.60913	0.000345171	0.000511619	-0.740088
CXCR1	0.15158	0.223306	3.6069	0.000348069	0.000511619	-0.747887
HLA-DMA	0.453066	4.37134	3.52051	0.000478995	0.000695683	-1.04526
CD27	0.358666	1.44244	3.44701	0.000625372	0.000897593	-1.29295
CCL28	0.25044	0.93737	3.44107	0.000638875	0.000906311	-1.31277
KLRC1	0.151282	0.282448	3.3468	0.000892857	0.00125205	-1.62268
CCR8	0.105826	0.313656	3.12597	0.00189824	0.00263164	-2.31674
CX3CL1	0.416944	2.2374	3.10189	0.00205575	0.00281799	-2.3897
CXCL6	0.420679	1.22699	3.08741	0.00215615	0.00289081	-2.43331
ULBP1	0.135241	0.411834	3.08739	0.00215626	0.00289081	-2.43336
TNFSF18	0.106053	0.186512	2.94886	0.00337182	0.00447132	-2.84071
CXCL14	-0.556469	3.55012	-2.72418	0.00672162	0.0088176	-3.46325
BTNL2	-0.0389984	0.0525725	-2.66813	0.00792954	0.0102915	-3.61112
CCL25	0.0627378	0.093303	2.37371	0.0180697	0.0229636	-4.33904
CCR3	0.110108	0.338	2.37393	0.0180593	0.0229636	-4.33854
ICOSLG	-0.0533856	0.188941	-2.3466	0.0194201	0.0244253	-4.40192
XCR1	-0.136301	0.421093	-2.2373	0.0258028	0.0321219	-4.64828
RAET1E	-0.199667	1.01396	-2.14096	0.0328655	0.0405009	-4.85591
HHLA2	0.0468376	0.0559639	2.11315	0.0351909	0.0427089	-4.91419
TNFSF13	-0.140844	2.02112	-2.11122	0.0353573	0.0427089	-4.9182
CCL1	0.042092	0.0723407	2.08677	0.0375254	0.0448833	-4.96878
CD40	0.261445	3.22548	2.05017	0.0409822	0.048542	-5.0434
CCL19	0.345642	2.04738	1.79019	0.0741607	0.0861677	-5.53619
TNFRSF25	-0.133022	2.54642	-1.79453	0.0734649	0.0861677	-5.5285
CCL22	0.17082	1.41495	1.63072	0.103717	0.119372	-5.80595
CCR4	0.0870705	0.512299	1.60113	0.110119	0.125556	-5.85328
CCR10	-0.0672619	0.428598	-1.4928	0.136258	0.153921	-6.01923
TNFRSF17	0.110826	0.582629	1.43733	0.151387	0.169442	-6.09975
CCR6	0.00681616	0.0292091	1.01845	0.309062	0.342778	-6.61013
CX3CR1	0.0254446	0.298617	0.769752	0.44189	0.485681	-6.83118
CCL14	-0.0233455	0.259165	-0.589953	0.555547	0.605149	-6.9528
CD40LG	0.0201559	0.29467	0.540495	0.589149	0.636072	-6.98063
XCL1	0.0469115	1.292	0.514245	0.607358	0.649979	-6.99441
CCR9	-0.00239684	0.0253848	-0.434459	0.664183	0.704612	-7.03208
KLRK1	-0.00944889	0.21375	-0.401824	0.688023	0.72361	-7.04567
TNFRSF13B	0.0142962	0.182269	0.366077	0.714496	0.74503	-7.05934
TMIGD2	-0.0189271	0.674714	-0.339531	0.734384	0.759278	-7.06866
TNFRSF13C	0.0234142	0.738656	0.315401	0.752618	0.771591	-7.07653
CXCR5	-0.00259895	0.0489238	-0.163002	0.870597	0.885107	-7.11284
CCL16	-0.0014602	0.0631317	-0.127163	0.898874	0.906303	-7.11802
CCL27	-0.000215461	0.00113706	-0.0720377	0.942607	0.942607	-7.12348

## Sheet: PD-L1
Correlation between Siglec15 and PD-L1 in pan-cancers
type	cor	p.value
BLCA	-0.406513	1.25e-17
THYM	-0.214761	0.0190031
ESCA	-0.119421	0.109321
CESC	-0.106298	0.064173
KICH	-0.0475893	0.704357
LIHC	-0.00036221	0.994467
LAML	0.0140347	0.854587
STAD	0.0413938	0.400879
MESO	0.0690154	0.525311
BRCA	0.0909967	0.0026259
UCS	0.0923625	0.494395
LUSC	0.104198	0.0200311
COAD	0.105676	0.0743724
PAAD	0.113702	0.13074
ACC	0.12236	0.289083
READ	0.134826	0.202592
HNSC	0.140228	0.00137599
KIRP	0.151126	0.0102197
UCEC	0.162786	0.0290087
OV	0.163249	0.000762036
LGG	0.173047	8.56e-05
SARC	0.196706	0.00149682
SKCM	0.205207	7.99e-06
DLBC	0.208003	0.160619
KIRC	0.216832	4.65e-07
CHOL	0.241605	0.155723
GBM	0.248561	0.00158182
UVM	0.312151	0.00510113
PRAD	0.313731	9.09e-13
LUAD	0.377	9.03e-19
THCA	0.384229	3.54e-19
PCPG	0.459405	1.26e-10
TGCT	0.633579	3.55e-16

## Sheet: CTLA-4
Correlation between Siglec15 and CTLA-4 in pan-cancers
type	cor	p.value
BLCA	-0.300158	6.41e-10
LAML	-0.123964	0.104175
MESO	-0.112293	0.30042
UCEC	-0.104501	0.162687
THYM	-0.0856553	0.354327
KIRC	-0.0593461	0.172497
LIHC	-0.042771	0.412677
BRCA	-0.00763504	0.801117
DLBC	0.0108215	0.942449
STAD	0.0511909	0.298752
KICH	0.0598893	0.632881
CESC	0.0625867	0.27668
ACC	0.076953	0.505921
UVM	0.137727	0.226122
LGG	0.138509	0.00171604
OV	0.165056	0.000664045
COAD	0.186976	0.00149188
CHOL	0.203487	0.233913
KIRP	0.207611	0.000390126
ESCA	0.217133	0.00332373
SKCM	0.222017	1.3e-06
SARC	0.234559	0.000143268
PRAD	0.237227	9.24e-08
PAAD	0.242739	0.00109584
GBM	0.246091	0.00176696
PCPG	0.250048	0.000789126
LUAD	0.318557	1.46e-13
READ	0.327459	0.00153272
HNSC	0.329069	1.51e-14
UCS	0.33802	0.010122
LUSC	0.360408	1.01e-16
THCA	0.449796	1.8e-26
TGCT	0.525534	9.8e-11

## Sheet: PD-1
Correlation between Siglec15 and PD-1 in pan-cancers
type	cor	p.value
THYM	-0.365512	4.36e-05
BLCA	-0.281147	7.87e-09
LAML	-0.0753674	0.324369
MESO	-0.0607967	0.575896
DLBC	-0.0303793	0.839363
KIRC	-0.0185262	0.670446
UCS	0.00358669	0.978875
BRCA	0.0192304	0.525745
UCEC	0.0253182	0.73584
CESC	0.0392984	0.49484
SARC	0.0436701	0.484944
KICH	0.0583739	0.641524
LIHC	0.0611452	0.241329
ACC	0.0630896	0.585687
STAD	0.102972	0.0362245
COAD	0.127258	0.0314408
THCA	0.156778	0.000411203
PAAD	0.158182	0.0349591
LGG	0.164608	0.000188656
ESCA	0.190763	0.0101015
PCPG	0.217213	0.00368295
UVM	0.230082	0.0413631
SKCM	0.232206	4.01e-07
OV	0.237744	7.8e-07
HNSC	0.275577	1.76e-10
GBM	0.275993	0.000429398
KIRP	0.290247	5.37e-07
READ	0.305317	0.0032517
CHOL	0.327136	0.051474
PRAD	0.329594	5.24e-14
LUSC	0.341588	4.48e-15
LUAD	0.345656	7.65e-16
TGCT	0.450422	5.99e-08

## Sheet: LAG-3
Correlation between Siglec15 and LAG-3 in pan-cancers
type	cor	p.value
BLCA	-0.419502	8.86e-19
LAML	-0.156968	0.0391676
BRCA	-0.152387	4.26e-07
DLBC	-0.0525076	0.725946
THYM	-0.0353603	0.702622
ACC	-0.00845466	0.941824
UCEC	-0.00349784	0.962831
LIHC	-0.00036882	0.994366
KIRC	0.00376124	0.931159
PAAD	0.00537022	0.943284
CESC	0.0179952	0.754669
UCS	0.0338794	0.802441
STAD	0.0384397	0.435358
SARC	0.0403255	0.519031
ESCA	0.0540709	0.469718
KICH	0.0691135	0.581351
COAD	0.0849557	0.151849
PRAD	0.107735	0.0164907
OV	0.116036	0.0170944
HNSC	0.139521	0.00145582
LGG	0.148492	0.000768621
MESO	0.168321	0.119133
UVM	0.169132	0.136204
THCA	0.176122	7.03e-05
GBM	0.188423	0.0173819
READ	0.209814	0.0459227
KIRP	0.215636	0.000226899
LUSC	0.22104	6.29e-07
SKCM	0.225697	8.54e-07
PCPG	0.255251	0.000606236
LUAD	0.296116	7.67e-12
CHOL	0.376233	0.0237255
TGCT	0.419942	5.37e-07
