# Supplementary material for: Siglec15 shapes a non-inflamed tumor microenvironment and predicts the molecular subtype in bladder cancer
Source: Theranostics. 2021 Jan 1;11(7):3089–108. doi: 10.7150/thno.53649 (PMC7847675; doi:10.7150/thno.53649)
Supplement: Supplementary file 4 — Supplementary tables. [file thnov11p3089s4.zip › Table S3.xlsx]

## Sheet: Cancer_immunity_cycle_limma
Comparisons of the cancer-immunity cycle activity between Siglec15 groups
Cancer_immunity_cycle	logFC	AveExpr	t	P.Value	adj.P.Val	B
Macrophage recruiting	1.20384	0.894157	9.45349	2.52e-19	5.79e-18	33.0758
Release of cancer cell antigens	0.436554	4.0114	8.75078	5.5e-17	6.33e-16	27.7715
Basophil recruiting	0.659181	-0.63763	8.4039	7.1e-16	5.44e-15	25.2563
NK cell recruiting	1.37162	0.464517	8.10929	5.89e-15	3.39e-14	23.1767
CD8 T cell recruiting	1.02564	0.061451	7.41782	6.86e-13	3.16e-12	18.5108
Th1 cell recruiting	0.999461	0.0398725	7.37225	9.28e-13	3.56e-12	18.2143
Eosinophil recruiting	0.672431	-0.500475	6.862	2.5e-11	8.23e-11	14.9916
Neutrophil recruiting	0.957088	-0.388583	6.02435	3.77e-09	1.08e-08	10.106
T cell recruiting	0.909103	0.429586	5.38716	1.21e-07	3.08e-07	6.74778
Killing of cancer cells	0.494598	-0.0340098	4.49854	8.91e-06	2.05e-05	2.61555
Dendritic cell recruiting	0.483147	0.356676	3.93284	9.85e-05	0.000188767	0.336412
Monocyte recruiting	0.327868	-0.0653015	3.93956	9.59e-05	0.000188767	0.361857
Th17 cell recruiting	0.28576	0.0243799	3.49946	0.00051707	0.000914815	-1.21723
Priming and activation	0.434598	-2.25354	3.05682	0.00238273	0.00391449	-2.62723
Recognition of cancer cells by T cells	-0.392206	1.11311	-2.89684	0.00397041	0.00608796	-3.0921
MDSC recruiting	0.180515	-0.501218	2.54933	0.0111545	0.0160347	-4.01903
Infiltration of immune cells into tumors	-0.200333	0.0495441	-2.12356	0.0343029	0.0464098	-4.99801
CD4 T cell recruiting	0.188446	0.298032	1.96076	0.0505805	0.0646306	-5.32622
Th2 cell recruiting	-0.144784	-0.499765	-1.78729	0.0746251	0.08627	-5.64767
Treg cell recruiting	-0.163392	-1.46251	-1.78488	0.0750174	0.08627	-5.65195
Th22 cell recruiting	0.132912	-0.372373	1.75256	0.080421	0.0880802	-5.70851
Cancer antigen presentation	0.0445441	1.70975	0.502749	0.61541	0.628256	-7.10842
B cell recruiting	-0.0399265	0.172409	-0.484546	0.628256	0.628256	-7.11738
