# Supplementary material for: Siglec15 shapes a non-inflamed tumor microenvironment and predicts the molecular subtype in bladder cancer
Source: Theranostics. 2021 Jan 1;11(7):3089–108. doi: 10.7150/thno.53649 (PMC7847675; doi:10.7150/thno.53649)
Supplement: Supplementary file 4 — Supplementary tables. [file thnov11p3089s4.zip › Table S4.xlsx]

## Sheet: TIMER
Infiltration level of tumor associated immune cells in BLCA estimated by using TIMER algorithms.
ID	Siglec15	B cell_TIMER	T cell CD4+_TIMER	T cell CD8+_TIMER	Neutrophil_TIMER	Macrophage_TIMER	Myeloid dendritic cell_TIMER
TCGA-PQ-A6FI-01	0.0121567	0.0803315	0.16708	0.164632	0.12827	0	0.535093
TCGA-BT-A0S7-01	0.0255939	0.0671015	0.078169	0.151652	0.0588985	0.0463766	0.361705
TCGA-GU-A42Q-01	0.0274499	0.0838808	0.108162	0.179435	0.11717	0.0728495	0.389807
TCGA-ZF-AA4N-01	0.0306118	0	0.0943732	0.299526	0.168518	0.107395	0.523382
TCGA-DK-A1AE-01	0.0334149	0.0777354	0.0661137	0.169847	0.135476	0.000247174	0.317822
TCGA-DK-A3WW-01	0.0384646	0.0578549	0.102566	0.368897	0.227804	0	0.622642
TCGA-XF-A9ST-01	0.0404048	0.0145634	0.063012	0.237793	0.0756704	0.0867028	0.426195
TCGA-BT-A2LA-01	0.0445836	0.0634154	0.116826	0.142719	0.0528276	0.104052	0.328981
TCGA-BT-A20X-01	0.0482591	0.0640211	0.0945105	0.222726	0.125038	0.0256574	0.497177
TCGA-XF-AAN5-01	0.0533393	0.0472176	0.144144	0.303594	0.222947	0.0401369	0.60225
TCGA-G2-A2EJ-01	0.0540788	0	0.139488	0.161169	0.29686	0	0.509948
TCGA-FD-A3SS-01	0.0542664	0.0512499	0.0794314	0.133334	0.101137	0.0265426	0.444129
TCGA-E7-A97P-01	0.0606904	0	0.171882	0.262031	0.271533	0	0.587524
TCGA-DK-AA6Q-01	0.0613479	0.0367926	0.143579	0.202874	0.167353	0.135149	0.422737
TCGA-FD-A3N6-01	0.061707	0.0466411	0.135338	0.14495	0.130239	0	0.432486
TCGA-BT-A0YX-01	0.0664355	0.0757253	0.0760487	0.199694	0.158911	0.0962519	0.41883
TCGA-GV-A40E-01	0.0729837	0.0359901	0.139674	0.146363	0.173272	0	0.603879
TCGA-G2-A3IB-01	0.0755403	0.0221101	0.108627	0.173274	0.137255	0.00892208	0.477788
TCGA-K4-A3WV-01	0.0762223	0.09343	0.215233	0.0961777	0.110241	0.0681582	0.461012
TCGA-XF-A9T8-01	0.0771396	0.0144115	0.136452	0.26508	0.234034	0.100643	0.608941
TCGA-DK-AA6R-01	0.0785026	0	0.182357	0.212029	0.138926	0	0.605803
TCGA-ZF-AA4W-01	0.0796403	0.0604339	0.119265	0.186835	0.123561	0.00815297	0.410746
TCGA-G2-A2EL-01	0.0809985	0.0770824	0.133278	0.0854434	0.0620898	0.0159612	0.318161
TCGA-GU-A764-01	0.0813173	0.101736	0.192764	0.194727	0.159879	0.0703582	0.610944
TCGA-DK-A3IM-01	0.0815193	0.040043	0.104557	0.184718	0.0722623	0.0296522	0.488081
TCGA-XF-AAN7-01	0.0830613	0.0582185	0.160556	0.285968	0.104629	0.284254	0.293918
TCGA-E7-A7XN-01	0.0848106	0	0.217012	0.217961	0.340631	0	0.49857
TCGA-G2-A2ES-01	0.0863262	0.0351272	0.120963	0.117166	0.204219	0	0.447196
TCGA-FD-A6TH-01	0.0915687	0.0300178	0.0929391	0.132331	0.119508	0.0219661	0.71737
TCGA-K4-A4AC-01	0.0921247	0.0159036	0.159809	0.0914062	0.178683	0.0934674	0.496035
TCGA-ZF-AA4V-01	0.0922467	0.111216	0.0976108	0.219118	0.101097	0.0463717	0.517982
TCGA-DK-AA6M-01	0.096605	0.0906466	0.215533	0.087711	0.133043	0.101067	0.65727
TCGA-FD-A5BU-01	0.100229	0.0954253	0.219971	0.0952868	0.154216	0.0743567	0.663472
TCGA-E5-A4TZ-01	0.101899	0.0474719	0.129292	0.191382	0.0876759	0.0411555	0.452001
TCGA-FD-A5BY-01	0.104044	0.0604202	0.136932	0.157285	0.107313	0.0890496	0.477138
TCGA-YC-A9TC-01	0.106486	0.0535781	0.0623778	0.106514	0.090483	0	0.362275
TCGA-UY-A8OB-01	0.107618	0.225669	0.082189	0.12171	0.0830745	0	0.698629
TCGA-GC-A3RC-01	0.108512	0.000391941	0.233981	0.168515	0.144177	0.0753746	0.829545
TCGA-FD-A6TF-01	0.110741	0.0558875	0.136095	0.175487	0.119587	0.0748462	0.512128
TCGA-DK-A2I2-01	0.113284	0	0.258005	0.187318	0.208179	0	0.870132
TCGA-DK-A3WX-01	0.114639	0.000157658	0.168811	0.206289	0.299111	0.0666325	0.562276
TCGA-XF-A8HE-01	0.120721	0.0504043	0.09792	0.206735	0.288934	0.0225217	0.467308
TCGA-GU-A766-01	0.124241	0	0.168488	0.264179	0.396718	0	0.750817
TCGA-4Z-AA86-01	0.125168	0.0507131	0.187767	0.265578	0.292713	0.0487535	0.873211
TCGA-DK-AA74-01	0.127266	0.0856286	0.23281	0.15551	0.187936	0.170275	0.699696
TCGA-XF-A9SX-01	0.135967	0.177826	0.209392	0.112404	0.137946	0.0206801	0.854338
TCGA-FD-A3B5-01	0.13815	0.0523543	0.0927826	0.19351	0.0982786	0.046715	0.449917
TCGA-DK-A1AC-01	0.140226	0.0172193	0.0802742	0.273911	0.169318	0.0882017	0.51428
TCGA-XF-AAN8-01	0.140483	0	0.0953375	0.285145	0.283239	0.549911	0.518856
TCGA-ZF-A9RE-01	0.142044	0.0970387	0.0615356	0.173911	0.121097	0.080209	0.342953
TCGA-XF-AAN4-01	0.1495	0.0401503	0.23487	0.221782	0.263912	0.179247	0.710125
TCGA-BT-A2LD-01	0.15242	0.0735749	0.116537	0.132512	0.106852	0.128777	0.406873
TCGA-CU-A0YN-01	0.155759	0.0106797	0.15797	0.15384	0.18586	0.0149578	0.575899
TCGA-FD-A3SO-01	0.156148	0.0239508	0.137905	0.209051	0.191083	0.0541784	0.640425
TCGA-BT-A3PJ-01	0.157324	0.120267	0.117897	0.158454	0.22107	0.0350537	0.708508
TCGA-FD-A5BT-01	0.159914	0.0427447	0.223067	0.170132	0.151406	0.0781795	0.654552
TCGA-2F-A9KW-01	0.160234	0.00379409	0.140416	0.164981	0.112702	0.1348	0.482808
TCGA-FD-A3B3-01	0.160298	0.0606308	0.251676	0.204187	0.289663	0.0248252	0.708946
TCGA-FD-A3SP-01	0.160556	0.0534393	0.211353	0.21597	0.233286	0.207505	0.823993
TCGA-CU-A3KJ-01	0.1643	0.00886057	0.158072	0.186144	0.187664	0.00179826	0.565605
TCGA-XF-AAMH-01	0.165249	0	0.0802805	0.197886	0.0461606	0	0.432054
TCGA-ZF-A9RD-01	0.165402	0.104551	0.167638	0.303076	0.190959	0	0.705579
TCGA-C4-A0F1-01	0.167898	0.0322421	0.0964449	0.204279	0.100997	0.023653	0.459487
TCGA-XF-A9SJ-01	0.17697	0.0848416	0.129041	0.190399	0.0969099	0.0331575	0.645582
TCGA-FD-A3SM-01	0.180738	0.060031	0.100756	0.140187	0.0828606	0.145013	0.436402
TCGA-FD-A3B4-01	0.181347	0.125767	0.235327	0.161513	0.17841	0.100465	0.521329
TCGA-GU-A762-01	0.185257	0.183058	0.203349	0.335206	0.181869	0.0308203	0.873636
TCGA-FD-A3B7-01	0.187078	0.10329	0.136748	0.462452	0.242429	0.166853	0.81703
TCGA-FD-A5C1-01	0.193732	0.182698	0.128413	0.110745	0.179725	0	0.756529
TCGA-XF-A9SW-01	0.194001	0.0649529	0.176045	0.230352	0.141341	0.208706	0.463277
TCGA-K4-A5RJ-01	0.194297	0.126052	0.143185	0.494145	0.216963	0.341501	1.03578
TCGA-FJ-A871-01	0.201403	0	0	0.438628	0.0509093	0.0324417	0.547697
TCGA-DK-A3X2-01	0.201969	0.0597169	0.12898	0.0832121	0.0762127	0.0231884	0.342566
TCGA-GC-A3YS-01	0.212106	0.0285424	0.136116	0.235398	0.128557	0.213898	0.488745
TCGA-G2-AA3C-01	0.213571	0.00424078	0.222931	0.138776	0.136908	0.409609	0.628741
TCGA-ZF-A9RN-01	0.218246	0.198346	0.0237458	0.300886	0.141336	0	0.64486
TCGA-PQ-A6FN-01	0.226968	0.099686	0.184636	0.0661227	0.0628965	0	0.483548
TCGA-LC-A66R-01	0.227091	0.119025	0.0720436	0.364759	0.233865	0.02364	0.651299
TCGA-DK-A6AW-01	0.233032	0.0759646	0.0995882	0.0678595	0.0710466	0	0.343851
TCGA-4Z-AA82-01	0.233275	0.0480697	0.180474	0.282733	0.140322	0.00202034	0.795064
TCGA-BT-A20V-01	0.233425	0.122663	0.154808	0.184177	0.147511	0.0756491	0.464323
TCGA-GC-A6I1-01	0.234344	0.0995719	0.125469	0.284445	0.214313	0.0127403	0.745765
TCGA-BT-A20O-01	0.238385	0.41504	0.0764981	0.836185	0.369111	0.337488	1.42858
TCGA-BL-A13I-01	0.244925	0	0.261581	0.139132	0.203186	0.67855	0.756425
TCGA-BL-A13I-01	0.244925	0	0.261581	0.139132	0.203186	0.67855	0.756425
TCGA-BL-A3JM-01	0.248364	0.0826206	0.10763	0.205402	0.0900521	0.109632	0.402738
TCGA-ZF-A9RF-01	0.25054	0.176226	0.128141	0.35863	0.136684	0.18217	0.764474
TCGA-FD-A3N5-01	0.252593	0.025156	0.18548	0.131715	0.12197	0.00837674	0.567101
TCGA-GD-A3OS-01	0.256639	0.0261709	0.265307	0.0483822	0.0885541	0.242919	0.459117
TCGA-ZF-AA53-01	0.257333	0	0.146265	0.164449	0.128485	0.147018	0.815279
TCGA-C4-A0F7-01	0.257867	0.0723864	0.114336	0.178435	0.0729911	0.0187059	0.434378
TCGA-DK-AA6S-01	0.265961	0.0301687	0.237936	0.0843234	0.144524	0.0745386	0.533498
TCGA-XF-A8HD-01	0.27232	0.118448	0.185077	0.186514	0.174142	0	0.743134
TCGA-XF-A9T5-01	0.272548	0.478378	0	0.234488	0.13358	0.00544855	0.966641
TCGA-GV-A3JZ-01	0.277294	0.0800167	0.0930808	0.0991355	0.079898	0.109144	0.395146
TCGA-BT-A20U-01	0.28743	0.0815303	0.11301	0.130249	0.15839	0.0524556	0.413878
TCGA-4Z-AA84-01	0.289508	0.0226193	0.152967	0.16363	0.066106	0.0181514	0.474361
TCGA-XF-AAMT-01	0.290626	0.078966	0.175659	0.174292	0.153054	0.196257	0.49679
TCGA-GC-A3WC-01	0.293313	0.085606	0.0967533	0.332623	0.255072	0.0866885	0.514957
TCGA-FD-A43Y-01	0.299389	0.00612019	0.185324	0.12203	0.120208	0.0425239	0.64832
TCGA-ZF-AA5N-01	0.301808	0.0116389	0.108188	0.120113	0.0734985	0	0.466955
TCGA-XF-A9T2-01	0.307205	0	0	0.495181	0.0648564	0	0.510827
TCGA-2F-A9KT-01	0.308188	0.0531748	0.0939466	0.209812	0.106534	0.0311135	0.46254
TCGA-UY-A9PB-01	0.315565	0.0914488	0.267527	0.109723	0.227503	0.0527325	0.805847
TCGA-XF-AAN3-01	0.315922	0.104419	0.134491	0.158521	0.124877	0.103226	0.474762
TCGA-K4-A5RH-01	0.321602	0.407772	0.0340818	0.587521	0.210533	0.214984	1.3086
TCGA-HQ-A2OE-01	0.32306	0.0202108	0.0673502	0.242687	0.0961269	0.0845732	0.38576
TCGA-DK-AA6T-01	0.326683	1.6627	0.303983	0	0.196173	0	0.866513
TCGA-FD-A5BS-01	0.327005	0.422738	0.196798	0.437036	0.237444	0.0417954	0.886644
TCGA-FD-A3SN-01	0.338707	0.0224798	0.122837	0.181136	0.110415	0.0485336	0.4997
TCGA-XF-A9SM-01	0.343036	0.231856	0.148811	0.332269	0.253666	0.214406	0.951792
TCGA-FD-A6TB-01	0.349556	0.293001	0.265227	0.249758	0.174619	0.160045	0.645133
TCGA-UY-A78L-01	0.355151	0.0219768	0.262498	0.0205281	0.126555	0.0227512	0.581339
TCGA-FD-A3B6-01	0.358451	0.10132	0.150712	0.26059	0.194908	0.0900909	0.72902
TCGA-SY-A9G0-01	0.360853	0.110719	0.183391	0.164494	0.1098	0.071438	0.500745
TCGA-FD-A3B8-01	0.36186	0.140984	0.336814	0.276007	0.371251	0.210376	0.957317
TCGA-FD-A62N-01	0.36548	0.0406444	0.307954	0.300961	0.296705	0	1.01214
TCGA-GU-AATQ-01	0.368517	0.0723533	0.0984773	0.18007	0.0926064	0.0429761	0.415109
TCGA-FD-A6TD-01	0.369125	0.123975	0.122413	0.180878	0.183946	0.0442379	0.723744
TCGA-FD-A62S-01	0.375869	0.104826	0.23497	0.14313	0.18638	0.151789	0.688143
TCGA-FD-A6TK-01	0.381391	0.047145	0.240811	0.29177	0.196661	0.0654156	0.898187
TCGA-5N-A9KI-01	0.395002	0.088106	0.211574	0.179462	0.13618	0.134215	0.536031
TCGA-DK-A1AB-01	0.395068	0.0746827	0.179271	0.116806	0.186063	0.0595888	0.619214
TCGA-BT-A42E-01	0.396791	0.0786826	0.240389	0.0938889	0.17979	0	0.608346
TCGA-K4-A5RI-01	0.409443	0.0838666	0.0929658	0.15689	0.115207	0.0752674	0.415229
TCGA-DK-A2HX-01	0.415596	0.0161655	0.120991	0.205741	0.117731	0.139451	0.566473
TCGA-4Z-AA7M-01	0.417899	0.0169017	0.121334	0.18375	0.0602145	0.148341	0.301803
TCGA-DK-A2I4-01	0.421374	0.0350013	0.256787	0.439309	0.399283	0.234132	1.06945
TCGA-XF-AAMR-01	0.427456	0.129219	0.12669	0.217242	0.136742	0.181907	0.557125
TCGA-XF-A9SK-01	0.444063	0.150088	0.190753	0.0480437	0.129711	0.117307	0.579887
TCGA-ZF-AA5P-01	0.452566	0.10109	0.167313	0.166882	0.160155	0.0358518	0.516966
TCGA-ZF-AA56-01	0.455918	0.114895	0.122917	0.175764	0.202488	0.106818	0.502995
TCGA-XF-A9SZ-01	0.459962	0.124834	0.105804	0.189882	0.123528	0.117715	0.558361
TCGA-CU-A72E-01	0.460997	0.0423184	0.104723	0.109757	0.0915282	0.0626218	0.380371
TCGA-CF-A1HS-01	0.466225	0.111034	0.100938	0.248592	0.124234	0.0709623	0.629299
TCGA-XF-A9T6-01	0.470549	0.0752116	0.108195	0.189711	0.103334	0	0.509764
TCGA-GV-A3QG-01	0.472346	0.321131	0.494433	0.196644	0.237609	0.0945424	0.761919
TCGA-BT-A42F-01	0.47945	0.0505253	0.0919233	0.200507	0.170315	0	0.559165
TCGA-C4-A0F0-01	0.485041	0.0578754	0.0726783	0.235207	0.101449	0.0367452	0.563355
TCGA-KQ-A41S-01	0.4884	0.0451201	0.121194	0.173686	0.0990177	0.069122	0.465404
TCGA-4Z-AA7W-01	0.491847	0.244507	0.0838148	0.438948	0.170916	0	0.752009
TCGA-XF-A9SL-01	0.500244	0.215463	0.383135	0.0376977	0.135659	0.112092	0.542216
TCGA-ZF-AA5H-01	0.504221	0.00208372	0.294027	0.170206	0.175381	0.00682348	0.778056
TCGA-G2-A2EF-01	0.507933	0	0.141366	0.298913	0.267221	0	0.817472
TCGA-XF-A9SI-01	0.512356	0.341446	0.38791	0.379329	0.264605	0.0854373	0.828392
TCGA-SY-A9G5-01	0.527506	0	0.197239	0.189315	0.19426	0	0.717612
TCGA-K4-A54R-01	0.52752	0.0122839	0.140753	0.193576	0.170013	0.0123625	0.536985
TCGA-BT-A3PK-01	0.533354	0.0425353	0.0713568	0.210187	0.301624	0.001596	0.476923
TCGA-GU-AATO-01	0.547197	0.0798782	0.101271	0.181187	0.142117	0.12602	0.395161
TCGA-E7-A7DV-01	0.547259	0	0.178148	0.247491	0.161706	0.369805	0.953365
TCGA-XF-AAMW-01	0.551324	0.0379156	0.171683	0.325135	0.176026	0.108238	0.685989
TCGA-FD-A43N-01	0.558582	0.0241442	0.104432	0.130051	0.0904148	0	0.358821
TCGA-FD-A3SR-01	0.572706	0.0644279	0.233506	0.0498937	0.209651	0.167616	0.47617
TCGA-ZF-A9R7-01	0.591117	0.105053	0.309709	0.168959	0.166099	0	0.467719
TCGA-4Z-AA81-01	0.600294	0.0237712	0.133366	0.168999	0.117624	0	0.501843
TCGA-E7-A541-01	0.604477	0.0872533	0.154618	0.172353	0.125847	0.0926475	0.44417
TCGA-DK-A3IU-01	0.624019	0.258925	0.427849	0.235291	0.302975	0	0.884569
TCGA-ZF-AA58-01	0.625756	0.0369973	0.206476	0.297473	0.378469	0.0536556	0.969354
TCGA-FD-A62P-01	0.6303	0.0496479	0.128413	0.186627	0.110853	0.0926056	0.591211
TCGA-ZF-A9RC-01	0.646018	0.0969267	0.118949	0.180568	0.0845435	0.0385032	0.433435
TCGA-4Z-AA83-01	0.646661	0.0502029	0.149697	0.077941	0.127756	0	0.452514
TCGA-CF-A8HX-01	0.653484	0.0410205	0.115317	0.0478482	0.0453475	0	0.257437
TCGA-XF-AAME-01	0.661576	0.149362	0.321116	0.225819	0.227803	0.266743	0.655617
TCGA-FT-A3EE-01	0.664698	0.0286678	0.125884	0.222421	0.0806033	0	0.523955
TCGA-DK-AA6W-01	0.666173	0.0943325	0.127231	0.0933602	0.071447	0.0743675	0.458517
TCGA-DK-A1A5-01	0.691587	0.00703362	0.145403	0.221027	0.0998213	0.0380196	0.597799
TCGA-DK-A3IN-01	0.707158	0.057188	0.112769	0.26736	0.160506	0.135142	0.7029
TCGA-FD-A3SQ-01	0.707745	0.09605	0.180972	0.108814	0.147869	0.101238	0.576982
TCGA-GV-A3JX-01	0.712165	0.0917244	0.153149	0.147028	0.145518	0.0379027	0.556978
TCGA-BT-A20J-01	0.71275	0.370522	0.299907	0.122114	0.2545	0.0821715	0.96457
TCGA-BT-A20R-01	0.730144	0.0318407	0.106678	0.19122	0.132191	0.230461	0.497413
TCGA-FJ-A3Z7-01	0.741243	0.018695	0.0585593	0.214661	0.108608	0	0.313094
TCGA-C4-A0EZ-01	0.746676	0.014261	0.218056	0.0212491	0.0440865	0.0649951	0.280583
TCGA-DK-AA6X-01	0.748024	0.165697	0.139183	0.139744	0.142319	0.180544	0.496271
TCGA-DK-A1A3-01	0.748144	0.100476	0.0770424	0.191382	0.115478	0.189095	0.426564
TCGA-CF-A8HY-01	0.753625	0.0600798	0.079178	0.129972	0.0582418	0	0.287897
TCGA-HQ-A2OF-01	0.759508	0.172011	0.0399448	0.166123	0.0687554	0.0832742	0.362151
TCGA-ZF-AA52-01	0.761972	0.0502253	0.117553	0.15202	0.149225	0.0612642	0.577929
TCGA-YF-AA3L-01	0.764621	0.0450617	0.0970305	0.0790548	0.0561139	0.00851669	0.291613
TCGA-XF-A9SU-01	0.783205	0.0575905	0.150046	0.140522	0.0735394	0.0891753	0.395599
TCGA-E5-A2PC-01	0.785059	0.0542448	0.116239	0.112373	0.124443	0.0280629	0.409254
TCGA-DK-AA6L-01	0.787855	0.090985	0.178381	0.109051	0.118378	0.0707635	0.554873
TCGA-GC-A3I6-01	0.800949	0.0437363	0.17756	0.172753	0.186207	0.0547669	0.580438
TCGA-GV-A40G-01	0.830995	0.0462823	0.0773963	0.118472	0.0795707	0.0599598	0.311391
TCGA-XF-AAN2-01	0.836412	0.0647247	0.169294	0.115375	0.168021	0	0.572627
TCGA-UY-A9PE-01	0.846956	0.0376829	0.0978858	0.126149	0.0563612	0.0339546	0.322106
TCGA-FT-A61P-01	0.866056	0.0111923	0.237892	0	0.168682	0.0144407	0.603489
TCGA-BL-A0C8-01	0.86759	0.0547059	0.0842754	0.134894	0.0729384	0.0929077	0.381007
TCGA-BL-A0C8-01	0.86759	0.0547059	0.0842754	0.134894	0.0729384	0.0929077	0.381007
TCGA-UY-A8OC-01	0.881313	0.031575	0.138848	0.217735	0.0994131	0.0264699	0.552127
TCGA-DK-AA71-01	0.89092	0.0443876	0.0917409	0.0693775	0.0777452	0	0.333988
TCGA-FD-A5BZ-01	0.895806	0.0228824	0.143179	0.187854	0.110632	0.12842	0.405084
TCGA-G2-A2EK-01	0.898533	0.0941108	0.161224	0.106718	0.0791142	0.020523	0.341275
TCGA-FJ-A3ZE-01	0.900514	0.0555527	0.102234	0.0942277	0.0634836	0.00854526	0.300276
TCGA-BL-A5ZZ-01	0.900791	0	0.0945617	0.314032	0.174703	0.174438	0.624676
TCGA-K4-A3WS-01	0.912609	0.0424346	0.236531	0.199946	0.121073	0.0942122	0.53766
TCGA-BT-A2LB-01	0.915391	0.0338432	0.180851	0.199521	0.146293	0.0569166	0.481301
TCGA-K4-A6FZ-01	0.917687	0.0607537	0.112755	0.156251	0.225224	0.0205062	0.593039
TCGA-UY-A78P-01	0.923893	0.0734822	0.154371	0.134623	0.205358	0.0319498	0.657572
TCGA-DK-A6B5-01	0.926016	0.0575577	0.178631	0.129143	0.14641	0.0685579	0.574398
TCGA-XF-A9T0-01	0.926114	0.0511534	0.11408	0.143321	0.0578078	0.0610113	0.402785
TCGA-ZF-AA4R-01	0.928942	0.0535689	0.161069	0.13431	0.0888036	0.114001	0.454832
TCGA-GD-A6C6-01	0.935562	0.0661124	0.109846	0.0572476	0.0494168	0	0.329552
TCGA-5N-A9KM-01	0.941582	0.113086	0.0592886	0.207423	0.136364	0.130416	0.439912
TCGA-XF-A9SP-01	0.951594	0.0598453	0.174515	0.13591	0.084015	0.0990153	0.44226
TCGA-2F-A9KR-01	0.975185	0.0917628	0.116996	0.121322	0.105308	0.0571932	0.345986
TCGA-UY-A9PD-01	0.993817	0.0127986	0.123443	0.191836	0.0478219	0.0126951	0.357541
TCGA-BL-A13J-01	0.997179	0.0489146	0.0966079	0.148215	0.104299	0.0893434	0.368251
TCGA-BL-A13J-01	0.997179	0.0489146	0.0966079	0.148215	0.104299	0.0893434	0.368251
TCGA-ZF-AA51-01	1.02209	0.0549594	0.192984	0.0826382	0.16388	0.027951	0.418177
TCGA-XF-A9T3-01	1.02592	0.0831942	0.24622	0.113221	0.132287	0.0194365	0.65792
TCGA-E7-A5KE-01	1.04653	0.0770715	0.0923788	0.0797231	0.0498309	0.0485889	0.335619
TCGA-ZF-AA4U-01	1.05579	0.0893996	0.0890228	0.133458	0.0667332	0.00566966	0.354056
TCGA-DK-A3WY-01	1.06126	2.08683	0.758634	0	0.251228	0	1.03593
TCGA-ZF-A9R2-01	1.07491	0.0939261	0.0755296	0.124356	0.0650158	0.0707783	0.317645
TCGA-G2-A2EO-01	1.07778	0.068267	0.123918	0.27999	0.106394	0.0811972	0.446873
TCGA-XF-AAMG-01	1.08284	0.0481328	0.147746	0.0905561	0.0877561	0.112821	0.356468
TCGA-DK-A3IV-01	1.0904	0.169563	0.321437	0.111306	0.202935	0	0.569894
TCGA-R3-A69X-01	1.10185	0.154751	0.188935	0.19672	0.162307	0.135744	0.693658
TCGA-E7-A4IJ-01	1.10199	0.0571005	0.0994579	0.160685	0.0825225	0.0053643	0.395094
TCGA-4Z-AA7N-01	1.10932	0.705187	0.655302	0.0592433	0.227038	0	0.798373
TCGA-DK-A3IL-01	1.10973	0.0568188	0.135354	0.0784288	0.0633694	0	0.341166
TCGA-CF-A3MF-01	1.11066	0.0407329	0.0670242	0.0518029	0.0325482	0	0.180477
TCGA-DK-A3IT-01	1.11878	0.0914068	0.143315	0.176259	0.102835	0.0754942	0.438506
TCGA-E7-A6MD-01	1.12247	0.154912	0.252792	0.0788048	0.0955906	0.0817494	0.443751
TCGA-GV-A3QI-01	1.12863	0.103815	0.104843	0.173758	0.0678299	0.0556083	0.398055
TCGA-KQ-A41N-01	1.15416	0.0379018	0.0949048	0.134395	0.0523057	0.00241393	0.275698
TCGA-FD-A6TI-01	1.16415	0.0442888	0.0316268	0.227904	0.125655	0.0755752	0.417223
TCGA-GU-A763-01	1.17157	0.0642959	0.101353	0.0914514	0.0447851	0	0.315346
TCGA-BT-A3PH-01	1.17452	0.031534	0.0928581	0.106585	0.0639277	0.0531026	0.440024
TCGA-E7-A8O8-01	1.18035	0.0459858	0.0745267	0.100623	0.0374016	0	0.257121
TCGA-GU-A42P-01	1.186	0.0748732	0.105785	0.0881601	0.0629147	0.090093	0.293395
TCGA-DK-A6AV-01	1.18638	0.0695008	0.107211	0.204944	0.0708425	0.0367001	0.393998
TCGA-BT-A20N-01	1.22934	0.0593584	0.0622039	0.184126	0.0331344	0.0985924	0.498188
TCGA-XF-A8HC-01	1.23172	0.0418944	0.0866763	0.0792878	0.0570935	0.013681	0.285202
TCGA-GV-A3JV-01	1.2327	0.0743989	0.103026	0.196232	0.0961884	0.0202091	0.391646
TCGA-FD-A6TC-01	1.24883	0.0463964	0.124395	0.164247	0.11369	0.118554	0.405564
TCGA-UY-A8OD-01	1.2559	0.0595975	0.152817	0.0616778	0.0709438	0.0123646	0.389038
TCGA-H4-A2HO-01	1.27059	0.0224288	0.122778	0.165653	0.059085	0.0337347	0.341232
TCGA-FD-A5BV-01	1.27253	0.0758153	0.0929947	0.115589	0.0584466	0.00728342	0.35105
TCGA-FD-A3NA-01	1.28003	0.0391461	0.0787893	0.25026	0.141668	0.0773454	0.543151
TCGA-XF-A8HF-01	1.28087	0.0508257	0.121921	0.0725258	0.0495283	0.0230291	0.336119
TCGA-HQ-A5ND-01	1.28247	0.127743	0.115191	0.173228	0.123114	0.0356403	0.458546
TCGA-CU-A0YR-01	1.28449	0.00981479	0.0610954	0.24458	0.106214	0.0458442	0.648624
TCGA-E7-A4XJ-01	1.28496	0.0324972	0.126221	0.0677966	0.0428671	0	0.28505
TCGA-S5-A6DX-01	1.29034	0.0417049	0.186387	0.0961876	0.0911047	0.0592114	0.422391
TCGA-BT-A20T-01	1.29921	0.0939944	0.1312	0.115842	0.100684	0	0.438284
TCGA-GD-A3OQ-01	1.3091	0.0582783	0.116771	0.271153	0.135265	0.00276148	0.621849
TCGA-FD-A43S-01	1.33849	0.244263	0.462953	0	0.128723	0.0497474	0.478256
TCGA-GU-A42R-01	1.3399	0.0855688	0.0737445	0.154357	0.0858076	0.0293334	0.343973
TCGA-DK-A3IS-01	1.34819	0.105574	0.0760671	0.125336	0.0696982	0.0137012	0.346231
TCGA-2F-A9KQ-01	1.34957	0.0805521	0.0880353	0.132564	0.0719312	0.00540522	0.386633
TCGA-K4-A4AB-01	1.36236	0.106881	0.0971533	0.19336	0.167788	0.116585	0.50893
TCGA-HQ-A5NE-01	1.36409	0.0539896	0.141821	0.230758	0.200543	0.0128063	0.712061
TCGA-K4-AAQO-01	1.37477	0.0762247	0.154764	0.165549	0.092883	0.0558579	0.462301
TCGA-GU-AATP-01	1.38276	0.124649	0.138695	0.0839853	0.126768	0.110016	0.440033
TCGA-KQ-A41P-01	1.40346	0.0546278	0.139091	0.0564061	0.0644425	0.0324897	0.408607
TCGA-UY-A78M-01	1.40803	0.0721621	0.123877	0.0696872	0.0550984	0	0.36987
TCGA-CF-A9FF-01	1.40869	0.072196	0.158042	0.0985865	0.0537074	0	0.302651
TCGA-XF-A9SV-01	1.40889	0.0303396	0.0646547	0.20821	0.0773468	0.0576511	0.364048
TCGA-GD-A2C5-01	1.41395	0.0595413	0.105316	0.11574	0.0909503	0.0450439	0.372338
TCGA-DK-A6B2-01	1.41637	0.138576	0.190183	0.149746	0.121237	0.129171	0.559558
TCGA-DK-A3IK-01	1.41713	0.0394093	0.11968	0.100303	0.0542577	0.0167185	0.300455
TCGA-XF-A8HH-01	1.43174	0.0540349	0.127021	0.117946	0.0746848	0.0646256	0.355691
TCGA-CF-A3MI-01	1.45904	0.0347495	0.104582	0.101585	0.045727	0	0.257449
TCGA-GC-A6I3-01	1.45922	0.147144	0.204814	0.0382547	0.0667619	0	0.495685
TCGA-KQ-A41Q-01	1.50094	0.0213971	0.0840366	0.178741	0.0591931	0	0.33504
TCGA-4Z-AA7S-01	1.50225	0.0821835	0.057805	0.205155	0.063908	0.0235326	0.345554
TCGA-XF-AAMX-01	1.50301	0.0670216	0.115922	0.0673311	0.0728095	0.0764763	0.323674
TCGA-YF-AA3M-01	1.50523	0.0818874	0.125325	0.172576	0.0926855	0.0339158	0.432464
TCGA-FD-A5C0-01	1.5077	0.0517559	0.0987211	0.200836	0.108732	0.0669365	0.422755
TCGA-DK-A1A6-01	1.5142	0	0.0949542	0.208537	0.159824	0	0.48798
TCGA-MV-A51V-01	1.51503	0.00704657	0.0904868	0.137741	0.109079	0	0.356706
TCGA-XF-AAN1-01	1.5183	0.0714452	0.122396	0.0969406	0.0593516	0	0.367141
TCGA-H4-A2HQ-01	1.5351	0.150865	0.113175	0.176313	0.112231	0.0446628	0.442686
TCGA-CF-A3MG-01	1.53625	0.0935998	0.0783575	0.146251	0.0738271	0.0548652	0.326995
TCGA-DK-A1AA-01	1.55007	0.0719067	0.116883	0.147372	0.0830702	0.0394091	0.435556
TCGA-ZF-A9R3-01	1.56378	0.0761372	0.161549	0.0240139	0.143712	0.0352239	0.385476
TCGA-DK-A1AG-01	1.57021	0.064582	0.137354	0.105656	0.0935914	0.00830173	0.390168
TCGA-CF-A7I0-01	1.57957	0.0466197	0.114175	0.108492	0.0633202	0	0.322542
TCGA-4Z-AA87-01	1.5955	0.0200434	0.117445	0.137743	0.0520922	0.00399343	0.351963
TCGA-GC-A3RD-01	1.59836	0.0729128	0.0626313	0.153198	0.0791029	0.0836477	0.359025
TCGA-XF-A8HB-01	1.60046	0.052797	0.0634571	0.164757	0.0717511	0.0305535	0.374457
TCGA-FD-A43P-01	1.61447	0.118156	0.289929	0.276393	0.157664	0.0310341	0.60016
TCGA-XF-A9SY-01	1.63603	0	0.282321	0.442997	0.318014	0	1.04476
TCGA-FD-A43X-01	1.64114	0.049255	0.124892	0.0634523	0.0435668	0	0.350017
TCGA-UY-A9PH-01	1.6859	0.12105	0.180899	0.124648	0.17327	0	0.680742
TCGA-CF-A5UA-01	1.68635	0.0597534	0.101698	0.0813591	0.0542232	0	0.312432
TCGA-DK-A2I6-01	1.68706	0.127357	0.0786331	0.134891	0.0763239	0	0.432235
TCGA-DK-A6B1-01	1.70235	0.0792389	0.0928376	0.125179	0.0813976	0.041613	0.388284
TCGA-GV-A3QH-01	1.70776	0.0841391	0.110781	0.0653698	0.100886	0.0473266	0.344157
TCGA-XF-AAMQ-01	1.71566	0.0454706	0.185689	0.167761	0.159988	0.0248358	0.452378
TCGA-DK-AA75-01	1.73389	0.0324733	0.138373	0.0139953	0.0415257	0.0119211	0.253359
TCGA-S5-AA26-01	1.73698	0.0463467	0.0949899	0.0835323	0.0506435	0	0.261737
TCGA-E7-A6ME-01	1.75111	0.257041	0.0619946	0.158601	0.0811996	0	0.640082
TCGA-CF-A9FL-01	1.76481	0.0735533	0.118365	0.106864	0.0538601	0.0103028	0.369122
TCGA-CU-A0YO-01	1.77446	0.0681445	0.14124	0.183754	0.138967	0.0318413	0.461227
TCGA-E5-A4U1-01	1.77646	0.0553913	0.103585	0.0812384	0.0497282	0	0.257223
TCGA-FD-A6TE-01	1.79473	0.156404	0.0792429	0.107783	0.0605617	0.00358245	0.499769
TCGA-GC-A3OO-01	1.80076	0.0682315	0.124524	0.163421	0.117904	0.06809	0.529186
TCGA-UY-A9PF-01	1.81511	0.0726606	0.0815144	0.158982	0.0928938	0	0.42462
TCGA-FD-A43U-01	1.83134	0.0397833	0.269863	0.1314	0.119348	0.102152	0.609819
TCGA-UY-A9PA-01	1.8589	0.0831726	0.187951	0.152882	0.224469	0	0.570847
TCGA-FD-A62O-01	1.86961	0	0.0844881	0.227953	0.0675836	0	0.373368
TCGA-2F-A9KO-01	1.87936	0.14054	0.157061	0.181895	0.163015	0.0531916	0.52192
TCGA-BT-A20P-01	1.88149	0.0616928	0.104417	0.0761525	0.0691425	0.00179219	0.350458
TCGA-GC-A4ZW-01	1.89403	0.0672244	0.138047	0.149842	0.119309	0.0567173	0.381979
TCGA-BT-A20Q-01	1.90333	0.109584	0.145973	0.162112	0.131402	0.0626817	0.502949
TCGA-4Z-AA7Q-01	1.91011	0.133957	0.119044	0.191676	0.143309	0.0569185	0.5151
TCGA-E7-A7PW-01	1.91136	0.0370611	0.120211	0.0728333	0.0458495	0.00446564	0.299219
TCGA-LT-A8JT-01	1.91807	0.0684404	0.118906	0.133957	0.0727952	0	0.374754
TCGA-4Z-AA80-01	1.95921	0.0549885	0.0610181	0.186052	0.107663	0.0352942	0.379107
TCGA-DK-AA6U-01	1.96836	0.0741237	0.114033	0.102552	0.0743149	0.0357701	0.364716
TCGA-ZF-A9R5-01	1.97057	0.0817088	0.151209	0.0835847	0.0839855	0	0.344928
TCGA-DK-A3X1-01	1.98567	0.0741859	0.106126	0.105083	0.0573845	0.00740392	0.329371
TCGA-YC-A8S6-01	2.01468	0.0536899	0.182647	0.191321	0.194833	0.00908813	0.621583
TCGA-XF-AAMY-01	2.01596	0.0379695	0.129799	0.139044	0.100218	0.0914102	0.424054
TCGA-4Z-AA7Y-01	2.02306	0.0982111	0.0650592	0.208403	0.109415	0.0637052	0.441903
TCGA-K4-A83P-01	2.04092	0.527017	0.421358	0.098168	0.203316	0.110038	0.686544
TCGA-DK-A2I1-01	2.04398	0.0833642	0.118295	0.132878	0.0721006	0.114508	0.390245
TCGA-DK-A3IQ-01	2.04548	0.0286223	0.157586	0.211897	0.106242	0.219649	0.464257
TCGA-UY-A78N-01	2.04698	0.0410783	0.125806	0.136008	0.0447227	0.0330581	0.298423
TCGA-ZF-A9R0-01	2.05452	0.0315912	0.144592	0.0645973	0.0591537	0	0.333625
TCGA-C4-A0F6-01	2.06502	0.0218967	0.123005	0.212474	0.0574184	0.0427509	0.369504
TCGA-CF-A47V-01	2.06606	0.0702227	0.161278	0.0808773	0.0936543	0	0.333319
TCGA-G2-A3IE-01	2.06913	0.054828	0.107884	0.142399	0.0426521	0.0345135	0.334808
TCGA-GC-A3RB-01	2.07035	0.102219	0.119433	0.101599	0.0860405	0.0123312	0.432221
TCGA-G2-A2EC-01	2.07595	0.0773223	0.203352	0.143448	0.0710953	0.0680687	0.505968
TCGA-ZF-A9R4-01	2.09499	0.117048	0.0860781	0.133449	0.08484	0.011838	0.380726
TCGA-4Z-AA7O-01	2.10846	0.0964297	0.105382	0.174802	0.0947233	0	0.403707
TCGA-E7-A519-01	2.13034	0.153766	0.254214	0	0.0761254	0	0.450507
TCGA-2F-A9KP-01	2.13664	0.069467	0.089542	0.139385	0.0681886	0.00716309	0.35978
TCGA-FD-A6TA-01	2.16675	0.137533	0.16499	0.133825	0.128938	0.0968089	0.46097
TCGA-CF-A9FH-01	2.16811	0.053676	0.133609	0	0.197258	0	0.22228
TCGA-ZF-AA4T-01	2.1684	0.0692562	0.0793189	0.145842	0.124172	0	0.378211
TCGA-CF-A47S-01	2.18197	0.0788378	0.14613	0.0841154	0.0842869	0	0.396414
TCGA-XF-A8HI-01	2.19458	0.0904473	0.133452	0.116113	0.094234	0	0.429909
TCGA-DK-AA77-01	2.19565	0.122073	0.102185	0.105603	0.10672	0.0253134	0.451238
TCGA-GD-A3OP-01	2.21065	0.0762658	0.12269	0.163327	0.107579	0.0697533	0.398318
TCGA-XF-AAMZ-01	2.2151	0.103585	0.133315	0.122333	0.0730542	0.000301509	0.360042
TCGA-FJ-A3ZF-01	2.25018	0.0509928	0.086388	0.0942004	0.0456192	0.010983	0.286888
TCGA-G2-A3VY-01	2.25285	0.0723673	0.084863	0.128071	0.0640381	0.0998169	0.35059
TCGA-XF-A9T4-01	2.26109	0.0459203	0.20529	0.288276	0.17046	0.0784898	0.720823
TCGA-GV-A3JW-01	2.26589	0.0897158	0.0695464	0.11702	0.0533628	0.0321971	0.35502
TCGA-FD-A5BR-01	2.26938	0.120883	0.18283	0.124336	0.102056	0.0286396	0.434668
TCGA-K4-A3WU-01	2.33387	0.169984	0.306938	0.226032	0.123523	0.116441	0.533914
TCGA-4Z-AA7R-01	2.36559	0.0790917	0.112839	0.117107	0.080984	0.056862	0.406902
TCGA-UY-A78K-01	2.39529	0.239778	0.292377	0.178819	0.106199	0.0309079	0.583886
TCGA-E7-A85H-01	2.40742	0.0679471	0.132262	0.0849978	0.0676187	0.0677161	0.345096
TCGA-BT-A20W-01	2.42578	0.0676271	0.154092	0.170508	0.0791786	0	0.401276
TCGA-KQ-A41R-01	2.45301	0.0439982	0.0832611	0.0392797	0.065924	0	0.228031
TCGA-DK-A1AF-01	2.45651	0.0736765	0.17201	0.362755	0.221037	0.18376	0.659966
TCGA-DK-A1AD-01	2.46694	0.0115978	0.158844	0.0879453	0.053775	0.127159	0.27279
TCGA-XF-AAML-01	2.47013	0.216686	0.0711378	0.0710916	0.0726514	0	0.536953
TCGA-ZF-AA4X-01	2.49876	0.0722	0.110519	0.0886645	0.09248	0.0124955	0.366546
TCGA-CU-A5W6-01	2.50209	0.0357294	0.0804468	0.0927415	0.0876915	0.132799	0.337581
TCGA-ZF-A9RL-01	2.53844	0.0444414	0.0825603	0.129441	0.0549922	0.0285426	0.369366
TCGA-CF-A3MH-01	2.54878	0.0898136	0.115128	0.0973895	0.0659501	0	0.332935
TCGA-CF-A27C-01	2.56149	0.0935028	0.0772001	0.128485	0.06265	0	0.330906
TCGA-BT-A42C-01	2.56706	0.0813313	0.0736715	0.122727	0.102761	0.0681678	0.337066
TCGA-CF-A47Y-01	2.57028	0.0486978	0.121197	0.0676862	0.0447664	0	0.307949
TCGA-DK-A6B6-01	2.59963	0.0848768	0.130589	0.137618	0.0934783	0.00955559	0.415053
TCGA-G2-AA3F-01	2.63787	0.0578566	0.112097	0.126666	0.0517687	0.039217	0.355255
TCGA-GU-A767-01	2.66465	0.0605726	0.107465	0.103836	0.0617625	0.0347978	0.31069
TCGA-FJ-A3Z9-01	2.67385	0.0374071	0.131148	0.118344	0.0429591	0	0.32741
TCGA-DK-AA76-01	2.70946	0.0854305	0.12159	0.0428728	0.0661365	0.0746984	0.270062
TCGA-E7-A7DU-01	2.7959	0.0883878	0.121099	0.0579446	0.061605	0	0.337114
TCGA-E7-A97Q-01	2.80566	0.03136	0.144469	0.125139	0.0772615	0.102729	0.360572
TCGA-ZF-A9RM-01	2.81543	0.0936244	0.103332	0.122321	0.0853101	0.0121355	0.408081
TCGA-ZF-A9R9-01	2.81956	0.0247971	0.174836	0.094518	0.0619363	0.0313568	0.327026
TCGA-XF-A8HG-01	2.83091	0.029252	0.0758722	0.104261	0.0370915	0.0343697	0.250018
TCGA-UY-A78O-01	2.89408	0.0496261	0.0857904	0.112133	0.0599016	0	0.326763
TCGA-CF-A47T-01	2.91868	0.0537472	0.11064	0.090573	0.0381771	0	0.301212
TCGA-CU-A3YL-01	3.00944	0.0915343	0.136405	0.0699599	0.0674094	0.0232554	0.32872
TCGA-K4-A6MB-01	3.02252	0.0367002	0.128058	0.213294	0.0752961	0.0355573	0.426545
TCGA-ZF-A9R1-01	3.10616	0.137915	0.137825	0.161982	0.093017	0.0550152	0.377156
TCGA-G2-AA3B-01	3.11166	0.0801031	0.0974318	0.0681734	0.0784858	0	0.332618
TCGA-GV-A3QK-01	3.11912	0.0672524	0.128121	0.109871	0.0828359	0	0.340063
TCGA-XF-A9SH-01	3.1646	0.0650683	0.103839	0.102676	0.0689284	0.0135686	0.307788
TCGA-DK-A1A7-01	3.17274	0.0704662	0.0747215	0.0924348	0.0490044	0	0.229046
TCGA-FD-A3SL-01	3.1893	0.0128761	0.132338	0.238521	0.121511	0.172016	0.488577
TCGA-E7-A6MF-01	3.19176	0.0413472	0.10901	0.208595	0.0965837	0.0624248	0.4166
TCGA-CF-A47W-01	3.26668	0.0799273	0.118232	0.0514208	0.0518743	0	0.315066
TCGA-GD-A76B-01	3.27883	0.10346	0.164163	0.0994481	0.11068	0.000745411	0.425805
TCGA-GC-A3BM-01	3.28646	0.0716191	0.0986621	0.188357	0.104085	0.0182884	0.389932
TCGA-CU-A3QU-01	3.31373	0.0730082	0.0515574	0.152465	0.0945929	0.010353	0.415665
TCGA-CF-A47X-01	3.32953	0.0869595	0.0771623	0.0904407	0.0672145	0	0.292466
TCGA-XF-AAN0-01	3.36415	0.0521004	0.145052	0.162757	0.114061	0.0866433	0.482235
TCGA-FD-A6TG-01	3.39343	0.125936	0.132046	0.127866	0.0820746	0.0973334	0.513977
TCGA-KQ-A41O-01	3.4148	0.0511128	0.0515209	0.0865478	0.040141	0	0.21933
TCGA-E7-A677-01	3.46715	0.0501531	0.101828	0.252858	0.164611	0.0227026	0.62487
TCGA-CF-A1HR-01	3.54128	0.0750665	0.1214	0.148805	0.0756011	0.0738188	0.42366
TCGA-E7-A3X6-01	3.54819	0.0592731	0.186659	0.122256	0.182167	0.0415323	0.479425
TCGA-GV-A6ZA-01	3.64029	0.088226	0.113836	0.109286	0.0818074	0	0.360152
TCGA-FD-A3SJ-01	3.71141	0.0737814	0.13738	0.107679	0.0670016	0.0644364	0.389379
TCGA-E7-A8O7-01	3.77878	0.139979	0.17411	0.12598	0.173285	0	0.536108
TCGA-LT-A5Z6-01	3.88822	0.0525342	0.118545	0.0843739	0.0680418	0.0870308	0.350092
TCGA-XF-AAMJ-01	3.95927	0.0359468	0.176977	0.143883	0.103238	0.0937711	0.479366
TCGA-4Z-AA89-01	3.98281	0.0769174	0.11306	0.0967904	0.0728666	0	0.354095
TCGA-CF-A9FM-01	4.21006	0.0790932	0.15458	0.0858704	0.109186	0.0006509	0.459704
TCGA-DK-AA6P-01	4.21654	0.0790607	0.13438	0.0766995	0.0623081	0.0631035	0.298199
TCGA-G2-AA3D-01	4.23997	0.134972	0.158779	0.0264088	0.0874175	0	0.445294
TCGA-E7-A3Y1-01	4.41887	0.0672073	0.115078	0.0634988	0.0482221	0	0.300994
TCGA-GV-A3QF-01	4.47346	0.0928157	0.0942772	0.086723	0.0685158	0.052285	0.346818
TCGA-DK-A6B0-01	4.48568	0.0764221	0.1323	0.0569815	0.0632804	0	0.399371
TCGA-ZF-AA54-01	4.70575	0.100414	0.130848	0.471375	0.196258	0.49836	0.787657
TCGA-E7-A5KF-01	4.77056	0.0951672	0.124696	0.0748457	0.0867667	0	0.399632
TCGA-YC-A89H-01	4.94401	0.0448442	0.104812	0.140284	0.0716109	0	0.437768
TCGA-FD-A5BX-01	5.06296	0	0	0.771949	0.119715	0.172095	0.715301
TCGA-E7-A678-01	5.35546	0.0844521	0.122513	0.104388	0.0582926	0	0.359521
TCGA-CF-A5U8-01	5.6251	0.0677236	0.123115	0.0699513	0.0572764	0	0.32773

## Sheet: CIBERSORT-ABS
Infiltration level of tumor associated immune cells in BLCA estimated by using CIBERSORT-ABS algorithms.
ID	Siglec15	B cell naive_CIBERSORT-ABS	B cell memory_CIBERSORT-ABS	B cell plasma_CIBERSORT-ABS	T cell CD8+_CIBERSORT-ABS	T cell CD4+ naive_CIBERSORT-ABS	T cell CD4+ memory resting_CIBERSORT-ABS	T cell CD4+ memory activated_CIBERSORT-ABS	T cell follicular helper_CIBERSORT-ABS	T cell regulatory (Tregs)_CIBERSORT-ABS	T cell gamma delta_CIBERSORT-ABS	NK cell resting_CIBERSORT-ABS	NK cell activated_CIBERSORT-ABS	Monocyte_CIBERSORT-ABS	Macrophage M0_CIBERSORT-ABS	Macrophage M1_CIBERSORT-ABS	Macrophage M2_CIBERSORT-ABS	Myeloid dendritic cell resting_CIBERSORT-ABS	Myeloid dendritic cell activated_CIBERSORT-ABS	Mast cell activated_CIBERSORT-ABS	Mast cell resting_CIBERSORT-ABS	Eosinophil_CIBERSORT-ABS	Neutrophil_CIBERSORT-ABS
TCGA-PQ-A6FI-01	0.0121567	0	0	0.00412643	0.0381293	0	0	0.00590982	0.0362245	0	0	0	0.0265298	0.0180128	0	0.00121471	0.0317465	0	0.0733678	0	0.0081396	0	0.000187563
TCGA-BT-A0S7-01	0.0255939	0.00614863	0.00636858	0.00341147	0.0115369	0	0.0383323	0	0.0236721	0	0	0	0.00256281	0	0.0104493	0.00291418	0.0862463	0	0	0	0.0118116	0	0.00218878
TCGA-GU-A42Q-01	0.0274499	0	0	0.0525493	0.00447351	0	0	0	0.00979445	0.00238262	0	0	0.01062	0	0.0411618	0.00428959	0.0124922	0.00473454	0	0	0.00191675	0	0
TCGA-ZF-AA4N-01	0.0306118	0	0.0031524	0.0163746	0.0480178	0	0.0234849	0	0.0233527	0.00664653	0	0	0.0118021	0.0226201	0	0.0323818	0.0872475	0.0384055	0.0118434	0.000554051	0.0283688	0	0
TCGA-DK-A1AE-01	0.0334149	0	0	0.0263766	0.0069334	0	0.0125716	0.000486516	0.0258219	0	0.00281749	0	0.0306977	0.00132536	0.000981775	0.0114857	0.0295424	0.00828895	0.00254948	0.00483577	0	0	0
TCGA-DK-A3WW-01	0.0384646	0.00192026	0	0.00506288	0.134429	0	0.0121796	0.0642269	0.0342133	0	0	0.0141965	0.0356946	0.0054941	0	0.072328	0.0822815	0.0114566	0	0	0.0334559	0	0
TCGA-XF-A9ST-01	0.0404048	0.00841731	0	0.00812582	0.000787066	0	0	0	0.00407166	0.0022708	0	0.00199695	0	0	0.0184347	0.000340131	0.0080474	0	0	0	0.00369728	0	0
TCGA-BT-A2LA-01	0.0445836	0.0497661	0	0.0196519	0.0191961	0	0	0	0.0425534	0	0	0	0.0208461	0.0062369	0.00844823	0	0.00977236	0	0.0001876	0	0.0197354	0	0
TCGA-BT-A20X-01	0.0482591	0	0	0.115825	0	0	0.00778841	0.0275232	0.0100473	6.73e-05	0	0.0339059	0	0.0122491	0.0247124	0.0377882	0.043498	0	0.0120453	0	0.0141915	0	0.000702454
TCGA-XF-AAN5-01	0.0533393	0	0	0.0154359	0.0823656	0	0.0259892	0.0744179	0.0537225	0	0	0	0.0535954	0.0016126	0.0266633	0.059698	0.137584	0.00403469	0	0	0.0861299	0.00146953	0.0059053
TCGA-G2-A2EJ-01	0.0540788	0.000810046	0	0.00106493	0.0201498	0	0	0.0198325	0.0152075	0.000765502	0	0	0.0148238	0	0.0291667	0.0184538	0.0170483	0	0.0356299	0	0.0579195	0	0.000612939
TCGA-FD-A3SS-01	0.0542664	0	0	0.0136179	0.0145299	0	0	0	0.0328603	0	0	0	0.0103415	0	0.0116811	0.00870343	0.0556712	0	0.0110168	0	0.0187838	0	0.00121677
TCGA-E7-A97P-01	0.0606904	0.0099602	0	0.0414442	0.22052	0	0	0.0727205	0.122598	0	0	0	0.0832501	0.0130552	0	0.107718	0.0552095	0.0088551	0.00826052	0	0.0265536	0.00540253	0
TCGA-DK-AA6Q-01	0.0613479	0.000258498	0	0.00357753	0.148914	0	0	0.0238809	0.0645906	0.0022896	0	0	0.0217614	0.0387278	0	0.0517216	0.0346933	0.017761	0	0.00526277	0.0067789	0	0
TCGA-FD-A3N6-01	0.061707	0.00330988	0	0.0547877	0.0243524	0	0	0	0.0245859	0.00358709	0	0	0.0159786	0.00119978	0.0183883	0.0555268	0.0104925	0.00581417	0	0	0.0262929	0	0.00186013
TCGA-BT-A0YX-01	0.0664355	0.0109054	0	0.0218446	0.0757123	0	0.0395717	0.025745	0.0261083	0.00747813	0	0.0101991	0.0154707	0.0114698	0	0.0286576	0.0835194	0.0140573	0.0117388	0	0.0298463	0	0.00896282
TCGA-GV-A40E-01	0.0729837	0	0.00189067	0	0.0562714	0	0	0	0.0519457	0.00233384	0	0	0.0276661	0.00249766	0.00591394	0	0.0856957	0	0.0824929	0	0.0769618	0	0.0174747
TCGA-G2-A3IB-01	0.0755403	0	0	0.00801468	0.0165115	0	0.00764274	0.000107521	0.00298407	0	0	0	0.0128711	0.00488588	0.0421512	0.0011956	0.0331892	0	0.0115723	0	0.00495323	0	0
TCGA-K4-A3WV-01	0.0762223	0	0	0.0420868	0.00648353	0	0	0	0.0299514	0	0	0	0.00471664	0.00160473	0.0433107	0.0085253	0.00793424	0	0.00695581	0	0.0230226	0	0.000827963
TCGA-XF-A9T8-01	0.0771396	0.00840065	0	0.0178199	0.112168	0	0.026815	0.0199841	0.0686503	0	0	0	0.0599464	0.00539122	0.0388239	0.101094	0.153965	0.00792001	0	0	0.010164	0	0.0283719
TCGA-DK-AA6R-01	0.0785026	0.00120865	0	0.00410354	0.0261836	0	0.0343982	0.00606992	0.0207675	0.00448436	0	0.019431	0.0248006	0.00662341	0.0195694	0.0288652	0.0200795	0.00788709	0.031337	0	0.0297889	0.000196313	0.00112805
TCGA-ZF-AA4W-01	0.0796403	0	0	0.0517493	0.010234	0	0	0	0.0133768	0	0	0	0.0304287	0.00199908	0.0157597	0.0189993	0.00172859	0	0.0260298	0.0106259	0	0.00124627	0.000869822
TCGA-G2-A2EL-01	0.0809985	0.00841646	0	0.00938551	0.0150192	0	0	0	0.0211468	0.0023041	0	0	0.00983442	0.000318463	0.0181255	0.00535605	0.00651024	0.00425977	0	0	0.00117305	0	0
TCGA-GU-A764-01	0.0813173	0	0.0236237	0.0906574	0.0579734	0	0.030067	0	0.0910626	0	0.0050357	0	0.0692715	0.0196989	0.0447394	0.0797683	0.164051	0.0132615	0	0	0.0117575	0	0
TCGA-DK-A3IM-01	0.0815193	0	0	0	0.00318002	0	0	0	0.0191073	0.00555623	0	0	0	0	0.0854152	0.00197676	0.0186859	0	0.000792273	0	0.0197765	0	0
TCGA-XF-AAN7-01	0.0830613	0.0167487	0	0.00159075	0.0399366	0	0.0366479	0	0.0112407	0.000650638	0	0	0.020972	0.00932651	0.0091296	0.0174692	0.130734	0	0	0.0114462	0	0	0
TCGA-E7-A7XN-01	0.0848106	0	0	0.0118355	0.180906	0	0	0.0733312	0.0616639	0.00651013	0	0	0.071033	0.00875447	0	0.0825864	0.0607539	0.00381369	0.00132752	0	0.00926774	0	0.00146688
TCGA-G2-A2ES-01	0.0863262	0.00286868	0	0	0.0189185	0	0.067063	0.0126683	0.032484	0	0	0.0114772	0.0152328	0.00672718	0.0437025	0.0345283	0.0614526	0	0.0300581	0	0.035483	0.00166344	0.000306904
TCGA-FD-A6TH-01	0.0915687	0.0292163	0	0.00402173	0.0091199	0	0.0420361	0	0.0337639	0	0	0	0.0156046	0	0.115231	0.0256629	0.0658982	0	0	0	0.00968822	0	0
TCGA-K4-A4AC-01	0.0921247	0.00235777	0	0	0.0209474	0	0.0121434	0.00609691	0.0138257	0.00606137	0	0.0239526	0	0.00523838	0.0155591	0.0257741	0.130756	0.00544264	0	0	0.0228522	0	0
TCGA-ZF-AA4V-01	0.0922467	0.000404354	0	0.0161371	0.102225	0	0	0	0.0587612	0.00199544	0.00556393	0	0.0425412	0	0.0208219	0.0375215	0.0761559	0	0	0	0.0120595	0	0
TCGA-DK-AA6M-01	0.096605	0	0.00600456	0.00210025	0.0199822	0	0.0470255	0	0.0399662	0.044898	0	0	0.0352975	0.0274257	0	0.0299312	0.186675	0.0816985	0	0.0276722	0	0	0.00158951
TCGA-FD-A5BU-01	0.100229	0.0241768	0.00278361	0.0176905	0.0228751	0	0.0577293	0.00161813	0.0351585	0.0287901	0	0.0134621	0.0340722	0.0164763	0.0365705	0.0590971	0.115535	0.0547669	0	0.0154632	0	0	0.000694797
TCGA-E5-A4TZ-01	0.101899	0.0191942	0	0.00302687	0.0134382	0	0	0	0.0279782	0.0246	0	0.00270099	0.00390543	0.00268012	0.0531485	0	0.032795	0	0.0190401	0.005952	0	0.000389353	0
TCGA-FD-A5BY-01	0.104044	0	0	0.00264263	0.0221454	0	0.0498201	0	0.0118074	3.17e-06	0	0	0.0298436	0	0.0741493	0.0185256	0.107307	0.0125774	0.0173229	0.0471778	0	0	0.00256114
TCGA-YC-A9TC-01	0.106486	0.0052007	0	0.000503736	0.0153003	0	0.0100154	0	0.0109228	0.00599148	0	0	0.0218714	7.98e-05	0.011002	0.00130329	0.0366234	0	0.000750943	0	0.0576251	0	0
TCGA-UY-A8OB-01	0.107618	0	0	0.000428843	0.0475224	0	0	0.0228178	0.00971889	0	0	0	0.0269217	0.00186673	0.0141489	0.00814629	0.0301575	0	0.00765002	0	0.0280633	0	0
TCGA-GC-A3RC-01	0.108512	0.000838987	0	0.00429044	0.0653438	0	0.0400827	0.00196298	0.0445471	0.0125183	0	0	0.0450472	0	0.147146	0.0265541	0.200989	0.00578357	0.00414839	0	0.0154372	0	0
TCGA-FD-A6TF-01	0.110741	0.0227678	0.011501	0.0206165	0.0624415	0	0.0139007	0	0.0399604	0.0101039	0	0	0.0360321	0.0104686	0.0452528	0.0293528	0.159174	0	0	0.055314	0	0	0
TCGA-DK-A2I2-01	0.113284	0	0.0149285	0.00658796	0	0	0.0514406	0	0.0222095	0.0256423	0	0.0162256	0	0	0.10924	0.0215003	0.108149	0.0320758	0	0	0.127115	0.00123926	0.0310907
TCGA-DK-A3WX-01	0.114639	0	0	0	0.0727147	0	0.0898341	0.0147587	0.0395566	0	0	0.00993458	0.0446508	0	0.0861002	0.108193	0.0318317	0.0198776	0	0	0.0534474	0	0.129523
TCGA-XF-A8HE-01	0.120721	0.0159715	0	0	0.138892	0	0.0152334	0.00790535	0.0840541	0.0133484	0	0.00142136	0.0306848	0.00229546	0.0161619	0.0601205	0.10879	0	0.00726953	0	0.0528671	0	0.0557026
TCGA-GU-A766-01	0.124241	0.00752023	0	0.00725951	0.139971	0	0	0.131439	0.0899671	0.000990907	0	0.00490369	0.0782362	0.0616447	0.00738585	0.177523	0.0894535	0	0.148805	0	0.0317409	0	0.00555193
TCGA-4Z-AA86-01	0.125168	0.000376832	0.00464107	0.00527511	0.11646	0	0.0579608	0.0365891	0.0667266	0.02196	0	0.0165387	0.0226677	0	0.217457	0.0939857	0.276723	0	0	0	0.179309	0	0.00309209
TCGA-DK-AA74-01	0.127266	0	0.00742478	0.00492709	0.106961	0	0.040774	0	0.0950698	0.0216903	0	0	0.0398456	0.00794997	0.0513963	0.0863302	0.279643	0.00497355	0	0.012967	0	0	0.00640027
TCGA-XF-A9SX-01	0.135967	0	0.00210835	0.00796991	0.08617	0	0.0278279	2.35e-05	0.0484118	0.075902	0	0	0.0310166	0.014376	0	0.0398257	0.222147	0	0.020709	0.0131867	0	0	0
TCGA-FD-A3B5-01	0.13815	0	0	0.0406415	0.00184373	0	0.00862645	0	0.0254904	0	0	0.00738837	0	0.0119132	0.0586948	0.00967951	0.0570161	0	0.0035524	0	0.0323769	0.0028122	0
TCGA-DK-A1AC-01	0.140226	0.0182245	0	0.0220508	0.112526	0	0.0266665	0.00733991	0.0441406	0.00684843	0.0195496	0	0.0186886	0	0.0353124	0.0320893	0.0853765	0	0	0	0.104292	0.00297485	0
TCGA-XF-AAN8-01	0.140483	0.0143152	0.00228842	0	0.0364367	0	0.0674884	0.0156252	0.00765928	0.00606223	0	0	0.0111162	0.0625466	0	0.0075856	0.385604	0	0.00175321	0.078268	0	0	0.0575368
TCGA-ZF-A9RE-01	0.142044	0	0	0.03071	0.01283	0	0.00972419	0	0.0146478	0.00261785	0	0	0.0179296	0.00320908	0.00261797	0.0013242	0.0216466	0	0.0378316	0	0.0035397	0	0.00812004
TCGA-XF-AAN4-01	0.1495	0	0.0188851	0	0.079942	0	0.071767	0	0.0221997	0.00206572	0.00317075	0	0.0762292	0.0851424	0	0.11275	0.301326	0	0.0216496	0.207394	0	0	0
TCGA-BT-A2LD-01	0.15242	0.0128806	0	0.0334168	0.049304	0	0.00785863	0	0.0503394	0.000105974	0.00107544	0	0.0196495	0.00074228	0.0140648	0.0322197	0.0498535	0	0.00321753	0.0313668	0	0	0
TCGA-CU-A0YN-01	0.155759	0	0	0.0324109	0.0555603	0	0.072296	0	0.0407105	0.0339852	0	0	0.015048	0	0.163509	0.00283662	0.0903201	0.0138022	0.0228072	0	0.0444378	0	0.0128122
TCGA-FD-A3SO-01	0.156148	0.00811693	0	0.014043	0.026792	0	0.0514662	0	0.0332829	0.0103728	0	0.00117697	0.0149976	0.0431772	0.034726	0.0569295	0.172807	0	0	0	0.013926	0	0.00675864
TCGA-BT-A3PJ-01	0.157324	0.00213811	0	0.0090442	0.0426378	0	0.024846	0	0.0475835	0.0216194	0	0.0145995	0.0223852	0	0.0536474	0.0771081	0.143553	0	0	0	0.0283441	0	0.00104462
TCGA-FD-A5BT-01	0.159914	0	0.0366589	0	0.156542	0	0	0.0127927	0.037037	0.0211671	0	0	0.0701361	0.0182604	0	0.0483588	0.174066	0.00422133	0	0	0.024042	0	0.00266601
TCGA-2F-A9KW-01	0.160234	0.0313686	0	0.00425091	0.00287255	0	0.0229359	0	0.00356208	0.0125049	0	0	0.00627644	0.00255898	0.0789897	0.00808017	0.134461	0	0.0272189	0	0.0305266	0.00619768	0.0158032
TCGA-FD-A3B3-01	0.160298	0	0.0190008	0.0719152	0.142342	0	0.0339296	0.025886	0.112346	0.0019358	0	0	0.0795385	0.00502921	0.0910291	0.194175	0.209112	0	0	0	0.0301304	0	0.009674
TCGA-FD-A3SP-01	0.160556	0	0.00112036	0.00749702	0.0776104	0	0.131646	0	0.0301009	0.0282162	0	0	0.00987256	0	0.210069	0.0793301	0.298978	0.0234762	0	0	0.0405054	0	0.00131838
TCGA-CU-A3KJ-01	0.1643	0.000581415	0	0.000957007	0.0257646	0	0.0857781	0.0197877	0.0112814	0.00226354	0	0.00702433	0.00639608	0.0056916	0.0289965	0.0371015	0.0393559	0.00636059	0	0	0.0522344	0	0.00661262
TCGA-XF-AAMH-01	0.165249	0.00223086	0	0.00339995	0.0205582	0.00596049	0	0.00353402	0.00256767	0.00552673	0	0.0062904	0	0.00150632	0.0230232	0	0.0359532	0	0.000619871	0	0.00136705	0	0
TCGA-ZF-A9RD-01	0.165402	0.0530457	0.00498357	0.0646925	0.105746	0	0.0249623	0.0154045	0.0707771	0.0162003	0.0286898	0	0.0371567	0.000317937	0.0227256	0.120277	0.158899	0	0	0	0.0107759	0	0.00483674
TCGA-C4-A0F1-01	0.167898	0.000695265	0	0.0543193	0.00353344	0	0.0212896	0	0.0169048	0.00434126	0	0.0131981	0	0.00642763	0.0160373	0.0338862	0.0131812	0.00603578	0.00263784	0	0.0104178	0.00129152	0
TCGA-XF-A9SJ-01	0.17697	0.0033422	0.00535721	0.0101762	0.113803	0	0	0.0155194	0.0137394	0	0	0	0.0435233	0	0	0.0824729	0.175313	0.00428465	0	0	0.0113158	0	0.0017096
TCGA-FD-A3SM-01	0.180738	0	0.00462926	0.0223771	0.00477024	0	0.0102909	0	0.0109721	0	0.00161462	0	0.00558119	0	0.0881931	0.0155821	0.0451063	0	0	0.0128685	0	0	0
TCGA-FD-A3B4-01	0.181347	0.0649744	0.0311709	0.0428126	0.050678	0	0.0550461	0.00148939	0.0601193	0.00420996	0	0	0.043883	0.000885901	0.0783254	0.0877796	0.131619	0	0.0127808	0.0678946	0	0	0.000456561
TCGA-GU-A762-01	0.185257	0.019311	0	0	0.184302	0	0	0.14218	0.0508695	0	0	0.00101797	0.0536394	0.00751674	0	0.117567	0.19895	0.00682405	0.00226128	0	0	0	0
TCGA-FD-A3B7-01	0.187078	0	0.00896147	0.0347827	0.288601	0	0.0162456	0.0387764	0.054493	0.0117871	0.0314805	0	0.0220398	0	0.180855	0.123054	0.272009	0	0	0	0.0830741	0	0.00618693
TCGA-FD-A5C1-01	0.193732	0	0.0194488	0.0302708	0.0853126	0	0	0.0255534	0.0469562	0	0	0	0.0270773	0.00836298	0.01403	0.0585136	0.170052	0.0036233	0.0391749	0	0.0465279	0	0.00438544
TCGA-XF-A9SW-01	0.194001	0.0342499	0	0.037978	0.0179819	0	0.0481658	0	0.014262	0.00346957	0.00341733	0	0.0136445	0.021261	0	0.00132536	0.275664	0	0.0277621	0.0709509	0	0	0.00218141
TCGA-K4-A5RJ-01	0.194297	0.00175961	0	0.00725155	0.235705	0	0	0.0526914	0.0693782	0.0195048	0.0142229	0	0.0514964	0.0124685	0	0.0875488	0.408554	0.0215078	0	0	0.00620026	0	0
TCGA-FJ-A871-01	0.201403	0.000152806	0	0	0.00603609	0.0061918	0.00733855	0.00518348	0	0	0	0.00227935	0.00034261	0	0.037222	0	0.0341055	0	0.00785077	0.00219362	0	0	0
TCGA-DK-A3X2-01	0.201969	0	0	0.0230168	0.00655926	0	0	0	0.00807684	0	0	0	0.00915293	0.00161412	0.00746229	0	0.0404564	0	0.0053502	0	0.00399067	0	0
TCGA-GC-A3YS-01	0.212106	0	0.018005	0.00626216	0.0142362	0	0.0485639	0.00598122	0.0295581	0.0188292	0.00504568	0.0126179	0.0176696	0	0.0183355	0.00961925	0.198798	0.0228318	0.0240909	0	0.0265403	0	0.00165248
TCGA-G2-AA3C-01	0.213571	0.000836517	0.00036322	0	0.00888319	0	0.0281988	0	0.00279101	0.00238428	0	0.00708294	0.0141608	0.0704543	0	0.00131789	0.159	0	0	0.000261215	0.000724302	0	0
TCGA-ZF-A9RN-01	0.218246	0.0127069	0	0	0.0686301	0	0.0508832	0.00320882	0.0545806	0	0.00734879	0	0.0440449	0.00224941	0.00249058	0.0452372	0.0380052	0	0	0	0.00386946	0	0
TCGA-PQ-A6FN-01	0.226968	0.0104895	0.0067053	0.0313595	0.0371546	0	0	0	0.0367602	0.00647908	0	0	0.00554852	0	0.0888953	0.0319971	0.0625623	0.00163454	0	0	0.00987054	0	0
TCGA-LC-A66R-01	0.227091	0	0.0118478	0.094512	0.177713	0	0	0.0843752	0.0665888	0.00541729	0.021052	0	0.00898299	0.0033287	0.0555534	0.0709086	0.186921	0	0.0537502	0	0.0501677	0	0.00643473
TCGA-DK-A6AW-01	0.233032	0	0.00183873	0.00552214	0.0240409	0	0.00326134	0	0.0172948	0.0104175	0	0	0.016537	0.00344119	0	0.000155608	0.027118	0	0.00588331	0	0.00615192	0	0
TCGA-4Z-AA82-01	0.233275	0	0.00491253	0.039651	0.00238869	0	0.0426172	0	0.0292629	0.00617426	0	0	0.0265016	0.00696021	0.0080517	0	0.0738527	0.0851959	0.0854798	0.0383741	0	0	0.00210506
TCGA-BT-A20V-01	0.233425	0	0.00592638	0.00298768	0.0482227	0	0.030432	0	0.0276428	0.00348009	0	0	0.0329679	0.0237761	0	0.0263401	0.0628648	0.00495693	0.0624035	0	0.00213366	0	0
TCGA-GC-A6I1-01	0.234344	0.00682521	0	0.0347508	0.0961401	0	0.046933	0.0250885	0.027126	0.0190026	0	0	0.0220982	0	0.135045	0.0326336	0.13042	0.00223047	0	0	0.102812	0.00543851	0.00730211
TCGA-BT-A20O-01	0.238385	0.0534958	0	0.0483321	0.41852	0	0.102791	0.161501	0.0465684	0	0.0844447	0	0.0595926	0	0	0.136182	0.438548	0.00994486	0	0.0173933	0.0215024	0	0.00948098
TCGA-BL-A13I-01	0.244925	0.00679412	0	0	0.0251283	0	0.134433	0	0.0138994	0.0148046	0.00496317	0	0	0.00152526	0	0.0112999	0.528543	0.000675654	0	0.0210885	0.0368826	0	0.00262471
TCGA-BL-A13I-01	0.244925	0.00679412	0	0	0.0251283	0	0.134433	0	0.0138994	0.0148046	0.00496317	0	0	0.00152526	0	0.0112999	0.528543	0.000675654	0	0.0210885	0.0368826	0	0.00262471
TCGA-BL-A3JM-01	0.248364	0.000908361	0	0.000728609	0.0658731	0	0	0	0.0414843	0.00847499	0	0	0.0126003	0.00797922	0.113514	0.0203202	0.0550272	0	0	0.00468036	0	0	0
TCGA-ZF-A9RF-01	0.25054	0.00865395	0	0	0.179742	0	0.048873	0.00838252	0.0290897	0.00925777	0	0	0.0558959	0.00619776	0	0.0391297	0.173358	0.0063662	0	0	0.0906423	0	0.00339364
TCGA-FD-A3N5-01	0.252593	0	0	0	0.0274177	0	0	0.00743921	0.0224475	0.002738	0	0	0.0327889	0	0.14389	0.00857669	0.0543467	0.00272224	0	0	0.0367701	0	0.00436279
TCGA-GD-A3OS-01	0.256639	0.0107931	0	0.0124729	0.036739	0	0.0274012	0	0.0550962	0.0445219	0	0	0.0161473	0.00546462	0.0932841	0	0.14514	0	0.0165079	0	0.0172475	0	0.000326571
TCGA-ZF-AA53-01	0.257333	0	0.0321667	0	0.0395178	0	0	0.00222432	0.0215413	0.00552531	0	0	0.0366728	0.000679047	0	0.0769095	0.20038	0.0416859	0	0	0	0	0.00568411
TCGA-C4-A0F7-01	0.257867	0	0.00183609	0.00021454	0.028556	0.00650317	0	0	0.0171278	0.00328443	0	0	0.000659858	0.0148729	0.0144427	0.00710099	0.030014	0.00677792	0.0303067	0.0112574	0	3.14e-05	0.00228055
TCGA-DK-AA6S-01	0.265961	0.00208041	0	0.0113124	0.0606101	0	0.0478368	0.0046991	0.0508984	0.0283173	0	0	0.0624333	0.0136447	0.0382637	0.0802149	0.0985734	0.0136586	0	0.00034544	0.0028958	0	0.000996818
TCGA-XF-A8HD-01	0.27232	0.00843822	0	0.0441849	0.142593	0	0	0.0260804	0.0614473	0	0	0	0.0773437	0	0	0.0178185	0.0860117	0	0.102889	0.016966	0	0.00150093	0.00457817
TCGA-XF-A9T5-01	0.272548	0.0106624	0	0.0347981	0.109452	0	0	0.0542796	0.0463166	0.0180614	0.0140424	0	0.0196605	0	0.108652	0.0564632	0.158374	0.0190741	0	0	0.0159963	0	0.00347102
TCGA-GV-A3JZ-01	0.277294	0.0121062	0	0.0229055	0.031548	0	0.0118921	0	0.0219103	0.00620011	0	0	0.00684013	0	0.0525357	0.0184457	0.112343	0.000888415	0	0	0.0192244	0	0.00207849
TCGA-BT-A20U-01	0.28743	0	0.00188991	0.0198679	0.0269602	0	0.0231672	0	0.0232845	0.0190447	0	0	0.0117274	0	0.0610267	0.0217462	0.087458	0.00359581	0	0.00235328	0	0	0.00636413
TCGA-4Z-AA84-01	0.289508	0.00516952	0.000265569	0.027801	0.0176183	0	0	0	0.0203851	0	0	0.00500614	0.00393821	0	0.0322235	0.00268793	0.0436362	0	0.00472872	0	0.0116218	0	0.00115352
TCGA-XF-AAMT-01	0.290626	0	0.00290447	0.0258294	0.029102	0	0.0245195	0	0.0137082	0.00707671	0	0.00991836	0.0329025	0.0105997	0.0736582	0.000764583	0.288908	0	0.0124888	0.0500131	0	0	0.00184371
TCGA-GC-A3WC-01	0.293313	0.0178899	0.0223502	0.0358469	0.12051	0	0.0497994	0.00260412	0.0792024	0.00808733	0.00350107	0	0.0637149	0	0.00548268	0.129011	0.19524	0.0594175	0	0.0205546	0.000997694	0	0
TCGA-FD-A43Y-01	0.299389	0	0	0.0012621	0.0347365	0	0	0.000290833	0.0389559	0.00107471	0	0	0.0292499	0.0249802	0.028035	0.0709376	0.0885338	0.0253472	0.00396555	0	0.00682828	0	0
TCGA-ZF-AA5N-01	0.301808	0.00714303	0	0.0215928	0.00119451	0.00194621	0.00218588	0	0.00414432	0.00320421	0	0	0.00693491	0	0.00508724	0.00146655	0.0143367	0	0.0165469	0	0.00529008	0	0.00142614
TCGA-XF-A9T2-01	0.307205	0.00750702	0	0.00343521	0.00642415	0	0	0	0.0101706	0.00990685	0.000691005	0	0.0172279	0	0.0772407	0	0.0712733	0	0	0.0511288	0	0	0
TCGA-2F-A9KT-01	0.308188	0	0	0.0197442	0.0111851	0	0.0063548	0	0.016805	0.00292168	0	0.00255026	0.00747515	0.00750547	0.0300762	0.00826249	0.024716	0	0	0	0.0200606	0	0.0184944
TCGA-UY-A9PB-01	0.315565	0	0	0.0716145	0.134586	0	0.0359706	0.033765	0.097762	0.028023	0	0.0134584	0.0283984	0.00486499	0.0683547	0.0983439	0.241412	0	0	0	0.0101768	0	0
TCGA-XF-AAN3-01	0.315922	0	0.0112381	0.018641	0.0144219	0	0.0238352	0	0.0176446	0.0219122	0	0	0.010366	0.00596218	0	0.00470018	0.123864	0.0356178	0.0163318	0.0327147	0	0	0.00724654
TCGA-K4-A5RH-01	0.321602	0	0	0.0226801	0.360894	0	0	0.0727434	0.0733622	0	0.0363027	0	0.0964031	0	0	0.0709668	0.337081	0	0	0	0.00708346	0	0
TCGA-HQ-A2OE-01	0.32306	0.00471693	0	0.0487275	0.0408858	0	0.00866337	0.000609383	0.0254246	0.00863408	0	0.0164455	0	0.0189228	0	0	0.0202443	0	0.0238691	0	0.0219659	0	0.00748328
TCGA-DK-AA6T-01	0.326683	0.0430796	0.265715	0	0.0185639	0	0.0109836	0.0148431	0.0145749	0.000246695	0	0	0	0.0063325	0	0	0.0203972	0	0.0121096	0	0	0	0
TCGA-FD-A5BS-01	0.327005	0	0.10109	0.052631	0.188094	0	0.0185022	0.0312595	0.0971194	0.0386222	0.0130367	0	0.117982	0.0136175	0.0944301	0.153359	0.123704	0.0159691	0	0.0386167	0	0	0
TCGA-FD-A3SN-01	0.338707	0	0.000945749	0.0229042	0.0561293	0	0	0.0203555	0.0228393	0	0	0	0.0324626	0.00154061	0.0242014	0.022492	0.0945178	0	0.0100574	0	0.0136447	0	0.000129901
TCGA-XF-A9SM-01	0.343036	0	0.000642596	0.0126376	0.210274	0	0	0.102464	0.0892732	0.00781847	0	0	0.0278554	0.0314212	0.0305446	0.0698425	0.364865	0.00201609	0	0	0.0427733	0	0.00424639
TCGA-FD-A6TB-01	0.349556	0.26067	0	0.0540456	0.239254	0	0	0.000107277	0.143363	0.03046	0	0	0.102842	0.0170788	0.0450976	0.0828644	0.268806	0	0	0.00527533	0.00381923	0	0
TCGA-UY-A78L-01	0.355151	0	0.00157631	0.0013541	0.00799872	0	0.0100333	0	0.0106678	0.00872994	0	0	0.0079814	0	0.0419699	0.0084412	0.085423	0.00068273	0.00639706	0	0.00493193	0	0.0142305
TCGA-FD-A3B6-01	0.358451	0.00762362	0	0	0.129693	0	0.0388641	0.0254254	0.0677441	0	0	0	0.050336	0.0111884	0.0261898	0.0660703	0.245909	0	0	0	0.0215192	0	0.00114618
TCGA-SY-A9G0-01	0.360853	0.0649814	0.0624946	0.0417602	0.0426329	0	0.065419	0	0.019232	0.00801008	0	0	0.0527668	0.00717315	0	0.00361755	0.119185	0	0.01214	0.107338	0.00354428	0	0
TCGA-FD-A3B8-01	0.36186	0.064424	0	0.00226729	0.216604	0	0.35793	0.00507975	0.0625278	0.00446076	0	0	0.0415355	0.0385709	0.0981662	0.301803	0.3219	0	0	0.0823249	0	0	0.0167164
TCGA-FD-A62N-01	0.36548	0	0.0497044	0	0.257569	0	0.0650615	0.0726122	0.106665	0.0362607	0.0509577	0	0.0710877	0	0	0.192469	0.258277	0.0294303	0	0	0.0391632	0	0.0113013
TCGA-GU-AATQ-01	0.368517	0	0.00113003	0.00563695	0.00952335	0	0.0114121	0	0.0250479	0.00773001	0	0	0.0168934	0.00222179	0.0264835	0.0352798	0.0733589	0.00241178	0	0	0.00576279	0	0
TCGA-FD-A6TD-01	0.369125	0	0.0119095	0.0407594	0.0842978	0	0.0129234	0.00933379	0.0515951	0.0136593	0	0	0.0892183	0.0266324	0.0122048	0.0805482	0.278508	0.0449525	0	0.00318897	0.014516	0	0.00244686
TCGA-FD-A62S-01	0.375869	0.00521447	0.00136322	0.0215777	0.0300193	0	0.12025	0	0.0352452	0.0493273	0	0.0061587	0	0	0.13187	0.0698801	0.313047	0.0731332	0	0.0415866	0	0	0.0045252
TCGA-FD-A6TK-01	0.381391	0	0	0.0275033	0.141668	0	0.0148461	0.0667715	0.0815515	0.000623473	0.00310124	0	0.0551818	0	0.00349725	0.103834	0.282957	0	0.0101099	0.0179973	0.00677143	0	5.56e-05
TCGA-5N-A9KI-01	0.395002	0.00332707	0.0357244	0.00112081	0.0215668	0	0.0247246	0	0.0294082	0.00748803	0	0	0.0222284	0	0.0561713	0.00861047	0.136136	0	0.0235552	0.0334682	0	0	0.0176494
TCGA-DK-A1AB-01	0.395068	0	0.0145078	0.0252226	0.0238319	0	0.0743939	0.00275508	0.028259	0.00337615	0	0	0.0315333	0.0022282	0.0569848	0.149039	0.134513	0.0303984	0	0.0418923	0	0	0.00291384
TCGA-BT-A42E-01	0.396791	0	0.0318694	0.015413	0.0927844	0	0.015409	0.0119147	0.0374168	0.0376613	0	0.000551483	0.0265832	0.00612489	0.0154744	0.0792452	0.0833422	0.00311464	0.0173417	0	0.0285951	0	0.00269219
TCGA-K4-A5RI-01	0.409443	0	0.000545405	0.0159123	0.000940608	0	0.0213714	0	0.00719551	0.00166889	0	0.00751943	0.0247934	0.0187745	0	0	0.0636693	0.0274986	0.00655516	0.0664133	0	0	0
TCGA-DK-A2HX-01	0.415596	0.00901729	0	0.018897	0.020489	0	0.0508961	0	0.0127999	0.0135901	0	0	0.0209134	0.0128229	0	0.000829137	0.145425	0	0.0307106	0.0595035	0	0	0.000656845
TCGA-4Z-AA7M-01	0.417899	0.009693	0	0.0305721	0.0107775	0.0311582	0	0	0	0.00221785	0	0.0126195	0	0.00218143	0.032033	0.00714945	0.0371917	0.000438079	0	0	0.00865112	0	0
TCGA-DK-A2I4-01	0.421374	0	0	0.0381695	0.328614	0	0.0996619	0.053154	0.0777627	0	0	0	0.105499	0.0217402	0.0786295	0.147879	0.561104	0	0	0.00314335	0	0	0.00425536
TCGA-XF-AAMR-01	0.427456	0	0.0100418	0.0142482	0.00922635	0	0.038446	0	0.00813738	0.00211464	0	0	0.0313343	0.0131371	0	0.000100648	0.225547	0.0167582	0.00385373	0.108492	0	0	0.00550735
TCGA-XF-A9SK-01	0.444063	0	0.037303	0.0247745	0.0335322	0	0.0533425	0	0.0260062	0.0366411	0	0	0.0369185	0.0403999	0	0.0304963	0.176134	0.0108979	0.0458952	0.0197813	0	0	0.0014726
TCGA-ZF-AA5P-01	0.452566	0.0821428	0.0341307	0.0769499	0.0789633	0	0	0	0.069196	0.0150356	0	0	0.00582272	0.0187593	0	0.0735428	0.114839	0	0.0230013	0.0487822	0.029071	0	0.000804477
TCGA-ZF-AA56-01	0.455918	0.0186469	0.0311328	0.0760215	0.0203791	0	0.0872726	0	0.0663574	0.0213935	0	0	0.0245402	0.02757	0.00137483	0.0277997	0.241696	0	0.0239801	0.054661	0	0	0.035695
TCGA-XF-A9SZ-01	0.459962	0.000873928	0.00162361	0.00573577	0.0114618	0	0.00558998	0	0.0169748	0.0251084	0.00217517	0.0176573	0	0	0.14957	0.00332674	0.130962	0	0	0	0.0700645	0	0.0162873
TCGA-CU-A72E-01	0.460997	0.000166056	0	0.00103438	0.00754031	0	0.0414452	0	0.0116163	0.00198579	0	0.00170818	0.0122325	0.00647175	0.0617615	0.00186738	0.0811481	0	0	0.00575417	0	0	0.000858878
TCGA-CF-A1HS-01	0.466225	0.0026194	0	0.00343706	0.013869	0	0.0146363	0	0.0244216	0	0	0	0.0177057	0.0145803	0.0191805	0.0253839	0.129778	0.0914382	0.0189682	0	0.0248982	0	0.000644835
TCGA-XF-A9T6-01	0.470549	0	0	0.00145629	0.0329704	0	0	0.0036804	0.0111386	0.0117823	0	0	0.00626855	0.00208096	0.00772079	0.000170308	0.110043	0.00619505	0.0289397	0	0.023985	0	0.00119621
TCGA-GV-A3QG-01	0.472346	0.246218	0.00976911	0	0.191823	0	0.0553597	0.0558039	0.058737	0.0617934	0.072256	0	0.0825022	0	0.249109	0.19824	0.235821	0.00250517	0	0.0740067	0	0	0
TCGA-BT-A42F-01	0.47945	0.00139628	0.00597012	0.0376715	0.0671179	0	0.0207795	0.0102372	0.0673317	0.0155508	0	0	0.020087	0.00120995	0.133859	0.0385979	0.104269	0	0	0	0.0432125	0	0.00141947
TCGA-C4-A0F0-01	0.485041	0.00217107	0	0.0046485	0.0213808	0	0.00946667	0.00309194	0.00897252	0	0.00567716	0	0.00981513	0.00499158	0.014336	0.0248765	0.0681057	0.0128261	0.00130844	0	0.0342244	0	0.00330726
TCGA-KQ-A41S-01	0.4884	0	0.00220197	0.00164999	0.0380096	0	0.058062	0	0.0207011	0.000983883	0	0	0.0245123	0.0210925	0.0054839	0.00533548	0.145621	0	0	0.0296189	0	0	0.00205324
TCGA-4Z-AA7W-01	0.491847	0	0	0.0112433	0.186189	0	0	0.0958267	0.0766581	0	0	0	0.10316	0.00963095	0	0.0339112	0.0729365	0.00133247	0.00736665	0	0	0	0
TCGA-XF-A9SL-01	0.500244	0.13663	0	0.0251585	0.0865981	0	0.0922666	0.00885737	0.0349065	0.0650005	0	0	0.0633266	0.0719175	0.0078076	0.00798651	0.155656	0	0	0.137669	0	0	0
TCGA-ZF-AA5H-01	0.504221	0.00567209	0	0.0121494	0.0426366	0	0.0741176	0.0237003	0.0249428	0.0149527	0.00781143	0	0.0345092	0	0.110555	0.0806075	0.142224	0	0	0	0	0	0
TCGA-G2-A2EF-01	0.507933	0.00539547	0	0.00828293	0.105886	0	0	0.105307	0.0342789	0	0	0	0.0891564	0	0.0179903	0.0964207	0.145768	0.00784205	0	0	0.0496469	0	0
TCGA-XF-A9SI-01	0.512356	0.114012	0	0.0424847	0.327549	0	0.263026	0.00503327	0.13928	0.0510655	0.0235104	0	0.0719781	0.00765157	0.0137347	0.220972	0.152845	0	0	0	0.00663694	0	0
TCGA-SY-A9G5-01	0.527506	0	0	0.0181114	0.144245	0	0	0.0458127	0.115948	1.79e-05	0	0	0.0455668	0.00940968	0.000397559	0	0.166747	0	0.127942	0.0170455	0	0	0.000221814
TCGA-K4-A54R-01	0.52752	0	0.00143124	0.0439827	0.114798	0	0	0.0392868	0.0578183	0	0	0.0252454	0.0579846	0.00669483	0.00214463	0.0869745	0.161725	0.00137655	0.00325451	0	0.0122627	0	0.000335442
TCGA-BT-A3PK-01	0.533354	0.000431746	0.000925079	0.00159195	0.0156972	0	0.0868677	0	0.0365928	0.0116474	0	0	0.018414	0	0.110835	0.0380591	0.111216	0	0.0870404	0	0.0543357	0	0.0248443
TCGA-GU-AATO-01	0.547197	0	0.0129857	0.0762413	0.0783781	0	0.000344393	0	0.0440425	0.00406517	0	0	0.0339697	0.0202763	0	0.0419133	0.111277	0	0	0.00825498	0	0	0.0085851
TCGA-E7-A7DV-01	0.547259	0	0.00434741	0	0.0177863	0	0.0153088	0.00129336	0	0.00721101	0	0	0.003813	0.0161199	0.0220564	0.0131072	0.339394	0	0	0	0.0192578	0	0.00156088
TCGA-XF-AAMW-01	0.551324	0.00361942	0.00602664	0.00772783	0.00941395	0	0.0969195	0.00819225	0.0248936	0.00936393	0	0.0085843	0.00338397	0.021377	0.0177813	0.0449884	0.183903	0.0291526	0.0234151	0	0.00410985	0	0.00538658
TCGA-FD-A43N-01	0.558582	0.0068883	0	0.0323784	0.0220187	0	0.0454858	0	0.0123108	0.018168	0	0.0161212	0.00572217	0.00726092	0.0188482	0.0190023	0.0761069	0	0.0367162	0	0.0419778	0	0.00773377
TCGA-FD-A3SR-01	0.572706	0.0056691	0	0.0206491	0.0940154	0	0.104785	0	0.0282181	0.0581232	0.000227403	0	0.0348603	0.0298347	0	0.147914	0.154764	0.0025249	0	0.0734133	0	0	0
TCGA-ZF-A9R7-01	0.591117	0.00571218	0.0255927	0.0588694	0.257809	0	0	0.00699347	0.233668	0.0100766	0	0	0.078898	0.00651086	0	0.0406891	0.0812533	0	0.000344232	0.00426368	0	0	0
TCGA-4Z-AA81-01	0.600294	9.96e-05	0	0.00584813	0.0708251	0	0	0.0165545	0.0491663	0	0	0	0.028047	0.00218342	0	0	0.0293714	0	0.0546488	0	0.00156308	0	0
TCGA-E7-A541-01	0.604477	0	0.00293893	0.0123795	0.175357	0	0.0250476	0	0.0628003	0.00315969	0	0	0.0559404	0.00598053	0	0.0225749	0.0935198	0.0102722	0.0117659	0.0102287	0	0	0.00130089
TCGA-DK-A3IU-01	0.624019	0.0960259	0.0434885	0.0309389	0.293774	0	0.143616	0.0370095	0.0523864	0.062378	0.00730501	0	0.114403	0	0.122993	0.193266	0.168663	0.00932996	0	0.0157269	0	0	0.0284056
TCGA-ZF-AA58-01	0.625756	0	0.0103072	0	0.0911078	0	0	0.0928591	0.0531888	0.00476234	0.0110281	0	0.0324028	0	0.168331	0.124902	0.316107	0	0	0	0.0778927	0	0
TCGA-FD-A62P-01	0.6303	0.00792464	0	0.00856666	0.0950117	0	0	0.0262739	0.0538157	0	0	0	0.0120366	0	0.139072	0.0299562	0.145283	0.00361876	0	0	0.0298665	0	0.00239375
TCGA-ZF-A9RC-01	0.646018	0.0018425	0	0.0291844	0.00768593	0.0211707	0	0	0.022237	0	0	0	0.00197379	0	0.0270855	0.0105546	0.0592181	0	0	0.0327016	0	0	0.00772495
TCGA-4Z-AA83-01	0.646661	0	0	0.0164755	0.0181112	0	0	0	0.0256921	0.0120581	0	0	0.0273255	0	0.0288473	0.010649	0.0622216	0	0.027783	0	0.0299448	0	0.00837367
TCGA-CF-A8HX-01	0.653484	0	0.000919832	0	0.00680564	0	0.0115147	0	0.0120087	0.00468767	0	0	0.00732717	0.00299341	0	0	0.0186327	0.00461418	0.0066659	0	0.00157687	0.000141796	0
TCGA-XF-AAME-01	0.661576	0	0.160907	0.0668148	0.139273	0	0.205064	0.000650157	0.0639373	0.0452614	0	0	0.0113581	0.0982646	0.0159527	0.0109583	0.48234	0.0225541	0.059724	0.0727796	0	0	0.0195952
TCGA-FT-A3EE-01	0.664698	0.0112468	0.0136443	0.0168198	0.00821382	0	0.0267725	0	0.0177214	0.00105496	0	0	0.00886847	0.00214286	0	0	0.0591178	0	0.03607	0.010059	0.001721	0	0.00582271
TCGA-DK-AA6W-01	0.666173	0	0.0128734	0	0	0	0.00887055	0	0.0258831	0.0461938	0	0.00941836	0.00626956	0	0.0681907	0.0189717	0.137369	0.0543878	0	0	0.00243758	0	0
TCGA-DK-A1A5-01	0.691587	0	0.00545013	0.00957529	0.0406278	0	0.00852872	0	0.0480985	0.00310563	0	0	0.0157766	0.00503613	0.0603533	0.0213236	0.0686848	0.022148	0.0236313	0.00846083	0	0	0
TCGA-DK-A3IN-01	0.707158	0	0.00147196	0.0402926	0.0659455	0	0.0563946	0.00805425	0.0204714	0.0269464	0	0	0.0331844	0.00922528	0.0355858	0.0244444	0.357741	0.000333015	0	0	0.0191383	0	0.0134299
TCGA-FD-A3SQ-01	0.707745	0.00809122	0.0139545	0.0967125	0.0285764	0	0.011982	0	0.0191314	0.0301262	0	0.00695019	0.00519562	0	0.109924	0.0380571	0.157025	0.00314457	0.00517368	0.0425652	0	0	0
TCGA-GV-A3JX-01	0.712165	0.0148204	0	0	0.0985711	0	0.0312687	0	0.109852	0	0	0.0140266	0.02516	0.000822934	0.0185236	0.107293	0.173586	0.00293379	0	0	0.00606578	0	0
TCGA-BT-A20J-01	0.71275	0.00443904	0.00215013	0.00859813	0.0881951	0	0.102644	0	0.0405753	0.0278502	0	0	0.0428589	0.00942903	0.0493415	0.0906196	0.219003	0.00303361	0	0	0.0264466	0	0
TCGA-BT-A20R-01	0.730144	0	0.00136838	0.00267086	0.0292914	0	0.0376223	0	0.0127721	0.00817207	0	0	0.000526548	0	0.233489	0.00436912	0.0836546	0	0	0.0109982	0	0	0
TCGA-FJ-A3Z7-01	0.741243	0.0296058	0	0.0287417	0.034789	0	0.0172554	0	0.0220264	0	0	0	0.0012375	0.0051716	0	0.0181221	0.0283309	0	0.00327289	0	0.0269097	0	0
TCGA-C4-A0EZ-01	0.746676	0	0.000351342	0.00377399	0.0185494	0	0.00839088	0	0.0218326	0.014805	0	0.00778977	0	0.00216471	0.0221669	0	0.050415	0.00210353	0.00106326	0	0.00379674	0	0
TCGA-DK-AA6X-01	0.748024	0.0130414	0.0220852	0	0	0	0.0512428	0	0.0631155	0.0603952	0	0	0.00862892	0.016228	0.0046887	0.035594	0.182745	0.080602	0.0299559	0.112704	0	0	0.00671593
TCGA-DK-A1A3-01	0.748144	0.0224314	0	0.0163573	0.0372902	0	0.0702881	0	0.022877	0.00585477	0	0	0.0231866	0.00897218	0.00965218	0.0626259	0.156637	0.00123177	0	0.0393219	0	0	0
TCGA-CF-A8HY-01	0.753625	0	0.000931079	0.00299147	0.0142712	0	0	0	0.0134735	0.00839184	0	0	0	0.00534291	0	0.000568817	0.00222464	0.020637	0	0.000453328	0	0	0
TCGA-HQ-A2OF-01	0.759508	0.00406277	0	0.0129749	0.0063607	0.00233045	0.0061949	0	0.000643167	0	0	0.0063687	0	0.00257592	0	0	0.0372593	0	0.00132157	0	0.0167443	0	0
TCGA-ZF-AA52-01	0.761972	0	0.00186796	0.0050993	0.0238756	0.013544	0	0	0.0182725	0	0.0243732	0	0.0323849	0	0.0815127	0.00316791	0.189877	0.00183563	0	0	0.0817592	0	0.00599764
TCGA-YF-AA3L-01	0.764621	0	0.0105838	0.00290173	0.00197021	0	0.0245717	0	0.00122469	0.010417	0	0.00191395	0	0.00543113	0	0.0016729	0.0391947	0.0160607	0	0.00382692	0	0	0
TCGA-XF-A9SU-01	0.783205	0.0101812	0	0.0482677	0.0411355	0	0	0	0.0381188	0.0194424	0.000457718	0	0.0110379	0.0159756	0.0226582	0.051382	0.0871262	0	0	0.0221816	0	0	0
TCGA-E5-A2PC-01	0.785059	0	0	0.00772215	0.0286837	0	0.000186702	0.00155831	0.0376232	0.00210067	0	0	0.0204252	0.00908991	0	0.0158896	0.0339654	0.0050032	0.00179125	0	0.00180672	0	0
TCGA-DK-AA6L-01	0.787855	0	0.00741223	0	0.0271882	0	0.041437	0	0.0208627	0.0149903	0	0	0.0178878	0	0.103641	0.0088188	0.118257	0.0462736	0	0	0.011931	0	0
TCGA-GC-A3I6-01	0.800949	0	0	0.0364896	0.0368755	0	0.0336738	0	0.047788	0.00814612	0	0	0.0447824	0.000609792	0.0438366	0.0629284	0.179283	0	0.0613667	0.0240772	0	0	0.000413372
TCGA-GV-A40G-01	0.830995	0	0	0.00615237	0.0150968	0	0	0	0.0125448	0.0170214	0	0	0.00911154	0.0062356	0.0215573	0	0	0	0.0110169	0.0207735	0	0.000693594	0
TCGA-XF-AAN2-01	0.836412	0	0	0.0138069	0.0857682	0	0.0152548	0.0133169	0.0476138	0.004067	0	0	0.0544352	0.0141228	0.0065284	0.0724753	0.0779954	0	0.0144462	0	0.016608	0	0.00111501
TCGA-UY-A9PE-01	0.846956	0.00388186	0.00522106	0.0466519	0.010431	0	0	0	0.00981987	0.00463276	0.00529075	0	0	0	0.0172305	0.003516	0.0571761	0	0.0068129	0	0.020014	0	0.000933123
TCGA-FT-A61P-01	0.866056	0.00499806	0	0.00897811	0.0633637	0	0.028755	0.0240368	0.0807985	0	0	0.0175046	0.042295	0	0.0617438	0.0652675	0.192832	0.00886262	0	0	0.00749293	0	0
TCGA-BL-A0C8-01	0.86759	0.00361452	0	0	0.00618099	0	0.0129808	0	0.0120445	0.00966879	0	0.0197426	0	0.0207596	0	0.000157893	0.0789364	0	0.00572703	0	0.0046779	0	0.00180946
TCGA-BL-A0C8-01	0.86759	0.00361452	0	0	0.00618099	0	0.0129808	0	0.0120445	0.00966879	0	0.0197426	0	0.0207596	0	0.000157893	0.0789364	0	0.00572703	0	0.0046779	0	0.00180946
TCGA-UY-A8OC-01	0.881313	8.96e-05	0.00119696	0.00182432	0.00329053	0	0.0065984	0	0.0225229	0.00586808	0	0	0.0126522	0	0.124321	0.00146939	0.036595	0	0	0	0.0031163	0	0.000641836
TCGA-DK-AA71-01	0.89092	0	0.00262143	0.00210139	0.0283369	0	0	0.000373876	0.0111336	0.00432807	0	0.0047745	0	0.0011605	0.0234391	0.00776968	0.0219966	0	0.0143284	0.0395871	0	0	0
TCGA-FD-A5BZ-01	0.895806	0.0114359	0	0.041785	0.0020256	0	0.012018	0	0.00331129	0.00856809	0	0	0.00809382	0	0.148954	0.0379367	0.0828693	0	0	0.0422017	0	0	0
TCGA-G2-A2EK-01	0.898533	0.00550749	0.059556	0	0.0339257	0	0.0562031	0	0.0150113	0.0248137	0	0	0.022236	0.00655602	0.00444015	0	0.0400258	0	0.0124926	0.0264857	0	0	0
TCGA-FJ-A3ZE-01	0.900514	0	0.000298009	0.00853918	0.0193216	0	0	0	0.00912396	0.00973593	0	0	0.00139978	0	0.00195281	0	0.00986048	0	0.00271215	0.0068757	0	0.00255345	0.000487467
TCGA-BL-A5ZZ-01	0.900791	0.00285598	0	0.0200431	0.0104903	0	0.00656891	0	0.0331155	0.0261433	0	0.0247523	0.00193075	0	0.269686	0	0.245097	0	0.00426681	0	0.02319	0	0.00908067
TCGA-K4-A3WS-01	0.912609	0.0697242	0	0.0280552	0.108367	0	0.026479	0	0.0261699	0.0396358	0	0	0.0257285	0.0366663	0	0.156094	0.214067	0.0164234	0	0.0422489	0.00821992	0	0
TCGA-BT-A2LB-01	0.915391	0	0.00930575	0.0524369	0.064845	0	0	0.0375665	0.0345557	0.0196775	0	0.0123001	0	0.00834251	0	0.0549812	0.1411	0	0.0270176	0	0.0320913	0	0.036356
TCGA-K4-A6FZ-01	0.917687	0	0	0.0282861	0.0212401	0	0.0778496	0	0.0235958	0.00064077	0	0.00816857	0.0121327	0.00347671	0.0378469	0.0402885	0.182078	0	0.0385289	0	0.119229	0	0.0162739
TCGA-UY-A78P-01	0.923893	0.00932952	0	0	0.0786073	0	0	0.0214407	0.0629327	0.0163558	0	0	0.0284038	0	0.241604	0.0417142	0.14763	0.0135649	0	0.00202031	0.0114761	0	0.000624168
TCGA-DK-A6B5-01	0.926016	0	0.000718198	0	0.0588012	0	0.0068354	0	0.0875749	0.00491633	0	0	0.0127998	0.0165835	0.0470644	0.0349137	0.0503112	0.0904733	0.0142995	0.0412829	0	0.000251471	0
TCGA-XF-A9T0-01	0.926114	0	0	0.0638478	0.0469354	0	0	0.0253287	0.0168658	0.00618229	0	0	0.0130709	0.00136133	0.0393981	0.027645	0.0904906	0.000471803	0	0	0.00272114	0	0.000353028
TCGA-ZF-AA4R-01	0.928942	0	0	0.0296122	0.0332588	0	0	0	0.0313469	0.00392543	0	0	0.0169228	0	0.132391	0.0708554	0.0350021	0	0	0.0107536	0	0	0
TCGA-GD-A6C6-01	0.935562	0	0.000299903	0.00257211	0.0105408	0	0	0	0.00633787	0.00502467	0	0	0.0039381	0.00122586	0	0	0.0274208	0	0.0107973	0.00327292	0	0	9.44e-05
TCGA-5N-A9KM-01	0.941582	0	0	0.0261025	0.0612109	0	0.0262928	0	0.0264509	0	0.0221066	0	0.0207824	3.3e-05	0.00950349	0.00859615	0.0522581	0.000786813	0	0.0308789	0	0.00224442	0
TCGA-XF-A9SP-01	0.951594	0.00415973	0.00398552	0.0685325	0.0450741	0	0.021819	0	0.0257822	0.0116262	0	0	0.0196263	0.0233779	0	0.0227237	0.23754	0	0.0117035	0.0298018	0	0	0
TCGA-2F-A9KR-01	0.975185	0	0	0.0776295	0.0275364	0	0.0145586	0	0.0531485	0	0	0.00271874	0.0185079	0.017177	0	0.000252901	0.0308125	0	0.0276795	0	0.00214942	0	0.0049739
TCGA-UY-A9PD-01	0.993817	0.00630455	0	0.0637414	0.00242624	0.0050256	0	0	0.0173005	0.00441483	0.00437825	0	0.00358074	0	0.0576196	0.0160174	0.0220721	0	0	0	0.0016356	0	0
TCGA-BL-A13J-01	0.997179	0	0.00240839	0.0244519	0.0260426	0	0	0.0193577	0.0120885	0.00230778	0	0.011815	0	0.000157109	0.0180927	0.0175297	0.0838747	0	0.0137236	0.023218	0	0	0.00317476
TCGA-BL-A13J-01	0.997179	0	0.00240839	0.0244519	0.0260426	0	0	0.0193577	0.0120885	0.00230778	0	0.011815	0	0.000157109	0.0180927	0.0175297	0.0838747	0	0.0137236	0.023218	0	0	0.00317476
TCGA-ZF-AA51-01	1.02209	0	0.00362588	0.0571198	0.0571709	0	0.0443243	0	0.0407235	0.0345098	0.015419	0	0.0135298	0	0.0731549	0.0593548	0.11225	0	0	0	0.00484049	0	0.00323915
TCGA-XF-A9T3-01	1.02592	0.0112883	0.00550944	0.0142287	0.0401483	0	0.0190952	0	0.04757	0.014621	0	0.00180068	0.0272642	0	0.178652	0.0507522	0.159417	0	0	0.0405124	0	0	0
TCGA-E7-A5KE-01	1.04653	0.00119226	0.000512576	0.00365438	0.00458808	0	0	0	0.00236997	0.0140386	0	0.00885678	0	0.00258472	0.00160272	0	0.0101001	0	0.0124344	0	0.00122557	0.000160269	0.0017409
TCGA-ZF-AA4U-01	1.05579	0	0	0.00853111	0.00940408	0	0.00264608	0	0.0163022	0.0011396	0	0	0.00254609	0.00100979	0	0.00470722	0.0115115	0.00424374	0.00125587	0.00733888	0	0	0
TCGA-DK-A3WY-01	1.06126	0.280984	0.267964	0.0414134	0.115489	0	0.0708645	0	0.203156	0.0589914	0	0	0.0382479	0.00184544	0.0694594	0.0389346	0.112128	0	0	0.0226962	0	0	0
TCGA-ZF-A9R2-01	1.07491	0	0.00671684	0.0112979	0.00378495	0.00776379	0	0	0.00834822	6.92e-05	0	0	0.00518144	0.00421993	0	0	0.0144125	0	0.00847141	0	0	0	0
TCGA-G2-A2EO-01	1.07778	0	0.0047479	0.0285687	0.0968598	0	0	0.0428661	0.0654111	0.00431288	0	0	0.0336688	0	0.0510095	0.0371833	0.117777	0	0	0.00370908	0	0	0
TCGA-XF-AAMG-01	1.08284	0.00187501	0	0.0276726	0.0316555	0	0.0543157	0	0.0397407	0.0090651	0	0.0160854	0	0.0241799	0.026267	0.00652025	0.129962	0	0	0	0.00953177	0	0
TCGA-DK-A3IV-01	1.0904	0.0192523	0.0908522	0	0.0769233	0	0.227219	0	0.0772629	0.0906227	0	0	0.0297345	0	0.0124619	0.11139	0.12391	0	0.0504157	0.0388791	0	0	0
TCGA-R3-A69X-01	1.10185	0.0285447	0.0211362	0.0168384	0.0598882	0	0.14086	0	0.0477911	0.0222418	0	0	0.0381503	0.0546737	0	0.0269981	0.268697	0.0388013	0.00785912	0.0860447	0	0	0
TCGA-E7-A4IJ-01	1.10199	0.000230762	0.000849071	0.0159054	0.0752382	0	0	0	0.0802262	0	0	0.00648887	0.0324026	0.00115864	0	0.00723419	0.0385753	0	0.0272476	0	0.0209051	0	0
TCGA-4Z-AA7N-01	1.10932	0.350119	0.272197	0.0220263	0.183177	0	0.190052	0.00679797	0.110659	0.12285	0	0	0.0770256	0.0240898	0.13878	0.0395177	0.161259	0	0.00928015	0	0.00469023	0	0
TCGA-DK-A3IL-01	1.10973	0.0308126	0.0345144	0.000431941	0.0112441	0	0	0	0.0313199	0.00138934	0.00118534	0	0.00944645	0	0.015525	0.00488232	0.014642	0	0.00856607	0.00799037	0	0	0
TCGA-CF-A3MF-01	1.11066	0	0	0	0.00670637	0.00478057	0	0	0.00839651	0	0	0.00328314	0	0.000140171	0	0	0.00887534	0	0.00310855	0	0.00432256	0	0.000226924
TCGA-DK-A3IT-01	1.11878	0.0211634	0.0171788	0.072928	0.0242167	0	0.054138	0	0.0204631	0.0133131	0	0	0.00814912	0.0144588	0.00822668	0.0362172	0.122517	0	0.00468648	0.0564797	0	0	0
TCGA-E7-A6MD-01	1.12247	0.0299618	0.0562565	0.0180929	0.0931274	0	0.1505	0	0.0522473	0.0315323	0	0	0.00933208	0.021438	0	0.0195555	0.13362	0.00152642	0.00826886	0.0283513	0	0	0
TCGA-GV-A3QI-01	1.12863	0.0192645	0	0.0671614	0.00463979	0.00695756	0	0	0	0.00969909	0	0	0.00257032	0	0.0012616	0.000911563	0.0295222	0	0.00664831	0.00556682	0	0	0
TCGA-KQ-A41N-01	1.15416	6.14e-05	0.0059425	0.00779443	0.00369181	0	0.000645131	0	0.00876953	0.0129721	0	0.00164414	0.00125965	0.00247542	0.00969421	0	0.00768502	0	0.00453213	0.0141996	0	0.000705323	0
TCGA-FD-A6TI-01	1.16415	0	0.000377716	0.00301922	0.0345542	0	0.0180248	0	0.0255542	0	0	0	0.0184187	0.00407797	0	0.00648249	0.0747605	0	0.000717514	0	0.0422697	0	0.000637519
TCGA-GU-A763-01	1.17157	0.000757857	0.00414182	0	0.0098207	0	0	0	0.0228976	0	0	0.000145613	0.00571788	0.00121835	0	0.0013622	0.0152511	0.00182354	0.00143647	0.00069559	0	0	0
TCGA-BT-A3PH-01	1.17452	0	0	0.00662414	0.00745247	0	0.0159088	0	0.00670277	0.00796824	0	0.00203777	0	0	0.00620765	0	0.0165087	0	0.0192294	0.0186773	0	0	0.00376894
TCGA-E7-A8O8-01	1.18035	0	0.00017359	0.00359801	0.0122588	0	0.00661466	0	0.0149672	0.00816084	0.000979814	0	0.000110212	0	0.0199312	0	0.0221098	0.00407712	0.00663805	0.000909074	0	0.00126917	0
TCGA-GU-A42P-01	1.186	0.0168847	0	0.0068247	0.0119882	0	0	0	0.0148973	0.0149942	0.00148469	0.00923216	0	0.00368848	0.0346315	0.000618685	0.00325496	0	0.0091291	0.000777625	0	0	0
TCGA-DK-A6AV-01	1.18638	0.00729658	0.0145702	0.0199401	0.0372898	0	0.0143945	0	0.0344123	0.0107089	0	0	0.0219772	0.0041294	0	0.0201501	0.0580914	0	0.0297158	0.0103628	0	0	0
TCGA-BT-A20N-01	1.22934	0	0	0.0260514	0.0197104	0	0.00835736	0	0.00850684	0	0	0	0	0.00427147	0	0.0252515	0.0420319	0.00261478	0.00187741	0	0.0141056	0	0.00246981
TCGA-XF-A8HC-01	1.23172	0.00662953	0	0.0156088	0	0.0120335	0	0	0.000295358	0	0	0.00367751	0	0	0	0	0.00725976	0	0.00742027	0	0.00735446	0	0.00201599
TCGA-GV-A3JV-01	1.2327	0.0117123	0.000693325	0.0238712	0.066969	0	0.0582187	0	0.0562767	0.00849907	0	0	0.0222354	0.00139948	0.00148595	0.0309027	0.0805549	0.0162267	0.00110606	0.0148592	0	0	0
TCGA-FD-A6TC-01	1.24883	0	0.00300968	0.0243796	0.00780874	0.00347447	0.000533326	0	0.0112562	0.00187029	0	0	0.00874494	0	0.0939127	0	0.105413	0	0.00782572	0	0.0315727	0	0.00356574
TCGA-UY-A8OD-01	1.2559	0.00675164	0.0158429	0.0204733	0.0407923	0	0.038935	0	0.0393232	0.00585887	0.00650245	0	0.016441	0	0.0943768	0.021736	0.0852986	0	0	0.0266718	0	0	0
TCGA-H4-A2HO-01	1.27059	0.0146238	0	0.0159806	0.0323899	0	0.0733257	0	0.00102855	0.010849	0.00524693	0	0	0.00778273	0.0578373	0.00325907	0.0431991	0	0.0177577	0	0.00412882	0	0
TCGA-FD-A5BV-01	1.27253	0	0	0.00862718	0.0186603	0.0160135	0.00812348	0	0.0149418	0.00778787	0	0	0.00427052	0.00414516	0	0	0.061358	0	0.00834944	0	0.00906964	0.00165393	0
TCGA-FD-A3NA-01	1.28003	0	0.000783015	0.00333613	0.0858512	0	0	0.0379884	0.042846	0.0100653	0	0.00642842	0.0158917	0.00290324	0.0629551	0.0315897	0.170852	0	0.0206564	0	0.00686462	0	0.00891445
TCGA-XF-A8HF-01	1.28087	0	0.00423566	0.00923335	0.00929797	0.0105922	0	0	0.0163184	0.0163879	0.00315714	0	0.0097961	0.00435911	0	0.00965613	0.0919477	0.00105166	0.00194104	0	0.0138413	0	0.000655919
TCGA-HQ-A5ND-01	1.28247	0	0.00179177	0.0155782	0.0261505	0	0.000776669	0.000587666	0.017154	0	0	0.00525102	0.0169916	0.00309273	0.0184513	0.0241654	0.00238088	0	0.00301081	0.0137262	0	0.000910976	0
TCGA-CU-A0YR-01	1.28449	0.013338	0	0.0237152	0.0148545	0	0.00956446	0.00492988	0.0255974	0.0108139	0	0	0.0168802	0	0.163081	0.0291521	0.109035	0.0189562	0.00300654	0	0.0267005	0.000756904	0
TCGA-E7-A4XJ-01	1.28496	0.010927	0	0.00697066	0.000342292	0.00499169	0.00736691	0	0.00248428	0.005261	0	0.00293696	0.00395401	0.00104925	0	0	0.0182883	0.00303532	0.00946326	0.000246168	0.00178556	0	0
TCGA-S5-A6DX-01	1.29034	0.00180235	0.00168091	0.0330648	0.118415	0	0	0.00188709	0.0285097	0.0234572	0	0.00333802	0.00497791	0.0101464	0	0.046308	0.0879858	0.00138019	0	0.00825019	0	0	0
TCGA-BT-A20T-01	1.29921	0	0.00780951	0.0164325	0.0536812	0	0.0471736	0	0.0352338	0.0163224	0	0	0.037156	0.00107523	0	0.0274565	0.0818533	0.0167728	0.00583528	0.0119797	0	0	0.000682973
TCGA-GD-A3OQ-01	1.3091	0	0	0.0016562	0.0198802	0	0	0.00369011	0.0504601	0	0	0.0105215	0	0.00764949	0.0318405	0	0.0625289	0	0.036105	0	0.0195163	0	0.00472512
TCGA-FD-A43S-01	1.33849	0.0689571	0.0835777	0.00801648	0.20076	0	0.0340637	0	0.126772	0.0287316	0	0	0.0724796	0.0182205	0.00217862	0.00762454	0.156941	0	0	0.0548064	0	0	0
TCGA-GU-A42R-01	1.3399	0	0	0.0133739	0.0246531	0	0	0	0.0401209	0.00969898	0	0.00262542	0	0.0194243	0	0	0.038683	0	0.0220927	0.00240308	0	0	0
TCGA-DK-A3IS-01	1.34819	0	0	0.0100211	0.0274029	0	0	0	0.0248162	0	0	0	0.0114348	0.00352365	0	0.00696375	0.02065	0.00218092	0.00128966	0.00525682	0	0	0.000195168
TCGA-2F-A9KQ-01	1.34957	0	0	0.0075944	0.010158	0	0.00879368	0	0.00736923	0.00771458	0	0	0	0.0125785	0.00822979	0	0.0114644	0.00137453	0.0130555	0.0246722	0	0.000385074	0
TCGA-K4-A4AB-01	1.36236	0	0.0256009	0	0.0113008	0	0.0736889	0	0.0261159	0	0	0	0.0238813	0	0	0.00125027	0.1223	0.0344329	0.020755	0.0201313	0	0	0.00190085
TCGA-HQ-A5NE-01	1.36409	0.00838375	0	0.0246737	0.00244452	0	0.0264762	0	0.0181655	0.00226012	0	0.011449	0	0.00274764	0.0690134	0.0103772	0.0799345	0	0.121747	0	0.129989	0	0.00546137
TCGA-K4-AAQO-01	1.37477	0.0306216	0.0216464	0.0326904	0.060211	0	0.029042	0	0.0166945	0.0226388	0	0	0.0191984	0.043269	0	0.0389991	0.214003	0.00739484	0.00497962	0.0702562	0	0	0
TCGA-GU-AATP-01	1.38276	0.00938663	0	0.00603493	0.0412773	0	0.0212399	0	0.0479837	0.00499247	0	0	0.0115953	0	0.0658833	0.0104019	0.126559	0	0.0503765	0.0130497	0	0	0.000463082
TCGA-KQ-A41P-01	1.40346	0.0023724	0.00702526	0	0.0167681	0	0.012521	0	0.00793542	0.00225074	0	0	0.0158271	0	0.151567	0.00737423	0.119622	0	0.00654073	0.0149016	0	0	0
TCGA-UY-A78M-01	1.40803	0.000953854	0	0.0131028	0.0118199	0.00507633	0	0	0.00399626	0.00119255	0	0	0.00206922	0	0.0476911	0.00311674	0.0273969	0	0	0.00227546	0	0	0
TCGA-CF-A9FF-01	1.40869	0.0722727	0	0.023654	0.0296686	0	0.0271566	0	0.021331	0.010838	0	0	0.0103141	0.00225386	0.00224093	0.00613105	0.0154313	0	0.00698425	0.00742343	0.00138292	0	0
TCGA-XF-A9SV-01	1.40889	0	0.00286183	0.0181855	0.00902259	0	0	0	0.00623115	0	0.00728003	0	0.000430542	0	0.0836138	0.00585055	0.0526473	0	0	0.00715445	0.000588626	0	0.00231809
TCGA-GD-A2C5-01	1.41395	0	0	0.0203602	0.00334382	0	0.0429864	0	0.0190374	0.00897757	0	0	0.0112472	0.0127638	0.00348712	0	0.0689913	0.0143832	0.0201585	0.0251985	0	0	0.00274403
TCGA-DK-A6B2-01	1.41637	0.0213688	0	0.0615009	0.0644672	0	0.0443955	0	0.0209539	0.0455407	0.00163836	0	0.0267269	0.0110386	0.0165828	0.0966625	0.252325	0.0167469	0.00843312	0.033486	0	0	0.00377054
TCGA-DK-A3IK-01	1.41713	0.000904746	0.0285956	0.0415984	0.022964	0	0	0	0.0362406	0.00835489	0.015934	0	0.00323296	0.00137426	0.0299788	0.0108908	0.0439253	0	0.00455512	0.0164607	0	0	0
TCGA-XF-A8HH-01	1.43174	0.0124159	0	0.0100804	0.0189246	0	0.0408353	0	0.0335584	0.0166198	0	0.00286926	0.0145188	0.012103	0.009814	0.0288399	0.162631	0.00928779	0	0.0189739	0	0	0
TCGA-CF-A3MI-01	1.45904	0	0.0027878	0.00303178	0.0191242	0.00517556	0.00422005	0	0	0.00339177	0	0	0.00626849	0.00123825	0.00793034	0	0.0373183	0	0.00821328	0.00337973	0.000915327	0	0.000497497
TCGA-GC-A6I3-01	1.45922	0	0.0140427	0.0346615	0.0908221	0	0	0	0.0639113	0.0285742	0.0110059	0	0.0128212	0.000503034	0.0532213	0.0180529	0.074006	0	0.00165601	0.00135558	0	0	0
TCGA-KQ-A41Q-01	1.50094	0	0.00384413	0.00428788	0.0157013	0.00307424	0	0	0.0112081	0.00053705	0	0.00484796	0	0.00453746	0.0180337	0	0.0291901	0	0.021604	0	0.0101842	0	0
TCGA-4Z-AA7S-01	1.50225	0.00083967	0.00404339	0.00541937	0.0156367	0.0167049	0	0	0.0306856	0	0	0	0.00502075	0.00340818	0	0	0.0164852	0	0.00912292	0.0111159	0	0	0
TCGA-XF-AAMX-01	1.50301	0	0.00149226	0.0157033	0.0156258	0	0.0448248	0	0.0214605	0.0182576	0	0	0	0	0.029215	0.00916915	0.0727456	0	0	0.0207884	0	0	0
TCGA-YF-AA3M-01	1.50523	0	0	0.0221082	0.015302	0.00961128	0	0	0.00584545	0.00211172	0	0	0.00774278	0.000417998	0.000989857	0	0.0505843	0.000588679	0.0198132	0.0254338	0.00813967	0	0.00253381
TCGA-FD-A5C0-01	1.5077	0.00117773	0.0105056	0.00832887	0.0507265	0	0.0469984	0	0.0352058	0.00716339	0	0	0	0.0288896	0.00413002	0.00891044	0.0702988	0.0099088	0.0132523	0	0.053645	0	0.00247927
TCGA-DK-A1A6-01	1.5142	0	0	0.000201497	0.0835876	0	0	0.0375792	0.0298012	0.000718241	0	0	0.0298451	0.00886415	0	0	0.0929918	0	0.0617125	0	0.0264816	0	0.000810985
TCGA-MV-A51V-01	1.51503	0.0121633	0	0.000752368	0	0	0.0227349	0	0.0261838	0	0	0	0.00898069	0.00235526	0	0.00352773	0.0163974	0	0.00363987	0	0.0305162	0	0
TCGA-XF-AAN1-01	1.5183	0	0	0.0196059	0.0165328	0.00652348	0.0152434	0	0.00513738	0	0	0	0.00805874	0.00462126	0	0.00510371	0.023018	0.0137437	0.0101379	0.00596936	0	0	0
TCGA-H4-A2HQ-01	1.5351	0	0	0.0335757	0.0208377	0	0.00117371	0	0.0530397	0.00142214	0	0	0.0128636	0.00484671	0	0.0170384	0.038499	0	0.0442872	0	0.00582549	0.00013614	0
TCGA-CF-A3MG-01	1.53625	0	0	0.0140008	0	0.00664393	0	0	0.00502292	0	0	0.00392695	0	0.00127694	0	0.000337312	0.00403553	0.00190633	0.00627	0	0.000455717	0	0
TCGA-DK-A1AA-01	1.55007	0	0.0037024	0.0225439	0.000353079	0	0.0267807	0	0.000709294	0.00770642	0	0	0.0147107	0.00295288	0	0	0.0465844	0.0114114	0.0147345	0.0233004	0	0	0.00256265
TCGA-ZF-A9R3-01	1.56378	0	0.00939239	0.0394545	0.0289967	0	0.0493426	0	0.0244448	0.0236019	0	0	0.0138286	0.00650567	0	0	0.0485823	0.0364239	0.0237628	0.00780451	0	0	0.00023025
TCGA-DK-A1AG-01	1.57021	0	0	0.0352935	0.0448705	0	0.0451338	0	0.0316172	0.00368839	0	0	0.0253009	0.00883957	0	0	0.0299756	0	0.0105899	0.00721222	0	0	0.0162597
TCGA-CF-A7I0-01	1.57957	0	0	0.0113911	0.0670336	0	0.0311976	0	0.0177718	0.0086964	0	0	0.0113486	0.0193075	0	0.0027312	0.0458076	0.0079941	0.00848271	0.0242925	0	0	0
TCGA-4Z-AA87-01	1.5955	0	0.000513549	0.0274207	0.0420511	0	0	0.00142828	0.0164976	0.00210907	0.00388046	0	0.0152204	0.00225545	0.0162084	0.0199859	0.0675943	0.0206358	0	0	0.0197396	0	0
TCGA-GC-A3RD-01	1.59836	0	0.00245593	0.0298003	0.000514819	0.00989558	0.00348897	0	6.03e-05	0	0	0.0102185	0	0.000493693	0.0678628	0	0.0781832	0	0.0238029	0	0.0180449	0	0.00275472
TCGA-XF-A8HB-01	1.60046	0	0	0.00225096	0.00302402	0	0.0121574	0	0.00826194	0.000677503	0	0.00184297	0.000954359	0.00185484	0	0.000267643	0.0330999	0.00117054	0.00614378	0.00858231	0	0	0
TCGA-FD-A43P-01	1.61447	0.0124323	0.0143589	0.0557381	0.207285	0	0.0267336	0.0463218	0.0960894	0.0612267	0	0	0.113595	0.0238056	0.0483916	0.141844	0.0878801	0.00407369	0	0	0.0290077	0	0
TCGA-XF-A9SY-01	1.63603	0.00933082	0	0.0300505	0.110584	0	0.0537991	0.033392	0.0230144	0.00593056	0	0.0224141	0.0193703	0	0.210034	0.156237	0.219072	0	0	0	0.122302	0	0.000870551
TCGA-FD-A43X-01	1.64114	0	0.00014114	0.0020631	0.00945638	0	0.00977263	0	0.00514067	0.00212366	0	0	0.00275102	0.00191333	0.0102778	0.00107901	0.00884333	0.000561146	0	0.0156697	0	0.000315846	0
TCGA-UY-A9PH-01	1.6859	0	0.00557844	0.0297349	0.125238	0	0.0276276	0	0.0512468	0.0448456	0	0	0.0373452	0.0226773	0	0.0686657	0.257383	0	0.0271337	0.015728	0	0	1.31e-05
TCGA-CF-A5UA-01	1.68635	0	0.00109663	0.00812485	0.0101028	0	0.0105462	0	0.00901004	0.00344633	0	0.00223384	0.00229657	0.00253427	0.0168735	0	0.0205994	0.00857029	0	0	0.00308108	0	0
TCGA-DK-A2I6-01	1.68706	0	0	0.00291187	0.0145406	0.00179194	0.013318	0.00309828	0.00578077	0	0	0.00458014	0	0.00287981	0	0.00349512	0.0270892	0	0.0358976	0	0.00868618	0	0
TCGA-DK-A6B1-01	1.70235	0.000779899	0	0.0110969	0.0144124	0	0.0229809	0	0.014863	0.00749834	0	0	0.000253906	0.0213831	0.00559196	0	0.0276392	0	0.0268226	0.0211956	0	0.00262304	0
TCGA-GV-A3QH-01	1.70776	0.00342073	0	0.013743	0.0105921	0	0.00370675	0	0.0328687	0.00604804	0	0	0.0113685	0.00423977	0.00498086	0	0.0100877	0	0.0288985	0	0.00146611	0	0.000538381
TCGA-XF-AAMQ-01	1.71566	0.000270222	0	0.0401776	0.118593	0	0.0240229	0.0307052	0.090017	0.00577704	0	0	0.0242816	0.00447634	0	0.0455819	0.130346	0.0122356	0.0355413	0.00847898	0	0	0
TCGA-DK-AA75-01	1.73389	0.00115104	0	0.00987874	0.0141421	0.0187365	0	0	0.00561875	0.0037247	0	0.0039007	0.00433305	0.00560437	0	0.00339067	0.00721532	0	0.00412427	0.00984723	0	0	0
TCGA-S5-AA26-01	1.73698	0	0.00121629	0.00580859	0.00178749	0.00366494	0.0082116	0	0.0110557	0.00141297	0	0	0.0105551	0.000640713	0.0019956	0.000671017	0.0247035	0.0019434	0	0.011018	0	0	0
TCGA-E7-A6ME-01	1.75111	0.0209596	0	0.0397498	0.119504	0	0	0	0.0680563	0.00902106	0	0	0.0379085	0.00352657	0	0.0184127	0.0734609	0	0.0236383	0	0.0144235	0	0.00262823
TCGA-CF-A9FL-01	1.76481	0.00149126	0	0.0283499	0.00459535	0	0.00414038	0	0.0184856	0.0013689	0.00274076	0	0.00387384	0.00245981	0.010899	0.00302879	0.0682377	0.00273405	0.00229931	0.0359485	0	0.00165686	0.000638688
TCGA-CU-A0YO-01	1.77446	0	0.00327357	0.0117818	0.0336468	0	0.161149	0	0.00623161	0.00203207	0	0	0.0136242	0.0128123	0	0.0286167	0.131702	0.0157722	0.0481423	0.0217294	0.00375609	0	0
TCGA-E5-A4U1-01	1.77646	0	0	0.00743254	0.00918547	0.0291058	0	0	0.0120955	0	0	0.00978036	0.00432393	0.00165309	0	0	0.018023	0	0.0045106	0.00622501	0	0	0
TCGA-FD-A6TE-01	1.79473	0	0.00305719	0.0288968	0.0344831	0	0.00770885	0	0.0548192	0.00201877	0.0255703	0	0	0	0.0224936	0.00830803	0.010165	0.00188758	0.00611574	0.0162047	0	0.00229309	0
TCGA-GC-A3OO-01	1.80076	0.0063891	0	0.00638204	0.0106751	0	0.000223794	0	0.0504343	0.0118031	0	0.00895449	0.000312928	0	0.151319	0.0113198	0.12602	0.00367223	0	0.0154436	0.015781	0	0
TCGA-UY-A9PF-01	1.81511	0.0485678	0	0.00737412	0.0232274	0	0.0355029	0	0.0202152	0.00810386	0	0	0.0222746	0	0.00701692	0.0168743	0.0654111	0	0.0190999	0.0232129	0	0	0
TCGA-FD-A43U-01	1.83134	0	0.0134945	0.0202035	0.0778106	0	0.0330613	0	0.0267281	0.0208498	0	0	0.016684	0.0219712	0.262329	0.01232	0.129393	0	0	0.0050237	0	0	0
TCGA-UY-A9PA-01	1.8589	0.000418053	0	0.000490523	0.0963573	0	0.0400187	0.00750363	0.0663887	0	0	0	0.0344664	0.00495264	0	0.0286043	0.0559652	0.00228915	0.0506077	0	0.0485133	0	0.00120056
TCGA-FD-A62O-01	1.86961	0	0.00504957	0.0297244	0.00860851	0.012784	0	0	0.00836751	0.00449903	0.00151183	0.00165389	0	0.00767315	0.00724701	0	0.0177281	0	0.0115854	0	0.0326132	0	0.00563735
TCGA-2F-A9KO-01	1.87936	0	0.0356229	0.051795	0.214295	0	0.0572603	0.0576215	0.109	0.023069	0	0	0.0384256	0.0119739	0.0222656	0.0839763	0.0913405	0.00534271	0.00916084	0	0.00382359	0	0
TCGA-BT-A20P-01	1.88149	8.49e-05	0	0.00209616	0.00148527	0	0.0260397	0	0.0118097	0.00756575	0	0	0.00340156	0.0209937	0.0210768	0.00138492	0	0	0.00195668	0	0	0.002863	0
TCGA-GC-A4ZW-01	1.89403	0.00364747	0	0.0230948	0.026845	0	0.00554493	0.0093162	0.0207351	0	0	0	0.014795	0.00404427	0.0076078	0.00559329	0.0213185	0	0.00152815	0.00119234	0	0	0
TCGA-BT-A20Q-01	1.90333	0	0.00149671	0.07945	0.0751548	0	0.0353598	0	0.0459187	0.0263467	0	0	0.0270386	0.0124008	0.00388901	0.0439878	0.176511	0.00159121	0.00641603	0	0.00468336	0	0
TCGA-4Z-AA7Q-01	1.91011	0	0.00560339	0.0349255	0.130035	0	0	0	0.0795438	0.0254341	0	0	0.0425326	0.0100481	0	0.144955	0.102271	0	0.0049044	0.0168244	0	0	0.000142312
TCGA-E7-A7PW-01	1.91136	0	0.000607297	0.0162473	0.0447356	0	0	0	0.031645	0	0	0	0.00781181	0.00645754	0	0.0134556	0.015375	0.000175489	0.0106852	0	0.0067945	0	0
TCGA-LT-A8JT-01	1.91807	0	0.0154038	0.0188303	0.0419334	0	0.00406691	0	0.0491831	0.0158071	0	0.00152206	0	0.00563509	0.00247184	1.14e-05	0.0380733	0	0.0238316	0.0037016	0	0	0
TCGA-4Z-AA80-01	1.95921	0.0103537	0	0.0237	0.0234343	0	0	0	0.0304268	0.00234703	0	0.00439679	0.00526179	0	0	0.0143812	0.03474	0	0.00997675	0	0.0116359	0	0.000199425
TCGA-DK-AA6U-01	1.96836	0.000754774	0.00690449	0.00796804	0.0334217	0	0	0	0.0194118	0.032727	0	0	0.0139848	0.00269085	0.0095208	0.0103854	0.0197464	0	0.0117604	0.0406084	0	0	0.0088755
TCGA-ZF-A9R5-01	1.97057	0	0.0197556	0.023699	0.0308986	0	0	0	0.0218898	0.0276612	0	0	0.0176162	0.0084246	0.0038174	0.0011233	0.0133215	0.000199804	0.00856003	0.00884731	0	0	0
TCGA-DK-A3X1-01	1.98567	0.00121855	0	0.00926193	0.0212857	0	0	0	0.0274682	0.0067861	0.00512145	0.00104371	0	0.0058363	0.0260876	0.00151186	0.0323453	0.000651907	0.00368476	0	0.0236455	0	0
TCGA-YC-A8S6-01	2.01468	0.00137366	0	0	0.029031	0	0.100774	0	0.0185832	0.0782147	0	0	0.0221582	0.0990202	0	0	0.162464	0	0.0840973	0	0.163186	0	0.0158283
TCGA-XF-AAMY-01	2.01596	0	0.00915223	0.00819402	0.0193761	0	0.0368539	0	0.00726014	0	0	0.00245201	0.0080082	0.0471855	0.0391309	0.00814827	0.162385	0	0.0195576	0.0453586	0.00431419	0.0124938	0.00857804
TCGA-4Z-AA7Y-01	2.02306	0	0.00153113	0.0115208	0.00499672	0	0.00584126	0	0.00664676	0.00368644	0	0	0.00268153	0.0038007	0	0	0.0184767	0.0273556	0.0135785	0	0.00795333	0.000113285	0
TCGA-K4-A83P-01	2.04092	0.182893	0.14829	0.0918495	0.169528	0	0.213548	0	0.0973394	0.0737279	0	0	0.0142059	0.0325971	0.0581677	0.0740677	0.256375	0	0	0.0366037	0	0	0.00176399
TCGA-DK-A2I1-01	2.04398	0.0383509	0	0.0708738	0.0436083	0	0.0161359	0	0.0194589	0.0248539	0	0	0.025853	0.00983191	0.0197862	0.0690596	0.126813	0.00548154	0	0	0.0104152	0	0.000851464
TCGA-DK-A3IQ-01	2.04548	0.00591058	0	0.0231773	0.0103128	0.0144861	0.0346444	0	0	0	0	0	0.0080405	0.00227917	0.00212966	0	0.112002	0	0.00374034	0.0531857	0	0	0
TCGA-UY-A78N-01	2.04698	0.00259695	0	0.00173102	0.0177847	0	0.0227012	0	0.0142233	0.0153304	0	0.00730991	0	0.014335	0.00555669	0	0.0241502	0	0.00222538	0.0273068	0	5.85e-05	0
TCGA-ZF-A9R0-01	2.05452	0.00642523	0.00267844	0.00416721	0.0215089	0	0	0	0.0367151	0.00472782	0	0	0.0120141	0	0.0535664	0.0309508	0.0618277	0.000998933	0	0	0.00150892	0	0
TCGA-C4-A0F6-01	2.06502	0	0.000752597	0.0401853	0.0277208	0	0.00430339	0	0.0111905	0	0.0107652	0	0.00422322	0	0.0350375	0.0155609	0.0727825	0.000328207	0.000468559	0	0.00669721	0	0.000708828
TCGA-CF-A47V-01	2.06606	0.00566051	0	0.00694758	0.0259971	0	0	0	0.0647565	0.0212304	0	0	0.0122037	0.0132637	0	0.00595229	0.0265213	0.00120739	0.0129657	0.0147936	0	0	0
TCGA-G2-A3IE-01	2.06913	0	0.00232747	0.0201303	0.0134253	0	0.00986303	0	0.0106806	0.0218984	0	0	0.00313811	0.00027145	0	0	0.0376864	0	0.00528319	0.00246363	0	0	0
TCGA-GC-A3RB-01	2.07035	0.00405429	0	0.00536038	0.0127432	0	0.00573935	0.00233563	0.023464	0	0	0	0.0158215	0	0.0111152	0.0115845	0.0560041	0.0418789	0	0	0.0129261	0	0
TCGA-G2-A2EC-01	2.07595	0.00627217	0	0.0435908	0.035108	0	0.143326	0	0.0118089	0.0587732	0	0	0.0246031	0.00549024	0	0.0018318	0.0678881	0	0.026611	0.0534877	0	0	0
TCGA-ZF-A9R4-01	2.09499	0.000719218	0	0.0144194	0.0308892	0	0	0.0127011	0.0349079	0	0	0.00451925	0.0231917	0.0017144	0	0.0211717	0.0554662	0.000390253	0.00248734	0	0.000950053	0	0
TCGA-4Z-AA7O-01	2.10846	0	0.010522	0.0373145	0.0627786	0	0.0430478	0	0.0521217	0	0.000849507	0	0.0237598	0.00142983	0	0.003399	0.0611833	0.00144644	0.0241371	0.000656664	0.00503824	0	0.00237229
TCGA-E7-A519-01	2.13034	0	0.0205287	0.00631494	0.0314063	0	0.0149906	0	0.0149772	0.0238555	0	0	0.0021317	0.0204556	0.0190039	0	0.0168215	0	0.0141845	0	0.00430631	0	0
TCGA-2F-A9KP-01	2.13664	0.0161925	0	0.0337962	0.00706867	0	0.0126701	0	0.00755639	0.00301328	0	0.000741057	0.00240929	0.00725323	0	0	0.0199836	0	0.0190858	0.000525618	0.00302074	0	0.00442661
TCGA-FD-A6TA-01	2.16675	0	0.0277511	0.110393	0.0521962	0	0.0455468	0	0.0428991	0.0506744	0	0	0.0214396	0.00767914	0.0388568	0.0543289	0.181903	0.00819816	0	0.0135077	0	0	0.00861997
TCGA-CF-A9FH-01	2.16811	0	0	0.0152866	0.00621699	0.0128167	0	0	0.00367404	0	0	0.00188403	0.00118011	0.00194397	0	0.00584891	0.0109823	0	0.0270689	0.00187632	0	0	0
TCGA-ZF-AA4T-01	2.1684	0.0064257	0	0.00761436	0.00212352	0.00920774	0	0	0.00256691	0.00410861	0	0.00373546	0	0	0.0263957	0.000791744	0.00235183	0	0.0243966	0	0.0209653	0	0.000278346
TCGA-CF-A47S-01	2.18197	0.00690179	0	0	0.015134	0.0153394	0	0	0.017641	0.0133668	0	0	0.0051959	0.00403288	0	0.0175621	0.0225304	0	0.0250716	0	0.0114487	0	0
TCGA-XF-A8HI-01	2.19458	0	0.00649373	0.027279	0.00747055	0	0.0672978	0	0.0143206	0.0205196	0	0.00653006	0.00359585	0.00442165	0	0	0.0362423	0.0069446	0.0137181	0	0.0336735	0	0.00156446
TCGA-DK-AA77-01	2.19565	0	0	0.0296078	0.0686507	0	0.00749304	0.00143238	0.0371258	0.00118105	0	0	0.0121789	0.00672902	0	0.0235341	0.0461351	0.000140627	0.020642	0	0	0	0
TCGA-GD-A3OP-01	2.21065	0.0278304	0	0.0340821	0.0590568	0	0.0587889	0	0.0390653	0.0102068	0.00613803	0	0.03156	0	0	0.0375722	0.15943	0.00634904	0	0.0665514	0	0	4.33e-05
TCGA-XF-AAMZ-01	2.2151	0.0670608	0	0.0269007	0.0339412	0	0.0783959	0	0.0378303	0.017592	0	0	0.00639895	0.0074406	0.00129518	0.00277559	0.0826205	0	0.0135304	0.00492367	0.00174095	0	0.00140955
TCGA-FJ-A3ZF-01	2.25018	0.00502203	0	0.0187705	0.0131292	0	0	0	0.00628761	0.0108878	0	0.0028326	0.000494324	0.00362091	0	0	0.0161259	0	0.00821658	0	0.00276858	0	0
TCGA-G2-A3VY-01	2.25285	0.00533139	0	0.0350588	0.0122329	0.0220395	0	0	0	0	0	0.00327098	0	0.000424922	0	0	0.0110994	0.00261176	0.00952708	0	0.0060957	0	0
TCGA-XF-A9T4-01	2.26109	0.000633802	0	0.00411477	0.0408331	0	0.0597045	0	0.0579444	0	0	0	0.0469224	0.00420805	0.0495999	0.057892	0.0573587	0.0104531	0.00222058	0	0	0	0.00631921
TCGA-GV-A3JW-01	2.26589	0	0.00419151	0.0277178	0.0223044	0	0	0	0.00878851	0.0041709	0	0	0.00340564	0.00429908	0.0103582	0	0.0165391	0	0.00186591	0.00379077	0	0	0.000946642
TCGA-FD-A5BR-01	2.26938	0.0756971	0	0.0998831	0.0354671	0	0.183961	0.00019292	0.0785267	0.0502963	0	0.0145348	0	0.0227965	0.0315183	0.00735851	0.10696	0	0.013514	0.00616824	0.0167489	0	0.00149023
TCGA-K4-A3WU-01	2.33387	0.187359	0.117136	0.091193	0.102398	0	0.213557	0	0.00821619	0.0340809	0	0	0.0302151	0.00581464	0.0281339	0.00415994	0.195016	0	0.0311286	0.0213304	0.00833008	0	0.00908079
TCGA-4Z-AA7R-01	2.36559	0.00363556	0	0.0238804	0.0054047	0	0	0	0.0173264	0.00340183	0	0.00551919	0	0	0.016323	0	0.0583966	0	0.00789306	0	0.0190689	0	5.69e-05
TCGA-UY-A78K-01	2.39529	0.0197095	0.115138	0.0296403	0.122701	0	0.117051	0	0.0319003	0.0672709	0.00676183	0	0.0357955	0.00945258	0.0296238	0.0732371	0.14067	0	0	0.00623146	0	0	0
TCGA-E7-A85H-01	2.40742	0.0147075	0	0.0107994	0.0485496	0	0	0.00369553	0.0284828	0.047098	0	0	0.0246874	0.00363088	0.0121755	0.0397712	0.0636909	0.0141547	0	0	0.00945113	0	0
TCGA-BT-A20W-01	2.42578	0.0583517	0	0.0140422	0.070055	0	0.105326	0	0.0346392	0.0344813	0	0	0.039825	0.00593204	0	0.031443	0.0822286	0.00813401	0.011247	0.0182887	0	0	0
TCGA-KQ-A41R-01	2.45301	0.000195357	0	0.00202242	0.00513326	0.00864386	0.00303338	0	0.0127142	0.0174004	0	0	0.0062563	0.00602859	0.00451349	0.00200358	0.043	0	0.00403424	0.0150576	0	0	0
TCGA-DK-A1AF-01	2.45651	0.00981749	0.00867037	0.0217076	0.136737	0	0.220127	0	0.0252671	0.00240171	0.011522	0	0.0396684	0.069142	0.200715	0.0975504	0.285762	0.00388653	0	0.0126504	0.0352018	0	0.0293993
TCGA-DK-A1AD-01	2.46694	0.0130995	0	0.0317297	0.0566707	0	0	0.00490235	0.0241607	0.0160905	0	0	0.00866476	0.0123957	0.0032119	0.0513799	0.0301654	0.0036382	0.00529801	0	0.00187754	0	0
TCGA-XF-AAML-01	2.47013	0.00188489	0.00274537	0.0364817	0.0315307	0	0.0244906	0.017329	0.0231114	0.0201559	0	0.0100688	0.00615359	0.0145503	0	0.0055652	0.0289232	0.000605278	0.00854562	0	0.0407322	0	0
TCGA-ZF-AA4X-01	2.49876	0	0.0125181	0.0120865	0.0196131	0	0.0203077	0	0.0165154	0.0209199	0	0	0.0114246	0.00437177	0.017861	0	0.010859	0	0.0596991	0.00642971	0	0.000506166	0
TCGA-CU-A5W6-01	2.50209	0.00939684	0	0.0235792	0.041836	0	0.00150788	0	0.0303906	0.00832171	0	0	0.00697279	0.0222753	0.0120676	0.0237666	0.0471865	0.0116777	0.0134612	0	0.034209	0	0.00816623
TCGA-ZF-A9RL-01	2.53844	0.00614592	0	0.0148516	0.00554154	0.0105784	0.0039106	0	0.00565692	0	0	0	0.00509551	0	0	0.0015423	0.00901615	0.0102877	0.00153323	0	0.000749022	0	0
TCGA-CF-A3MH-01	2.54878	0	0.000556458	0.00759629	0.00906278	0.0288761	0	0	0.0210233	0	0	0	0	0.00216917	0	0	0.0187752	0.00535179	0.0126419	0	0.00431441	0	0.00032851
TCGA-CF-A27C-01	2.56149	0	0.000106864	0.00150209	0.0122348	0	0.0243631	0	0.0146423	0.000126087	0	0.000228249	0.00825362	0.00471626	0.000597189	0	0.00509597	0.00118252	0.00169258	0.00370577	0	0.000783213	0
TCGA-BT-A42C-01	2.56706	0	0.00553619	0.0189776	0.0111986	0.0197272	0.0012583	0	0.0229948	0.0127198	0	0	0.00417195	0	0.000626728	0	0.0255552	0	0.0418749	0	0.0099143	0	0.00310951
TCGA-CF-A47Y-01	2.57028	0	0.000269203	0.00132169	0	0	0.0163731	0	0.00383399	0.0132071	0	0.00582241	0	0	0.00132201	0.000298584	0.0123525	0.000322551	0	0.0147431	0	7.78e-05	0
TCGA-DK-A6B6-01	2.59963	0.00471826	0	0.0434074	0.0696414	0	0	0.0186555	0.0519291	0.0264359	0.00825347	0.0136035	0.00890129	0	0	0.0372046	0.0487436	0	0.0137609	0.00550273	0	0	0.000679291
TCGA-G2-AA3F-01	2.63787	0.00959269	0	0.0158306	0.00865823	0.0145039	0	0	0.000146193	0.00580176	0	0.0121994	0.00369687	0	0.0143575	0.0106723	0.0673947	0.000520962	0	0	0.00283222	0	0
TCGA-GU-A767-01	2.66465	0.00999776	0	0.00193041	0.0111794	0	0.0113044	0	0.0151477	0.016186	0	0.00652445	0.00145193	0.0268228	0	0.00442774	0.0583115	0	0.0096835	0.007651	0.0140136	0	0
TCGA-FJ-A3Z9-01	2.67385	0.00397378	0	0	0.000327174	0.0164002	0	0	0.00908806	0	0.000649588	0	0.00400053	0	0.0102739	0	0.00546949	0	0.00458472	0.00209047	0	0	0
TCGA-DK-AA76-01	2.70946	0	0.00354464	0.00903534	0.0035126	0.00579803	0.00156325	0	0.0014837	0.00562524	0	0.000771957	0	0.000326874	0.00637581	0	0.0193189	0	0.00990823	0	0.00582161	0	0
TCGA-E7-A7DU-01	2.7959	0	0	0	0.0106426	0	0.0316992	0	0.00565624	0.00729422	0	0.00671816	0	0.00540532	0	0.000954208	0.0343436	0	0.00920266	0.00403829	0	0	8.82e-05
TCGA-E7-A97Q-01	2.80566	0.00126371	0.0035865	0.0364655	0.0633573	0	0.0318801	0	0.0139006	0.0110094	0	0	0.0320743	0.00449685	0	0.042599	0.110147	0	0.00580572	0.0249042	0	0	0
TCGA-ZF-A9RM-01	2.81543	0.0041118	0	0.015324	0.00523887	0.0178855	0	0	0.00204273	0.0147785	0	0.000886571	0.00718732	0.00284902	0	0	0.00675331	0	0.00908181	0	0.0033116	0	0
TCGA-ZF-A9R9-01	2.81956	0.00622292	0	0.0719623	0.0200951	0	0.0195725	0	0.0214779	0.00331167	0.00374943	0	0.0127145	0.000576004	0	0.0248593	0.0957323	0	0.000158381	0.00680812	0	0	0
TCGA-XF-A8HG-01	2.83091	0	0.000467891	0.00767865	0.00257937	0.00631187	0	0	0.00069403	0	0	0.000700133	0.00100728	0.00350594	0	0.000165757	0.0208448	0.000217153	0.00137013	0	0.00125626	0	0
TCGA-UY-A78O-01	2.89408	0.000287448	0.0115504	0.017879	0.0121107	0	0.0162573	0	0.0165685	0.0111322	0	0	0.00444805	0	0.0567454	0	0.0302634	0	0.0138356	0	0.00568553	0	0
TCGA-CF-A47T-01	2.91868	0.00146153	0	0.00656091	0.000126756	0.0158074	0	0	0.00977658	0	0	0.00227775	0	0.000547726	0.00134742	0	0.00548957	0.000117401	0.00185327	0	0.00139095	0	0
TCGA-CU-A3YL-01	3.00944	0.00367475	0	0.0250681	0.0624518	0	0.0204995	0	0.0453429	0.000570776	0	0	0.022685	0.00656145	0	0.026331	0.049422	0.00240096	0.000757085	0.00811982	0	0	0
TCGA-K4-A6MB-01	3.02252	0.00301197	0	0.0205726	0.0101103	0	0.0135354	0	0.0151633	0.00968919	0	0.0124169	0	0.00618227	0.10176	0.00193344	0.0992578	0.0010807	0	0	0.0177446	0	0
TCGA-ZF-A9R1-01	3.10616	0.0249217	0.0180523	0.0207943	0.0503807	0.0229149	0.0116277	0	0.0217803	0	0	0	0.0121796	0.0062497	0.00441266	0.00579239	0.0357774	0.00288143	0.00282065	0.00969892	0	0	0
TCGA-G2-AA3B-01	3.11166	0	0.0012658	0.0181129	0.0298137	0	0	0.0105016	0.0494869	0.0125996	0	0.00175619	0.0100208	0.00106445	0	0.00853827	0.0254211	0	0.0168916	0	0.0100181	0	0
TCGA-GV-A3QK-01	3.11912	0	0.0118282	0.0122988	0.064732	0	0.00426283	0.0268414	0.0490236	0.0234126	0	0	0.0236955	0.0103988	0.0253489	0.0101791	0.0390495	0.00873415	0.0331215	0.0135543	0	0	0
TCGA-XF-A9SH-01	3.1646	0	0.0122114	0.0172775	0.00709046	0	0.0119085	0	0.00429694	0.00892821	0	0	0.00726933	0	0	0	0.0783001	0.0033196	0.00757022	0.00655265	0	0	0.00095754
TCGA-DK-A1A7-01	3.17274	0.0324691	0	0.0229645	0.0160696	0	0.0241217	0	0.016946	0.00643273	0	0	0.00923229	0.000723618	0	0.000483214	0.0176334	0.000132164	0.00400693	0.00868938	0	0	0
TCGA-FD-A3SL-01	3.1893	0.0260584	0	0.00186467	0.0194948	0	0.016348	0	0.0303622	0	0	0	0.0215259	0.000572351	0.0488276	0.0631371	0.154678	0.00855089	0	0.0409714	0	0	0
TCGA-E7-A6MF-01	3.19176	0.00868082	0	0	0.0265793	0	0.0628613	0	0.0176733	0	0	0.00360847	0.00913517	0.0241946	0	0.000139415	0.0581106	0.00213732	0.00872117	0.00755219	0	0	0.000589656
TCGA-CF-A47W-01	3.26668	0.000203291	0.000174318	0.00228032	0.00477303	0	0.0149255	0	0.00137833	0.00282148	0	0.00746875	0	0.00590612	0	0.00152488	0.0107481	0.00154416	0	0.00666387	0	0	0
TCGA-GD-A76B-01	3.27883	0.00498214	0.000915963	0.111657	0.0808213	0	0.0562695	0.00621139	0.0367206	0.0373048	0	0	0.0177799	0.0154648	0	0.0593426	0.0852769	0.0121011	0.00649511	0.00115637	0	0	0.00156159
TCGA-GC-A3BM-01	3.28646	0.00733305	0	0.019441	0.0322069	0	0.0228725	0	0.0443535	0	0	0	0.0122738	0.00349145	0	0.032311	0.0437146	0.0149505	0.00171259	0	0.0158546	0	6.94e-05
TCGA-CU-A3QU-01	3.31373	0	0	0.00999777	0.00316511	0	0	0	0.00318525	0.00255594	0.00077553	0.00249427	0	0.0212742	0.0248112	0	0.00938801	0	0.00862601	0	0.020643	0	0
TCGA-CF-A47X-01	3.32953	0.000879217	0.00385679	0.00704591	0.0114001	0	0.00412518	0	0.0124829	0.00925107	0	0	0.00498145	0	0	0	0.028446	0.004001	0.0125518	0.00115674	0.000612109	0	0
TCGA-XF-AAN0-01	3.36415	0.011014	0.00387673	0.0525246	0.0707108	0	0.0385948	0	0.0569355	0	0	0	0.0233761	0.0111345	0	0.0404129	0.145547	0	0	0.0106742	0	0	0.0196905
TCGA-FD-A6TG-01	3.39343	0.0143912	0	0.0581036	0.0564072	0	0	0	0.0303169	0.0272103	0.00464247	0	0.027978	0.00988369	0.037487	0.0228892	0.187419	0.00484455	0	0.0436195	0	0	0
TCGA-KQ-A41O-01	3.4148	0.000180334	0	0.00672489	0.00633149	0	0	0	0.00200386	0.00256556	0	0	0.00121781	0.000496359	0	2.57e-05	0.00178727	0	0.000567562	0	0.00249913	0.000216387	0
TCGA-E7-A677-01	3.46715	0	0.00295751	0.0177899	0.0504063	0.00253387	0	0	0.0724185	0.0430572	0	0	0.0273123	0.00643759	0.00882776	0.0273003	0.0294812	0.014772	0.0338316	0.052761	0	0	0.000277817
TCGA-CF-A1HR-01	3.54128	0	0.00631574	0.0519676	0.0710023	0	0	0.00784161	0.0163124	0.0172322	0	0	0.0261129	0.00691056	0	0.00493978	0.0674009	5.46e-05	0.013729	0.030102	0	0	0
TCGA-E7-A3X6-01	3.54819	0	0	0.00698494	0.0767082	0	0	0.00762283	0.0589475	0.020829	0	0	0.0466553	0.0106945	0.000401852	0.0586138	0.0792631	0.0222824	0.00670917	0.00605144	0	0	0.00127097
TCGA-GV-A6ZA-01	3.64029	0	0.00133429	0.00631471	0.0558337	0	0.0117366	0	0.0698775	0.00444362	0	0	0.0200614	0.00251416	0.008336	0.0189914	0.0338169	0.00324158	0.0230427	0.00671325	0	0	0
TCGA-FD-A3SJ-01	3.71141	0.0466015	0	0.0268561	0.0116177	0.0165887	0.0146759	0	0.0167234	0	0	0	0.0131678	0.0159071	0.0281163	0.0217635	0.110433	0.00157494	0	0.0331508	0	0	0
TCGA-E7-A8O7-01	3.77878	0	0.0162865	0.0303537	0.0558538	0.0128039	0	0	0.0551114	0.0304043	0	0	0	0.00908562	0	0.0143244	0.0603439	0.041357	0.0390977	0	0.0506515	0	0.0125979
TCGA-LT-A5Z6-01	3.88822	0.0108045	0	0.0364037	0.0844632	0	0	0	0.0505799	0.00700273	0	0	0.0253081	0	0.0170302	0.0120105	0.0775942	0	0.00154455	0.0115442	0	0	0
TCGA-XF-AAMJ-01	3.95927	0.00213192	0	0.0771996	0.0612917	0.0100756	0	0	0.0475087	0.0112623	0	0	0.0311876	0	0.0877155	0.0242703	0.0745478	0	0	0.0458046	0.00355985	0	0
TCGA-4Z-AA89-01	3.98281	0	0	0.0054041	0.0183834	0	0	0	0.0228248	0	0	0	0.00621693	0.00157544	0	0.0115308	0.0292301	0	0.00541251	0	0.00113025	0	0.000147337
TCGA-CF-A9FM-01	4.21006	0	0.000687501	0	0.0151738	0.0150077	0.0353706	0	0.0109998	0.0083689	0	0	0.0372304	0.00725579	0	0.00673344	0.0481101	0.0104476	0.0357917	0	0.0526553	0	0.00711223
TCGA-DK-AA6P-01	4.21654	0	0.00293867	0.0093734	0.00474797	0	0.0275169	0	0.0177301	0.00708697	0	0.00527795	0.0114972	0.00709727	0.0173994	0.000508824	0.0188449	0	0.00130131	0.0128987	0	0	0
TCGA-G2-AA3D-01	4.23997	0	0.0512434	0.0117441	0.020438	0	0.0191411	0	0.0430781	0.00854686	0	0.0051723	0.00218414	0.00740538	0	0	0.021495	0	0.0128441	0	0.00982586	0	0
TCGA-E7-A3Y1-01	4.41887	0	0.00511224	0.00885885	0.0241655	0	0.0102414	0	0.014029	0.00279054	0	0.00439298	0.010774	0.0030034	0	0.00118372	0.0246574	0	0.000268619	0.00760985	0	0	0
TCGA-GV-A3QF-01	4.47346	0	0.000854666	0.0246593	0	0.0178054	0	0	0.00157172	0	0	0.00352572	0	0.0102193	0.00116085	0	0.0011804	0	0.0130383	0	0.00229703	0	0.0227433
TCGA-DK-A6B0-01	4.48568	0	0.000449992	0.00562656	0.00482919	0	0.0117133	0	0.00358936	0.00556728	0	0	0.0113923	0.0105516	0	0	0.0372144	0.000311981	0.00332039	0	0.0101895	0	0
TCGA-ZF-AA54-01	4.70575	0	0.00890287	0	0.0275899	0	0	0.00936118	0.0353853	0.00879025	0.0153078	0	0	0	0.0830805	0.0281739	0.394668	0.00159763	0	0	0.00353923	0	0
TCGA-E7-A5KF-01	4.77056	0	0.000684777	0.00827904	0	0.0119432	0.00242956	0	0.0137186	0.0038697	0	0.00449991	0	0.000172443	0	0	0.00609878	0	0.00678769	0	0.00716329	0	0.000282284
TCGA-YC-A89H-01	4.94401	0.00413859	0	0.0146404	0.0134036	0	0	0.00750985	0.00843059	0.000360646	0	0	0.0181616	0	0.0778045	0.0167309	0.053009	0.00643047	0	0	0.029572	0	0.00020137
TCGA-FD-A5BX-01	5.06296	0	0.001633	0	0.01314	0	0.0104229	0	0.00681232	0.0096827	0.016582	0	0.012354	0.0099177	0.0725485	0.0109739	0.171589	0.0106175	0	0	0.0201668	0	0
TCGA-E7-A678-01	5.35546	0	0.000490249	0.0289337	0.00681062	0	0.0432198	0	0.001644	0.00426126	0	0.00516799	0.0040584	0.00165128	0	0.000397607	0.00629336	0	0.00248142	0.000303484	0	0	0
TCGA-CF-A5U8-01	5.6251	0.00475699	0	0.022368	0.0120333	0.00395886	0.00266516	0	0.00354328	0.000254765	0	0	0.00801532	0	0.000615451	0.00116504	0.00705137	0	0.000527673	0.00282952	0	0	0.00386955

## Sheet: quanTIseq
Infiltration level of tumor associated immune cells in BLCA estimated by using quanTIseq algorithms.
ID	Siglec15	B cell_QUANTISEQ	Macrophage M1_QUANTISEQ	Macrophage M2_QUANTISEQ	Monocyte_QUANTISEQ	Neutrophil_QUANTISEQ	NK cell_QUANTISEQ	T cell CD4+ (non-regulatory)_QUANTISEQ	T cell CD8+_QUANTISEQ	T cell regulatory (Tregs)_QUANTISEQ	Myeloid dendritic cell_QUANTISEQ	uncharacterized cell_QUANTISEQ
TCGA-PQ-A6FI-01	0.0121567	0.000274365	0.0483839	0.00205634	0.00389566	0.054748	0.00229458	0.0374631	0.00425434	0.00626722	0	0.840362
TCGA-BT-A0S7-01	0.0255939	0.012171	0.00579888	0.00672069	0.0319825	0.00987059	0.00989242	0	0.0326237	0	0.00551876	0.885421
TCGA-GU-A42Q-01	0.0274499	0.00320854	0.015491	0.0166797	0	0.0465134	0.0121074	0	0	1.69e-05	0	0.905983
TCGA-ZF-AA4N-01	0.0306118	0.0111723	0.0422564	0.0336889	0	0.00791525	0.00855855	0	0.00602583	0.011567	0.0151494	0.863666
TCGA-DK-A1AE-01	0.0334149	0.022401	0.00153416	0.0152419	0.000182101	0.0100218	0.0112896	0	0	0.00206485	0.00242189	0.934843
TCGA-DK-A3WW-01	0.0384646	0.00067818	0.0806503	0.0158116	0	0.04623	0.00410253	0	0.0431158	0.016241	0	0.793171
TCGA-XF-A9ST-01	0.0404048	0.000467911	0	0.00813886	0	0.0362742	0.00621164	0	0	0.00279058	0.00794006	0.938177
TCGA-BT-A2LA-01	0.0445836	0.0123849	0	0	0.0484582	0	0.0227852	0.0111491	0.018562	0.000628049	0.00231052	0.883722
TCGA-BT-A20X-01	0.0482591	0.00354485	0.051451	0.00242457	0.00113496	0.0231558	0.00448405	0	0.00610762	0.0108443	0	0.896853
TCGA-XF-AAN5-01	0.0533393	0.00459943	0.0493705	0.0280758	0	0.0584224	0.00924176	0	0.0115453	0.0164742	0	0.822271
TCGA-G2-A2EJ-01	0.0540788	0.000342418	0.0954012	0	0	0.069802	0.00874686	0.0428762	0.0031741	0.0082294	0	0.771428
TCGA-FD-A3SS-01	0.0542664	0.00492097	0.0151825	0.0118788	0	0.0521832	0.00562948	0	5.68e-05	0.00412878	0	0.906019
TCGA-E7-A97P-01	0.0606904	0	0.0879065	0.0117639	0	0.0756551	0.00422571	0.0176695	0.0676346	0.0108037	0	0.724341
TCGA-DK-AA6Q-01	0.0613479	0.0129358	0.0219573	0.0472535	0	0.0355014	0.0122012	0	0.035046	0.00200189	0	0.833103
TCGA-FD-A3N6-01	0.061707	0.00253934	0.0362393	0.0129044	0	0.0296405	0.00296658	0.00774472	0.00863153	0.00552087	0	0.893813
TCGA-BT-A0YX-01	0.0664355	0.00811914	0.0248671	0.0175645	0	0.0605396	0.00335999	0	0.0132088	0.00917261	0	0.863168
TCGA-GV-A40E-01	0.0729837	0.0115049	0.0440374	0.0162826	0	0.0560974	0.00758088	0	0.00677363	0.00724911	0.00153318	0.848941
TCGA-G2-A3IB-01	0.0755403	0	0.0414626	0.0209011	0	0.0436966	0.0080424	0.011907	0.000179085	0.00896489	0	0.864846
TCGA-K4-A3WV-01	0.0762223	0.00593106	0.011352	0.0133645	0	0.0623585	0.00668236	0.0176677	0.00159883	0.00343472	0.0165166	0.861094
TCGA-XF-A9T8-01	0.0771396	0.00318005	0.0810083	0.0242631	0	0.0554045	0.0071811	0	0.0321831	0.0173788	0	0.779401
TCGA-DK-AA6R-01	0.0785026	0.00201004	0.0312776	0.00815526	0	0.069956	0.00532855	0.0233395	0.00197118	0.00455166	0.00962056	0.84379
TCGA-ZF-AA4W-01	0.0796403	0.000542913	0.0385845	0.00536069	0.00146966	0.0451173	0.00914955	0.0231862	0.000930774	0.0037689	0	0.871889
TCGA-G2-A2EL-01	0.0809985	0.00399349	0	0.00162941	0	0.00748211	0.0191085	0.0104039	0	0.00537148	0.0188533	0.933158
TCGA-GU-A764-01	0.0813173	0.00907968	0.115339	0.0357365	0	0.0611343	0.0160992	0	0.00779225	0.0208466	0	0.733973
TCGA-DK-A3IM-01	0.0815193	0.00462779	0.0374753	0	0	0.0467582	0.00566906	0.0119326	0	0.00110172	0.00162363	0.890812
TCGA-XF-AAN7-01	0.0830613	0.00337059	0.00981623	0.0182838	0	0.123119	0.0122066	0	0.000892764	0.0131458	0.00262854	0.816536
TCGA-E7-A7XN-01	0.0848106	0	0.0781777	0.0172668	0	0.0653518	0.00180622	0.0116966	0.0763945	0.00959792	0	0.739708
TCGA-G2-A2ES-01	0.0863262	0.00433775	0.070021	0.0139152	0	0.0578611	0.0019497	0.0434376	0.00410426	0.00946457	0	0.794909
TCGA-FD-A6TH-01	0.0915687	0.00398351	0.00806622	0.0126799	0	0.0465193	0.00302887	0.00685645	0.000381219	0.00209476	0	0.91639
TCGA-K4-A4AC-01	0.0921247	0.00322705	0.0363091	0.0333764	0	0.05853	0.00982915	0	0.00101471	0.0103485	0	0.847365
TCGA-ZF-AA4V-01	0.0922467	0.00457299	0.0260452	0.0161654	0	0.0424165	0.00591866	0	0.0128051	0.00412996	0	0.887946
TCGA-DK-AA6M-01	0.096605	0.00560689	0.0333901	0.0480232	0	0.0658449	0.0112042	0	0.000960107	0.00739617	0	0.827574
TCGA-FD-A5BU-01	0.100229	0.0115145	0.0426536	0.0311677	0	0.0987681	0.0164395	0	0	0.0073716	0	0.792085
TCGA-E5-A4TZ-01	0.101899	0.00535467	0.0066998	0.0168409	0	0.0575971	0.0138657	0	0	0.00271927	0	0.896923
TCGA-FD-A5BY-01	0.104044	0.00653452	0.0115977	0.0262841	0	0.0591722	0.0124915	0	0	0.00250506	0	0.881415
TCGA-YC-A9TC-01	0.106486	0.021854	0.0176642	0.00332665	0.0120285	0.0132322	0.0102062	0	0.0118247	0	0	0.909864
TCGA-UY-A8OB-01	0.107618	0.00276583	0.0396567	0.00999329	0	0.0607277	0.0244427	0	0.00143038	0.000484116	0	0.860499
TCGA-GC-A3RC-01	0.108512	0	0.0369125	0.046557	0	0.0663522	0.00694914	0	0.0144116	0.0229547	0	0.805863
TCGA-FD-A6TF-01	0.110741	0.00553932	0.111589	0.0256281	0	0.089012	0.00849779	0	0.00381214	0.0196464	0	0.736275
TCGA-DK-A2I2-01	0.113284	0.0035656	0.06115	0.0186637	0	0.0750593	0.00280124	0	0.00306503	0.00876079	0	0.826934
TCGA-DK-A3WX-01	0.114639	0	0.0344703	0.0113861	0	0.114086	0.0086525	0.0257755	0.00935997	0.00681769	0	0.789452
TCGA-XF-A8HE-01	0.120721	0.00131975	0.0626402	0.0133436	0	0.0833493	0.00139069	0.0294037	0.0193519	0.0128827	0	0.776318
TCGA-GU-A766-01	0.124241	0.00189901	0.239228	0.0132725	0.00333843	0.115896	0.00957435	0	0.0406131	0.0482713	0	0.527908
TCGA-4Z-AA86-01	0.125168	0.00876209	0.0869195	0.0432352	0	0.0570556	0.0208294	0	0.035659	0.0321031	0	0.715436
TCGA-DK-AA74-01	0.127266	0.00343436	0.0710513	0.063859	0	0.0532403	0.0111846	0	0.0203481	0.0178835	0	0.758999
TCGA-XF-A9SX-01	0.135967	0.00464359	0.0642155	0.0537325	0.00103809	0.0286529	0.00461924	0	0.0180594	0.0332052	0	0.791834
TCGA-FD-A3B5-01	0.13815	0.00431881	0.0166927	0.011653	0	0.04339	0.00602585	0	0.00177759	0.00245871	0	0.913683
TCGA-DK-A1AC-01	0.140226	0.000650734	0.171631	0	0	0.122947	0.00154091	0	0.0216586	0.0279123	0	0.653659
TCGA-XF-AAN8-01	0.140483	0.0113525	0.0487742	0.0736945	0	0.0932574	0.00596985	0	0.00435793	0.0181221	0	0.744472
TCGA-ZF-A9RE-01	0.142044	0.00401505	0.0222678	0.0086406	0.00824475	0.0442625	0.00506032	0.0149063	0.000743148	0.0076295	0	0.88423
TCGA-XF-AAN4-01	0.1495	0.00790554	0.0519838	0.0749139	0.00498947	0.0575419	0.007982	0.0418291	0.0117684	0.0177086	0.00492868	0.718449
TCGA-BT-A2LD-01	0.15242	0	0.00814304	0.0101713	0	0.0249588	0.0627343	0.0241407	0.0114522	0.00395299	0	0.854447
TCGA-CU-A0YN-01	0.155759	0.00359168	0.0362803	0.0134147	0	0.0794932	0.00466063	0	0.0075742	0.0174644	0	0.837521
TCGA-FD-A3SO-01	0.156148	0.00518823	0.0387038	0.0270846	0	0.0767691	0.00562326	0.021407	0.00139281	0.00432906	0.0112155	0.808287
TCGA-BT-A3PJ-01	0.157324	0	0.10652	0.00327451	0	0.0484606	0.00792155	0	0.00765605	0.0261138	0	0.800053
TCGA-FD-A5BT-01	0.159914	0.012579	0.0505901	0.0471778	0.0164016	0.0130859	0.00765031	0	0.0261234	0.00814681	0	0.818245
TCGA-2F-A9KW-01	0.160234	0.00746685	0.0182868	0.0247037	0	0.0651819	0.00471579	0	0	0.0113708	0	0.868274
TCGA-FD-A3B3-01	0.160298	0.0131177	0.081119	0.0232346	0	0.0564904	0.00787636	0	0.0260225	0.0297221	0	0.762417
TCGA-FD-A3SP-01	0.160556	0.00664399	0.141906	0.0557532	0	0.0634218	0.0117643	0	0.0168125	0.0306812	0	0.673017
TCGA-CU-A3KJ-01	0.1643	0.000519137	0.0978531	0	0	0.0647228	0.00478443	0	0.00790636	0.0105091	0	0.813705
TCGA-XF-AAMH-01	0.165249	0	0	0.00256508	0	0.00374681	0	0	0.211183	0	0.0842354	0.69827
TCGA-ZF-A9RD-01	0.165402	0.0211047	0.0634494	0.0249976	0	0.0418351	0.0108081	0	0.0164898	0.0143393	0	0.806976
TCGA-C4-A0F1-01	0.167898	0.00241656	0.0361363	0.011657	0	0.0412586	0.00324194	0.0231782	0	0.00434571	0	0.877766
TCGA-XF-A9SJ-01	0.17697	0.00873076	0.0177456	0.0174052	0	0.0828328	0.00384955	0	0.0130499	0.00367915	0	0.852707
TCGA-FD-A3SM-01	0.180738	0.00361987	0.0230211	0.026478	0	0.0327524	0.00904712	0	0	0.00794808	0.00212869	0.895005
TCGA-FD-A3B4-01	0.181347	0.0248257	0.0262801	0.0291566	0	0.042143	0.00727034	0.0118672	0.00617922	0.00925834	0.00111725	0.841902
TCGA-GU-A762-01	0.185257	0.00545623	0.0920191	0.0483207	0	0.0467991	0.00588774	0	0.0588183	0.0187929	0	0.723906
TCGA-FD-A3B7-01	0.187078	0.00907803	0.0815637	0.0575273	0	0.0813801	0.0115908	0	0.0740324	0.0277937	0	0.657034
TCGA-FD-A5C1-01	0.193732	0.00169205	0.0687444	0.0430394	0	0.053525	0.00700666	0	0.0141921	0.0159094	0	0.795891
TCGA-XF-A9SW-01	0.194001	0.0164982	0.0254777	0.0495296	0.00921065	0.0301837	0.00609462	0.0282791	0.00155127	0.00756931	0.00372855	0.821877
TCGA-K4-A5RJ-01	0.194297	0	0.0607571	0.0707247	0	0.230419	0.00761153	0	0.0670216	0.00280881	0	0.560657
TCGA-FJ-A871-01	0.201403	0.0032697	0.00945733	0.000917481	0.0259595	0	0.0132701	0	0.000695752	0.00394201	0.0278692	0.914619
TCGA-DK-A3X2-01	0.201969	0.00399333	6.61e-05	0.00607713	0.00771187	0.027014	0.00474728	0	0.00141357	0.00149642	0	0.94748
TCGA-GC-A3YS-01	0.212106	0.0032849	0.0178585	0.0492012	0	0.0545253	0.0113333	0	0.000682558	0.0130325	0	0.850082
TCGA-G2-AA3C-01	0.213571	0	0.111192	0.0451074	0	0.0251919	0.00464777	0.0285533	0.0020251	0.00551504	0	0.777767
TCGA-ZF-A9RN-01	0.218246	0.0382631	0.10998	0.00464506	0	0.0829243	0	0	0.338288	0	0	0.4259
TCGA-PQ-A6FN-01	0.226968	0.00698617	0.0137303	0.0100341	0	0.0322667	0.00787313	0	0.0018503	0.00237543	0	0.924884
TCGA-LC-A66R-01	0.227091	0.0134478	0.0646817	0.0219029	0	0.0726068	0.0200705	0	0.0238062	0.0298497	0	0.753634
TCGA-DK-A6AW-01	0.233032	0	0.0239552	0.0291714	0	0.036422	0.00538985	0.023165	0.00115332	0.00401238	0	0.876731
TCGA-4Z-AA82-01	0.233275	0.00684401	0.0357073	0.01396	0.00115057	0.0330234	0.0248214	0	0	0.00604785	0	0.878445
TCGA-BT-A20V-01	0.233425	0.0144681	0.0330132	0.01584	0	0.0575322	0.0223031	0	0	0.00109219	0	0.855751
TCGA-GC-A6I1-01	0.234344	0.00652471	0.0866406	0.0322158	0	0.0271845	0.0334241	0	0.0354027	0.0180259	0	0.760582
TCGA-BT-A20O-01	0.238385	0.0279365	0.139662	0.0636796	0.00527213	0.0216628	0.000899287	0	0.22036	0.00903537	0.0108284	0.500664
TCGA-BL-A13I-01	0.244925	0.00330975	0.0991937	0.153051	0	0.0161524	0.0107664	0.00743112	0.00439832	0.0210774	0.00620148	0.678419
TCGA-BL-A13I-01	0.244925	0.00330975	0.0991937	0.153051	0	0.0161524	0.0107664	0.00743112	0.00439832	0.0210774	0.00620148	0.678419
TCGA-BL-A3JM-01	0.248364	0.00581716	0.00330722	0.0185394	0	0.0192788	0.0141229	0	0.0474938	0.0213042	0.0293373	0.840799
TCGA-ZF-A9RF-01	0.25054	0.00707629	0.0863628	0.0333318	0	0.0539534	0.00760985	0	0.0771869	0.00477504	0	0.729704
TCGA-FD-A3N5-01	0.252593	0.00196486	0.0239082	0.020583	0	0.0773023	0.00767481	0.00810267	0.00186308	0.00551058	0	0.85309
TCGA-GD-A3OS-01	0.256639	0.00745986	0.0278785	0.0109031	0.112241	0.00929739	0.015108	0	0.0314419	0.0114228	0	0.774248
TCGA-ZF-AA53-01	0.257333	0.00172906	0.0377107	0.0368647	0	0.0980669	0.0089026	0	0.00737751	0.00418596	0	0.805163
TCGA-C4-A0F7-01	0.257867	0.00870244	0.00777899	0.0173038	0	0.0234046	0.0109675	0	0	0.000804086	0.00615972	0.924879
TCGA-DK-AA6S-01	0.265961	0.00756318	0.0542275	0.0241597	0.0164435	0.0527332	0.0119431	0.00151168	0.00900339	0.0233857	0	0.799029
TCGA-XF-A8HD-01	0.27232	0.0126277	0.0406891	0.00947502	0	0.0701458	0.00487616	0	0.0377559	0.00764387	0.0170572	0.799729
TCGA-XF-A9T5-01	0.272548	0.0231027	0.037337	0.0172993	0.141968	0	0.00434339	0.0115161	0.0454221	0.0201715	0	0.698839
TCGA-GV-A3JZ-01	0.277294	0.00502228	0.0203743	0.0156121	0	0.0682882	0.0172526	0.00605541	0.00506619	0.00538806	0.0117972	0.845144
TCGA-BT-A20U-01	0.28743	0.00821564	0.050095	0.0195872	0.00746544	0.0357393	0.00224932	0.0297464	0.00460739	0.00759226	0.0236162	0.811086
TCGA-4Z-AA84-01	0.289508	0.0088076	0.0393212	0.0064431	0	0.0205782	0.0136387	0	0.00312419	0	0	0.908087
TCGA-XF-AAMT-01	0.290626	0.00814294	0.0197983	0.0339793	0	0.066714	0.00524028	0	0.00856332	0.0085995	0	0.848962
TCGA-GC-A3WC-01	0.293313	0.06241	0.0300015	0.0417559	0	0.0248988	0.00325496	0	0.0200297	0.015107	0	0.802542
TCGA-FD-A43Y-01	0.299389	0.000776467	0.00678859	0.0353919	0	0.052067	0.00779806	0	0.00362481	0.00606018	0	0.887493
TCGA-ZF-AA5N-01	0.301808	0.00216487	0	0.0221393	0	0.0191429	0.00586449	0	0	0.00610716	0	0.944581
TCGA-XF-A9T2-01	0.307205	0	0	0.0199853	0	0.0140262	0	0	0.224616	0	0.0194414	0.721931
TCGA-2F-A9KT-01	0.308188	0.000843082	0.00313827	0.0126752	0	0.0577698	0.00718429	0	0	0.00282011	0	0.915569
TCGA-UY-A9PB-01	0.315565	0.0110129	0.116969	0.0290601	0	0.0512221	0.00739836	0	0.0301113	0.0322922	0	0.721934
TCGA-XF-AAN3-01	0.315922	0.00835439	0.0225804	0.0426707	0	0.03461	0.0049881	0	0.00121037	0.0121809	0.00476355	0.868642
TCGA-K4-A5RH-01	0.321602	0.00330338	0.0885342	0.0886572	0	0.0261323	0	0	0.141151	0.000503133	0	0.651719
TCGA-HQ-A2OE-01	0.32306	0.00403115	0	0.0153778	0	0.116223	0.00479404	0	0.000663731	0.00358847	0	0.855322
TCGA-DK-AA6T-01	0.326683	0.469587	0	0	0	0	0	0	0	0	0.176385	0.354028
TCGA-FD-A5BS-01	0.327005	0.0849026	0.0916245	0.057896	0.019952	0.010509	0.00221709	0	0.0946143	0.0432726	0	0.595012
TCGA-FD-A3SN-01	0.338707	0.00209594	0.0139454	0.00446409	0	0.108307	0.0102784	0	0.000846076	0	0	0.860063
TCGA-XF-A9SM-01	0.343036	0.00871557	0.0912901	0.0690293	0	0.0257562	0.00299435	0	0.0628766	0.0298444	0	0.709493
TCGA-FD-A6TB-01	0.349556	0.0662293	0.0362893	0.0403949	0	0.0674251	0.00962671	0	0.0321867	0.0210935	0	0.726754
TCGA-UY-A78L-01	0.355151	0.00160113	0.0146822	0.0156614	0	0.0510031	0.00527838	0.00367938	0.000405565	0.00331097	0	0.904378
TCGA-FD-A3B6-01	0.358451	0.0155848	0.0567855	0.0355383	0	0.0608325	0.00367224	0	0.0253779	0.00917511	0	0.793034
TCGA-SY-A9G0-01	0.360853	0.0209486	0.0185749	0.0332853	0	0.0615576	0.00874324	0.0181462	0.000902033	0.0106319	0	0.82721
TCGA-FD-A3B8-01	0.36186	0.0338759	0.129902	0.0758631	0	0.0872426	0.0102349	0	0.0569514	0.0591839	0	0.546747
TCGA-FD-A62N-01	0.36548	0.0208804	0.0930522	0.074472	0.00539369	0.054592	0.00133906	0	0.10446	0.0354602	0	0.610351
TCGA-GU-AATQ-01	0.368517	0.00311409	0.0166022	0.0194549	0.0029127	0.0295975	0.0114852	0	0.000888716	0.00535905	0	0.910586
TCGA-FD-A6TD-01	0.369125	0.00654819	0.0571771	0.0361655	0	0.0516443	0.0128136	0	0.00910447	0.0142543	0	0.812293
TCGA-FD-A62S-01	0.375869	0.00997836	0.0464146	0.060547	0	0.0545168	0.0148543	0	0.00162522	0.0277969	0	0.784267
TCGA-FD-A6TK-01	0.381391	0.00337917	0.0532635	0.0438272	0	0.0414329	0.0057595	0	0.0241365	0.0315201	0	0.796681
TCGA-5N-A9KI-01	0.395002	0.00595176	0.117462	0.0229186	0	0.0819181	0.0140155	0	0.00315533	0.0143391	0	0.740239
TCGA-DK-A1AB-01	0.395068	0.0129097	0.0335865	0.0372144	0	0.100641	0.0200129	0	0	0.00808124	0	0.787554
TCGA-BT-A42E-01	0.396791	0.00307063	0.0861246	0.0212219	0	0.0265967	0.0166836	0	0.0152817	0.0243721	0	0.806649
TCGA-K4-A5RI-01	0.409443	0.00215818	0.00657807	0.0284563	0	0.0323384	0.00701639	0	0.000498302	0.00286757	0	0.920087
TCGA-DK-A2HX-01	0.415596	0.00261804	0.0663841	0.032802	0	0.0937425	0.00848227	0.000835156	0.00256964	0.0150897	0.00454612	0.772931
TCGA-4Z-AA7M-01	0.417899	0.0023558	0.0066565	0.00782528	0	0.0629198	0.0215734	0	0.00222156	0.00174444	0	0.894703
TCGA-DK-A2I4-01	0.421374	0.0134345	0.157644	0.0833009	0	0.0491651	0.00905518	0	0.0837058	0.0268445	0	0.57685
TCGA-XF-AAMR-01	0.427456	0.0118175	0.00249618	0.0762993	0	0.0803991	0.0128679	0.00382425	0	0.00542129	0.000542273	0.806332
TCGA-XF-A9SK-01	0.444063	0.00899041	0.0315029	0.0590172	0	0.0603675	0.0216352	0	0.00079369	0.00835934	0	0.809334
TCGA-ZF-AA5P-01	0.452566	0.027779	0.1322	0.0216138	0	0.0867218	0.00788847	0	0.00419894	0.0227034	0	0.696895
TCGA-ZF-AA56-01	0.455918	0.0138199	0.0280789	0.0302566	0	0.0634661	0.00948235	0.00133893	0.00112452	0.0097162	0	0.842716
TCGA-XF-A9SZ-01	0.459962	0.00334277	0.0278971	0.012113	0	0.125894	0.0151956	0	3.9e-05	0.00177177	0.0080077	0.805739
TCGA-CU-A72E-01	0.460997	0.0015949	0.0240034	0.0212123	0	0.0409305	0.00544897	0.0204073	6.65e-05	0.00324521	0	0.883091
TCGA-CF-A1HS-01	0.466225	0.00211405	0.0176751	0.0169904	0	0.0612483	0.012812	0.000387968	0.000422549	0.00372205	0.00365301	0.880975
TCGA-XF-A9T6-01	0.470549	0.00434576	0.039133	0.0116628	0	0.0503111	0.00281181	0.0199121	0.00348966	0.00442149	0	0.863912
TCGA-GV-A3QG-01	0.472346	0.106626	0.0451299	0.0406728	0	0.0463377	0.0043617	0	0.0361315	0.0301896	0.00170564	0.688846
TCGA-BT-A42F-01	0.47945	0.00940488	0.0452431	0.0243398	0	0.0418157	0.00557195	0	0.0156914	0.0178417	0.00128282	0.838809
TCGA-C4-A0F0-01	0.485041	0.00179981	0.0264277	0.0137417	0	0.0263523	0.00315522	0.00448236	0.00594304	0.00355961	0	0.914538
TCGA-KQ-A41S-01	0.4884	0.00432265	0.038402	0.0307442	0	0.0526205	0.0062089	0.0414116	0.0022976	0.00776796	0.00263607	0.813589
TCGA-4Z-AA7W-01	0.491847	0.000901692	0.0295921	0.0354514	0	0.032002	0.0090133	0	0.0517891	0.0171005	0	0.82415
TCGA-XF-A9SL-01	0.500244	0.0627956	0.0354559	0.0521015	0	0.0487941	0.00355615	0.0297256	0.0082487	0.0138092	0.035542	0.709971
TCGA-ZF-AA5H-01	0.504221	0.00452492	0.0406338	0.0228374	0	0.0433165	0.00608397	0.00592282	0.00897208	0.0147442	0	0.852964
TCGA-G2-A2EF-01	0.507933	0.0059769	0.104145	0.00365254	0	0.120435	0.0125047	0	0.0169706	0.0184346	0	0.717881
TCGA-XF-A9SI-01	0.512356	0.162143	0.0788581	0.0483628	0.0153138	0.0267237	0	0	0.233912	0	0	0.434686
TCGA-SY-A9G5-01	0.527506	0.000657443	0.0674258	0.0411183	0	0.0393457	0.0257544	0	0.032245	0.0177985	0	0.775655
TCGA-K4-A54R-01	0.52752	0	0.0467945	0.0185273	0	0.088039	0.00889551	0	0.0124969	0.00994324	0	0.815303
TCGA-BT-A3PK-01	0.533354	0.00363483	0.0441097	0.00725337	0	0.108792	0.00577258	0	0.00163608	0.0130649	0	0.815736
TCGA-GU-AATO-01	0.547197	0.00772713	0.0319392	0.037037	0	0.0424874	0.00547345	0	0.00776976	0.0116982	0	0.855868
TCGA-E7-A7DV-01	0.547259	0.00671536	0.0789991	0.193289	0	0	0.00461401	0	0.00897161	0.00646358	0	0.700947
TCGA-XF-AAMW-01	0.551324	0.00402482	0.0555828	0.0037812	0	0.102215	0.00464583	0.0264738	0.000106975	0.0101354	0	0.793034
TCGA-FD-A43N-01	0.558582	0.00425662	0.0143447	0.0109865	0	0.0869437	0.00586772	0.00459208	0.00118563	0.00700199	0.00140296	0.863418
TCGA-FD-A3SR-01	0.572706	0.0186049	0.0544969	0.0569629	0	0.0733613	0.0273217	0	0.0171068	0.0199336	0	0.732212
TCGA-ZF-A9R7-01	0.591117	0.0192831	0.0179276	0.0333878	0	0.0710439	0.0101867	0	0.063082	0.00725982	0	0.777829
TCGA-4Z-AA81-01	0.600294	0.0131967	0.0294803	0.00424979	0	0.0859095	0.000296957	0	0.0151848	0.0142518	0	0.83743
TCGA-E7-A541-01	0.604477	0.00398235	0.00620355	0.0244987	0	0.0673657	0.0119787	0	0.030174	0	0.0159058	0.839891
TCGA-DK-A3IU-01	0.624019	0.0795746	0.0523061	0.0440132	0	0.0234284	0.00292124	0	0.080445	0.016008	0.01539	0.685914
TCGA-ZF-AA58-01	0.625756	0.00709037	0.161926	0.0451873	0	0.0543646	0.00975217	0	0.0356957	0.0228966	0	0.663087
TCGA-FD-A62P-01	0.6303	0.00580233	0.0165882	0.0281667	0	0.0507256	0.0183854	0	0.0110121	0.000397128	0.00119181	0.867731
TCGA-ZF-A9RC-01	0.646018	0.00468829	0.00266202	0.011434	0	0.0711682	0.0128242	0.00276567	0	0.00176461	0.00429289	0.8884
TCGA-4Z-AA83-01	0.646661	0.00233856	0.0192117	0.0211471	0	0.0762202	0.00457262	0.0287268	0.000133086	0.00406524	0	0.843585
TCGA-CF-A8HX-01	0.653484	0.00440873	0	0.00719055	0	0.0649621	0.0101046	0	0	0.000604532	0	0.91273
TCGA-XF-AAME-01	0.661576	0.0457989	0.049809	0.0851754	0	0.0578665	0.00991474	0.0324136	0.0106193	0.0375623	0	0.67084
TCGA-FT-A3EE-01	0.664698	0.010939	0.0301458	0	0	0.0477521	0.00546792	0.00940854	0	0.00162833	0	0.894658
TCGA-DK-AA6W-01	0.666173	0.00808854	0.00236039	0.0373904	0	0	0.0243847	0	0	0.0205555	0.0592249	0.847996
TCGA-DK-A1A5-01	0.691587	0.00228379	0.0176527	0.0164361	0	0.0815109	0.00962051	0	0.00197304	0.00520279	0	0.86532
TCGA-DK-A3IN-01	0.707158	0.00953559	0.0434012	0.0386991	0	0.0722303	0.011219	0	0.00580238	0.019185	0	0.799927
TCGA-FD-A3SQ-01	0.707745	0.0178471	0.0150667	0.0519057	0	0.0803112	0.0186235	0	0	0.0103543	0	0.805891
TCGA-GV-A3JX-01	0.712165	0.00693751	0.020393	0.0230303	0	0.0973985	0.00499411	0	0.0116782	0.0158043	0.00497255	0.814792
TCGA-BT-A20J-01	0.71275	0.0747924	0.0251393	0.0370034	0	0.0708975	0.000467911	0	0.0195893	0.0316616	0.000131457	0.740317
TCGA-BT-A20R-01	0.730144	0.0071107	0.0651103	0.0527	0	0.0882081	0.00802637	0	0.00410415	0.0136391	0	0.761101
TCGA-FJ-A3Z7-01	0.741243	0.000529263	0.243392	0	0	0.105869	0.0277706	0	0.00726919	0.0245648	0	0.590605
TCGA-C4-A0EZ-01	0.746676	0.00593468	0	0.0100214	0.000751543	0.0387595	0.0103411	0.0328178	0	0.00365383	0.00165019	0.89607
TCGA-DK-AA6X-01	0.748024	0.0176728	0.011164	0.064291	0	0.0548989	0.00736323	0	0.0111652	0.0206309	0.0124494	0.800365
TCGA-DK-A1A3-01	0.748144	0.00704113	0.0419347	0.0524496	0	0.141028	0.00449214	0	0.00391044	0.0183716	0.00284747	0.727925
TCGA-CF-A8HY-01	0.753625	0.000801651	0.000292946	0.00428209	0	0.0475494	0.00469494	5.81e-05	0.000517208	0	0	0.941804
TCGA-HQ-A2OF-01	0.759508	0.00259388	0.0117085	0.0086834	0	0.0714851	0.0176541	0.00544404	0	0	0	0.882431
TCGA-ZF-AA52-01	0.761972	0.00346511	0.0546085	0.0395302	0	0.0902742	0.00622314	0	0.00456472	0.00996889	0	0.791365
TCGA-YF-AA3L-01	0.764621	0.00178005	0.0010372	0.0132728	0	0.0511136	0.0114917	0.00514859	0	0.00103205	0.00164468	0.913479
TCGA-XF-A9SU-01	0.783205	0.00372259	0.0125168	0.0113184	0	0.0794248	0.00359296	0.00702527	0.00275763	0.00390183	0	0.87574
TCGA-E5-A2PC-01	0.785059	0.000552612	0.0163086	0.0225265	0	0.0284691	0.0117292	0	0.00412681	0.00441675	0	0.91187
TCGA-DK-AA6L-01	0.787855	0.00239029	0.0279005	0.0229721	0	0.072231	0.0164649	0	0.00168026	0.00637583	0.00552091	0.844464
TCGA-GC-A3I6-01	0.800949	0.00364766	0.0392871	0.0309255	0	0.0591732	0.0179763	0	0.00215485	0.017018	0	0.829817
TCGA-GV-A40G-01	0.830995	0.00198226	0.00666085	0.0245695	0	0.0795929	0.0134387	0	0	0.00177543	0.00350392	0.868476
TCGA-XF-AAN2-01	0.836412	0.00619259	0.0419325	0.0131589	0	0.0563008	0.00289793	0.0143665	0.0112083	0.00863425	0	0.845308
TCGA-UY-A9PE-01	0.846956	0.00574951	0.00562912	0.0154322	0	0.0478607	0.0093042	0	0	0.00358239	0.0029551	0.909487
TCGA-FT-A61P-01	0.866056	0.00781338	0.0578499	0.0231704	0	0.0818315	0.00285029	0.010748	0.0066904	0.0101487	0	0.798897
TCGA-BL-A0C8-01	0.86759	0.00255109	0	0.0270134	0	0.0903863	0.00424379	0	0	0.0117472	0	0.864058
TCGA-BL-A0C8-01	0.86759	0.00255109	0	0.0270134	0	0.0903863	0.00424379	0	0	0.0117472	0	0.864058
TCGA-UY-A8OC-01	0.881313	0.000665026	0.0358166	0.00619976	0	0.0538383	0.00400959	0.0031565	0	0.0104536	0	0.885861
TCGA-DK-AA71-01	0.89092	0.000863831	0.00458876	0.00683811	0	0.0559937	0.00395613	0.00376841	0.00187795	0.00148197	8.62e-05	0.920545
TCGA-FD-A5BZ-01	0.895806	0.00589384	0.0155158	0.0232333	0	0.0680157	0.00981302	0	0	0.00897304	0	0.868555
TCGA-G2-A2EK-01	0.898533	0.0123878	0.00154662	0.037631	0	0.0859303	0.00943527	0	0.000322768	0.00745493	0	0.845291
TCGA-FJ-A3ZE-01	0.900514	0	0.00633937	0.00913135	0	0.0509077	0.0326552	0	0	0	0	0.900966
TCGA-BL-A5ZZ-01	0.900791	0.00429138	0.0395167	0.0504141	0	0.0731228	0.00582307	0	0.0304565	0.0145517	0	0.781824
TCGA-K4-A3WS-01	0.912609	0.0123891	0.0369475	0.0512167	0	0.0555372	0.00855564	0.00113611	0.0106455	0.0228829	0	0.800689
TCGA-BT-A2LB-01	0.915391	0.00529671	0.0207057	0.0259018	0	0.105149	0.00791135	0	0.00383715	0.0100589	0	0.821139
TCGA-K4-A6FZ-01	0.917687	0.00498477	0.0527556	0.0165988	0	0.0997506	0.00615647	0	0.00516376	0.0107714	0	0.803819
TCGA-UY-A78P-01	0.923893	0.00239255	0.0606956	0.0551031	0	0.0538384	0.00770752	0	0.0202658	0.0136936	0	0.786303
TCGA-DK-A6B5-01	0.926016	0.00379857	0.0479882	0.0286936	0	0.0738986	0.0180433	0	0.00639421	0.00723737	0.0174945	0.796452
TCGA-XF-A9T0-01	0.926114	0.00426697	0.0216749	0.0159697	0	0.0601852	0.0117389	0	0.00377365	0.00867348	0	0.873717
TCGA-ZF-AA4R-01	0.928942	0.00649196	0.0173986	0.0160199	0	0.0493932	0.0176461	0	0.00113249	0.0103636	0.00175536	0.879799
TCGA-GD-A6C6-01	0.935562	0.00172131	0.0102226	0.00623383	0	0.0330896	0.00729811	0.00578581	5.33e-05	0.00062138	0	0.934974
TCGA-5N-A9KM-01	0.941582	0.0109514	0.00180687	0.0532825	0	0.0533925	0.0129042	0	0.00895647	0.00199985	0.0134078	0.843298
TCGA-XF-A9SP-01	0.951594	0.00853341	0.010893	0.0484566	0	0.0456488	0.0193703	0	0.00230472	0.00709938	0.000429513	0.857264
TCGA-2F-A9KR-01	0.975185	0.00161952	0.013822	0.0194351	0	0.0548039	0.0104564	0.0100994	0.00311187	0.00334632	0	0.883306
TCGA-UY-A9PD-01	0.993817	0.00353138	0.00712134	0.00925074	0	0.0930809	0.0079933	0.00194896	0.000878122	0.00399605	0.00176022	0.870439
TCGA-BL-A13J-01	0.997179	0.00420389	0.00866814	0.0109694	0	0.0806359	0.00408782	0	0.00101822	0.00284503	0	0.887572
TCGA-BL-A13J-01	0.997179	0.00420389	0.00866814	0.0109694	0	0.0806359	0.00408782	0	0.00101822	0.00284503	0	0.887572
TCGA-ZF-AA51-01	1.02209	0.00416496	0.0436692	0.0167871	0	0.150242	0.0194493	0	0.00689889	0.0132484	0	0.74554
TCGA-XF-A9T3-01	1.02592	0.00713454	0.028339	0.0208887	0	0.0690256	0.00592803	0	0.00516531	0.0131357	0	0.850383
TCGA-E7-A5KE-01	1.04653	0.00335575	0.0034949	0.0130621	0	0.0529538	0.00598767	0	0.000257909	0.00791812	0.00364806	0.909322
TCGA-ZF-AA4U-01	1.05579	8.23e-05	0.00256303	0.00491973	0	0.0779548	0.00324724	0.00643472	0.00058286	0.000171897	0	0.904043
TCGA-DK-A3WY-01	1.06126	0.600047	0.0279944	0.0418563	0	0.00283379	0	0	0	0	0.0264378	0.300831
TCGA-ZF-A9R2-01	1.07491	0.0022456	0.000721432	0.0188145	0	0.0284513	0.00589742	0	0	0.003316	0	0.940554
TCGA-G2-A2EO-01	1.07778	0.00444537	0.0220465	0.0271801	0	0.029083	0.00485851	0	0.0171946	0.0132062	0	0.881986
TCGA-XF-AAMG-01	1.08284	0.00808859	0.00912985	0.0185077	0	0.0648807	0.0203076	0	0.00852012	0.0062627	0.0115509	0.852752
TCGA-DK-A3IV-01	1.0904	0.0201806	0.0390521	0.0256675	0	0.0921482	0.012818	0.0250087	0.0128497	0.031168	0.0144284	0.726679
TCGA-R3-A69X-01	1.10185	0.0128634	0.0226405	0.0401613	0	0.1047	0.0104775	0	0.00719819	0.0197643	0.00139492	0.7808
TCGA-E7-A4IJ-01	1.10199	0	0.00776787	0.0200898	0	0.0996046	0.0398956	0.0202132	0.0130436	0.00349238	0.00246676	0.793426
TCGA-4Z-AA7N-01	1.10932	0.174449	0.0226657	0.0308724	0	0.0543278	0.00396143	0.0780245	0.0240093	0.0585681	0.00439251	0.54873
TCGA-DK-A3IL-01	1.10973	0.00819799	0.00572863	0.0192403	0	0.0666327	0.00577988	0.0137274	0.000249034	0.00207579	0.00397161	0.874397
TCGA-CF-A3MF-01	1.11066	0.00241746	0.000465783	0.00790874	0	0.051366	0.0120844	0.00748201	0.000533908	0.00140243	0.00847803	0.907861
TCGA-DK-A3IT-01	1.11878	0.00813475	0.0181254	0.0247247	0	0.0758876	0.00705911	0.00717079	0.00129341	0.0115444	0	0.84606
TCGA-E7-A6MD-01	1.12247	0.0222709	0.00748541	0.0446519	0	0.0172942	0.00895477	1.91e-05	0.00914411	0.0136497	0.00672474	0.869805
TCGA-GV-A3QI-01	1.12863	0.010978	0.00545372	0.0231199	0	0.0838915	0.0147763	0	0.000237983	0.00222915	0	0.859313
TCGA-KQ-A41N-01	1.15416	0.00177996	0	0.00455816	0	0.0334563	0.00686823	0	0	0.00099124	0	0.952346
TCGA-FD-A6TI-01	1.16415	0.0067119	0.0123721	0.0335892	0	0.0240396	0.0101913	0.000130737	0.00588643	0.00679794	0.0467066	0.853574
TCGA-GU-A763-01	1.17157	0.00182031	0.00237362	0.00698902	0	0.0307915	0.00527227	0.00456308	0	0.000174995	0	0.948015
TCGA-BT-A3PH-01	1.17452	0.00054648	0.000345546	0.0196471	0	0.0558659	0.00860537	0	0	0.000819699	0.00862695	0.905543
TCGA-E7-A8O8-01	1.18035	0.00288719	0.000519722	0.00670197	0	0.0368339	0.0169939	0	0	0	0.0157727	0.920291
TCGA-GU-A42P-01	1.186	0.00452328	0.00646029	0.0186187	0	0.0311587	0.00633514	0	0.00333065	0.00683955	0.0126064	0.910127
TCGA-DK-A6AV-01	1.18638	0.0051231	0.00202562	0.0147182	0	0.0582219	0.00274784	0	0.00300137	0.0047659	0.00500465	0.904391
TCGA-BT-A20N-01	1.22934	0.00413681	0.00490249	0.00668606	0	0.0648701	0.00517357	0	0	0.000211669	0	0.914019
TCGA-XF-A8HC-01	1.23172	0.000778697	0.0126422	0.0119858	0	0.0963811	0.0119689	0.0211869	9.59e-05	0.00311651	0	0.841844
TCGA-GV-A3JV-01	1.2327	0.00651928	0.0233906	0.0168107	0	0.061637	0.0122609	0.0140474	0.0075676	0.00976274	0	0.848004
TCGA-FD-A6TC-01	1.24883	0.000893719	0.0285333	0.0207892	0	0.0792964	0.0219523	0	0	0	0	0.848535
TCGA-UY-A8OD-01	1.2559	0.0097666	0.0217085	0.0262872	0	0.0214234	0.00612812	0.0130274	0.0101664	0.0109409	0.0157831	0.864768
TCGA-H4-A2HO-01	1.27059	0.00708394	0.00420171	0.020912	0	0.0846446	0.00628639	0	0.00364873	0.00822319	0.00817756	0.856822
TCGA-FD-A5BV-01	1.27253	0.00418809	0.00786828	0.00986521	0	0.0437423	0.00657243	0	0.00128269	0.00515388	0.00433645	0.916991
TCGA-FD-A3NA-01	1.28003	0.0022416	0.0263997	0.0137574	0	0.107561	0.00880408	0	0.00615532	0.00943386	0	0.825647
TCGA-XF-A8HF-01	1.28087	0.00268341	0.00635846	0.0112753	0	0.0577244	0.0083474	0	0	0.00384455	0	0.909766
TCGA-HQ-A5ND-01	1.28247	0.00209968	0.0233512	0.00661972	0	0.0325884	0.00778691	0	0.00284245	0.0104134	0	0.914298
TCGA-CU-A0YR-01	1.28449	0.00407477	0.0280619	0.0302545	0	0.0901841	0.00360493	0	0.00342616	0.0137127	0	0.826681
TCGA-E7-A4XJ-01	1.28496	0.00470824	0.000797755	0.00588828	0	0.0536017	0.0156347	0	0	0	0.0214888	0.897881
TCGA-S5-A6DX-01	1.29034	0.00813113	0.014571	0.0272854	0	0.0694195	0.0118517	0	0.00689038	0.00481856	0	0.857032
TCGA-BT-A20T-01	1.29921	0.00398331	0.0114875	0.0153204	0	0.0695246	0.00559401	0	0.00648757	0.0080197	0	0.879583
TCGA-GD-A3OQ-01	1.3091	0.00195881	0.0251419	0.00619475	0	0.0870988	0.00408726	0.0102221	8.8e-05	0.0079679	0	0.85724
TCGA-FD-A43S-01	1.33849	0.0710993	0.0206317	0.0337216	0.0145916	0.0299468	0.00687305	0	0.0298337	0.012218	0	0.781084
TCGA-GU-A42R-01	1.3399	0.00271164	0.00323562	0.0178558	0	0.0571574	0.00526941	0	0.00295627	0.00594351	0.00862656	0.896244
TCGA-DK-A3IS-01	1.34819	0.000378238	0.00433718	0.00985246	0	0.0535119	0.00213669	0.00808629	0.00260534	0.000985524	0	0.918106
TCGA-2F-A9KQ-01	1.34957	0.00228567	0	0.0139156	0	0.0709024	0.00580517	0	0	0.00445439	0	0.902637
TCGA-K4-A4AB-01	1.36236	0.003692	0.0375417	0.0247817	0	0.0923852	0.00924251	0	1.61e-05	0.0100503	0	0.82229
TCGA-HQ-A5NE-01	1.36409	0.0049597	0.0701539	0.0135605	0	0.0854591	0.0162819	0	0	0.0131365	0	0.796448
TCGA-K4-AAQO-01	1.37477	0.0106822	0.0106901	0.0453861	0	0.0749731	0.0160906	0.0323722	0.00429513	0.0082556	0.00218761	0.795067
TCGA-GU-AATP-01	1.38276	0.00341229	0.0189378	0.033141	0	0.0497466	0.00655795	0	0.0307193	0.00776586	0.00939367	0.840325
TCGA-KQ-A41P-01	1.40346	0.0062034	0.00372897	0.0279458	0	0.0720574	0.0149026	0	0.000444005	0.00237806	0	0.87234
TCGA-UY-A78M-01	1.40803	0.000803421	0.00397402	0.00387052	0	0.0938501	0.00526644	0.00197417	2.65e-05	0.000284567	0	0.88995
TCGA-CF-A9FF-01	1.40869	0.0178584	0.00539583	0.0126886	0	0.0566839	0.00558845	0	0.00255317	0.00463839	0.0139591	0.880634
TCGA-XF-A9SV-01	1.40889	0.00167806	0.00227412	0.0181776	0	0.0733793	0.00468921	0	0.000502302	0.00136391	0	0.897936
TCGA-GD-A2C5-01	1.41395	0.00560684	0.00446705	0.0298174	0	0.0742984	0.0084308	0	0	0.00443339	0.00155644	0.87139
TCGA-DK-A6B2-01	1.41637	0.00722245	0.0109747	0.0323989	0	0.108425	0.00961322	0	0.00804249	0.0146444	0.0164481	0.79223
TCGA-DK-A3IK-01	1.41713	0.00805828	0.00595844	0.0208458	0	0.0838973	0.0095803	0.00782982	0	0.00147879	0	0.862351
TCGA-XF-A8HH-01	1.43174	0.00293616	0.00933975	0.0193792	0	0.0814693	0.0119818	0.011364	0.0014652	0.00434281	0.00240674	0.855315
TCGA-CF-A3MI-01	1.45904	0.000602297	0.00261049	0.00932956	0	0.0467174	0.00823293	0	0.00135666	0.00191692	0.00973552	0.919498
TCGA-GC-A6I3-01	1.45922	0.00523542	0.0130475	0.0142304	0	0.0621738	0.00886206	0	0.0101887	0.00949056	0	0.876771
TCGA-KQ-A41Q-01	1.50094	0.00594271	0.0123619	0.0195258	0	0.0879238	0.0146459	0	0	0.00141678	0.00179198	0.856391
TCGA-4Z-AA7S-01	1.50225	0.00224156	0.001802	0.0298763	0	0.0656901	0.00278752	0.010035	0	0.00184077	0	0.885727
TCGA-XF-AAMX-01	1.50301	0.00708623	0.017584	0.0223206	0	0.0500825	0.0174242	0	0	0.0143544	0	0.871148
TCGA-YF-AA3M-01	1.50523	0.00236976	0.00447302	0.00503742	0	0.0399402	0.00593006	0	0	0.00188445	0	0.940365
TCGA-FD-A5C0-01	1.5077	0.00374647	0.0088823	0.0252107	0	0.0781071	0.0111667	0	0.00115816	0.00423015	0	0.867498
TCGA-DK-A1A6-01	1.5142	0.000731419	0.0096851	0.0351545	0	0.0564145	0.0049252	0	0.018806	0.00830625	0.00391081	0.862066
TCGA-MV-A51V-01	1.51503	0.00404397	0.0319709	0.00629896	0	0.0788294	0.0111113	0	0.00182565	0.00564607	0.0300318	0.830242
TCGA-XF-AAN1-01	1.5183	0.00336537	0.00476266	0.0121233	0	0.0464916	0.00870578	0.00570554	0.000168442	0.00114102	0.00724898	0.910287
TCGA-H4-A2HQ-01	1.5351	0.00272614	0.00235458	0.00922462	0	0.0585698	0.00760394	0	0.0119779	0.00228714	0.00482224	0.900434
TCGA-CF-A3MG-01	1.53625	0.00293315	0.000544962	0.0149964	0	0.068568	0.00663553	0.00674585	0	0.00116012	0.00963741	0.888779
TCGA-DK-A1AA-01	1.55007	0.00281668	0.00628978	0.0151636	0	0.0577363	0.00494655	0.00136415	0	0.00320194	0	0.908481
TCGA-ZF-A9R3-01	1.56378	0.0101314	0.00815734	0.0348987	0	0.064075	0.00987295	0	0.000455946	0.0142597	0.0135568	0.844592
TCGA-DK-A1AG-01	1.57021	0.00304273	0.00267354	0.0198558	0	0.0463655	0.00892251	0.00488769	0.00336712	0.000982534	0.00420903	0.905694
TCGA-CF-A7I0-01	1.57957	0.00342391	0.00173555	0.017562	0	0.0535602	0.00711509	0.0146023	0.00319272	0.00293977	0.00559583	0.890273
TCGA-4Z-AA87-01	1.5955	0.00306387	0.00717641	0.0130199	0	0.0651751	0.0103498	0.000603041	0.00545781	0.00296438	0	0.89219
TCGA-GC-A3RD-01	1.59836	0.00189667	0.00508108	0.00951745	0	0.0971926	0.00598527	0.00126951	0.000842246	0.000106143	0	0.878109
TCGA-XF-A8HB-01	1.60046	0.00202094	0.00382317	0.0139795	0	0.0487496	0.0152195	0	0	0	0	0.916207
TCGA-FD-A43P-01	1.61447	0.0157505	0.0341714	0.0381815	0	0.0771951	0.0135272	0.0119385	0.0513138	0.0277438	0.0130561	0.717122
TCGA-XF-A9SY-01	1.63603	0.00874478	0.351351	0	0	0.0599401	0.00701432	0	0.0326812	0.0493946	0	0.490874
TCGA-FD-A43X-01	1.64114	0.000478249	0	0.00598111	0	0.0597671	0.00529497	0	0	0.000405542	0	0.928073
TCGA-UY-A9PH-01	1.6859	0.00811266	0.0413258	0.0336012	0	0.0663882	0.00978368	0	0.0205559	0.0225374	0	0.797695
TCGA-CF-A5UA-01	1.68635	0.00469366	0	0.0119692	0.0174601	0.0190122	0.016956	0.00332889	0	0.000290255	0	0.92629
TCGA-DK-A2I6-01	1.68706	0.0279806	0.019886	0.000854695	0	0.0666405	0.0109037	0	0	0	0.0037729	0.869962
TCGA-DK-A6B1-01	1.70235	0.00500704	0.0239815	0.0109449	0	0.0613543	0.00865823	0.0218779	0.00635472	0.00426577	0.00843532	0.84912
TCGA-GV-A3QH-01	1.70776	0.00400035	0.0103139	0.0154951	0	0.0553369	0.0146038	0	0.0113665	0.00349046	0.0260624	0.859331
TCGA-XF-AAMQ-01	1.71566	0.00700511	0.0128656	0.0284355	0	0.0611757	0.00743305	0	0.0157225	0.0169963	0	0.850366
TCGA-DK-AA75-01	1.73389	0.0019842	0.00392614	0.00388675	0	0.0377626	0.0112272	0.00652593	0.00114129	0.00205755	0.0129563	0.918532
TCGA-S5-AA26-01	1.73698	0.00328699	0	0.00904327	0	0.0450151	0.00820199	0	0	0.00243321	0	0.932019
TCGA-E7-A6ME-01	1.75111	0.00875749	0.0164059	0.0225704	0	0.0955451	0.0158006	0.0103115	0.0210491	0.00703546	0.00919949	0.793325
TCGA-CF-A9FL-01	1.76481	0.00291793	0.00232516	0.0136717	0	0.0570352	0.00386662	0	0.00432412	0.00453022	0	0.911329
TCGA-CU-A0YO-01	1.77446	0.0102326	0.0143306	0.0276151	0	0.0614095	0.00960489	0.0405598	0.00111165	0.00612847	0	0.829007
TCGA-E5-A4U1-01	1.77646	0.00212905	0	0.0118141	0	0.049642	0.0136563	0	0	0	0.000212759	0.922546
TCGA-FD-A6TE-01	1.79473	0.00701902	0.0144571	0.0142362	0	0.0712004	0.0122123	0	0.000889138	0.00558925	0.00494739	0.869449
TCGA-GC-A3OO-01	1.80076	0.00524949	0.0174718	0.0310051	0	0.0784004	0.0104474	0	0	0.00722808	9.24e-05	0.850105
TCGA-UY-A9PF-01	1.81511	0.00770062	0.00557156	0.0125304	0	0.182173	0.00328991	0.00192944	0.00214268	0.00430177	0	0.780361
TCGA-FD-A43U-01	1.83134	0.00752167	0.0523516	0.0855504	0	0.0589033	0.0140638	0	0.0149658	0.0100837	0	0.75656
TCGA-UY-A9PA-01	1.8589	0.00626548	0.00893103	0.0148818	0	0.0889038	0.00442219	0	0.0107335	0.00651489	0.00436752	0.85498
TCGA-FD-A62O-01	1.86961	0.00251322	0.00136181	0.0144156	0	0.0730841	0.00502201	9.46e-07	0	0.00169193	0	0.90191
TCGA-2F-A9KO-01	1.87936	0.0142129	0.0217945	0.0334448	0	0.0662461	0.0065219	0	0.0290369	0.0173068	0	0.811436
TCGA-BT-A20P-01	1.88149	0.00265185	0.00123128	0.0187213	0.00197016	0.0244088	0.00681656	0	0.00977324	0.00229185	0.00643872	0.925696
TCGA-GC-A4ZW-01	1.89403	0.00163024	0.00614193	0.0136435	0	0.0137056	0.0114284	0	0.0079228	0.00477112	0.0148814	0.925875
TCGA-BT-A20Q-01	1.90333	0.00711469	0.0155892	0.0437993	0	0.0734569	0.00762572	0	0.0123599	0.0143645	0.0132956	0.812394
TCGA-4Z-AA7Q-01	1.91011	0.00779414	0.0191427	0.0220976	0	0.0966676	0.0109384	0	0.0246908	0.00485892	0	0.81381
TCGA-E7-A7PW-01	1.91136	0.00675037	0.0102124	0.0071765	0	0.0619125	0.0135131	0.0170625	0.00275557	0.00115653	0.00704911	0.872411
TCGA-LT-A8JT-01	1.91807	0.00417754	0.00225137	0.0135069	0	0.0679292	0.00449076	0	0.00173562	0.00573111	0	0.900177
TCGA-4Z-AA80-01	1.95921	0.00460115	0.0244576	0.00844292	0	0.100837	0.00776913	0.0209409	0.00390516	0.00652649	0.0187759	0.803744
TCGA-DK-AA6U-01	1.96836	0.0029463	0.0141341	0.0164899	0	0.0832103	0.0410592	0.0236398	0.00514118	0.00485739	0	0.808522
TCGA-ZF-A9R5-01	1.97057	0.00627348	0.00304174	0.0164188	0	0.0204083	0.0052284	0.0166855	0.00269121	0.00311424	0.00617562	0.919963
TCGA-DK-A3X1-01	1.98567	0.000825398	0.0049514	0.0169724	0	0.0670504	0.0115035	0	0.0011699	0.00300339	0.00974165	0.884782
TCGA-YC-A8S6-01	2.01468	0.00449931	0.070487	0.0270205	0	0.11458	0.0102677	0	0.0018247	0.0256607	0	0.74566
TCGA-XF-AAMY-01	2.01596	0.00685843	0.0170892	0.0206775	0	0.0874601	0.0150079	0.00219074	0.000294097	0.00631465	0.00789779	0.83621
TCGA-4Z-AA7Y-01	2.02306	0.00532032	0.00805342	0.0160238	0	0.0901234	0.00544708	0.00352429	0	0.00281406	0	0.868694
TCGA-K4-A83P-01	2.04092	0.141907	0.0592505	0.0522172	0	0.03649	0.00921596	0.0032789	0.0280258	0.0373795	0.0239207	0.608314
TCGA-DK-A2I1-01	2.04398	0.00684282	0.0141801	0.0193574	0	0.105112	0.00568158	0	0.00241323	0.00762552	0	0.838788
TCGA-DK-A3IQ-01	2.04548	0.00266735	0.012708	0.0488205	0	0.0642173	0.014505	0	0	0.00947319	0	0.847609
TCGA-UY-A78N-01	2.04698	0.00564244	0.00127214	0.0119965	0.00163597	0.0348574	0.0101008	0	0	0.00481051	0	0.929684
TCGA-ZF-A9R0-01	2.05452	0.0067392	0.0065495	0.0128677	0	0.0620876	0.0152388	0	0.00138085	0.00364229	0.0132959	0.878198
TCGA-C4-A0F6-01	2.06502	0.00374411	0.00649465	0.0178559	0	0.0494392	0.00391866	0.00161259	0.00242177	0.004864	0	0.909649
TCGA-CF-A47V-01	2.06606	0.00519162	0.0012171	0.018897	0	0.0916564	0.0123704	0	0	0.00144943	0.000669849	0.868548
TCGA-G2-A3IE-01	2.06913	0.00154984	0.00263597	0.0129745	0	0.0949081	0.00703238	0	0.000314077	0.00386878	0	0.876716
TCGA-GC-A3RB-01	2.07035	0.0111072	0.00436708	0.0182371	0	0.0570622	0.0185237	0	0.000704682	0	0.0152597	0.874738
TCGA-G2-A2EC-01	2.07595	0.00768737	0.00292249	0.0358984	0	0.0562069	0.0208555	0	0.0029733	0.0240318	0	0.849424
TCGA-ZF-A9R4-01	2.09499	0.00875941	0.00472222	0.0154783	0	0.0705229	0.0065683	0.00851907	0.00152641	0.00489157	0	0.879012
TCGA-4Z-AA7O-01	2.10846	0.00180305	0.00404498	0.00937361	0	0.0902045	0.00466499	0	0.00500839	0.00442162	0	0.880479
TCGA-E7-A519-01	2.13034	0.00225762	0.00965407	0.00593766	0.020291	0.0211982	0.0101813	0.0200553	0.0019605	0.00342689	0	0.905037
TCGA-2F-A9KP-01	2.13664	0.00823737	0.00248374	0.0125533	0	0.0460782	0.0133234	0	0	0.000297631	0.0533846	0.863642
TCGA-FD-A6TA-01	2.16675	0.0154612	0.0246922	0.0316724	0	0.0676173	0.00740685	0	0.00694239	0.0171836	0	0.829024
TCGA-CF-A9FH-01	2.16811	0.00570677	0	0.017882	0	0.0394466	0.013379	0	0	0.00344746	0.0059562	0.914182
TCGA-ZF-AA4T-01	2.1684	0.00550775	0.0648391	0.0117706	0	0.0968807	0.0357859	0	0.000461861	0.00441719	0.0802753	0.700062
TCGA-CF-A47S-01	2.18197	0.00471817	0.00900285	0.00933457	0	0.0654935	0.00808834	0.0362116	0	0.00204996	0.00244022	0.862661
TCGA-XF-A8HI-01	2.19458	0.00474118	0.00560877	0.0176471	0	0.0602299	0.0051744	0.00304341	0.000198266	0.00560782	0	0.897749
TCGA-DK-AA77-01	2.19565	0.00327966	0.0039475	0.013153	0	0.0703	0.00301633	0	0.00656888	0.00286242	0.000481168	0.896391
TCGA-GD-A3OP-01	2.21065	0.0090005	0.0124255	0.0328089	0	0.0787601	0.011301	0.00246225	0.00857329	0.00839825	0.00889194	0.827378
TCGA-XF-AAMZ-01	2.2151	0.00975312	0.00557855	0.0115479	0	0.0714894	0.00558716	0	0.000406416	0.00579015	0.00448398	0.885363
TCGA-FJ-A3ZF-01	2.25018	0.00995438	0.0226635	0.00816661	0	0.0990362	0.00984019	0.0347468	0.00155411	0.00569282	0.0225159	0.785829
TCGA-G2-A3VY-01	2.25285	0.0060466	0.00890406	0.0156026	0	0.0727444	0.0232077	0.0132272	0.00233475	0.00385871	0.013326	0.840748
TCGA-XF-A9T4-01	2.26109	0.00250313	0.0318828	0.00642513	0	0.098015	0.00463181	0.00853132	0.00386004	0.00689797	0	0.837253
TCGA-GV-A3JW-01	2.26589	0.00473936	0.00268696	0.00969636	0	0.134982	0.00684292	0.00278702	0.000482572	0.00167932	0	0.836103
TCGA-FD-A5BR-01	2.26938	0.0215248	0.0166347	0.0188362	0	0.0659573	0.00774487	0	0.000897042	0.0222958	0	0.846109
TCGA-K4-A3WU-01	2.33387	0.0553957	0.0167369	0.0474054	0	0.070045	0.0131511	0	0.0282719	0.0177168	0.0210625	0.730215
TCGA-4Z-AA7R-01	2.36559	0.00784594	0.0124043	0.00462759	0.0167292	0.0368473	0.00976928	0.00703425	0.00795705	0.00351615	0.00842857	0.88484
TCGA-UY-A78K-01	2.39529	0.0368329	0.0436773	0.0229209	0	0.129901	0.00854112	0.0195459	0.0195948	0.0283232	0.016474	0.674189
TCGA-E7-A85H-01	2.40742	0.00350856	0.01949	0.0164038	0	0.07156	0.00874813	0	0.00770868	0.00617378	0.0053086	0.861099
TCGA-BT-A20W-01	2.42578	0.0111951	0.0198486	0.0203082	0	0.0536747	0.0185165	0	0.0100212	0.0198947	0.0170269	0.829514
TCGA-KQ-A41R-01	2.45301	0.0031614	0.00213604	0.011743	0	0.0573047	0.00858057	0.000850847	0.000480112	0.00519132	0.0425017	0.86805
TCGA-DK-A1AF-01	2.45651	0.00990959	0.0495216	0.0534759	0	0.103131	0.00491516	0.0109633	0.017054	0.0242386	0	0.72679
TCGA-DK-A1AD-01	2.46694	0.00323421	0.00408044	0.0222967	0	0.0787604	0.00591578	0.00946109	0.00240887	0.00188531	0	0.871957
TCGA-XF-AAML-01	2.47013	0.0302394	0.025455	0.00237674	0	0.0746267	0.0155526	0.00850262	0.00589636	0.00447693	0.0162144	0.816659
TCGA-ZF-AA4X-01	2.49876	0.00776408	0.0125987	0.0142503	0	0.0868701	0.0142082	0	0	0.00854155	0.00563301	0.850134
TCGA-CU-A5W6-01	2.50209	0.00145728	0.00338162	0.0118737	0	0.113921	0.00820081	0	0	0.000261173	0	0.860904
TCGA-ZF-A9RL-01	2.53844	0.00446836	0	0.0179949	0	0.0800698	0.00738054	0	6.06e-06	0.0028349	0.00229358	0.884952
TCGA-CF-A3MH-01	2.54878	0.00304537	0	0.0146316	0	0.0468426	0.00724613	0	0	0.00156054	0	0.926674
TCGA-CF-A27C-01	2.56149	0.00200923	0.000446782	0.0085292	0	0.0517964	0.00705748	0	0.000167179	0.000503314	0	0.92949
TCGA-BT-A42C-01	2.56706	0.00550123	0.0168046	0.0117442	0	0.0674223	0.00833325	0	0.00275574	0.0036661	0	0.883773
TCGA-CF-A47Y-01	2.57028	0.00163525	0	0.00999342	0	0.0453293	0.00731081	0.00993888	1.4e-05	0.000340784	0.00255641	0.922881
TCGA-DK-A6B6-01	2.59963	0.0108026	0.0075927	0.0411887	0	0.0657572	0.0185943	0	0.00241994	0.0202753	0.0229884	0.810381
TCGA-G2-AA3F-01	2.63787	0.00274744	0.00899349	0.0209127	0	0.0952224	0.0151615	0.0264458	0.000776934	0.00452929	0.022688	0.802523
TCGA-GU-A767-01	2.66465	0.000333702	0.0114926	0.0136404	0	0.0688245	0.00804726	0.00426322	0.000352764	0.000609533	0	0.892436
TCGA-FJ-A3Z9-01	2.67385	0.00175465	0.00526779	0.00228199	0	0.0590906	0.0051993	0.00894014	0	0.00148022	0	0.915985
TCGA-DK-AA76-01	2.70946	0.00103885	0.0043676	0.0201903	0	0.0749479	0.00302006	0.0106374	0	0.00189195	0.000587498	0.883318
TCGA-E7-A7DU-01	2.7959	0.001731	0	0.00716073	0	0.0326513	0.00582875	0.00115353	0.000236613	0.000881097	0.00341308	0.946944
TCGA-E7-A97Q-01	2.80566	0.00451367	0.0102898	0.0178426	0	0.0867832	0.00226263	0	0.028345	0.00602707	0.00194275	0.841993
TCGA-ZF-A9RM-01	2.81543	0.00512613	0.0173089	0.00621605	0	0.13805	0.0189317	0.0201641	0.00103752	0.00323589	0.00760693	0.782323
TCGA-ZF-A9R9-01	2.81956	0.00589962	0.0184386	0.0224898	0	0.0826019	0.00764449	0	8.72e-05	0.0111546	0	0.851684
TCGA-XF-A8HG-01	2.83091	0.00683379	0.000644595	0.0100692	0	0.0781518	0.00631412	0.00694336	0	0.000361895	0	0.890681
TCGA-UY-A78O-01	2.89408	0.00391294	0.00217131	0.0143007	0	0.0486543	0.0103896	0	0	0.000663901	0.0239937	0.895913
TCGA-CF-A47T-01	2.91868	0.00175837	0.00063916	0.00408938	0	0.0383075	0.00451424	0.0084299	0	0.000334855	0	0.941927
TCGA-CU-A3YL-01	3.00944	0.00260769	0	0.0177186	0	0.0569218	0.00905464	0	0.00458798	0.00693249	0.0302459	0.871931
TCGA-K4-A6MB-01	3.02252	0.00226025	0.00698019	0.0238292	0	0.0653878	0.010398	0	0.001049	0.00860237	0.00511923	0.876374
TCGA-ZF-A9R1-01	3.10616	0.00607139	0	0.0177432	0	0.0690284	0.00861732	0	0.00500603	0.000118271	0	0.893415
TCGA-G2-AA3B-01	3.11166	0.00364426	0.00803931	0.0137144	0	0.0778325	0.00897588	0	0.00293902	0.00631447	0	0.87854
TCGA-GV-A3QK-01	3.11912	0.00491764	0.00694619	0.0140578	0	0.113186	0.00628331	0	0.00473789	0.0132823	0.00105872	0.83553
TCGA-XF-A9SH-01	3.1646	0.00456835	0.00494788	0.0154557	0	0.0457155	0.0130998	0	0	0.00362679	0	0.912586
TCGA-DK-A1A7-01	3.17274	0.0121108	0.00351368	0.0113604	0	0.052765	0.0128884	0	0.00329227	0.00372915	0.00587027	0.89447
TCGA-FD-A3SL-01	3.1893	0.00680911	0.0242293	0.0364007	0	0.0669472	0.0108541	0	0.00492477	0.0130417	0.00296256	0.833831
TCGA-E7-A6MF-01	3.19176	0.00686466	0	0.0380567	0	0.107703	0.0161123	0	0	0.0103492	0	0.820914
TCGA-CF-A47W-01	3.26668	0.00384178	0.00287594	0.00580145	0	0.0290135	0.00334548	0.046641	0	0.00168273	0.00659928	0.900199
TCGA-GD-A76B-01	3.27883	0.0102361	0.0260147	0.032483	0	0.0411181	0.00856536	0.0165404	0.0126256	0.0224919	0.017367	0.812558
TCGA-GC-A3BM-01	3.28646	0.00339372	0.00327916	0.0113747	0	0.0588851	0.00545544	0	0.00385237	0.00299151	0	0.910768
TCGA-CU-A3QU-01	3.31373	0.00279756	0.0432898	0.0284252	0	0.139953	0.0221206	0.0355596	0.00175973	0.00596507	0.000879487	0.71925
TCGA-CF-A47X-01	3.32953	0.00484214	0	0.0172348	0	0.0589479	0.00639627	0.00312669	0.000115399	0.00346879	0.021778	0.88409
TCGA-XF-AAN0-01	3.36415	0.00747792	0.0200632	0.0180384	0	0.0804549	0.0129859	0	0.00838132	0.0129817	0.00164026	0.837977
TCGA-FD-A6TG-01	3.39343	0.00686272	0.00188486	0.045666	0	0.10334	0.009842	0	0.00364472	0.00630691	0.0132101	0.809243
TCGA-KQ-A41O-01	3.4148	0.000699043	0.00147826	0.0049562	0	0.0272883	0.00591622	0	0.00986594	0	0	0.949796
TCGA-E7-A677-01	3.46715	0.00614829	0.00671069	0.0309009	0	0.13689	0.0135445	0	0.000264562	0.00568243	0.0098942	0.789964
TCGA-CF-A1HR-01	3.54128	0.00548772	0	0.0388311	0	0.0670933	0.0116285	0	0.00489473	0.00308884	0.00401399	0.864962
TCGA-E7-A3X6-01	3.54819	0.00128878	0.0292388	0.0203114	0	0.0613882	0.00514041	0.012586	0.0120678	0.00653676	0	0.851442
TCGA-GV-A6ZA-01	3.64029	0.00405811	0.00495982	0.0113263	0	0.0381171	0.00784507	0	0.00708435	0.00498193	0.0123688	0.909259
TCGA-FD-A3SJ-01	3.71141	0.0116139	0.0101281	0.019228	0	0.0635446	0.0114979	0.0283199	0.00440993	0.00401334	0.0397557	0.807489
TCGA-E7-A8O7-01	3.77878	0.0102261	0.0171611	0.0209602	0	0.102164	0.0115027	0.0647912	0.000787257	0.00612491	0.00667731	0.759605
TCGA-LT-A5Z6-01	3.88822	0.00460145	0.0172679	0.0151663	0	0.109104	0.0137499	0	0.0113268	0.0120624	0.0200199	0.796702
TCGA-XF-AAMJ-01	3.95927	0.00828799	0.023111	0.029851	0	0.073937	0.0143537	0	0.00253387	0.0154981	0	0.832427
TCGA-4Z-AA89-01	3.98281	0.00211226	0.000719036	0.0141698	0	0.0483415	0.00306047	0.0054346	0.00107007	0.000777763	0	0.924314
TCGA-CF-A9FM-01	4.21006	0.00511021	0.0117409	0.0149905	0	0.0686934	0.00598838	0.025275	0	0.00275065	0.00273041	0.862721
TCGA-DK-AA6P-01	4.21654	0.0054591	0.00122134	0.0223092	0	0.0859376	0.0112661	0.00596066	0.000603125	0.000572536	0.00483256	0.861838
TCGA-G2-AA3D-01	4.23997	0.0114181	0.00115473	0.0141	0	0.046355	0.0178316	0	0	0	0.0405003	0.86864
TCGA-E7-A3Y1-01	4.41887	0.00412447	0.000248529	0.00920945	0	0.0355352	0.00540344	0.013647	0.000750836	0.00147146	0.0023818	0.927228
TCGA-GV-A3QF-01	4.47346	0.00425773	0.00126169	0.0179648	0	0.0229856	0.0164286	0	0.000561684	0.00462448	0.0661044	0.865811
TCGA-DK-A6B0-01	4.48568	0.00401228	0.000498308	0.0129775	0	0.0366133	0.00684556	0.0117474	0.000618526	0.00045758	0.00851198	0.917718
TCGA-ZF-AA54-01	4.70575	0.00656102	0.0452881	0.0871486	0	0.030576	0.0127156	0	0.00520027	0.0116256	0	0.800885
TCGA-E7-A5KF-01	4.77056	0.0030729	0.000512001	0.00638906	0	0.0801157	0.00400379	0.00546309	0	0.000271898	0	0.900172
TCGA-YC-A89H-01	4.94401	0.00317963	0.00660048	0.00925423	0	0.0764757	0.0101569	0	0	0	0.000129427	0.894204
TCGA-FD-A5BX-01	5.06296	0.000771544	0.0318859	0.115048	0.0515106	0.0106704	0.0330789	0	0	0	0	0.757035
TCGA-E7-A678-01	5.35546	0.00244051	0.0033843	0.00657171	0	0.0374502	0.003994	0.0124527	0.000118766	0.000824395	0	0.932763
TCGA-CF-A5U8-01	5.6251	0.00145496	0.00164263	0.00768548	0	0.044497	0.00825493	0.00588022	0.00125006	0.000519309	0.000914903	0.927901

## Sheet: xCell
Infiltration level of tumor associated immune cells in BLCA estimated by using xCell algorithms.
ID	Siglec15	Myeloid dendritic cell activated_XCELL	B cell_XCELL	T cell CD4+ memory_XCELL	T cell CD4+ naive_XCELL	T cell CD4+ (non-regulatory)_XCELL	T cell CD4+ central memory_XCELL	T cell CD4+ effector memory_XCELL	T cell CD8+ naive_XCELL	T cell CD8+_XCELL	T cell CD8+ central memory_XCELL	T cell CD8+ effector memory_XCELL	Class-switched memory B cell_XCELL	Common lymphoid progenitor_XCELL	Common myeloid progenitor_XCELL	Myeloid dendritic cell_XCELL	Endothelial cell_XCELL	Eosinophil_XCELL	Cancer associated fibroblast_XCELL	Granulocyte-monocyte progenitor_XCELL	Hematopoietic stem cell_XCELL	Macrophage_XCELL	Macrophage M1_XCELL	Macrophage M2_XCELL	Mast cell_XCELL	B cell memory_XCELL	Monocyte_XCELL	B cell naive_XCELL	Neutrophil_XCELL	NK cell_XCELL	T cell NK_XCELL	Plasmacytoid dendritic cell_XCELL	B cell plasma_XCELL	T cell gamma delta_XCELL	T cell CD4+ Th1_XCELL	T cell CD4+ Th2_XCELL	T cell regulatory (Tregs)_XCELL	immune score_XCELL	stroma score_XCELL	microenvironment score_XCELL
TCGA-PQ-A6FI-01	0.0121567	0.171074	0.0186322	0	1.39e-18	1.15e-18	0	2.37e-18	3.33e-22	0	0.0178113	0	0.00701571	0.0171826	0	0	2.03e-19	0	1.06e-17	0	0.00525301	0.0153556	0.0118813	0.0113099	0.00175616	0.00716389	0.0414417	3.37e-20	3.1e-19	1.72e-18	0.0284188	0.0163864	0.00672315	0	0.154578	0.294765	6.8e-19	0.0514571	5.47e-18	0.0514571
TCGA-BT-A0S7-01	0.0255939	0.171693	0.0327869	0	1.11e-17	5.32e-18	0	4.71e-18	0.0125147	0.0306819	0.0287214	1.37e-18	0.0112042	0.0228614	5.29e-19	0.0169045	0.0712479	0	0.0659614	0	0.156356	0.0132883	0.00326617	0.0239525	0.0110403	0.0337697	0	0.00485968	0	8.06e-19	0	0.00882472	0.00750303	0	0.0862777	0.173125	0	0.0698013	0.107331	0.177133
TCGA-GU-A42Q-01	0.0274499	0.062099	0.00608059	0.00429778	1.48e-18	0	8.94e-19	0.0107908	0	2.98e-19	0.00252024	0	0.0168383	0.0336028	0	7.27e-20	2.48e-18	0	8.89e-19	4.01e-18	3.34e-19	0.00306243	8.32e-19	0	0.00684031	0	0.013134	1.1e-19	0.00146051	7.38e-19	0.0116299	0.00461992	0.00828293	2.14e-18	0.0335261	0.343364	6.88e-18	0.0203852	1.82e-18	0.0203852
TCGA-ZF-AA4N-01	0.0306118	0.273269	0.00161676	0.00428773	1.86e-18	5.51e-19	0	0.00809388	0.000691987	0.00899341	0.0305972	3.03e-20	0.00380651	0.0172423	1.12e-19	0.00771517	0.011895	0	1.81e-18	3.01e-18	0.0180274	0.0395047	0.024655	0.0123481	0.0121526	0	0.0621024	0	0.00480571	0	0.00400088	0.00913614	0.0064831	3.9e-18	0.0358255	0.334391	0	0.0912605	0.00594749	0.097208
TCGA-DK-A1AE-01	0.0334149	0.089864	0.00386971	0.0225266	9.6e-20	0.00596785	0	4.98e-18	0.00196288	4e-20	0.0336896	7.38e-19	0.00560522	0.0348007	0	0	0	0	8.15e-20	0	0.0169437	0.00298214	0.00101366	0.00273723	0.0138691	0.0104824	0	0	0	0	2.58e-18	0.0122014	0.00672648	1.16e-18	0.0703727	0.434772	0	0.0177925	4.07e-20	0.0177925
TCGA-DK-A3WW-01	0.0384646	0.409217	0.0965443	0.022263	0.00552007	6.98e-19	0	0.00534476	0.012831	0.113884	0.211123	0.0483132	0.0125955	0.0183178	2.62e-18	0.0413671	0.00332792	1.4e-18	1.56e-17	1.87e-17	0	0.0691683	0.043481	0.023518	0.00374233	0.0298801	0.0915191	0.00253408	0	0.0123923	1.6e-20	0.0693496	0.0105685	0	0.149862	0.346143	0.0292849	0.285745	0.00166396	0.287409
TCGA-XF-A9ST-01	0.0404048	1.95e-19	0.00413731	0	2.71e-18	3.46e-19	8.99e-18	4.2e-18	0.00168456	0	2.91e-18	5.63e-18	0.00582537	0.00181416	0	0	0.0467104	1.55e-18	2.68e-18	0	0	0.00376271	0.00373167	0.00986338	0.00777047	0	7.61e-18	0	0	0	0.0142875	4.37e-19	0.0234621	0	0.0862134	0.437982	0	0.010447	0.0233552	0.0338022
TCGA-BT-A2LA-01	0.0445836	0.0109354	0	0	0	0	1.49e-17	0	1.61e-19	0	0	7.25e-20	1.93e-17	0.0209028	0	1.38e-18	0.0185408	5.32e-18	0.000938593	4.38e-18	0.188692	2.78e-18	1.44e-18	0	0.00160661	5.04e-18	0	1.91e-18	3.65e-19	0	4.21e-18	6.49e-19	0.00523327	4.17e-17	0.102526	0.119274	0	0.00107107	0.0097414	0.0108125
TCGA-BT-A20X-01	0.0482591	0.170649	0.0154322	0.00413947	4.56e-19	0	0	0.0135625	6.61e-20	0.00123314	0.0453874	1.66e-18	0.00956466	0.0321836	0	0.00196968	0.0629315	1.24e-19	0.015163	0	0.0829068	0.0298209	0.00969028	0.010927	0.00315127	0.00396736	0.0485308	0	5.06e-21	0	1.68e-20	0.00886467	0.0131567	0	0.0456715	0.274632	1.26e-18	0.0667587	0.0397608	0.106519
TCGA-XF-AAN5-01	0.0533393	0.286044	0.0459696	0.0249255	2.31e-19	0	0	0.0145799	9.47e-21	0.0148967	0.0769666	0	0.0216266	0.0251214	8.07e-20	0.0274658	0	2.44e-18	0	0.036344	0.0180527	0.0588987	0.0335805	0.0145801	0.020281	0.00797202	0.0316201	0.00255489	0	0	0	0.0662762	0.00453479	2.99e-18	0.0555022	0.34373	0	0.132755	1.63e-19	0.132755
TCGA-G2-A2EJ-01	0.0540788	0.269711	0.0165818	0.0105451	0	8.79e-21	0	0.0244643	0	0.00214944	0.0537681	0	0.00413394	0.0227419	0	0.0149193	3.18e-19	0	0	0	0	0.0274134	0.0370827	2.83e-20	0.00394922	0.00517165	0.047027	0.00486251	0.00210227	7.68e-19	0.00236862	0.0352121	0.0148534	3.11e-18	0.0728351	0.252624	0	0.0760949	1.59e-18	0.0760949
TCGA-FD-A3SS-01	0.0542664	0.0557141	1.52e-19	2.38e-19	7.92e-19	2.62e-18	0	5.16e-19	0.00180022	0	2.15e-18	0	0	0.0127523	3.26e-18	0	0	0	0.0530829	0	0.0609999	0.0116979	0.00774562	0.0153724	0.00724981	2.62e-20	0.00233141	8.64e-19	7.33e-22	0	0.00272257	8.34e-19	0.0085911	0	0.112261	0.0766858	9.99e-21	0.0141861	0.0269406	0.0411267
TCGA-E7-A97P-01	0.0606904	0.316385	0.0276181	0.00478135	1.75e-18	8.14e-20	2.16e-18	0.0171767	0.00633923	0.0832992	0.161584	0.0655583	0.00185959	0.0257174	1.35e-18	0.0163028	0.0182627	5.47e-19	0.00822868	2.7e-18	0.0182379	0.0560622	0.0420727	0.0180825	2.74e-24	0.0119146	0.0369878	1.87e-19	5.63e-20	0.0247738	0.00287916	0.0798667	0.00331069	0	0.139863	0.291625	1.19e-17	0.163363	0.0149369	0.1783
TCGA-DK-AA6Q-01	0.0613479	0.251132	0.0262247	0.00662877	0	1.37e-18	0	0.0443258	1.13e-20	0.0650108	0.129152	0.0407469	0.0248058	0.01665	0.00212424	0.010673	0	1.91e-18	3.49e-18	0	0.0059228	0.0191246	0.0160108	0.00893367	0.0154647	0.015097	0.0168963	0	0	0	0.0111563	0.0543851	0.00269084	7.39e-18	0.0927034	0.359435	2.31e-18	0.102263	3.47e-18	0.102263
TCGA-FD-A3N6-01	0.061707	0.222903	0.0149017	0.00884478	0	6.84e-21	0.0262485	0.0178547	0.00992832	0.0305619	0.048429	0	0.00962137	0.0217954	1.46e-19	0.00311314	0	2.86e-18	1.24e-17	0	0.000671292	0.00375558	0.00357162	0.000651852	0.0203443	0.00234328	0.0324821	7.87e-20	0.00148607	0	0.00240083	0.0166272	0.00749558	0	0.0679445	0.228101	0.00159342	0.0710965	6.59e-18	0.0710965
TCGA-BT-A0YX-01	0.0664355	0.323026	0.0527586	0.0133261	9.73e-20	0	6.43e-18	0.0108792	2.77e-21	0.0181641	0.0781662	0	0.0100598	0.0122203	0	0.018652	0.00408375	0	0	4.04e-18	0.0226808	0.0476643	0.0345126	0.0107449	0.0131954	0.0168626	0.0471858	0.00586635	0.00242278	1.23e-17	3.13e-18	0.0444717	0.00797955	2.76e-18	0.058655	0.200908	0.00490798	0.133362	0.00204187	0.135404
TCGA-GV-A40E-01	0.0729837	0.182663	4.4e-20	0	0	0	0	1.2e-17	0.00198847	1.41e-18	0.00408297	3.1e-18	0	0.016595	0	0.0242807	7.42e-19	2.18e-19	0.0490667	1.41e-19	3.11e-20	0.0180698	0.0267935	0.000520772	0	0	0.0372906	2.93e-19	2.1e-05	2.91e-18	0.00343087	0.0166271	0.0182162	2.87e-18	0.114743	0.194372	4.21e-19	0.0531081	0.025374	0.0784821
TCGA-G2-A3IB-01	0.0755403	0.118602	0.00280343	0	0	0	0.0105542	0	0	0	3.34e-21	0	0	0.00959035	7.92e-19	0.000436858	0	0	5.84e-18	0	0	0.007514	0.00164474	0.00117778	0.0084313	0.00758509	0.0315785	3.54e-20	0.00381232	3.53e-18	0.00997607	0.00971905	0.00390846	0	0.0350748	0.235054	2.64e-18	0.0363843	2.92e-18	0.0363843
TCGA-K4-A3WV-01	0.0762223	0.0156816	0.00501215	1.48e-19	0	0	0.0226851	0.0127101	0	0	0	1.33e-18	0.00455137	1.8e-19	3.72e-19	0	1.83e-18	0.00270944	0	1.76e-18	1.07e-18	0.000746351	0	0.00251633	0.00977639	4.85e-19	0	0.00091069	0	3.58e-19	0.00625646	0	0.00917909	0	0.116525	0.048766	1.94e-18	0.0121629	0.00155989	0.0137228
TCGA-XF-A9T8-01	0.0771396	0.385752	0.049377	0.011717	0	0	3.21e-18	0.0257133	0	0.0420909	0.112428	0.0269493	0.00844781	0.0230911	0	0.0179073	0.0492959	0	0	0	0.0241496	0.133658	0.107006	0.0349174	0.00411958	0.0148823	0.132226	0.000434505	0.0267359	0	0	0.116664	0.000138121	1.18e-18	0.160638	0.190937	0.00776233	0.270743	0.0246479	0.295391
TCGA-DK-AA6R-01	0.0785026	0.171453	0	0.000575278	0	5.15e-19	1.92e-18	0	1.65e-19	2.99e-19	0.0158448	0	0.0146625	0.0126025	1.91e-19	0.0116179	0.00506722	0.000906126	3.65e-18	1.35e-18	0.0138876	0.0118286	0.0103396	6.73e-19	0.00126014	2.06e-20	0.0148389	0	8.77e-21	0	0.0284663	0.0188773	0.00987534	0	0.166102	0.176785	2.7e-18	0.0269678	0.00253361	0.0295014
TCGA-ZF-AA4W-01	0.0796403	0.0632862	0.0137188	0	0	0	0.00623772	2.01e-19	2.33e-19	6.13e-19	0.0144517	5.25e-19	0.0147767	0.0324874	4.52e-18	1.26e-19	0.00590219	0	0	0	0.0125794	0.00830123	0.00520532	0.0075076	0.00118274	0.0223766	2.6e-19	0	0	2.32e-18	0.0063915	0.00355325	0.00812359	0	0.119435	0.288716	0	0.0154685	0.0029511	0.0184196
TCGA-G2-A2EL-01	0.0809985	0.0218777	0.0158026	0.0026958	3.21e-18	0	0	0	0.0233741	0.000461169	0	0	0.000436148	0.0515044	1.35e-18	0	0	0	1.17e-19	1.76e-18	0.0736772	0	7.04e-21	0.00305928	0.00892859	4.15e-18	0	0.00502347	6.21e-19	1.94e-17	0	8.83e-20	0.0151423	1.29e-18	0.16069	0.344081	0	0.0167949	3.33e-19	0.0167949
TCGA-GU-A764-01	0.0813173	0.429188	0.0585858	2.87e-18	0.000995773	5.29e-18	8.29e-19	0.00213688	1.01e-18	2.19e-19	0.0420219	3.07e-18	0.0066993	0.00166367	6.77e-20	0.0246151	0.0308723	4.56e-19	0.0985509	0	0.171824	0.0449782	0.0506298	0.0232635	0	0.0389325	0.0358036	1.05e-19	1.3e-18	3.36e-19	0.0607627	0.0448494	0.0283755	0	0.110979	0.118766	0.000329759	0.109322	0.0667964	0.176118
TCGA-DK-A3IM-01	0.0815193	0.0684721	5.27e-21	0	1.09e-17	0	0	0	0.00101241	0	1.38e-17	0	0.000347199	0.0224891	2.84e-18	0	1.93e-18	0	1.45e-17	3.24e-19	0	0.00244005	0	0.0019685	0.0100257	1.71e-18	0.00837253	5.15e-05	0.00258952	0	0.00932657	8.89e-19	0.00703498	1.57e-17	0.102054	0.269924	0	0.0156185	9.05e-18	0.0156185
TCGA-XF-AAN7-01	0.0830613	0.188145	3.47e-18	3.37e-18	1.41e-17	6.9e-18	1.49e-18	1.01e-19	0	2.28e-20	0	0	0	0.0227839	5.86e-19	0.00755566	0.154342	0	0.04912	1.5e-17	0.296995	0.00457481	0.00431324	0.0133536	1.85e-20	2.37e-18	1.6e-18	4.22e-19	0.00250387	0	0.0443083	0	0	4.21e-18	0.104598	0.156305	7.41e-19	0.00975622	0.104684	0.11444
TCGA-E7-A7XN-01	0.0848106	0.399157	0.0495135	0.00622607	0.00176246	1.31e-18	3.31e-18	0.0414064	0.0140941	0.120844	0.199664	0.0846221	0.0326323	0.0154698	0	0.0305058	1.26e-18	5.2e-18	4.61e-19	6.01e-18	0	0.0815333	0.0725595	0.0125136	0.00357574	0.00917762	0.0543206	0	0	0.0240249	0.0411689	0.0907198	0.0114319	0.00103294	0.221275	0.270237	0.0108286	0.242878	8.6e-19	0.242878
TCGA-G2-A2ES-01	0.0863262	0.369775	0.0109598	0.0128937	0	0	0	0	8.18e-21	0	0.0438203	7e-19	1.33e-20	0.0305289	1.18e-18	0.0218479	0.00969351	3.06e-18	3.73e-18	0	0.024649	0.0321649	0.0285836	0.00752666	0.00548567	0.0119727	0.0612564	0	0	0	0	0.0509485	0.0036162	4.6e-19	0.0675813	0.325994	2.11e-19	0.0878098	0.00484676	0.0926565
TCGA-FD-A6TH-01	0.0915687	0.260777	0.0222868	6.55e-19	1.44e-17	0	0	0	0	0	0	0	0.0210564	0	0	0.00493484	0.0252944	0.00612454	0.0874047	1.51e-19	0.0570544	0.0377143	0.0564146	0.0306643	0.014429	0.0150197	0.0128417	0	0	2.17e-20	0.0170673	0.00726341	0.00335241	0	0.067671	0.151306	0	0.0655542	0.085654	0.151208
TCGA-K4-A4AC-01	0.0921247	0.347335	0.00762643	0	0	5.43e-19	0.0187179	0.0139094	0	0	0.0269041	0	0.00756272	0.0142485	0	0.0215961	0	0	0	6.12e-18	0.0171968	0.050937	0.0380304	0.0156961	0.0188716	0.00233372	0.0500227	3.27e-19	0	0	0.0469476	0.0202582	0.0106644	0	0.160819	0.244355	0	0.0993692	1.81e-22	0.0993692
TCGA-ZF-AA4V-01	0.0922467	0.274879	0.028466	0.00441521	0	1.1e-20	0	8.95e-19	0.0025088	0.002065	0.0596543	0.0110027	0.00607635	0.0144101	2.55e-19	0.0124688	0.00164107	0.00729115	0.0149163	1.14e-17	0	0.0543039	0.042483	0.0154859	1.62e-19	0.0153411	0.00689289	0	0	2.13e-18	0.0308839	0.05098	0.00690164	7.93e-18	0.115785	0.345962	0	0.0743251	0.00827866	0.0826037
TCGA-DK-AA6M-01	0.096605	0.352958	0.0159397	0	0.00133202	0	0	0.0447152	2.72e-19	0	0.0440174	7.31e-18	0.029446	0.0122161	0.00113966	0.0442257	0.0172973	0	0.0492866	0.00974171	0.0837939	0.0747671	0.0607313	0.0379465	0.00561444	0.0128187	0.0597028	0	2.42e-23	4.82e-19	0.103062	0.026525	0.00582813	0	0.179618	0.161309	6.61e-18	0.1335	0.0349817	0.168482
TCGA-FD-A5BU-01	0.100229	0.425806	0.103884	1.93e-20	1.5e-19	0	0.00241115	0.0267472	0	0	0.0314277	8.34e-19	0.0273923	0.0195	0.00171939	0.0174941	0.0135959	0	0.0760548	0.0107318	0.0497935	0.0517367	0.0502276	0.0142388	0.0166921	0.0515734	0.0689437	0.0101824	0	7.65e-22	0.05495	0.0525181	0.00526552	6.93e-19	0.0885372	0.203778	4.58e-19	0.1725	0.0467715	0.219272
TCGA-E5-A4TZ-01	0.101899	0.17129	0.0395937	0	9.44e-19	5.73e-18	0.0216617	2.11e-18	0	0	8.49e-18	0	0.0128434	0.0109972	3.88e-18	0.0117763	0	9.2e-19	0	0	0.00369301	0.0181809	0.00923051	0.0201498	0.0197859	0.00898167	0.000161635	0.00565509	0.00120396	0	1.97e-18	0.00409846	0.00629792	4.37e-19	0.0383952	0.101311	0	0.0604682	4.85e-19	0.0604682
TCGA-FD-A5BY-01	0.104044	0.201737	0.00791069	0.00236408	4.11e-18	0	0	0.0126197	0.0010901	1.84e-19	0.0140555	0	0.0165515	0.026245	0.00853372	0.0142119	4.67e-19	6.41e-19	0	0.00551862	0.0209498	0.0213622	0.013846	0.00836792	0.00961707	0.00340792	0.018966	0	0	0	0.0484077	0.00748023	0.000472192	0	0.072787	0.174645	1.13e-18	0.0480452	0.00138754	0.0494327
TCGA-YC-A9TC-01	0.106486	0.17705	0.0317238	0	0	6.79e-18	9.05e-19	0	0	0.00163288	0.00112509	0	0.0182489	0.0104469	0	0.00491032	0.021646	4.93e-18	5.23e-18	0	0	0.0284984	0.0200332	0.0165959	0.010216	0.053631	9.41e-18	2.89e-19	1.13e-18	2.37e-18	0.00968426	0.0415428	0.0295831	7.9e-19	0.198479	0.245451	0	0.051321	0.0108391	0.0621601
TCGA-UY-A8OB-01	0.107618	0.352161	0.0225815	0.00113917	6.35e-19	3.06e-19	0	2.6e-19	0.000537145	0	0.0282114	0.00335482	0.00951602	0.01357	2.06e-18	0.0223707	0	2.26e-18	0	3.77e-19	0.00148118	0.0297847	0.0253211	0.0147224	0.000470122	0.00884485	0.00634885	0	0	0	0.0360077	0.0429364	0.00757841	5.7e-19	0.211231	0.257005	1.99e-19	0.0543706	0	0.0543706
TCGA-GC-A3RC-01	0.108512	0.465648	0.0211371	0.00975478	0	0.00319896	0.0168297	0.0434753	0.0119292	0.0289201	0.0824317	0.00115581	0.0185582	0.00369439	0	0.0557981	0.0169369	0	6.45e-18	0	0.01684	0.0369366	0.0337558	0.0235305	0.00994172	0.0100684	0.0569271	6.85e-20	0	2.77e-18	0.0254242	0.0302967	0.00509662	0	0.193621	0.123958	0.0384481	0.141906	0.00846846	0.150375
TCGA-FD-A6TF-01	0.110741	0.318649	0.0270089	0	0	0	0	0.00136856	0	3.64e-18	2.66e-18	6.92e-18	0	0.00531238	0.00051682	0.0302354	0.0822979	0.000568057	0.195093	1.34e-18	0.138406	0.0288139	0.0291354	0.0327537	0.00479444	0.0324013	0.0336508	5.61e-20	0.000991461	1.46e-18	0.0665172	7.07e-20	0.00425919	0	0.0870506	0.0908438	0	0.084042	0.172775	0.256817
TCGA-DK-A2I2-01	0.113284	0.462682	0.0315271	0	1.32e-18	3.5e-19	0	0.0308246	0	3.22e-19	0.00432558	1.87e-18	0.0400122	0.0206534	0	0.080227	0.0322596	0	1.99e-18	0	0.0166262	0.0447883	0.0213714	0.0185294	0.0106889	0.0195198	0.139261	1.58e-18	0.0107603	0	0.101401	0.00984317	1.54e-19	0	0.12724	0.116671	0	0.211502	0.0179624	0.229464
TCGA-DK-A3WX-01	0.114639	0.246976	0.00470173	0.00529635	0.0096361	0	0	0.0159309	1.28e-06	0.0142187	0.0706527	3.61e-20	1.5e-19	0.0143189	1.83e-19	0.00347538	0.0413701	0	2.05e-18	1.47e-18	0.0284507	0.0169352	0.0187742	0.013348	0.0107104	0.00951183	0.062169	0	0.0634166	0	0.00768149	0.0858687	0.00350657	1.31e-17	0.0653365	0.287159	0	0.117085	0.0209381	0.138023
TCGA-XF-A8HE-01	0.120721	0.261919	0.0353993	0.00331832	0.00275594	0.000445716	6.56e-18	0	0.00134129	0.0345798	0.0867975	0.0175466	0.00730284	0.029833	0	0.00971348	0.00979791	2.54e-18	3.49e-18	3.55e-19	0.0116518	0.0434399	0.0347235	0.00782477	0.00853452	0.011949	0.0883196	0	0.0178409	0.0021275	0	0.0475494	0.00524806	3.68e-18	0.126456	0.229126	2.94e-19	0.160267	0.00489895	0.165166
TCGA-GU-A766-01	0.124241	0.623522	0.0772588	0.00305576	0.00391779	1.98e-18	0	1.3e-19	1.53e-20	0.0636517	0.160615	0.0609625	0.0200047	0	1.76e-19	0.0253859	0.095506	0	0.0323116	0	0.0500748	0.0727923	0.0907684	0.012315	6.56e-19	0.0262266	0.236834	4.18e-19	0	2.11e-18	0.0677473	0.132532	0.0177761	0	0.353069	0.206849	0.033633	0.317282	0.0643818	0.381664
TCGA-4Z-AA86-01	0.125168	0.505461	0.0708752	0.017317	0	0	0	0.0166922	0.00486647	0.0473609	0.0978778	0.0397663	0.0249574	0.0104765	0	0.0724575	0.0105004	2.92e-18	0.0276467	2.54e-18	0.00411137	0.0700581	0.0642697	0.020178	0.00914704	0.0197357	0.103241	0	0	0	0.0242224	0.0549928	0.0055277	4.37e-18	0.127382	0.266584	0.023617	0.24876	0.0190735	0.267833
TCGA-DK-AA74-01	0.127266	0.624328	0.0271931	0	0.0326428	0	0	0.0770784	1.66e-19	0.048642	0.123479	0.0367995	0	0.000880531	0.00369641	0.0857698	0.0827969	0	0.192327	0.0165418	0.151911	0.123449	0.124327	0.0384797	0	0.0291244	0.145062	0	1.77e-19	5.16e-20	0.0900934	0.148424	0.00476716	1.03e-18	0.164899	0.174229	0.00154954	0.286744	0.169823	0.456566
TCGA-XF-A9SX-01	0.135967	0.804023	0.0685595	0	0.025408	0	0	0.0648521	0.00652297	0.0369484	0.106524	0.0036892	0.0273814	0.00115513	0.00062652	0.140922	0.0121545	1.62e-19	0.187526	8.59e-19	0.0703018	0.0897577	0.0913057	0.0130633	0.00771954	0.0342307	0.0947602	0	1.3e-18	0	0.08076	0.112565	0.0137286	0	0.135109	0.163996	0.0478958	0.292445	0.0998403	0.392285
TCGA-FD-A3B5-01	0.13815	0.0950937	0.00152298	3.21e-19	0	0	0.016158	0.0162655	0	0	0	0	0.00415462	0.00837834	0	1.54e-19	0	0	0	6.85e-19	0.0062787	0.00790867	0.000817963	0.00754487	0.00635931	0.00059906	0.0274383	0	0.00163631	2.62e-18	0.0167051	0.00654553	0.00492191	0	0.0237412	0.151701	8.03e-18	0.0299104	3.85e-19	0.0299104
TCGA-DK-A1AC-01	0.140226	0.282351	0.0916064	0.0494503	1.54e-18	0	1.27e-17	1.93e-19	0.00543195	0.0929309	0.104173	1.22e-18	4.83e-19	0.0215932	0	0.0132757	0.00920098	1.35e-18	0.00690367	0	0.00718269	0.064947	0.0418857	0.0203915	0.00982504	0.024641	0.0350632	0.00255378	0	3.61e-19	0	0.0482593	0.00917022	0	0.0939134	0.247831	0.0325332	0.205099	0.00829722	0.213396
TCGA-XF-AAN8-01	0.140483	0.441184	0.0212572	0	2.83e-19	7.82e-19	0	0.0277586	4.74e-19	0	0.0114814	2.26e-17	0	0	0.0170546	0.088586	0.287267	2.64e-18	0.547394	0.0303935	0.615372	0.0616962	0.0192783	0.112291	0.0225118	0.0216893	0.332408	0.0118534	0.0655996	0	0.0486213	0.0351251	0.00434528	1.37e-17	0	0.0236799	0.00931803	0.394706	0.585764	0.980469
TCGA-ZF-A9RE-01	0.142044	0	0.00774141	0.00568936	1.04e-18	0	0	1.96e-19	0	0.00164711	0.0121208	1.18e-18	0.00385206	0.0289717	2.59e-18	0.00374993	0	0.0103749	0	6.82e-20	0.0340117	0.00138568	0.0010869	0.00461817	0.0090772	0	0.0161111	0	0.000610422	0	7.38e-18	0.0045424	0.0135509	1.84e-19	0.0392029	0.129385	3.89e-18	0.0337985	2.51e-18	0.0337985
TCGA-XF-AAN4-01	0.1495	0.570264	0.00467885	0	0.0145808	0	0	0.0192981	0	0.0292329	0.038228	0	0.00599865	0.00205651	0.00454629	0.108313	0.139096	0.000373303	0.410396	0.166558	0.335685	0.0463737	0.0490133	0.0171113	0.0371182	0.00459423	0.253064	3.79e-18	0	0	0.16738	0.0134117	0.00123054	3.14e-17	0	0.175137	6.13e-20	0.319436	0.279991	0.599427
TCGA-BT-A2LD-01	0.15242	0.386475	0.0173596	5.1e-19	0	0	0	0.0341235	0	0	0	7.89e-18	0.011057	4.07e-19	2.65e-18	0.0132555	0.0119705	0.0130136	0.0478771	0	0.0767475	0.0244167	0.0388348	0.00993626	0.00433542	0.00719881	0.0140962	0	1.36e-19	1.21e-18	0.0143694	0.00118537	0.0168986	0	0.0649864	0.146739	6.47e-18	0.0576513	0.0300932	0.0877445
TCGA-CU-A0YN-01	0.155759	0.3297	0.0536292	0.0140791	0	0.000849526	0.0222575	0.0217552	0.0118359	0.00229001	0.0456455	8.34e-20	0.03126	0.00533672	1.54e-19	0.0421128	0.0142445	0	1.98e-18	0	0.015503	0.0149798	0.00719984	0.000376128	0.0137298	0.0250321	0.0897612	2.93e-19	0.0184658	7.57e-20	0.0337917	0.00691193	0.0159306	0.000925122	0.0913046	0.138551	0.0217042	0.157212	0.00712227	0.164334
TCGA-FD-A3SO-01	0.156148	0.289599	0.0300136	0.0016034	1.17e-19	0	3.07e-19	0.0110464	3.76e-19	0	0.0290977	0	0.011608	0.0117373	3.22e-19	0.0134374	0.0202351	1.33e-18	0.0685933	1.92e-19	0.0263625	0.0679627	0.0553477	0.0454044	0.00656459	0.0106574	0.117178	1.67e-20	0.00643032	0	5.15e-21	0.0522062	0.00470107	0	0.0922551	0.18834	0	0.161058	0.0444142	0.205472
TCGA-BT-A3PJ-01	0.157324	0.354424	0.0206874	0.0226297	4.07e-18	0	3.08e-18	0	0	0.00354451	0.039871	1.47e-18	0.0159091	0.00916561	0	0.0172661	0.00883031	1.82e-18	1.6e-19	3.27e-19	0.0307254	0.0420301	0.0208714	0.0113343	0.00569674	0.00447953	0.0384073	1.38e-18	0	0	0.0199938	0.0295748	0.00797093	5.43e-18	0.123572	0.323422	0.0276963	0.0850881	0.00441515	0.0895032
TCGA-FD-A5BT-01	0.159914	0.629316	0.154731	3.08e-18	0.0525817	0	1.03e-18	0.0548427	0.00199384	0.0727962	0.141849	0.0668943	0.00612461	1.31e-19	0.00392394	0.102813	0.0742899	1.25e-18	0.320893	1.02e-17	0.202349	0.116804	0.131387	0.0453034	0.00386257	0.0868218	0.170619	0.0096077	0	0	0.057507	0.152912	0.0190705	1.01e-17	0.213224	0.115387	0	0.414417	0.197591	0.612009
TCGA-2F-A9KW-01	0.160234	0.218134	1.25e-18	0	0	0	1.8e-18	1.57e-18	0	0	1.14e-17	6.72e-19	1.48e-19	0.00427342	0	0.00812617	0.153782	0	0.022883	6.95e-18	0.118993	0.0624066	0.0616514	0.0455376	0.00364326	3.5e-18	0.0175126	0	0.0101334	1.1e-18	0	0.0238501	0.00503659	0	0.0857228	0.0605228	0.012267	0.0678813	0.0883323	0.156214
TCGA-FD-A3B3-01	0.160298	0.516283	0.107013	0.0179684	0.006019	0	2.01e-18	0.0276022	0.00646386	0.0587382	0.133103	0.033402	0.0116013	0.0091547	1.4e-20	0.0314565	0.0293823	0	0.106603	0	0.0604678	0.0595209	0.0549149	0.0260388	0.0197641	0.0533173	0.0902833	0.00302769	8.71e-05	0	0.00305022	0.0923371	0.027108	0	0.142236	0.33942	0	0.244576	0.0699678	0.314543
TCGA-FD-A3SP-01	0.160556	0.341643	0.0533022	0	0.013909	1.89e-19	0	0.0483622	3.11e-20	0.0325157	0.0654283	0.0025708	0.0323438	0.00178839	0.000629963	0.0367648	0.0551441	0	0.223456	0.0181265	0.0565288	0.118536	0.0902413	0.0309776	0.0148018	0.00705609	0.107885	0	0	0	0.0882503	0.0214365	6.07e-20	0	0.0441744	0.18027	5.75e-20	0.242537	0.140234	0.382772
TCGA-CU-A3KJ-01	0.1643	0.223244	0.0256285	0.0134184	0	0.0018177	0	0.0451888	2.75e-19	0.0214255	0.0407431	0	0.0209774	0.0194805	2.54e-19	0.00929595	0	3.46e-18	8.13e-18	1.51e-18	0.00648048	0.0310393	0.0023806	0.0203389	0.00669441	0.00111923	0.0601049	0	0.0129081	0	1.01e-18	0.0327112	0.00824347	0	0.0293431	0.235168	0.0179839	0.112609	4.07e-18	0.112609
TCGA-XF-AAMH-01	0.165249	0.0828692	2.76e-18	0	1.56e-18	0	0	0	0.0167058	0.0140145	0.00840458	0	4.36e-18	0.00453552	0	2.11e-19	0.0145989	0	0.0445241	0	0.0897635	0.0130287	0.0181072	0.00547126	0	0	5.32e-20	1.13e-18	0	2.15e-19	0.0593461	0.0717672	0.00320679	8.35e-19	0.118965	0.14214	2.66e-17	0.0180288	0.0309544	0.0489832
TCGA-ZF-A9RD-01	0.165402	0.508977	0.27842	0.0250271	9.61e-19	2.89e-18	0	0.0331064	0.000861568	0.0418807	0.141132	0.0306023	0.0359477	0.0132435	0	0.0448449	0.0133957	0	1.41e-17	0.014125	0.029792	0.0345168	0.0374921	0.00110155	0.0100853	0.152436	0.100427	0.02002	0	2.35e-18	0.00795569	0.0881727	0.0278109	0	0.146228	0.307892	1.33e-17	0.340117	0.00669786	0.346814
TCGA-C4-A0F1-01	0.167898	0.202855	0.00605881	6.52e-22	7.46e-19	0	0	0.0106717	7.99e-19	0	0.00313807	0	0.000806767	0.0128895	0	0.00473714	0.0112506	6.49e-18	7.24e-18	7.38e-18	0.0134099	0.0162291	0.00383896	0.0111874	0.0124344	0.00486413	0.0573877	0.000528518	0.00255528	6.46e-19	0	0.000896532	0.00467219	0	0.0979335	0.174918	3.77e-18	0.0662683	0.00562531	0.0718936
TCGA-XF-A9SJ-01	0.17697	0.386257	0.0246739	0	9.78e-18	0	3.87e-18	0	2.76e-19	1.15e-17	0.0236078	3.59e-18	3.04e-19	1.91e-18	0	0.0490311	0.044026	0	0.0903131	0	0.10159	0.0624955	0.0581746	0.0513535	0	0.0218344	0.0454718	0	0	4.27e-19	0.0618063	0.0645776	0.008572	0	0.192156	0.0687725	0	0.121115	0.0992775	0.220392
TCGA-FD-A3SM-01	0.180738	0.149033	0	0.00202331	0	0	2.85e-18	0.0160928	4.04e-20	5.08e-20	0.0126867	0	0.0436145	0.008279	0	1.56e-20	0.015984	0	0.0589342	0	0.0799169	0.0298567	0.0170582	0.0244234	0.0163418	0	0.0269902	3.56e-18	0	0	0.0020316	0.000948579	0.00578532	0	0.0118037	0.105835	6.54e-20	0.0487925	0.0393147	0.0881072
TCGA-FD-A3B4-01	0.181347	0.423558	0.237285	0.0103535	0	0	0	7.89e-20	4.76e-20	0.0107247	0.0747204	0.00902901	0.0285623	0.0313171	0.00239603	0.0129806	0	0	0.0476055	0.0110198	0.0230587	0.022341	0.020774	0.0111451	0.0169214	0.120905	0.0448671	0.0397534	0	0	0.0487579	0.0904548	0.0132179	1.38e-18	0.0748418	0.253929	0	0.23008	0.0259624	0.256042
TCGA-GU-A762-01	0.185257	0.553135	0.0771066	0.0108405	0.00768884	0	6.91e-18	0.0518	0.00380475	0.144219	0.21678	0.116857	0.0166445	0.00740425	3.42e-19	0.0500272	0.0355008	3.2e-18	0.0269107	0	2.14e-19	0.104329	0.094595	0.0319891	0.00423713	0.0322551	0.0567776	1.29e-19	1.96e-18	0.00152756	0.0655763	0.139648	0.017892	0	0.22024	0.437974	0.0176189	0.292149	0.0402835	0.332433
TCGA-FD-A3B7-01	0.187078	0.663814	0.0848572	0.00633132	0.00481568	1.89e-19	0	0.00596711	1.09e-19	0.110444	0.219832	0.0547947	2.31e-18	0.00987548	0	0.092741	0.133274	0	0.0638127	0	0.0813846	0.0515897	0.0367655	0.025312	0.00430846	0.041715	0.15117	0	0	0	0.0284989	0.105013	0.0137966	0	0.109788	0.30543	7.63e-18	0.330074	0.0985436	0.428618
TCGA-FD-A5C1-01	0.193732	0.633053	0.0790964	0	0	0	0	0.0409863	0.0032191	0.0214966	0.0861475	0.0062924	0.0117002	0.0183999	0	0.0676648	0.0253685	6.41e-18	0.0124823	0	0.0222564	0.100958	0.0880298	0.02317	0.00136338	0.0466676	0.116201	3.68e-19	0	0	0.0264662	0.0869246	0.011056	0	0.133427	0.140538	0.0022861	0.257853	0.0220133	0.279866
TCGA-XF-A9SW-01	0.194001	0.381651	0	0	0	1.04e-18	1.11e-17	2.12e-18	0	0	9.93e-19	1.04e-17	0	0.0133295	0.0071118	0.0587305	0.134909	8.15e-21	0.448733	0.0245675	0.482382	0.0314575	0.03151	0.0225964	0.00998977	0	0.12434	3.32e-18	0.00142296	0	0.0386397	0.00975844	0.00669267	2.09e-18	1.54e-18	0.11908	3.8e-19	0.150627	0.300962	0.451589
TCGA-K4-A5RJ-01	0.194297	0.48918	0.0802152	0.0225447	0.0256233	0	0	0.0308411	0	0.195091	0.300138	0.128153	0.0214774	0.00935463	2.21e-18	0.125588	0.0213418	1.53e-19	0	1.89e-17	0.0168709	0.179257	0.127223	0.0908563	0.00414375	0.0159588	0.142996	1.76e-18	3.14e-19	1.3e-18	0.0975281	0.112157	0.0116405	0.00865626	0.135926	0.393889	0.0337916	0.484861	0.150648	0.635509
TCGA-FJ-A871-01	0.201403	0.0493961	0	1.54e-18	3.25e-19	3.94e-19	6.05e-19	0.00674848	0	0	0	2.95e-18	1.22e-18	0.00355435	2.39e-18	0	0.0149068	1.19e-18	0.137481	0	0.00683366	1.4e-19	0.0104724	0.00505388	0.000552042	0	0	6.71e-19	0	1.86e-18	0.00292516	0.12914	0	2.13e-17	0.137233	0.225203	0	0.000368028	0.07679	0.077158
TCGA-DK-A3X2-01	0.201969	0.0389006	0	6.78e-20	0	0	1.72e-19	9.63e-19	0.00587733	0	1.08e-18	4.51e-18	0.00939955	0.0408112	0	0.00466297	9.73e-20	0	0	5.71e-19	0.0056728	0.0138417	0.0026813	0.0165366	0.0203297	2.13e-18	0.00383399	8.64e-19	7.26e-05	0	2.41e-20	3.14e-19	0.00208262	0	0.151641	0.166058	0	0.028494	4.86e-20	0.028494
TCGA-GC-A3YS-01	0.212106	0.233837	0.0134198	0.00991673	1.64e-18	6.98e-19	1.1e-18	0.0182386	0.000666338	0	0.0129145	6.29e-19	0.0104143	0.0249556	7.47e-19	0.0120241	0.00476574	2.16e-18	0.114516	6.72e-19	0.0125688	0.041389	0.0244588	0.0236239	0.00335128	0.00597697	0.053595	1.89e-18	5.07e-19	0	0	0.00965259	0.00334918	0	0.0701934	0.281417	0.0022746	0.0825195	0.0604201	0.14294
TCGA-G2-AA3C-01	0.213571	0.231625	0.0345888	5.59e-18	0	1.01e-17	1.9e-17	0.0147638	0	2.71e-18	0	1.59e-17	0	0.00912747	0.0107822	0.0348456	0.0831598	1.2e-17	1.01e-17	5.17e-18	0.00843989	0.107752	0.0728671	0.0477708	0.0150847	0.00899899	0.313634	0	3.03e-18	0	0.0760507	0.0301653	0	1.46e-17	0.178043	0.170295	0	0.337269	0.0415799	0.378849
TCGA-ZF-A9RN-01	0.218246	0.275436	0.116193	1.47e-18	3.55e-18	7.73e-19	4.25e-18	0.00634785	0.0297334	0.1138	0.148346	0.00470977	0.0577347	0.0275131	4.15e-18	0.0066262	0.00526815	3.47e-18	7.87e-18	2.89e-18	0.00417872	0.0396775	0.0174754	0.0310976	0.0204101	0.0454811	0	0.00307038	8.04e-19	2.44e-17	4.14e-18	0.100614	0.0205924	2.17e-17	0.113694	0.428652	0.00425946	0.197804	0.00263408	0.200438
TCGA-PQ-A6FN-01	0.226968	0.230398	0.101149	1.23e-19	0	0	2e-19	0	0.0017346	0	0.0243665	0	0.0174984	0.0114682	2.71e-18	0.0152505	0.0450804	4.82e-18	0.0495226	0	0.050145	0.0312067	0.0276069	0.016737	0.00667465	0.0689087	0.0278744	0.00427082	0	4.77e-18	0.0206174	0.0312304	0.0165936	1.09e-18	0.134384	0.247961	0	0.121437	0.0483779	0.169815
TCGA-LC-A66R-01	0.227091	0.367781	0.117076	0.0138029	4.06e-18	0	0	0.017529	0.00164261	0.032637	0.0938878	0.00420936	0.0169637	0.0176894	1.87e-19	0.0338318	0.0386606	5.12e-18	6.12e-18	0	0.0181063	0.036678	0.0323862	0.0157864	0.00524872	0.0426673	0.0381597	0.00173541	0	2.85e-18	0.0112852	0.042348	0.0284463	1.37e-17	0.179653	0.238114	7.93e-20	0.175754	0.0193303	0.195085
TCGA-DK-A6AW-01	0.233032	0.106618	4.27e-19	2.08e-19	0	1.27e-18	0.00307442	0.0377406	0.00175543	0.000128256	0.00327615	1.71e-19	0.0104925	0.00894119	7.39e-19	0.00139794	0.105914	0.00145788	0	3.12e-19	0.0533974	0.0252921	0.0243889	0.0194107	0.000483269	0	0.0118743	7.03e-19	2.36e-19	8.81e-19	0.0140692	0.0285129	0.00310668	6.27e-18	0.0431401	0.0777763	0	0.0270891	0.0529569	0.080046
TCGA-4Z-AA82-01	0.233275	0.294179	0.00837659	0	0	0	0	0.0148801	1.61e-19	0	0	1.56e-18	0.0383579	0.0247941	0.00149663	0.0440108	9.2e-19	0	0.014392	0.00186866	0.0353324	0.0224329	0.0126619	0.00171149	0.00549075	0	0.014715	0	0	3.69e-18	0.0506008	8.28e-19	0.00563079	0	0.0541731	0.184716	0	0.0633507	0.00798776	0.0713385
TCGA-BT-A20V-01	0.233425	0.179809	0.0367365	0.00029728	0	0	0	0.00791151	6.09e-19	0	0.0133539	0	0.0172085	0.0146105	0	0.00419593	0	2.28e-18	0	0	0	0.00626203	0.00121061	0.00645257	0.00237537	0.0140679	0	0.000504409	0	1.22e-18	2.84e-18	0.023545	0.00988222	0	0.118079	0.172607	2.58e-18	0.0330466	0	0.0330466
TCGA-GC-A6I1-01	0.234344	0.472474	0.197936	0.0223571	0	1.86e-19	1.3e-18	0.0690275	0.00828284	0.116788	0.191165	0.0717944	0.0397943	0.00616118	0	0.0502374	0.0106515	2.06e-18	0	7.63e-18	0.0073647	0.148864	0.109926	0.0413915	0.0138788	0.0827688	0.116229	1.04e-18	0	0	0.0295251	0.0968342	0.0723653	6.89e-18	0.137022	0.358948	0.0222186	0.429289	0.00532575	0.434614
TCGA-BT-A20O-01	0.238385	0.708758	0.308698	0.0595717	0.0635286	0	1.47e-18	0.00225819	4.32e-20	0.301511	0.418417	0.164043	0.0355917	0.0145817	0	0.0628756	0.0287545	3.53e-18	0.0339733	0.0280189	0.0260234	0.219073	0.141523	0.0727354	0.0459214	0.110002	0.0946403	0.0287185	0	1.74e-18	0.000917475	0.144872	0.0147683	0.00687307	0.0614441	0.556235	2.32e-18	0.688479	0.0388153	0.727295
TCGA-BL-A13I-01	0.244925	0.454107	0.0575376	0.0363713	0.0298393	0.00861078	0	0.0989469	1.8e-20	0.0206724	0.0652676	0.00489973	0.00804372	7.61e-19	0.0240815	0.0843639	0.153839	0	0.0099187	0.125408	0.0840798	0.138592	0.091854	0.0577157	0.0713952	0.00825444	0.157227	0	0.000451354	1.89e-18	0.0420169	0.0294472	5.83e-20	9.21e-18	0.0298707	0.440722	0.00778362	0.359233	0.0818789	0.441112
TCGA-BL-A13I-01	0.244925	0.454107	0.0575376	0.0363713	0.0298393	0.00861078	0	0.0989469	1.8e-20	0.0206724	0.0652676	0.00489973	0.00804372	7.61e-19	0.0240815	0.0843639	0.153839	0	0.0099187	0.125408	0.0840798	0.138592	0.091854	0.0577157	0.0713952	0.00825444	0.157227	0	0.000451354	1.89e-18	0.0420169	0.0294472	5.83e-20	9.21e-18	0.0298707	0.440722	0.00778362	0.359233	0.0818789	0.441112
TCGA-BL-A3JM-01	0.248364	0.176734	0.000291575	0	0	0	5.62e-18	0	0.00335034	0.0124858	0.0226899	4.39e-18	2.62e-18	0.0423195	0	1.29e-19	0.0152933	0	3.95e-18	9.04e-18	0.0265234	0.0236148	0.0112196	0.0313192	0.00564225	0.000454694	4.77e-18	0.00097693	0	7.23e-18	0	0.00462894	0.0119589	8.13e-19	0.126065	0.292645	5.08e-23	0.028023	0.0370873	0.0651103
TCGA-ZF-A9RF-01	0.25054	0.380134	0.0609245	4.47e-20	0	1.52e-18	5.65e-18	4.01e-18	0.0157479	0.1053	0.135988	0.063203	0.0105784	0.0244795	8.66e-21	0.0130861	0.00525211	0	0	1.84e-20	1.3e-18	0.12137	0.0799661	0.0662342	0.013573	0.00665965	0.0408277	0.000798076	1.1e-18	0	0.0597107	0.0534017	0.00684705	1.02e-18	0.196293	0.488237	0	0.236721	0.00262605	0.239347
TCGA-FD-A3N5-01	0.252593	0.18766	0	0	0	0	0.022273	0.0058059	0.00183058	0.00986981	0.00804775	0	0.00389068	0.029787	3.5e-18	0.0149035	0.00224685	0.00165073	1.1e-17	1.18e-18	0.109525	0.0108917	0.00744635	0.00550238	0.00466468	0	0.0182938	5.32e-20	0.00861495	0	0.020711	0.0316528	0.00482444	0	0.134254	0.161669	8.57e-19	0.0459261	0.00112343	0.0470495
TCGA-GD-A3OS-01	0.256639	0.135435	0.0274506	6.31e-19	0	8.34e-19	0.01747	1.72e-20	0.00059823	0.00801053	1.55e-19	4.13e-18	1.88e-21	0.013017	0	0.00825253	0	0	0.148379	0	0	0.0140208	0.0132397	0.0106705	0.0144489	0.00695141	0.00457582	0	5.03e-19	3.64e-19	0.00453694	0	0.0023674	1.74e-18	0.0788569	0.106509	1.77e-18	0.0511728	0.0766328	0.127806
TCGA-ZF-AA53-01	0.257333	0.427453	0.0405464	0	7.82e-19	0	0	0.0327081	2.73e-21	0.00170157	0.0473838	0	0.0163046	0.00836113	0	0.0541983	0.00638371	3.76e-18	0.0497314	1.5e-18	0.073891	0.106258	0.0644691	0.0465522	0	0.0129955	0.12687	2.74e-18	0	6.66e-19	0.0597249	0.0490961	0.00355837	0	0.0758396	0.220973	0	0.219716	0.0292786	0.248995
TCGA-C4-A0F7-01	0.257867	0.0706522	0	0.000164727	0	0	0	0	1.06e-20	0.00350339	0	0	0	0.0504088	0	0.000631648	0.0406231	0	5.9e-19	0	0.079505	0.00838512	2.92e-19	0.0137066	0.0151613	0	2.22e-19	0	2.4e-19	0	0	1.12e-18	0.0073783	7.71e-19	0.0457552	0.251309	0	0.0184543	0.0203116	0.0387658
TCGA-DK-AA6S-01	0.265961	0.334161	0.0109657	1.28e-21	0	3.46e-19	0.00692529	0.0656111	0.00419403	0.01895	0.0505349	5.62e-20	0.0153554	0.00721207	5.76e-20	0.0165453	0.00954505	0	0.185837	2.37e-18	0.089126	0.0394391	0.027242	0.0128394	0	0.00151877	0.012711	0.0028507	0	1.73e-19	0.0304792	0.0595407	0.00597847	3.17e-18	0.0172458	0.128403	0.00338933	0.0657407	0.100603	0.166344
TCGA-XF-A8HD-01	0.27232	0.57184	0.0475934	0	0.0026776	0	0	0.0245259	4.9e-21	0.0659259	0.120498	0.0353356	0.0358401	0.0114764	2.48e-18	0.0367692	0.0113735	1.19e-18	0.0193294	0	0.0113778	0.0621863	0.0651235	0.00484841	0.0053857	0.00197054	0.0243766	0	1.35e-18	7.66e-18	0.0502307	0.0550546	0.0360147	0	0.141952	0.227026	0	0.161491	0.0157152	0.177207
TCGA-XF-A9T5-01	0.272548	0.536398	0.143612	0.0113598	0.0284644	0	0	0.0165719	0	0.0953528	0.179277	0.0462175	0.0572245	0.0170445	3.07e-18	0.0733966	0.0193523	1.18e-18	0.00275835	4.34e-19	0.0640069	0.114703	0.0801974	0.0305475	0.00177927	0.0437547	0.0530478	0	1.15e-20	1.23e-19	0.0935081	0.12007	0.0345155	0	0.190678	0.295902	2.62e-20	0.32126	0.0120913	0.333352
TCGA-GV-A3JZ-01	0.277294	0.182727	2.57e-20	1.9e-20	7.75e-18	8.33e-18	0	1.14e-18	0	6.65e-18	1.38e-18	0	0	0.000666385	0	0.0152839	0.0134522	0	8.59e-18	0	0.0284244	0.0241675	0.0159261	0.0169928	0.00241183	0.00415437	0.0107221	6.54e-21	0.00163517	7.73e-19	0.0171079	0.00382121	0.00617831	0	0.0919649	0.132794	1.17e-18	0.036147	0.00672609	0.0428731
TCGA-BT-A20U-01	0.28743	0.222202	0.000857758	0.00378935	0	8.96e-19	6.37e-21	0.00515185	0.000384311	1.62e-20	0.01674	2.29e-18	0.00154914	0.015391	5.51e-19	0.0160065	0.00190296	0	0	0	0.0386062	0.0155822	0.0101793	0.00538804	0.0142394	0.00270702	0.0171535	5.41e-20	0	0	0	0.00437781	0.00483089	2.99e-19	0.0449836	0.204474	0	0.0425596	0.00192852	0.0444881
TCGA-4Z-AA84-01	0.289508	0.122186	0.0224245	0	4.08e-18	1.26e-18	0	2.16e-19	0	2.07e-18	0	0	0.0260181	0.0192349	0	0.00031677	0.00239888	1.17e-20	0.0462974	3.36e-18	0.0154916	0.021549	0.0173062	0.013956	0.0105795	0.0129052	0	0	0.00063768	2.2e-20	0.0396981	5.12e-19	0.0149225	9.38e-19	0.0868148	0.216812	1.68e-18	0.0370049	0.0243491	0.0613541
TCGA-XF-AAMT-01	0.290626	0.251159	0.0234415	1.87e-21	4.57e-20	3.71e-18	0	0.0266309	0	0.0151667	0.0290654	1.21e-18	0.0161896	0.0134799	0.000796537	0.033226	0.0340991	1.19e-18	0.0992954	0.00699047	0.0413996	0.0381106	0.0279516	0.0188449	0.00850676	0.0355266	0.0799139	1.82e-19	0	3.87e-18	0.0420531	0.0262198	0.00909079	1.43e-19	0.0820483	0.078209	0.00599244	0.132244	0.0685217	0.200765
TCGA-GC-A3WC-01	0.293313	0.494578	0.185089	0.00831881	0.00168042	0	8.78e-19	0.0127613	0	0.0581658	0.0879727	0.0147848	0.0567548	0.0229886	0	0.0582339	0.00475262	2.05e-18	0.0559075	0	0.107636	0.0629039	0.0356967	0.029391	0.0218812	0.0814245	0.062784	0.0177475	1.4e-19	0	0.0299619	0.0689697	0.016338	1.79e-18	0.0879546	0.166676	0	0.299372	0.0309693	0.330341
TCGA-FD-A43Y-01	0.299389	0.307947	0.00895139	0	0	0	2.1e-20	0.0556111	0.00101096	0.00161551	0.0191573	1.35e-18	0.0151981	0.026242	2.79e-18	0.00387313	0	0	0.00919201	2.92e-18	0	0.0454809	0.0261842	0.0197501	0.00401037	0.00205997	0.0260368	1.2e-19	5.82e-19	5.68e-18	0.0149119	0.0306575	0.00382403	0	0.0771413	0.109318	0	0.0599788	0.0064398	0.0664186
TCGA-ZF-AA5N-01	0.301808	0.0533471	0.0111756	9.1e-19	7.09e-18	1.21e-18	1.57e-18	0.00802829	0	2e-18	0	0	0.0155697	0.00881008	9.09e-20	0.00118298	0.012225	0.0108809	8.45e-18	0	0.000227874	0.0154737	0.0155161	0.0099678	0.00947393	0.011096	0.00633663	0	0	2.11e-17	0.00623345	0.00776977	0.016173	4.7e-18	0.0742436	0.125293	0	0.0363491	0.0061125	0.0424616
TCGA-XF-A9T2-01	0.307205	0.12017	1.53e-19	7e-20	2.52e-18	1.65e-18	1.14e-17	8.53e-19	0.0126332	0.00884351	0.0103205	0	1.84e-18	0.00537365	0.00900871	0	0.0848192	4.01e-20	2.52e-18	0.0211509	0.025199	0.0146976	0.0184021	0.0191945	0.0101058	3.55e-18	0	1.44e-18	1.75e-18	1.34e-18	0	0.0201271	0.00221926	2.12e-17	0.085	0.19633	0	0.0224313	0.0428524	0.0652837
TCGA-2F-A9KT-01	0.308188	0.0747717	5.03e-21	0	2.93e-19	2.42e-19	0.0209284	0.0448303	0.00766614	0.000613833	0	5.64e-19	0.0206917	0.0120268	7.69e-19	5.01e-20	0.00222345	0.00858957	0.0126733	0	0.016241	0.00367974	1.08e-19	0.00274584	0.00545283	1.99e-18	0.0466006	0	0.00701871	1.2e-19	0.0200154	0	0.0085176	0	0.00735646	0.116345	0	0.0479702	0.00796823	0.0559384
TCGA-UY-A9PB-01	0.315565	0.529858	0.0956318	0	0.0134256	3.16e-18	4.21e-18	0.0249622	0.00556601	0.0396861	0.0937257	0.0233027	0.0167968	0.00521167	3.91e-20	0.0340971	0.00842684	0	0.0968601	1.19e-18	1.32e-18	0.124646	0.0939795	0.037091	0.00678305	0.0468392	0.0475138	0	2.01e-19	1.1e-18	0.0273852	0.100268	0.0324595	0	0.191033	0.246443	0	0.232239	0.0538099	0.286049
TCGA-XF-AAN3-01	0.315922	0.22002	0.0135249	0.00141105	1.21e-19	3.43e-19	0	0.0528105	0	0.00190317	0.0194812	3.41e-20	0.0320449	0.0124212	0	0.0301163	0	0.00230646	0.0589677	0.00500653	0.0428934	0.0246329	0.0164085	0.00811023	0.0100643	0.000778708	0.0448085	0	0.00421407	6.45e-19	0.0223423	0.00737687	0.00786958	3.98e-18	0.0049342	0.0732073	0.0103152	0.0877137	0.0303538	0.118068
TCGA-K4-A5RH-01	0.321602	0.568622	0.0526662	0.00740575	0.0174508	0	6.51e-18	0.0295354	0.00828007	0.194694	0.275102	0.115805	1.67e-18	0.0227946	4.82e-19	0.0759006	0.0372498	4.03e-18	0.0500887	0.00668428	0.0958903	0.122353	0.0963271	0.0470181	0.00186124	0.00247359	0.0919405	7.77e-20	1e-18	0	0.00497215	0.0841317	0.00465493	0	0.0918755	0.428576	0	0.35961	0.0436693	0.40328
TCGA-HQ-A2OE-01	0.32306	0.0849833	0.0187707	0.00564831	0.00600924	1.19e-20	0.00707323	3.41e-18	0.000656168	0.01111	0.0186185	3.64e-19	0.0362163	0.0442625	0	0.00514494	0	8.13e-19	1.15e-17	3.02e-18	0.0318266	0.00283829	0.000909662	0.00139639	0.0103838	0	0.0291534	7.36e-19	0.00609387	0	0	0.00475709	0.00945133	8.82e-18	0.0624896	0.160046	0.00389012	0.0556634	5.82e-18	0.0556634
TCGA-DK-AA6T-01	0.326683	0.630324	1.5287	0.019983	0	0	0	7.15e-18	0.0232976	0.0634176	0.11645	0.0165548	0.405064	0.039832	9.25e-19	0.0848377	0.0135255	0	0.0800365	0	0.0466421	0.0252412	0.0177348	0.0296823	0.0247251	0.546881	0.0385738	0.219558	3.74e-20	0	0.0322564	0.0497047	0.04198	9.5e-18	0.131421	0.389886	0	1.177	0.0515333	1.22853
TCGA-FD-A5BS-01	0.327005	0.79219	0.452485	0.00878759	0.0693506	1.1e-17	0	0.0629193	0.00714294	0.193805	0.294322	0.152833	0.0868859	0	1.32e-18	0.102869	0.0457096	1.59e-18	0.220441	1.29e-17	0.101774	0.187633	0.148494	0.0433204	0.00948682	0.242559	0.193932	0	0	0	0.0285648	0.255479	0.164012	1.37e-17	0.206744	0.1935	0.00272158	0.76014	0.133535	0.893675
TCGA-FD-A3SN-01	0.338707	0.258976	0.0152118	2.37e-20	0	6.34e-19	7.83e-18	5.41e-06	8.12e-22	0	0.0192549	1.11e-19	0.0188862	0.0198052	3.12e-18	0.0149261	0.012105	0.00016631	0.0327769	2.79e-18	0.023998	0.0344935	0.0385275	0.011145	0.00051997	0	0.0140634	0	0	2.51e-19	0.0137463	0.0133367	0.00757708	0	0.1205	0.146324	4.33e-18	0.0529208	0.0235994	0.0765202
TCGA-XF-A9SM-01	0.343036	0.47375	0.0989001	0.0217026	0.00581259	2.92e-18	0	0.0253428	0.000688098	0.117664	0.159224	0.0685453	0.00102729	0.0239143	0	0.0250315	0.0240969	1.05e-19	0.0382474	2.92e-18	0.0375801	0.170043	0.133815	0.0487981	0.00240165	0.0363043	0.0682106	0.0123312	1.55e-18	0	0.0449182	0.101895	0.00125149	2.59e-18	0.196679	0.307102	0.0310253	0.321501	0.032463	0.353964
TCGA-FD-A6TB-01	0.349556	0.438103	0.39351	0.00559419	0.01776	4.54e-19	0	0	0.00017093	0.0552289	0.146302	0.0168499	0.0408706	0.00367463	0	0.0440139	0.034852	1.03e-20	0.175142	7.16e-19	0.155033	0.0477885	0.0430407	0.037764	0.00493296	0.190361	0.0560522	0.0812473	0	0	0.0183597	0.087803	0.00977869	0	0.0115656	0.30415	9.88e-18	0.401018	0.153868	0.554885
TCGA-UY-A78L-01	0.355151	0.199434	0.00916258	5.07e-19	1.33e-17	0	0	0.0116496	0	4.25e-19	1.05e-19	9.15e-19	0.00372137	0.0170539	3e-19	0.0163734	0.00145153	0.00776753	0.0232602	0	0.000610903	0.0226236	0.0187398	0.0178269	0.00161445	0.00980715	0.0571744	3.39e-19	0.014717	3.09e-18	0.0172152	0.00154787	0.000894534	0	0.0574071	0.218813	0	0.0862887	0.0123559	0.0986445
TCGA-FD-A3B6-01	0.358451	0.389852	0.0671558	0.0059488	0.010918	0	7.14e-18	0.0136232	0	0.0304422	0.0901907	0.0179742	0.0315085	0.0124321	2.93e-18	0.0333282	0.0214913	1.9e-18	1.53e-18	0	0.00779086	0.10647	0.0670033	0.039596	0.00774383	0.0170862	0.0559455	0	0	0	0.0185231	0.0688923	0.0112033	6.68e-18	0.159007	0.372373	2.59e-18	0.200724	0.0107456	0.211469
TCGA-SY-A9G0-01	0.360853	0.312621	0.064365	2.84e-18	0.00345215	0	2.02e-19	0	0	1.45e-18	0.00265687	0	0.0183713	0.00444873	0.00733254	0.0144716	0.14333	0.000706041	0.365086	0.0223813	0.387591	0.0126575	0.0132339	0.0149996	0.01081	0.0568219	0	0.00650492	9.02e-19	0	0.0847196	3.11e-19	0.0102234	6.8e-18	0	0.02583	0	0.0686734	0.268069	0.336742
TCGA-FD-A3B8-01	0.36186	0.664421	0.206224	0.0261332	0.0373037	0.00223317	0	0	3.39e-20	0.103287	0.178479	0.0355493	0.027263	0.00619566	0	0.0772452	0.100096	3.08e-18	0.208664	0.0356594	0.152096	0.116302	0.0877702	0.0369362	0.0208287	0.104333	0.189552	0.0206747	0.00325102	0	0.0778592	0.118674	0.00301942	8.69e-19	0.0385623	0.333618	0.0313497	0.479283	0.157492	0.636775
TCGA-FD-A62N-01	0.36548	0.915008	0.270118	0.0252374	0.05287	0	6.09e-18	0.0556411	0.000257028	0.198595	0.327054	0.131206	0.0588002	0.00282628	0	0.166133	0.0250128	3.38e-19	0.117854	3.63e-18	0.0591537	0.152183	0.154647	0.0306148	0.00786111	0.138783	0.121947	0.00655335	0	0	0.104188	0.233544	0.0399031	0	0.217907	0.249632	0.02513	0.611225	0.0719892	0.683214
TCGA-GU-AATQ-01	0.368517	0.214201	0.00205292	0.00494072	3.08e-19	0	8.88e-20	0.0028501	0.000396285	0.00203133	0.0306252	0	0.00186398	0.0194377	1.09e-18	0.00460379	0	0.000454953	0	3.73e-19	0.0348422	0.0262639	0.0212913	0.00732616	0.00512523	0.00684633	0.0132839	0	0	0	0.0229889	0.00297908	0.0126763	0	0.0615805	0.241017	0	0.0358774	0.0011899	0.0370673
TCGA-FD-A6TD-01	0.369125	0.501519	0.0787045	0.00286503	0	0	0	0.0217088	3.35e-20	0.00199283	0.0663417	0.00185589	0.0139472	0.0129687	4.14e-05	0.0745928	0.0312298	2.39e-20	0.0163919	3.22e-19	0.0226152	0.0591522	0.0477186	0.0160365	2.75e-21	0.0404034	0.0968118	0	0	0	0.0686591	0.0552044	0.0155166	0	0.151422	0.213069	0	0.207503	0.0319071	0.23941
TCGA-FD-A62S-01	0.375869	0.45658	0.0480227	0.00253893	0.00311907	0	8.86e-19	0.0448727	0	0	0.0273728	0	0.0347207	0.00633939	0.00181862	0.0400491	0.0168568	0	0.145544	0.0145123	0.117183	0.074503	0.0632946	0.0266438	0.0141529	0.0195532	0.0460633	6.11e-19	0	4.84e-20	0.0846049	0.012943	0.0127455	0	0.038073	0.198025	0.00685963	0.148527	0.084145	0.232672
TCGA-FD-A6TK-01	0.381391	0.563589	0.0343688	0.00937619	0	0.00126003	0	0.0423538	2.96e-21	0.0438671	0.0863669	0.0368406	0.0157774	0.0138997	0	0.0472918	0.0463799	2.04e-19	0.0805882	0.011677	0.0534603	0.0705602	0.07405	0.0221592	0.00602646	0.00960071	0.0662211	4.41e-19	2.01e-19	5.53e-20	0.0168765	0.0516681	0.013289	0	0.0647667	0.306469	0.00393561	0.17973	0.063484	0.243214
TCGA-5N-A9KI-01	0.395002	0.28733	0.0271449	0	4.29e-18	0	0	0.0216369	7.19e-21	2.56e-18	0	1.49e-17	0.00927364	0.0121094	0	0.0207385	0.000269155	0	0.0647768	2.92e-18	0.115831	0.0521244	0.0431517	0.026404	4.61e-20	0.0114936	0.0423036	0.00401252	5.55e-05	1.36e-17	0.0304988	0.0126176	0.0112936	0	0.0275985	0.0523461	1.53e-18	0.0949112	0.0345912	0.129502
TCGA-DK-A1AB-01	0.395068	0.276385	0.0251628	0.00318185	9.65e-19	9.07e-19	0	0.0164755	3.79e-19	0	0.0257527	1.32e-18	0.0307437	0.0258131	0	0.00783926	0	0	0.0921936	0.000386392	0.0837022	0.0302218	0.0193898	0.00716109	0.0173934	0	0.0327518	0.00023821	0	0	0.0106659	0.00825981	0.00730141	0	8.95e-19	0.120579	0.00460298	0.0755794	0.0505531	0.126132
TCGA-BT-A42E-01	0.396791	0.425683	0.0455448	0.0235899	0.00254219	0.00477505	0.027213	0.0606584	0.000521708	0.0452349	0.131977	0.0291507	0.0258561	0.0120291	0	0.0330202	0.000967847	0	5.95e-20	1.2e-18	0.0027572	0.0387618	0.0263779	0.00909538	0.00917654	0.0194984	0.0965806	1.28e-19	0	0.00359194	0.0291689	0.0561485	0.00797053	0	0.130489	0.36495	0.0350621	0.184457	0.000483923	0.184941
TCGA-K4-A5RI-01	0.409443	0.152692	0	1.11e-20	5.02e-20	2.3e-18	6.72e-18	0	3.1e-19	2.16e-18	0.0238461	0	0.00347156	0.0244429	0	0.00191975	0	0	0.046808	0	0.0440651	0.025353	0.0167742	0.0128568	0.00946832	2e-19	0.00896615	0	0.00163627	0	0.0161021	0	0.00675232	6.91e-19	0.119941	0.228083	7.82e-18	0.0315623	0.0259689	0.0575313
TCGA-DK-A2HX-01	0.415596	0.374178	5.19e-18	0	2.89e-18	2.57e-18	0	0	0.000684856	0	0.00109975	2.13e-17	3.04e-18	0.00965356	0.00107106	0.0229213	0.0370473	2.45e-18	0.280215	0.0125538	0.207573	0.0237181	0.0309176	0.014227	0	0	0.0432547	0	0	0	0.0206382	3.55e-19	3.94e-20	1.02e-17	3.28e-19	0.0556808	9.62e-19	0.0599294	0.158967	0.218897
TCGA-4Z-AA7M-01	0.417899	0.052261	0.0352622	0.000993431	0.0184318	8.32e-19	2.42e-18	0	0.00151402	0.0235859	0.00349174	4.18e-19	0.006145	0.0184521	0	2.55e-19	0.00691155	0.00577475	0.0237164	8.16e-19	0.0271658	0.00885122	0.0073248	0.00667661	0.00996296	0.00668683	0.0247451	0.000393306	0	0	0.0149389	0	0.0214929	5.71e-18	0.0369502	0.165613	8.47e-19	0.0721214	0.0187309	0.0908523
TCGA-DK-A2I4-01	0.421374	0.60231	0.091187	0.0268514	0.00240573	0	2.25e-18	0.042604	0	0.130451	0.240291	0.0805241	0.0306695	0.00976255	0	0.110655	0.0384905	0	0.094675	8.52e-21	0.0666299	0.203086	0.149363	0.0416291	0.0122355	0.0230472	0.151113	0	0	9.86e-20	8.06e-19	0.140964	0.0246224	0.00705532	0.0422506	0.317155	0.0351378	0.465818	0.0670144	0.532833
TCGA-XF-AAMR-01	0.427456	0.26878	8.65e-18	2.26e-19	0	6.16e-18	0	0	3.95e-21	0	0	0	0	0.0134001	0.00770408	0.0380366	0.0311564	0	0.264288	0.0130882	0.299384	0.0195132	0.0130324	0.0176188	0.0067861	1.27e-17	0.0268619	0	7.46e-18	1.1e-17	0.0504287	1.26e-17	1.38e-18	0	0	0.0842943	1.09e-18	0.0607985	0.157261	0.218059
TCGA-XF-A9SK-01	0.444063	0.309509	0.0286642	1.63e-19	0.00725293	0	0	0.0447406	0.00146682	0.00347394	0.0210741	2.13e-20	0.0146757	0.00506957	0.000313556	0.00611073	2.82e-19	0.000909317	0.191799	0	0.103667	0.0450536	0.0434272	0.0182135	0.0037051	0.00565743	0.057737	0	2.24e-19	4.67e-19	0.0261281	0.0245705	0.0187674	0	0.0604566	0.00346859	0.0147687	0.0971026	0.0991379	0.19624
TCGA-ZF-AA5P-01	0.452566	0.328505	0.0677399	1.03e-18	0	2.78e-18	2.07e-18	6.11e-19	0	1.54e-19	3.39e-18	0	0.00700011	0.00914378	0.00558465	0.0230186	0.112399	0.00973988	0.385457	0.00622856	0.293125	0.0162686	0.0174034	0.0113729	0.00475784	0.0481263	0.0445311	0.00300452	4.18e-20	1.99e-18	0.0980236	0.0144803	0.0167599	1.94e-18	0.00690666	0.111261	0	0.110704	0.252879	0.363583
TCGA-ZF-AA56-01	0.455918	0.245404	0.0921886	0.00772866	4.42e-19	8.27e-19	7.9e-18	0.048496	1.13e-19	0	0.0301625	9.7e-19	0.0194168	0.00693877	0	0.0221332	0.0476002	0.0035962	2.9e-19	0.0542517	0.0642005	0.0232176	0.0243493	0.00465787	0.0157261	0.0532228	0.111938	0.00424855	0.00722105	0	1.43e-18	0.0120044	0.0167017	0	0.0255603	0.161047	0	0.184014	0.0238001	0.207814
TCGA-XF-A9SZ-01	0.459962	0.209179	0.0159789	2.24e-20	0	4.02e-18	1.16e-18	0.0407312	3.49e-21	1.2e-18	0.00101747	0	0.0026481	0.00396321	0.00107135	0.00603197	0.08319	0.019897	0.176339	0	0.0789037	0.0477313	0.0470751	0.0199263	0.00222431	0	0.103613	0	0.00276321	0	0.0142039	0.000900091	0.00507948	1.28e-18	0.035732	0.0825453	3.9e-19	0.13216	0.132466	0.264625
TCGA-CU-A72E-01	0.460997	0.119098	0	0.000480465	1.02e-19	1.9e-19	0	0.0350742	0.00185106	6.76e-20	0.00769781	2.48e-19	0.00236155	0.015256	2.99e-20	0.00397632	0.00322863	0.0070352	0.0405922	0	0.0890084	0.024707	0.0203295	0.0143179	0.00335611	1.51e-19	0.0450238	0	0	0	0.00246623	0.00606154	0.00363792	1.22e-18	0.0508534	0.0858573	1.38e-17	0.0560657	0.026307	0.0823726
TCGA-CF-A1HS-01	0.466225	0.319485	0.0292291	0.00168934	0	3.48e-18	0	0	0.00220101	2.63e-20	0.00377516	1.35e-19	0.0188212	0.0455196	0	0.041834	0	2.97e-18	1.02e-17	0	0.00930752	0.0209726	0.0222277	0.00441499	0.0139723	0.00907311	0.057952	0	9.66e-19	0	0.0367503	0.00747052	0.00218593	4.71e-20	0.0915192	0.179261	3.76e-19	0.109307	5.12e-18	0.109307
TCGA-XF-A9T6-01	0.470549	0.297895	0.00638421	5.4e-19	0	0	0	0.0113792	0	6.16e-19	0.00856168	1.18e-18	0.00650194	0.0210013	1.29e-18	0.0276678	0.0170565	0	6.03e-18	0	0.0157505	0.0237758	0.0198663	0.0126018	0	0	0.00603925	5.76e-19	8.3e-20	1.35e-18	0.0140812	0.0037839	0.00910105	0	0.131386	0.225696	0	0.0425781	0.00852825	0.0511063
TCGA-GV-A3QG-01	0.472346	0.50974	0.632537	0.0501069	0.0985931	3.45e-18	3.62e-18	0	0.00770277	0.106376	0.212334	0.026126	0.103584	0	2.47e-18	0.0480469	0.0931599	4.15e-19	0.207133	1.66e-18	0.110089	0.129123	0.104336	0.056915	0.011598	0.290704	0.120052	0.0929342	0	6.3e-18	0.0357862	0.18003	0.020299	0	0.0108835	0.216112	0	0.698488	0.195136	0.893625
TCGA-BT-A42F-01	0.47945	0.511187	0.15896	0.0102488	0.00696817	0	0	0.0326341	0.00118844	0.03628	0.132792	0.0269546	0.0455785	0.00749888	0	0.0405444	0.0157305	2.12e-18	0	2.11e-18	0.0164579	0.149362	0.115771	0.053637	0.00227827	0.0903815	0.110946	0	0	0	0.0144407	0.198007	0.0474009	9.66e-18	0.191303	0.2299	0.0121487	0.332247	0.00786523	0.340112
TCGA-C4-A0F0-01	0.485041	0.40748	0.00235682	0.0169619	1.97e-18	9.22e-21	0	8.26e-19	0.00491313	0.000979203	0.0300769	3.07e-18	0	0.049297	0	0.0493235	0.0669884	1.94e-18	3e-18	0.00975625	0.0644547	0.0321805	0.0243961	0.0255278	0.00826141	0.00108811	0.0504749	0.000663419	0.00488893	0	0.00682954	0.0218752	0.00513247	0	0.12919	0.344298	0	0.0989769	0.0334942	0.132471
TCGA-KQ-A41S-01	0.4884	0.18025	0	4.96e-19	2.23e-18	1.77e-18	0	9.55e-19	0	1e-18	0.0122959	0	0	0.007667	0.000865455	0.00286468	0.0710378	0.00147408	0.165828	0.000959258	0.21359	0.0302704	0.0353557	0.0236727	0	0	0.032499	0	0.000816102	2.22e-18	1.93e-18	3.9e-18	0	0	0.0413977	0.0496352	2e-19	0.0452828	0.118433	0.163716
TCGA-4Z-AA7W-01	0.491847	0.687355	0.144401	0.0153347	0.0402207	0	0	0.0364876	0.000587797	0.184286	0.239167	0.152991	0.00868655	1.98e-20	2.34e-19	0.0982563	0.00542474	3.49e-18	0.037357	0	0.00375584	0.0775156	0.0694107	0.029187	0	0.0826184	0.107855	6.92e-18	0	0.0148321	0.0665436	0.14596	0.0392045	0	0.276165	0.379006	0.0123263	0.418097	0.0229722	0.441069
TCGA-XF-A9SL-01	0.500244	0.409961	0.278054	0	0.0588639	0	0	0.00893715	5.04e-19	0.0138773	0.0403448	1.09e-17	0.029588	0	0.0200208	0.0561583	0.151352	0.0014727	0.407171	0.033471	0.430699	0.0323783	0.0316513	0.0190016	0.0188887	0.17473	0.1557	0.0437309	3.08e-20	0	0.131885	0.147415	0.00879241	0	0.00185263	0.0512872	6.74e-19	0.37102	0.289381	0.6604
TCGA-ZF-AA5H-01	0.504221	0.638565	0.0528896	0.0125454	0	1.05e-18	2.96e-18	0.0441697	0.00187454	0.0022698	0.0813509	6.58e-21	0.0311295	0.00917834	6.7e-19	0.0734464	0.00316693	2.33e-18	0.00596186	0	0.00317558	0.0633498	0.057689	0.00701869	0.00654079	0.0274606	0.0161197	0	8.7e-20	4.32e-18	0.0336957	0.0625124	0.0126671	5.67e-18	0.11905	0.299739	0.00251468	0.143077	0.00456439	0.147642
TCGA-G2-A2EF-01	0.507933	0.388638	0.0547715	0.0177079	2.88e-18	0	0	0	0.00176146	0.0343155	0.0584577	0.0398447	0.00922963	0.0311999	2.61e-19	0.0187843	0.0019794	0	2.23e-17	0	0.00410608	0.0998332	0.0586413	0.0193397	0.00802609	0.0110997	0.00889939	0.00470514	0	0.000268871	0.0474199	0.112053	0.0214334	0	0.223533	0.360857	0.0217129	0.149933	0.000989699	0.150922
TCGA-XF-A9SI-01	0.512356	0.569067	0.473113	0.0224255	0.0597448	1.74e-18	6.08e-18	0	0.0121071	0.231567	0.353882	0.1077	0.0866509	0.00387753	1.2e-19	0.0242015	0.0603212	0	0.178673	4.38e-18	0.219173	0.0901252	0.0863761	0.0454696	0	0.241629	0.0728507	0.0568976	9.32e-19	0	0.022271	0.229601	0.047088	9.62e-18	0.140678	0.262833	0	0.594571	0.141748	0.736319
TCGA-SY-A9G5-01	0.527506	0.598516	0.0428134	0	0.015132	0	0	0.0672567	0.00337568	0.0668009	0.101175	0.0674219	0.0246716	0.00402235	3.68e-20	0.0701734	0.0107741	6.63e-19	0.131592	2.71e-20	0.0582852	0.0596508	0.0673638	0.00860242	0.0039343	0.00668948	0.0808977	1.07e-18	0	0	0.0254189	0.0794068	0.0100578	0	0.103955	0.204714	0	0.21618	0.0735994	0.28978
TCGA-K4-A54R-01	0.52752	0.377974	0.0136839	0.00707069	0.0115372	1.12e-19	0	0.0474967	0.00107107	0.0353051	0.0746483	0.0522188	0.00701214	0.0138182	5.98e-19	0.0430612	0	2.59e-19	0.0548483	2.13e-19	1.77e-18	0.0558099	0.0419209	0.0135196	0.00613304	0.00491217	0.0425979	1.53e-19	0	0.00907246	0	0.0832545	0.0106632	0	0.191147	0.145849	1.34e-18	0.137109	0.0280379	0.165147
TCGA-BT-A3PK-01	0.533354	0.280541	2.57e-19	0.000669713	8.24e-05	5.25e-20	7.42e-18	0.0236272	0	6.94e-20	0.0147068	3.83e-18	0.00762994	0.0343591	0	0.0240321	0.135105	0	0.0618134	0	0.0714288	0.0333704	0.0239098	0.0205725	0	0.00215228	0.0774989	4.3e-18	0.011305	0	0.00554609	0.0257444	0.000683126	7.64e-18	0.0506844	0.163586	0	0.0974709	0.0986108	0.196082
TCGA-GU-AATO-01	0.547197	0.392748	0.102765	5.66e-20	0	2.2e-18	2.44e-18	0.0465465	0.00918968	0.0122773	0.0601004	0.000165671	0.0144375	0.00369537	0	0.0152557	1.49e-19	0	0.100505	2.35e-18	0.0298968	0.0688739	0.0579236	0.0319226	0.00310274	0.0331425	0.103403	2.55e-18	0.00705799	0	0.00877248	0.0432754	0.0363947	1.11e-17	0.0775526	0.111344	1.56e-19	0.208491	0.0522376	0.260728
TCGA-E7-A7DV-01	0.547259	0.371015	0.0328985	1.46e-18	5.94e-19	0	2.62e-18	5.28e-19	0	0	0	0	0.0206848	0.0109874	0.000274576	0.063067	0.0153434	1.48e-18	0	1.02e-19	0.0679755	0.195167	0.12827	0.0770908	0.00529307	0.00291138	0.223465	0.00100308	9.18e-19	3.5e-19	0.0480981	0.0149233	1.21e-19	0	0.119275	0.269748	3.37e-19	0.346594	0.0076717	0.354265
TCGA-XF-AAMW-01	0.551324	0.277717	0.0151256	0.00785212	1.28e-18	4.55e-19	3.47e-19	0.0424897	0	0.00131554	0.0105014	1.96e-19	0.0107386	0.0254541	8.14e-21	0.0209174	0.0229565	8.44e-20	2.84e-18	0.00463489	0.0153339	0.0311384	0.0211675	0.00725637	0.00848631	0.0114064	0.0376111	0.00230319	2.39e-20	0	0.0460553	0.0120947	0.00698226	2.74e-18	0.0397979	0.0992622	0.0217067	0.0763962	0.0114782	0.0878745
TCGA-FD-A43N-01	0.558582	0.20623	0	0	0.0103459	2.5e-19	0.0175639	0.0337905	0.00522082	0.006411	0.00753945	0	0.0114304	0	0	0.010542	0.0721419	0.00854991	0.0302798	7.02e-19	0.0854879	0.0187115	0.0220089	0.00918402	0.0017094	0	0.0118478	0	0	9.52e-20	0.00430273	0.0140744	0.0197218	0	0.0383376	0.0545833	3e-19	0.0385144	0.0522701	0.0907845
TCGA-FD-A3SR-01	0.572706	0.352088	0.0472816	0	0	0	0	0.0314581	0	0.0279197	0.0553979	5.14e-20	0.00802431	0.00288221	0.00129596	0.0165953	0	5.61e-19	0.0875345	0	0.09459	0.0424447	0.0426814	0.0271924	0.0164129	0.00134053	0.0412946	0.00881025	0	0	0.014809	0.00830719	0.00219277	0	0.00665487	0.100661	0	0.127966	0.0468468	0.174813
TCGA-ZF-A9R7-01	0.591117	0.446506	0.19293	2.6e-20	0.0705737	0	0.0223406	0.0705522	0.0032641	0.170641	0.224429	0.110006	0.0642232	0.00192957	0.00581897	0.0210168	0.0106782	0.00544802	0.0135301	0.00467759	0.0235579	0.0156244	0.0186693	0.00824545	0.00903149	0.0852706	0.0465111	0.00247309	4.49e-19	0.0337272	0.012468	0.0830301	0.0231806	4.94e-19	0.165409	0.016856	0	0.329953	0.0139099	0.343863
TCGA-4Z-AA81-01	0.600294	0.432858	0.0281623	0.00028792	4.94e-19	2.5e-19	0	0.00844311	0.00162214	0.0383219	0.0734625	0.0320653	0.0369358	0.0117652	6.58e-19	0.0310149	4.73e-19	7.75e-21	0	0	0.000323745	0.0327121	0.0332162	0.00701939	0.00600804	0.00647682	0.00618278	0	6.12e-19	6.05e-19	0.0228207	0.036904	0.0349388	0	0.105167	0.254622	0	0.0949347	2.6e-19	0.0949347
TCGA-E7-A541-01	0.604477	0.301363	0.0311678	0	2.02e-21	5.52e-19	7.59e-19	4.46e-20	0.00172056	0.0558033	0.126167	0.0147361	0.0387199	0.00423167	9.08e-19	0.0159763	0.0397898	1.12e-19	0.00237308	0	0.0585333	0.0276211	0.0208807	0.0229968	0.000224727	0.00257159	0.00728582	0	0	4.05e-19	0.0118097	0.028764	0.0110012	5.98e-18	0.0825816	0.232801	6.7e-18	0.0920526	0.0225914	0.114644
TCGA-DK-A3IU-01	0.624019	0.544567	0.541509	0.00670115	0.054848	0	3.42e-19	0.0454675	0.0056408	0.18172	0.27767	0.091648	0.105894	0	0	0.0433965	0.0194612	0.00698656	0.157538	0	0.0757606	0.14028	0.115614	0.0294387	0.0330389	0.261212	0.11561	0.0814391	0	0	0.049838	0.144054	0.00404225	1.44e-18	0.117453	0.205196	0	0.70836	0.0890412	0.797401
TCGA-ZF-AA58-01	0.625756	0.744846	0.0903154	0.0101709	0.0141914	0	3.08e-18	0.0331279	0.00328542	0.0648956	0.13055	0.0472657	0.031569	0.00946076	0	0.0661793	0.0283162	0	0.0654061	0	0.0261688	0.140296	0.129879	0.0188145	0.00559482	0.0220387	0.135565	0.00290413	0	1.15e-18	0.0312426	0.103966	0.00756752	0	0.212559	0.285706	0.00966493	0.335231	0.0468612	0.382092
TCGA-FD-A62P-01	0.6303	0.359302	0.003477	3.64e-20	0	1.94e-18	0	0.0199977	0.000514614	0.00211963	0.0319571	1.59e-18	0.00582871	0.00875629	1.45e-19	0.02949	0.0259672	0.00433284	0.0770996	0.00221846	0.0865816	0.0619697	0.056856	0.0239592	0.00607245	0.00179688	0.0879694	0.000820637	0.0014524	2.42e-18	0.0353292	0.0502437	0.00932065	2.83e-18	0.0724373	0.164977	1.15e-18	0.131256	0.0515334	0.182789
TCGA-ZF-A9RC-01	0.646018	0.0975122	2.49e-21	6.58e-19	0	3e-18	0.0227049	0.000864265	1.15e-18	2.06e-18	0	3.5e-19	0.00696241	0.00398952	0	0.000258473	0	0.0163946	0.172928	0	0.0546984	0.00461005	0.0060403	0	0.00270934	0	0.0106862	0	0.000974839	0	0.0606484	0.000461875	0.0058228	0	0.0541008	0.0691546	6.81e-18	0.0237557	0.0869969	0.110753
TCGA-4Z-AA83-01	0.646661	0.276697	0	0	1.69e-19	0	0.019684	0.0225029	3.16e-19	0	3.32e-19	0	0.0509213	4.28e-19	0	0.015732	0.0223607	3.08e-20	1.87e-18	0	0.0192673	0.0137918	0.0148457	0	0.00424044	0	0.0460566	5.73e-18	0.00216268	0	0.064816	0.00651005	0.000931017	0	0.0418585	5.23e-18	0.0226701	0.0546557	0.0119218	0.0665775
TCGA-CF-A8HX-01	0.653484	0.0550049	0.00427248	6.68e-19	0.00957276	0	0.0409882	0	0.00159523	0.0129898	1.29e-19	1.89e-19	0.0404254	0	0	0.00287223	0	0.00977821	0.0112231	0	0.0103684	0.00109358	0.00433297	0.00124203	0.00333212	1.11e-17	0	0	0	0	0.00703118	0.00675263	0.00921609	4.56e-18	0.0672499	0.0217956	0	0.0228923	0.00923635	0.0321287
TCGA-XF-AAME-01	0.661576	0.482162	0.205692	0.00255138	0.041426	0	0	0.0134921	3.39e-19	0.0353516	0.0955314	9.48e-19	0.0305035	0.000971282	0	0.11815	0.158117	0.0336724	0.336468	0.154329	0.505092	0.0719464	0.0706309	0.0314087	0.0112836	0.131528	0.187151	0.0214879	0	0	0.0319527	0.00789	0.0199936	2.27e-17	1.11e-18	0.24232	0	0.442165	0.251863	0.694028
TCGA-FT-A3EE-01	0.664698	0.13401	0.01952	0	2.48e-19	7.06e-20	2.1e-18	0.0203845	0	0	3.7e-18	1.61e-18	0.0226466	0.013968	1.67e-18	0.0171304	0.0120283	0.0043352	4.99e-18	1.55e-18	0.0378469	0.0117202	0.0115938	0.00209137	0.0145828	0.0135929	0.0252004	0.000860869	0.000546239	2.53e-18	0.0251302	0.000500914	0.0127279	2.39e-18	0.0511751	0.0879536	0	0.0620235	0.00601417	0.0680377
TCGA-DK-AA6W-01	0.666173	0.261249	0.0323946	0	1.98e-18	5.53e-19	0.00350806	8.88e-18	0	1.45e-18	0	1.61e-18	0.0273619	0.0091121	1.64e-18	0.0183054	5.79e-19	1.52e-18	9.1e-18	4.11e-19	2.46e-19	0.0234404	0.0107055	0.018256	0.00885596	0.0068616	0.00186082	0	0	0	1.89e-18	0	0.00339898	1.53e-18	0.165512	0.17804	7.64e-19	0.0565715	4.84e-18	0.0565715
TCGA-DK-A1A5-01	0.691587	0.280197	0.00448271	0.00428293	1.38e-18	1.09e-19	0	0.0153026	3.29e-08	0.00810168	0.0187527	7.9e-20	0.0258057	0.0313137	0	0.0190205	0.00386376	1.24e-20	0.0521148	0	0.0554322	0.0248333	0.0147132	0.00830372	0.00302168	0	0.0316691	0	0	1.91e-19	0.0238923	0.0273947	0.00300646	1.82e-18	0.00907425	0.171401	0	0.0607526	0.0296977	0.0904503
TCGA-DK-A3IN-01	0.707158	0.313418	0.0268461	0.00307961	1.51e-19	0	0	0.0150314	0	0	0.0128854	0	0.00308699	0.0158013	4.38e-20	0.0546885	0.0196337	0.000508572	0.0354343	9.13e-19	0.00809462	0.0554971	0.0522804	0.0222089	0.00402426	0.0159311	0.0809489	0.0019609	0	2.06e-18	0.0387085	0.0154097	0.00418379	0	0.0482856	0.19035	0.010393	0.148342	0.027534	0.175876
TCGA-FD-A3SQ-01	0.707745	0.276217	0.0291475	3.9e-19	0.00863827	0	0.0107568	0.0234844	4.34e-20	2.58e-24	0.0140369	0	0.0307795	0.00237554	0.00055159	0.00481165	0.0294602	0.00247239	0.181593	0.00704111	0.206299	0.0464518	0.0254673	0.0291658	0.00675586	0.00238724	0.0217458	0	0	0	0.0132098	0	0.0207692	2.48e-18	0.0103772	0.00437145	0	0.0742567	0.106441	0.180698
TCGA-GV-A3JX-01	0.712165	0.20908	0.0055376	0.00144887	1.33e-18	0	0	0	0.00109893	2.48e-19	0.0202162	0	0.0124066	0.0234294	2.09e-18	0.0129908	0	0.00588048	1.92e-18	0	0.00130678	0.0398309	0.0313336	0.0205243	0.00643674	0.0128735	0.00695155	6.52e-19	0	1.9e-17	0.0401765	0.0506382	0.00979797	0	0.0677229	0.175782	7.22e-19	0.051752	1.83e-18	0.051752
TCGA-BT-A20J-01	0.71275	0.553657	0.195022	0.0141824	0.00068065	0.00206308	0	0.0375093	0.00252048	0.0363258	0.116735	0	0.0387275	0.0645077	8.1e-19	0.0409951	0.0219044	0	0	5.6e-19	0.0109845	0.0803601	0.0473102	0.0307159	0.00404434	0.10991	0.0777562	0.00589728	1.7e-18	3.19e-19	0.0129995	0.130056	0.0177094	0	0.108483	0.259563	7.04e-18	0.291044	0.0109522	0.301997
TCGA-BT-A20R-01	0.730144	0.232637	7.28e-20	6.56e-20	0	0	0	0	0	0	0.00166189	0	3.54e-18	0.0176036	1.69e-20	0.00908717	0.0508482	6.86e-19	0.170169	1.04e-18	0.166673	0.062765	0.032652	0.0635433	0	8.54e-19	0.022358	1.02e-19	0.000490643	0	5.45e-19	0.0100422	1.98e-20	0	0.0142596	0.151281	0	0.0631338	0.187506	0.25064
TCGA-FJ-A3Z7-01	0.741243	0.150171	0	5.99e-20	0.00694574	5.46e-18	0.00247293	0.00890381	0.000604762	0.0192566	0.00452715	0	2.38e-18	0.000684079	1.15e-19	0.00178665	0.288538	0.00740184	0.104137	0	0.305508	0.0120701	0.0107286	0.0138819	0	0	0.0261052	0	0.0023727	1.04e-17	0.0384529	0	0.0109906	0	0.0278352	0.0101561	0.0206956	0.0459954	0.196338	0.242333
TCGA-C4-A0EZ-01	0.746676	0.0796315	0	0	0	0	0	0	0	0	5.49e-18	0	0	0.0213899	0	0	0.0273062	0	2.92e-18	1.1e-17	0.0140272	5.38e-18	0	0.00902575	0.00285371	0	4.57e-18	0	4.31e-19	0	0	0.00168457	1.8e-19	0	0.229047	0.18373	0	0.00190247	0.0136531	0.0155556
TCGA-DK-AA6X-01	0.748024	0.268319	0.0728607	0.00720899	2.52e-19	0	0	0.0330267	0	0.0178027	0.0386907	0	0.0233945	0.0169183	7.27e-19	0.0212385	0.0183323	0	2.72e-18	0.0230717	0.0786709	0.033398	0.0121839	0.0386064	0.0107474	0.0104658	0.032426	0.00573495	0	1.88e-18	0	0.00521652	0.00942103	0	0.00345028	0.110936	0.00615136	0.125649	0.00916616	0.134815
TCGA-DK-A1A3-01	0.748144	0.457867	0.0257447	0.00393763	0	0	0	0.00659786	4.61e-19	3.63e-21	0.0397026	0	0.0268167	0.00585682	6.6e-20	0.0428722	0.0516767	3.77e-19	0.0969037	0.0251793	0.159773	0.0559055	0.0509444	0.0289139	0.0241861	0	0.0520898	7.41e-20	0	0	0	0.00694557	0.0155485	0	0	0.116889	0.0103658	0.133865	0.0743531	0.208219
TCGA-CF-A8HY-01	0.753625	0.0766608	1.05e-18	1.3e-18	1.8e-18	0	0.0138949	0.00747821	9.32e-23	0	1.69e-18	0	0.0242655	0	0	0.00506839	0.0434456	0	4.39e-18	0	0.021349	0	1.62e-19	0.00250515	0.00111015	6.77e-18	0.0292427	6.01e-18	0.00166155	4.84e-19	0.0609759	0	0.00320381	0	0.107703	0.0202597	0	0.0247218	0.0217228	0.0464446
TCGA-HQ-A2OF-01	0.759508	0	0.00521689	0.00119325	0	0	0	0.013982	3.31e-19	6.52e-19	0	4.76e-18	7.64e-20	0.0105	0	0.00163814	0.00687845	3.9e-20	0	0.00151752	0.0329821	0	8.64e-19	0.0119365	0.00245754	0.00439499	0	0	0.00414	8.84e-18	0.0188506	0.011789	0.00963297	0	0.0108691	0.100909	1.55e-18	0.00896839	0.00343922	0.0124076
TCGA-ZF-AA52-01	0.761972	0.332676	1.28e-19	0	7.23e-19	7.03e-18	0	0.00243657	1.11e-20	0	0	8.81e-18	0.0132379	0	0	0.085871	0.0232071	1.53e-18	0.300617	2.06e-18	0.165911	0.0466258	0.0404503	0.0186101	0	1.73e-18	0.0785284	1.92e-18	0.00190387	1.08e-18	0.0535327	0.0105702	0.007743	1.32e-18	0.0699547	0.0522417	1.56e-17	0.141953	0.163753	0.305706
TCGA-YF-AA3L-01	0.764621	0.157167	0	1.8e-19	0	1.59e-18	0.000353687	0.00590271	0	2.64e-18	9.5e-19	1.03e-18	0.0253171	0.00697527	0	0.009835	0.0439577	5e-19	0.0283533	0	0.123585	0.0099851	0.00753979	0.0129047	1.16e-21	0	0.0124929	0	4.35e-20	0	0.0476051	0.00299492	0.00607767	0	0.111702	0.00928377	1.37e-18	0.021542	0.0396812	0.0612233
TCGA-XF-A9SU-01	0.783205	0.384423	0.021364	1.39e-20	0.00337168	1.21e-18	0	0.0474473	0	0.00647367	0.0144117	6.93e-19	0.0171741	0.00944524	0.00170588	0.0364746	0.0481309	2.77e-19	0.145034	0	0.113091	0.0278821	0.0284836	0.0111638	0.000417694	0.0259994	0.0938855	0	4.03e-20	0	0.0990843	0.023428	0.0189665	0	0.0782807	0.126067	1.92e-17	0.124332	0.0973306	0.221662
TCGA-E5-A2PC-01	0.785059	0.149634	0.00783414	0.00582792	1.34e-18	1.06e-20	0	0.0263441	5.37e-19	0.0124599	0.0454661	5.36e-18	0.0087829	0.00204595	0	0	1.79e-18	1.96e-18	2.86e-18	2.43e-19	0.0135025	0.0276154	0.014494	0.0107363	0.00540547	0.0114554	0.000462014	8.59e-19	1.85e-19	4.32e-18	0.0275429	0.0115056	0.0091049	1.72e-17	0.0513698	0.224992	0	0.0358512	2.35e-18	0.0358512
TCGA-DK-AA6L-01	0.787855	0.318771	0.0265236	5.33e-20	2.24e-18	0	0.0158724	0.0602334	1.24e-19	0	0.00417601	4.46e-18	0.0433827	0.0121953	0	0.0262366	0	6.52e-19	0.022242	0	0.00832972	0.0376608	0.0236079	0.0142653	0.00543977	0	0.0289905	0	0.00047199	8.28e-20	0.0474701	0.0164427	0.012349	0	0.085434	0.0450824	2.12e-19	0.0835488	0.0140924	0.0976411
TCGA-GC-A3I6-01	0.800949	0.249561	0.0208533	0.0128313	0	3.39e-18	0	2.18e-19	0	2.49e-06	0.0375907	0	0.00921899	0.022071	6.51e-21	0.0116339	0	3.5e-21	0	0	0.0142413	0.0378237	0.0318953	0.006056	0.00704474	0	0.0117608	0	0.000224793	0	0	0.0262696	0.00254039	0	0.111558	0.179427	2.06e-20	0.0595626	8.65e-19	0.0595626
TCGA-GV-A40G-01	0.830995	0.0162929	0	1.65e-18	2.21e-18	1.98e-19	0	4.9e-18	0	0	8.32e-18	0	6.35e-20	0.0176767	8.43e-19	1.17e-18	0.0415661	0	1.8e-18	5.11e-18	0.0512627	0	0	0.00965034	0.00647657	0	2.62e-19	0	0.00231399	0	0.0109445	0.000828124	0.00792526	0	0.0430846	0.10923	0	0.00586037	0.020783	0.0266434
TCGA-XF-AAN2-01	0.836412	0.270836	0.0220879	0.00466107	2.1e-19	5.19e-20	0	0.0057852	0.000793629	0.0104783	0.07406	0	0.0124254	0.00907917	0	0.0101525	9.2e-19	0	1.15e-17	0	0	0.0504245	0.0266129	0.0242961	0.00726937	0.00034415	0.0434644	0	4.3e-19	0.00138718	0	0.0391736	0.0152917	0.000498604	0.115504	0.159328	0.0109987	0.0968429	6.89e-18	0.0968429
TCGA-UY-A9PE-01	0.846956	0.104756	0.0256281	4.54e-19	2.28e-19	0	0.00131945	0.0600093	0	0	8.73e-19	0	0.00994412	0.0174973	0	0.00683625	0.00844785	0.0199096	0.0446263	0	0.0341516	0.010872	0.00810778	0.00290114	0.00483171	0.0118743	0.0114975	1.42e-18	7.34e-19	1.34e-18	0.0049431	0.018771	0.0200254	3.25e-18	0.0711859	0.101353	1.29e-17	0.0530501	0.0299707	0.0830209
TCGA-FT-A61P-01	0.866056	0.373603	0.00962304	1.2e-19	5.91e-18	0	1.6e-18	0.0057582	0.000619444	2.74e-18	0.0171529	0	0.0282741	0.00705067	0.00116278	0.0410085	0.0191211	0	0.127062	0	0.0762258	0.0703992	0.051177	0.0229886	0.0048969	0	0.0473039	1.84e-18	0	7.22e-19	0.0623003	0.0690593	0.00443712	2.9e-18	0.0592001	0.192371	1.24e-18	0.115488	0.0875596	0.203047
TCGA-BL-A0C8-01	0.86759	0.0436415	0	1.05e-19	0	0	0	0	0	1.38e-18	0	0	2.11e-20	0.0153943	1.59e-19	0.000308159	0.17965	0.0028011	0	0	0.154395	0.0259817	0.0251677	0.0354294	0.000543878	0	0.00369678	2.82e-18	0.00851646	0	0.0510987	0	0.00479053	4.97e-18	1.62e-18	0.106834	6.76e-18	0.0278987	0.109455	0.137354
TCGA-BL-A0C8-01	0.86759	0.0436415	0	1.05e-19	0	0	0	0	0	1.38e-18	0	0	2.11e-20	0.0153943	1.59e-19	0.000308159	0.17965	0.0028011	0	0	0.154395	0.0259817	0.0251677	0.0354294	0.000543878	0	0.00369678	2.82e-18	0.00851646	0	0.0510987	0	0.00479053	4.97e-18	1.62e-18	0.106834	6.76e-18	0.0278987	0.109455	0.137354
TCGA-UY-A8OC-01	0.881313	0.190341	0.00161512	0	0	0	0	0.0100984	5.44e-19	0	0	7.63e-18	0.00416297	0.00629943	0	0.018216	0.06637	2.02e-19	0.053774	0	0.0727111	0.0186583	0.0106643	0.0114357	0.000298999	0.00876704	0.0353338	0	2.53e-20	0	0.0587264	0	0.017623	0	0.0704972	0.135607	1.17e-18	0.0494148	0.0618541	0.111269
TCGA-DK-AA71-01	0.89092	0.12376	0	0	0	5.47e-19	0.00532162	1.24e-19	0.00369287	0	8.09e-20	8.7e-19	0	0.0160225	6.17e-18	0.0108809	0.00162263	2.05e-18	0	2.23e-18	0.00868453	0.0131959	0.0139908	0.00808736	0.00449799	0.000623253	0.0280276	7.36e-20	5.68e-19	0	0.00696214	0.00540818	0.00751837	1.4e-17	0.0837863	0.0451682	2.08e-18	0.0377349	0.00139788	0.0391328
TCGA-FD-A5BZ-01	0.895806	0.150667	1.22e-18	5.85e-19	0.000694579	0	0	1.04e-19	3.61e-21	2.12e-18	0	1.29e-18	0.0133068	0.0023641	5.06e-23	0.00477484	0.0290778	0.00398812	0.22564	0.00494285	0.175543	0.0077236	0.0152777	0.0089082	0.00805355	1.35e-18	0.013507	1.39e-18	7.71e-05	0	0.0117627	0	0.011768	0	0.0252778	0.0491096	7.22e-18	0.0254161	0.15785	0.183266
TCGA-G2-A2EK-01	0.898533	0.178525	0.0773764	0.00471406	0.0188404	0	0.0138228	0.0366334	0	0.0210441	0.0263907	0	0.0505216	0.0239466	9.76e-20	0.0107256	0.00304821	0.00564991	0.0189517	1.4e-19	0.133358	0.0061283	0	0.014352	0.0123597	0.0557434	0.00342447	0.00458296	0	0	6.04e-19	0.00547815	0.0184269	0	0.00508378	1.07e-05	0	0.0911391	0.0156424	0.106781
TCGA-FJ-A3ZE-01	0.900514	0	0	0.00508793	0	3.08e-20	0.0267598	0	0.00929131	0.0156972	0.0137124	0	0.00470669	0.0335697	9.72e-19	0	1.15e-18	1.83e-19	7.56e-18	2.97e-18	0.0338418	1.26e-20	0	0.00418275	0.00537596	0.000558952	0.0081847	2.64e-18	0.00510773	2.06e-18	4.39e-19	6.81e-19	0.021312	5.14e-19	0.022332	0.0973102	0	0.0229104	4.36e-18	0.0229104
TCGA-BL-A5ZZ-01	0.900791	0.177775	2.74e-18	0	1.4e-18	0	1.78e-18	3.5e-19	4.23e-20	6.88e-20	0.023111	0	3.54e-18	0.0128169	0	0.0376332	0.215761	5.15e-18	0.110394	0.00800438	0.128857	0.0723377	0.0498062	0.0383596	0.00104036	0	0.118968	0	0	1.19e-17	0.0540792	0.0114059	1.6e-19	6.23e-19	0.0274735	0.290147	0	0.15332	0.163092	0.316412
TCGA-K4-A3WS-01	0.912609	0.429267	0.0342852	0	0.0360382	0	5.66e-19	0.0112458	0	0.0269389	0.0283832	0	0.000270879	0.000756482	0	0.0452807	0.0567509	0.00407361	0.222059	0.0310271	0.181002	0.0237795	0.0335211	0.00748921	0.00948429	0.015541	0.0759111	4.26e-05	7.67e-19	0	0.0757537	0.0537054	0.00862586	0	0.0334216	0.0902423	0	0.146502	0.141286	0.287788
TCGA-BT-A2LB-01	0.915391	0.296841	0.030098	0.000317247	0.0203315	0	0	0.0545113	0	0.0195168	0.0374432	0	0.00404894	0.0097412	5.33e-20	0.0293206	0.01593	0.0021503	0.0600253	0	0.0231543	0.0215829	0.0251197	0.0060712	0.00536331	0.021808	0.0648905	7.09e-19	0.00360501	1.27e-18	0.0278516	0.0212438	0.00896964	0	0.0543742	0.0963094	0	0.117685	0.0395417	0.157227
TCGA-K4-A6FZ-01	0.917687	0.247439	0.010732	0.00524787	0	0	0.00494353	0.0621886	0.00229129	0	0.0303862	1.88e-18	0.021483	0.014689	0	0.019464	0.0287268	0	0	4.69e-21	0.00814329	0.0120256	0.0127269	1.64e-20	0.0108576	0.00811809	0.101906	3.85e-18	0.00683555	1.23e-18	0.0257492	0.0152795	0.00532154	4.45e-18	0.0480862	0.0599229	0.00969099	0.107881	0.0143634	0.122244
TCGA-UY-A78P-01	0.923893	0.340875	0.0494856	0.00838968	0	0	1.08e-17	0.0137075	0.000847508	0.0111312	0.0795113	0	0.012417	0.0183449	0	0.044483	0.046535	1.4e-18	3.97e-20	0.0382669	0.0558534	0.141179	0.093398	0.0407857	0.00934118	0.0279496	0.131212	0	0.000307187	9.73e-18	0.0437648	0.0744119	0.00754796	0	0.0999868	0.255881	1.68e-18	0.258093	0.0232675	0.28136
TCGA-DK-A6B5-01	0.926016	0.256873	0.0127701	0	0	0	0.00556633	0.0227262	0	5.37e-19	0.00893868	1.17e-18	0.0342087	0.0101129	2.63e-19	0.0237342	2.01e-18	0.00762773	0.0335557	0	0.0411175	0.0229322	0.0122042	0.014279	0.00210298	0	0.00595201	1.63e-18	7.34e-20	0	0.0450571	0.0150801	0.0115252	0	0.0227522	0.105008	0.00260704	0.0500795	0.0176159	0.0676954
TCGA-XF-A9T0-01	0.926114	0.25588	0.0527712	0	0.00773528	5.69e-19	0.0146318	0.0351423	0.00145688	0.0335765	0.0102434	0	0.00406408	0.0113484	0	0.0367133	0.0153523	2.41e-18	0	2.67e-18	0.0336885	0.0187164	0.0207865	0.00714846	0.00419521	0.0221655	0.0517929	0	0	0	0.0220983	0.0265313	0.0439445	0	0.0755485	0.118226	0	0.131844	0.00899846	0.140842
TCGA-ZF-AA4R-01	0.928942	0.105934	4.8e-19	2e-20	4.28e-19	8.94e-19	4.45e-20	4.4e-20	0	0	0.0106612	1.91e-18	0	0.0172494	0	1.68e-19	7.77e-20	0	0.109622	2.9e-18	0.089618	0.00749907	0.00513496	0.00403316	0.00191489	1.09e-18	0.00228486	0	0	0	0.000670842	0.00948071	0.00396992	6e-19	0.073323	0.118831	1.45e-18	0.00779921	0.0587154	0.0665146
TCGA-GD-A6C6-01	0.935562	0.2242	0.0147697	5.77e-19	0	0	0.0113042	4.04e-19	0	1.84e-18	2.82e-18	0	0	2.02e-18	3.81e-19	0.0279612	0.0060544	3.11e-18	2.13e-18	0	0.0121526	0.0161111	0.0274336	0.0181622	0	0.0234091	0.0135186	6.24e-19	2.05e-19	7.77e-18	0.0639174	0.00612987	0.00714708	2.13e-18	0.205176	0.0500293	0	0.0482403	0.0030272	0.0512675
TCGA-5N-A9KM-01	0.941582	0.223693	0.0335012	0.010852	0	5.8e-19	5.01e-19	0.0258884	0.000604913	0.0362471	0.0823706	0	0.0077838	0.0188084	0	0.00251039	0.00693081	6.21e-19	0.0124613	0.00369893	0.0935082	0.0410618	0.0309351	0.0256231	0.00498222	0.00289317	0.0602286	1.35e-18	0	0.00459518	0.00291133	0.0225279	0.0262386	0	0.0241105	0.0530157	4.61e-21	0.122084	0.00969606	0.13178
TCGA-XF-A9SP-01	0.951594	0.371857	3.91e-19	1.54e-19	0.00168057	3.4e-18	1.25e-18	0.0219373	0	1.78e-19	0.00172023	1.84e-18	0.0116297	0.00580496	0.00443908	0.0325529	0.0542657	3.84e-20	0.263897	0.0167514	0.28504	0.0298502	0.0402648	0.0238726	0.00163961	0	0.0400332	3.28e-18	3.64e-19	5.65e-18	0.113455	1.64e-19	0.0181876	0	0.0506268	0.0781897	0	0.069384	0.190559	0.259943
TCGA-2F-A9KR-01	0.975185	0.057486	0.00724086	1.1e-19	7.59e-19	0	0.0409761	0.0125348	0.000888599	0.00501396	0	3.43e-18	0	0.00509637	0	0	1.65e-18	0	0	9.9e-18	0.0433172	0.00108314	3.24e-19	0.0021851	0.0102729	0.00517833	0.0132756	0	9.94e-06	3.14e-18	0.047574	0.00396076	0.0123525	0	0.0129289	0.0794772	6.31e-18	0.0245976	8.4e-19	0.0245976
TCGA-UY-A9PD-01	0.993817	0.0989791	0.0355955	5.62e-20	0	1.75e-18	0.0154816	0.00670868	0	0.0191631	0.00877701	1.15e-18	8.32e-20	0.00611667	0	0.00241017	0.0249758	0.00256216	0.0596856	2.22e-18	0.0513604	0.0087213	0.00720819	0.00269558	0.00367191	0.0216207	0.00852936	4.01e-18	7.59e-20	0	0.0124187	0	0.0360673	0	0.0626626	0.119489	0	0.0537689	0.0462156	0.0999845
TCGA-BL-A13J-01	0.997179	0.150334	9.18e-23	0.00440088	0	1.24e-19	0.0208967	0.0138923	0.00730788	0.0120359	0.0115236	1.11e-18	0.00224542	0.0155968	1.92e-19	0.00210572	3.02e-18	0.000612782	0.0707642	0	0.0609797	0.0178907	0.0140953	0.00587696	0.015776	4.44e-18	0.0270459	2.08e-19	0	1.93e-18	0.00680908	0.00636889	0.00818535	3.67e-18	0.0461767	0.112777	0.00327889	0.0503113	0.0361027	0.086414
TCGA-BL-A13J-01	0.997179	0.150334	9.18e-23	0.00440088	0	1.24e-19	0.0208967	0.0138923	0.00730788	0.0120359	0.0115236	1.11e-18	0.00224542	0.0155968	1.92e-19	0.00210572	3.02e-18	0.000612782	0.0707642	0	0.0609797	0.0178907	0.0140953	0.00587696	0.015776	4.44e-18	0.0270459	2.08e-19	0	1.93e-18	0.00680908	0.00636889	0.00818535	3.67e-18	0.0461767	0.112777	0.00327889	0.0503113	0.0361027	0.086414
TCGA-ZF-AA51-01	1.02209	0.445438	0.0439606	0.0128891	0.00880291	0	0.0108009	0.0644504	0.00142579	0.0398905	0.0788015	2.11e-20	0.0182435	0.00891789	0	0.0482143	0.0186322	0.00453328	0.0602774	1.62e-18	0.107835	0.0402132	0.0466859	0.00839854	0.00287436	0.0149389	0.0795461	0	0.00419479	0	0.0242849	0.0342683	0.0164813	3.51e-18	0.0469621	0.200272	0.018164	0.175618	0.0394548	0.215073
TCGA-XF-A9T3-01	1.02592	0.39397	0.0103802	0	0	0	2.43e-18	1.09e-19	9.13e-05	0	0.0254413	0	0.00165083	0.00478264	0.0017209	0.0439655	0.0729519	0	0.177056	8.39e-19	0.176126	0.027157	0.0201007	0.0305209	0.00252631	0.0246277	0.0261854	0	0	2.91e-18	0.0612168	0.0326857	0.0120737	0	0.0723452	0.255061	0	0.0734763	0.174631	0.248108
TCGA-E7-A5KE-01	1.04653	0	0.00366094	0.00136089	0	0	0	0.0365525	0.00707843	0.00429189	0	0	0.00828445	0.0146925	4.29e-20	0.00458467	0.0155372	0.00542844	3.96e-18	2.28e-18	0.021566	0	0	0.00421519	0.00610271	0	0	0	0.00213809	3.47e-18	0.0241432	0.00538385	0.0144253	0	0.0369387	0.182239	0	0.0174712	0.0077686	0.0252398
TCGA-ZF-AA4U-01	1.05579	0.0408073	4.97e-19	2.47e-20	2.54e-18	1.56e-18	0.0105494	0.0227749	0.0135836	0.00863998	0.00586951	9.42e-19	0.0251486	0.0122353	0	0.0036267	0.00252516	0.00889752	8.35e-18	0	0.0184451	0.00842943	0.0033238	0.00664268	0.00909037	8.89e-19	2.15e-18	0	3.45e-19	6.14e-18	0.0414313	0.000167134	0.00718542	1.19e-18	0.0834114	0.0328888	1.64e-19	0.0257893	0.00126258	0.0270519
TCGA-DK-A3WY-01	1.06126	0.590547	1.4253	0.0743388	0.16213	6.1e-23	0	0	0.00444714	0.137384	0.226036	0.0385772	0.289188	0.00656453	0.0050749	0.0581674	0.0627534	0.00292511	0.15256	0.0060511	0.185295	0.0732261	0.0731339	0.0179041	0.0420383	0.543105	0.0783817	0.236243	0	0	0.0822855	0.120201	0.124802	0	0.0916436	0.324349	1.11e-18	1.21161	0.117963	1.32958
TCGA-ZF-A9R2-01	1.07491	0.0115605	0.00207849	0.00424876	0	1.05e-18	0	0.00996715	0.00394668	0	0	0	0.0087797	0.0207074	1.73e-18	3.34e-20	0	0.00309934	6.01e-18	0	0.00289322	0.00232058	3.85e-19	0.000222158	0.0063784	2.43e-19	0	1.22e-18	0	1.8e-18	0.0134185	3.08e-19	0.007624	1.41e-18	0.0501566	0.084593	7.67e-18	0.00925121	3.01e-18	0.00925121
TCGA-G2-A2EO-01	1.07778	0.292205	0.0499518	0.0172491	6.06e-20	0.0021611	0	0.0442661	0.00621488	0.0687007	0.123637	0.0353094	1.9e-19	0.0243225	0	0.024812	0.0209879	1.92e-18	0.0789301	2.12e-18	0.0739286	0.0665441	0.0602005	0.0216779	0	0.0291115	0.0447913	6.29e-19	0	0.00914226	0.0110692	0.0849644	0.0160808	0	0.143645	0.250202	0	0.177402	0.0512661	0.228668
TCGA-XF-AAMG-01	1.08284	0.095836	0.00891325	0	0	0	5.34e-19	0	1.39e-18	4.79e-18	9.77e-19	2.03e-17	0	0.00160899	3.46e-19	0.00510151	0.0510164	3.44e-18	0.0104189	1.06e-17	0.0818791	0.0222275	0.021105	0.0144829	0.000755354	1.68e-18	0	1.86e-18	0.000922587	3.43e-19	0.00307066	0	0	9.99e-18	0.136941	0.125229	0	0.0252801	0.0329394	0.0582195
TCGA-DK-A3IV-01	1.0904	0.422459	0.211305	0.0161125	0.0146914	0.0216427	0.0184041	0.0884788	0.00369555	0.0447224	0.0917005	0.00257503	0.0455761	0.0231693	7.12e-22	0.022281	0	0.00559044	0	0.00120137	0.00946465	0.0170391	0.0169426	0.0163755	0.0114754	0.0645298	0.0263791	0.027317	1.08e-19	0.000361234	0.000774243	0.0383989	0.0194455	0.00818946	0.0436259	0.0947551	0.0168317	0.240531	9.79e-19	0.240531
TCGA-R3-A69X-01	1.10185	0.344744	0.0462628	0.00632474	0.0118304	1.22e-19	0	0.0201736	0	0.0106776	0.0494285	0	0.0419491	0.00489062	9.6e-20	0.0634815	0.0597814	0.0013138	0.0961735	0.0205576	0.166749	0.0526527	0.0481172	0.0315197	0.0129952	0.0268914	0.0921425	0	0	0	0.0401162	0.0200586	0.00650665	4.48e-18	0	0.148125	2.27e-05	0.186351	0.079284	0.265635
TCGA-E7-A4IJ-01	1.10199	0.151572	0.018277	0	0.00756946	0	0	0.0223957	2.17e-20	0.0378201	0.0563739	0.0148035	0.0113731	0.000601002	5.89e-19	0.00672716	0.0340103	0.00269321	0	0	0.0345209	0.0161882	0.00947836	0.0162171	0	0.0076162	0.00376967	5.7e-19	2.88e-20	0.0106167	0.0438282	0.0150846	0.0128313	0	0.101239	0.122215	0	0.0640614	0.0170052	0.0810665
TCGA-4Z-AA7N-01	1.10932	0.589892	0.890196	0.0819926	0.18573	0.0589813	0.0558424	0	0.00324112	0.110196	0.189759	0	0.197858	0	5.76e-19	0.0552524	0.0527439	0.0151979	0.128568	0	0.255114	0.0329253	0.039373	0.0102004	0.0183252	0.407458	0.0474194	0.179874	0	1.96e-18	0.0385702	0.076509	0.0235265	9.97e-19	1.47e-18	0.0533603	0.0172516	0.818996	0.0906558	0.909651
TCGA-DK-A3IL-01	1.10973	0.115362	0.074872	0	0	0	0.0172531	0.0018419	0.00138587	0.00815044	0.00967341	4.1e-18	0.0267794	0.00276857	0	0.00847128	0.00625916	0.012725	0.0394171	0	0.0659514	0.00193829	0.00102066	0.00561023	0.00510936	0.0352198	0.00282158	0.00737304	0	2.18e-18	0.0426393	0	0.00711268	0	0.115543	0.0170238	6.52e-18	0.0760586	0.0262248	0.102283
TCGA-CF-A3MF-01	1.11066	0.0718108	0	0	0.0374493	1.8e-18	0.0461981	1.71e-18	0.00125617	0.036467	0	0.00315351	0.0343031	0.000678005	0.00416114	0.000904458	0.0901644	0.0222457	3.47e-18	2.65e-18	0.0287249	0	3.35e-19	2.68e-19	0.00171099	5.02e-18	0.00749708	1.01e-18	1.18e-18	1.42e-18	0.105274	0.00142934	0.0108675	8.22e-18	0.0440278	0	0	0.0458835	0.0450822	0.0909657
TCGA-DK-A3IT-01	1.11878	0.326756	0.063058	0.00757182	0.00563833	8.67e-21	5.17e-19	0.0331042	0.000604251	0	0.0226171	1.67e-19	0.0254045	0.0265651	0	0.0154083	0.0302636	0.00411659	0.0916383	0.00663744	0.0269584	0.0231226	0.0246722	0.0131923	0.00944426	0.0270421	0.0477146	1.14e-18	0	3.67e-18	0.0146465	0.0197521	0.0158855	0	0.0582561	0.16465	0	0.108576	0.0626198	0.171196
TCGA-E7-A6MD-01	1.12247	0.384369	0.154892	0.00493815	0.0240405	8.44e-19	0	0.0649651	3.78e-20	0.0361276	0.0638287	8.91e-19	0.0340144	0.0079176	0.00799999	0.0404769	0.024968	0.000748758	0.139578	0.00973661	0.1788	0.0118558	0.0113565	0.00622601	0.0197223	0.0745364	0.0308855	0.00970751	1.26e-18	6.19e-18	0.0436343	3.85e-19	0.0132059	3.06e-18	0.0265972	0.0655112	0	0.196472	0.0846443	0.281117
TCGA-GV-A3QI-01	1.12863	0	2.33e-18	3.16e-19	4.11e-18	1.19e-18	0	0	0	0	0	0	0.00370847	0.0266326	0	7.68e-19	0.0179442	0	0	2.19e-18	0.00468432	0	0	0.00964729	0.000355801	1.16e-19	6.98e-18	4.21e-18	0	0	6.93e-19	6.2e-05	0.0098883	0	0.0729577	0.118263	1.2e-17	0.0002372	0.0089721	0.0092093
TCGA-KQ-A41N-01	1.15416	0.0268074	0	0	0	2.53e-19	0.00457064	0	0	0	0	2.02e-18	0	0.0113612	0	1.33e-19	0.0179741	0	0.0330426	0	0.119946	0.00417145	0.00338938	0.00376891	0	0	1.21e-18	8.95e-19	2.24e-20	3.35e-18	0.0812036	4.09e-19	0.00956872	2.15e-18	0.0721998	0.10702	0	0.00278096	0.0279574	0.0307384
TCGA-FD-A6TI-01	1.16415	0.163738	1.16e-18	0	2.87e-18	0	1.96e-20	0.0315422	7.1e-19	0	0.0141837	0	0.000277894	0.00540693	9.9e-20	0.000901028	0.0240384	0	0.0193495	0	0.0883913	0.0319095	0.0352683	0.0131178	0.0031826	1.12e-18	0.0194579	0	5.57e-22	0	0.00304365	0.002122	0.012643	4.41e-19	0.0192099	0	2.72e-19	0.0369674	0.0227197	0.0596871
TCGA-GU-A763-01	1.17157	0.0720168	0.00689549	0	0	1.88e-18	0.00492172	0.0165516	0.00887061	0.0169881	0.0116299	1.52e-18	0.00291814	0.0142016	0	1.58e-20	1.29e-19	4.38e-19	2.85e-18	0	0.0305345	0.0197705	0.0136546	0.0175937	0.000589212	0.0110286	7.97e-19	0	0	0	0.0521121	0.00525637	0.00301788	7.13e-18	0.151339	0.00969942	1.48e-17	0.0294955	1.49e-18	0.0294955
TCGA-BT-A3PH-01	1.17452	0.102894	0	9.22e-19	1.08e-17	0	0	1.55e-19	0.00320929	0	0	1.08e-18	0	0.0144893	2.72e-18	0.00570398	0.0585979	0.0231645	0.0237167	0	0.192632	0.0189379	0.0112367	0.0196928	6.4e-05	0	0.0159988	1.7e-18	0.00195797	8.94e-18	0.0039972	1.55e-18	0.011739	1.08e-17	0.031711	0.13578	7.61e-18	0.0438848	0.0411573	0.0850421
TCGA-E7-A8O8-01	1.18035	0.164963	6.38e-20	2.29e-19	0	6.17e-19	0	0.0139005	0.00692223	0.0143495	0.0085952	1.55e-18	0.0243993	0.00540216	0	0.00741064	0.0401982	0.00100088	3.35e-20	1.97e-18	0.0369706	0.00918976	0.00622151	0.00594983	0.0019941	5.96e-19	0.00427389	2.08e-18	4.6e-19	0	0.0491873	0.0205993	0.00838451	1.99e-19	0.120442	0.0500956	0	0.0254792	0.0200991	0.0455783
TCGA-GU-A42P-01	1.186	6.89e-19	0	0	0	0	3.34e-19	0	1.1e-18	0	2.24e-18	0	0.00750206	0.0122782	5.08e-18	0	0.0321915	3.58e-18	1.25e-17	0	0.000362108	0	0	0.00690866	0.0104986	0	1.83e-17	1.33e-19	0	5.59e-19	0.0201589	0	0.00557725	0	0.0784352	0.041172	0	0.00699904	0.0160958	0.0230948
TCGA-DK-A6AV-01	1.18638	0.37398	0.0484271	0.000207832	0.0154938	9.52e-21	3.14e-18	0	0.002488	0.0140809	0.0240399	3.69e-19	0.0383221	0.0236371	0	0.0285852	0.0469823	0.00317108	1.59e-18	0	0.0734114	0.0129575	0.0113258	0.0069829	0.00579615	0.0161878	0.0213624	0.00194183	4.03e-19	0	0.0127936	0.0172184	0.0125321	1.93e-18	0.0520455	0.178961	0	0.0895869	0.0234912	0.113078
TCGA-BT-A20N-01	1.22934	0.0631662	0.00508001	0.00891386	8.87e-19	0.00200255	6.36e-19	0	5.13e-20	1.47e-18	0.011691	1.24e-19	0.00737224	0.0322493	3e-18	0	2.1e-18	0	0	2.04e-18	0.00817722	0.00885469	0.000629289	0.00445879	0.00757651	0.00463212	0.00335256	0	0.000244256	0	0	0.00248888	0.0131186	0	0.0406802	0.290882	0	0.0180737	1.07e-18	0.0180737
TCGA-XF-A8HC-01	1.23172	0	0	8.8e-19	0	3.64e-19	0	1.57e-18	0.00144907	0	0	3.18e-18	0	0.0115152	0	3.51e-19	0.00170871	0.000456725	0	0	0.033488	0.00437282	0	0.0147925	0.00728077	3.18e-19	3.14e-18	0	0.00121448	0	3.84e-18	0.00265356	0.00945833	0	0.100526	0.0414404	0	0.0088832	0.000854355	0.00973755
TCGA-GV-A3JV-01	1.2327	0.387152	0.0083792	6.58e-20	0.0233817	0	0.000130173	0.0300504	0.00715239	0.0143665	0.0410625	0	0.0311685	0.0100806	1.33e-19	0.0191825	0.0208696	0.000736543	0.0157612	4.59e-19	0.127195	0.0267901	0.0182389	0.0092472	0.00358529	0.00968625	0.00359795	1.24e-18	0	2.71e-18	0.0218368	0.0159069	0.0157667	8.63e-18	0.0403089	0.0703861	0.00461727	0.0510921	0.0183154	0.0694075
TCGA-FD-A6TC-01	1.24883	0.193018	0	2.18e-18	0	0	0	0	0	0	0	0	0.0201419	0.0068992	6.1e-18	0.0113557	0.0184416	0	0.122795	0	0.0377408	0.00692491	0.0149945	0.00678663	0.00611126	0	0.0373336	0	0.00470225	9.23e-19	0	0.00186152	0.00478538	1.31e-17	0.063126	0.0883925	1.2e-18	0.0442852	0.0754381	0.119723
TCGA-UY-A8OD-01	1.2559	0.442325	0.0401158	0	0	0	0	0.0263032	2.87e-20	0.0143486	0.051253	0	0.0342499	0.000916341	0.00142442	0.0236928	0.030559	0	0.212667	7.55e-19	0.164278	0.0351055	0.0353392	0.0204722	0	0.0233355	0.0507787	4.43e-18	0	1.3e-18	0.0748391	0.0163533	0.00766382	0	0.0119985	0.171014	0.00852468	0.109361	0.139347	0.248708
TCGA-H4-A2HO-01	1.27059	0.191437	5.48e-20	0.00753334	0.0285613	0	0	0.0799346	3.01e-19	0.0488552	0.0644181	2e-18	0.00423902	0.0149641	3.6e-19	0.0249936	0.121743	0.00529388	0	0	0.149755	0.0170727	0.00715227	0.0249182	0	4.77e-19	0.0262235	0	0.0053583	2.69e-18	0.0129603	0.00522089	0.00747256	0	0.00632376	0.0227982	0	0.0851981	0.0608715	0.14607
TCGA-FD-A5BV-01	1.27253	0.0620037	0	0.00402699	0	1.52e-18	1.57e-18	1.2e-20	2.64e-19	0	0.00398002	0	0.00137688	0.0187617	5.8e-19	0	0.0165588	1.12e-19	0.0246706	0	0.0657251	0.0156741	0.00822822	0.0073968	0.000218335	0	0.0029142	0	0	0	0.0513867	3.65e-19	0.00451291	2.14e-19	0.0326595	0.187186	0	0.0125378	0.0206147	0.0331524
TCGA-FD-A3NA-01	1.28003	0.214093	0.0179424	0.00664245	0	3.11e-19	0	0.0044426	3.24e-19	0.000164728	0.0292597	0	0.00963598	0.0120198	0	0.0328066	0.0104816	0	1.51e-18	2.53e-18	0.013499	0.0300739	0.02222	0.0159703	0.00489977	0	0.0573339	1.48e-18	0	2.14e-19	0.0207357	0.0241886	0.00559913	2.18e-18	0.0934104	0.236956	0	0.0954808	0.00524082	0.100722
TCGA-XF-A8HF-01	1.28087	0.201801	1.78e-20	0	0.0281548	0	2.97e-19	0.0440515	0	1.11e-22	0.0153039	0	0.00988439	0.00928359	1.56e-18	0.00845236	0.0233407	0.00338633	0.0533527	3.13e-19	0.126183	0.0457327	0.0467293	0.0251061	0.000741133	0.00181704	0.0143954	0	1.68e-20	0	0.0370695	0.0126278	0.0332836	1.05e-17	0.0626005	0.118031	2.01e-18	0.048472	0.0400596	0.0885316
TCGA-HQ-A5ND-01	1.28247	0.0482211	0	0.00723979	9.79e-19	3.15e-21	0	0	0.000566744	0	0.0202335	1.62e-18	0.00730427	0.0393954	0	0	4.89e-19	0	1.23e-17	5.88e-18	0.0247903	0.00756916	0.00165409	0.00327387	0.00136164	0	0	1.37e-18	0.00172455	1.36e-19	1.2e-18	0.00330348	0.00697819	0	0.0982017	0.295509	0	0.00710357	6.94e-18	0.00710357
TCGA-CU-A0YR-01	1.28449	0.467618	0.0514505	0.0149535	0.0217823	1.24e-19	3.67e-18	0.011495	3.87e-19	0.007822	0.0452039	0	0.0400688	0.0151908	2.32e-18	0.0500563	0.0708825	0	0.03321	0	0.0222291	0.130905	0.076338	0.0930865	0.00577623	0	0.0540507	0	0.00193873	0	0	0.0583986	0.0164029	7.34e-20	0.0298271	0.206714	0	0.201333	0.0520462	0.253379
TCGA-E7-A4XJ-01	1.28496	0.0416453	5.34e-21	0	0.00704888	7.93e-19	0.0302277	0.00118485	0	0.00805687	5.67e-19	0	0.0337543	0.000499844	0	0.00298806	0.0260714	0.00838041	0	0	0.0214053	0	5.51e-20	0.000380936	0.00219107	0	0.00793064	9e-19	1.02e-18	3.52e-18	0.0342375	4.62e-19	0.00836864	4.25e-19	0.0867601	0.00544742	1.64e-18	0.019698	0.0130357	0.0327337
TCGA-S5-A6DX-01	1.29034	0.492324	0.106524	0	0.0677834	2.24e-18	0.00797374	0.0538446	0	0.0360867	0.0990607	0.0377638	0.0245658	0	9.73e-19	0.026411	0.0936025	0.0147202	0.0820498	3.3e-19	0.225035	0.0801974	0.10087	0.0356447	0	0.0790712	0.119145	0	0	0	0.0316302	0.115357	0.031772	0	0.179026	0.028507	0	0.255389	0.0878262	0.343216
TCGA-BT-A20T-01	1.29921	0.271574	0	0	0.00472803	4.09e-19	0	0.038386	0	0.0298999	0.0590286	0	0.00202362	0.00861234	1.36e-19	0.0238171	0.00444791	0	0.098117	3.6e-18	0.162334	0.0208122	0.0109934	0.00616585	0	0	0.0500784	0	0	2.61e-18	0.00874737	0.00727034	0.00325928	1.92e-18	0.0327101	0.115217	0.00357808	0.0830717	0.0534193	0.136491
TCGA-GD-A3OQ-01	1.3091	0.0621425	3.47e-19	0.00335329	0	0	0	0.0112488	0.000362001	2.81e-19	0.00518299	0	3.8e-20	0.0150835	3.02e-19	0.00172753	0.00144573	4.74e-19	8.16e-18	0	0.0183219	0.00553686	0.00118701	0	0.00232922	0.00019411	0.0293982	9.64e-05	0.00152875	6.06e-18	0.00732822	0.00220846	0.000560302	0	0.020774	0.145174	4.48e-18	0.0270137	0.000722866	0.0277366
TCGA-FD-A43S-01	1.33849	0.404343	0.498644	0	0.0871972	1.74e-18	0.00261975	0.0245517	0.000216175	0.123211	0.170148	0.0347085	0.0997257	0	0.0175903	0.059319	0.114545	0.00755203	0.24572	0.0171398	0.318424	0.0401369	0.0473225	0.0185557	0.0118032	0.300659	0.134376	0.0516544	7.52e-20	0	0.121593	0.10195	0.027278	6.58e-18	0.0579694	0.0457459	0	0.583361	0.180269	0.76363
TCGA-GU-A42R-01	1.3399	0.0265621	2.28e-19	0.00256688	0	1.88e-18	0.0166705	0.0101701	0.0140257	0.0141765	0.0106878	3.03e-18	0	0.0166803	0	1e-19	0.0239327	4.84e-20	5.53e-19	0	0.0541604	0	0	0.000989907	0.00692743	5.73e-19	0.0292971	0	0.00315739	0	0.00118537	1.72e-19	0.00578688	0	0.0194149	0.0791399	5.78e-18	0.0357056	0.0119663	0.047672
TCGA-DK-A3IS-01	1.34819	0.0917644	2.06e-19	1.17e-20	5.26e-19	0	7.03e-18	0.00609558	0.00370793	0.0152603	0.0134048	1.17e-17	0.00403417	0.0168249	0	0.00118264	0.016699	0	3.45e-18	0	0.0359454	0.00731637	0.00183064	0.00508301	0.00573226	1.25e-18	0.002139	0	0	6.24e-19	0.0395781	0.00370335	0.00585509	2.42e-18	0.0556012	0.174109	3.39e-19	0.021087	0.00834951	0.0294366
TCGA-2F-A9KQ-01	1.34957	0.0314988	0	3.57e-21	0.00132534	0	0.0106511	0	0.0024142	0.00784347	0.000858727	1.32e-18	0.00876988	0.0337608	1.59e-20	0.00232616	0.0504354	0.00347036	0	0	0.0449009	0.00935434	1.36e-20	0.0142323	0.0070652	5.08e-18	0.0206926	9.23e-19	0.000232965	0	0.00564838	0.00237362	0.00445419	0	0.0317608	0.058413	1.86e-18	0.0339901	0.0252177	0.0592078
TCGA-K4-A4AB-01	1.36236	0.198581	0	0	4.12e-18	2.28e-18	0	0.043256	0	2.88e-19	0.000392454	6.29e-19	0.00977996	0.00136917	0	0.00596871	0.00530777	1.3e-05	0.126319	0	0.10905	0.0219598	0.0187181	0.00114944	0.00251873	9.32e-19	0.025009	1.92e-19	4.71e-22	0	0.0382066	1.87e-18	0.00272364	9.96e-18	0.0162401	0.00538678	0.00779109	0.0369795	0.069138	0.106118
TCGA-HQ-A5NE-01	1.36409	0.204269	6.91e-20	0.000393341	0	0	0	0.00858121	8.52e-20	1.03e-18	0.00390288	0	0.00225911	0.0166404	5.21e-19	0.02018	0.0162631	0	0	0	0.0251331	0.00960104	0.0132091	0	0	0.00208224	0.045745	1.12e-18	0.000848626	0	0.0105579	0.00810953	0.00470384	1.22e-17	0.0161024	0.154935	0	0.0509165	0.00813156	0.059048
TCGA-K4-AAQO-01	1.37477	0.362991	0.0321464	0	5.9e-19	7.64e-19	0	0.0341571	0.00604331	0.0311472	0.0136992	0	0.000454972	0.0241077	0.00507825	0.0355362	0.0263215	0	0.273313	0.0149526	0.267831	0.00881991	0.0126707	0	0.0263699	0.0230743	0.070426	0.00287392	1.65e-19	4.59e-19	0.022928	0.0097288	0.0093007	0	2.51e-18	0.205132	0	0.136297	0.160005	0.296302
TCGA-GU-AATP-01	1.38276	0.219278	0.0292442	0	0.00580944	4.71e-18	7.72e-19	0.0534601	9.87e-05	0.0315147	0.0346661	0.00451269	0	0	3.72e-19	0.0140988	0.0586853	0.00335863	0.130537	0	0.0779563	0.0352749	0.0517437	0.0153678	0.000462595	1.97e-18	0.0414387	0	1.19e-18	0	0.0409503	0.0291746	0.0127286	0	0.0648425	0.0723363	7.1e-18	0.103595	0.0967949	0.20039
TCGA-KQ-A41P-01	1.40346	0.393032	1.11e-18	0	2.97e-18	3.87e-19	1.59e-19	0	0	1.58e-18	2.14e-19	2.64e-20	2.73e-18	0.0117491	0	0.064921	0.0244302	0	0.051608	1.17e-18	0.0798023	0.0477768	0.0489668	0.0167815	0.00184227	0	0.0451409	1.55e-18	2.93e-19	6.42e-19	0.0053981	0.0045861	0.00782499	8.49e-18	0.0525176	0.0250789	0	0.106454	0.0397068	0.146161
TCGA-UY-A78M-01	1.40803	0.191853	0	0	0	9.38e-19	0.0336787	0.00638469	0	0	0	3.14e-19	0	0.00462555	5.58e-21	0.00762254	0.00173543	3.63e-19	0.045615	0	0.0232415	0.0105049	0.00972078	0.00618801	0.00318164	0.00335939	0.0396309	0	0	4.75e-18	0.0521449	0.00269404	0.00776938	1.12e-19	0.0874738	0.0665751	2.2e-18	0.0406266	0.0254968	0.0661234
TCGA-CF-A9FF-01	1.40869	0.147356	0.138779	0	0.00890677	0	0.0319156	0.0099991	4.86e-21	0.0214927	0.0379591	1.18e-18	0.0305146	0.00640036	0	0.0104643	0.0802059	0.0101057	0.00336423	0	0.165465	0.00626626	0.00444718	0.0100283	0.00413336	0.0648791	0.00623388	0.0190157	0	0	0.0308177	0.00188803	0.0175731	3.81e-19	0.0414771	0.0333836	3.69e-19	0.13165	0.0426587	0.174309
TCGA-XF-A9SV-01	1.40889	0.181956	2.66e-19	0	0.00343336	0	1.13e-19	0	0.00448254	0.0126171	0.0140501	0	0	0.0126836	0	0.00306682	0.0186407	0.00355395	0.0616435	8.9e-19	0.114044	0.0140967	0.0105939	0.0125144	0.00389362	3.36e-19	0.0212711	1.64e-19	1.03e-19	6.89e-20	0	0.0102811	0.0115198	0	0.0136128	0.0934636	0	0.0389996	0.0477324	0.086732
TCGA-GD-A2C5-01	1.41395	0.100799	0	0.00299974	2.39e-19	0	0	0.0212678	0.000290016	1.12e-19	2.72e-19	0	5.54e-19	0.0189817	0	0.0061333	0.0512708	0.000831745	0.0512002	0.00736863	0.155872	0.013987	0.00962605	0.0117098	0.0100315	4.92e-18	0.0173968	3.78e-18	3.27e-19	1.27e-18	0.0172803	9.05e-19	0.0103394	1.2e-18	0.0483823	0.103268	0	0.0322536	0.0528336	0.0850871
TCGA-DK-A6B2-01	1.41637	0.404738	0.0268467	0.00058017	0.0169106	0	0	0.0365093	4.8e-21	0.0266549	0.0545953	0	0.0401672	0.00317229	2.65e-19	0.032049	0.0442161	0.00923971	0.0991616	1.56e-18	0.125825	0.0619154	0.0507506	0.0400843	0.0100599	0.00384633	0.0510042	0	0	5.33e-18	0.00192323	0.0277005	0.0210289	8.97e-19	0.0295369	0.0923617	0	0.14518	0.105466	0.250646
TCGA-DK-A3IK-01	1.41713	0.0720873	0.0439261	1.14e-19	0.00720979	1.51e-18	0.0117411	0.0106469	0	0.00508159	0.00177092	1.11e-18	0.0168709	0.00367879	0	0.00520034	0.0134223	0.00927062	0.076636	0	0.0864539	0.00507747	0.0056495	0.00362424	0.00634813	0.0221536	0.00558507	5.42e-20	7.12e-19	4.48e-18	0.0323844	0.00313839	0.0214723	3.15e-18	0.0488569	0	0	0.0536595	0.0482495	0.101909
TCGA-XF-A8HH-01	1.43174	0.274332	8.54e-19	0	0.00354537	3.18e-19	0.0149959	0.0506117	0	0.0152735	0.00765495	1.21e-18	0.0167914	0.00364405	0	0.0118657	0.0433697	0.014917	0.105775	0	0.0997113	0.0286004	0.0252202	0.0232233	0.0137896	0	0.029241	0	0	5.05e-18	0.0292648	0.00305977	0.00831058	4.96e-18	0.027348	0.0497416	3.11e-19	0.0757915	0.0763807	0.152172
TCGA-CF-A3MI-01	1.45904	0.14661	6.61e-19	1.62e-19	0.033904	0	0.00655081	0.0145461	0.00105026	0.00863007	0.00296276	1.61e-18	0.0109573	0.0134755	2.83e-19	0.00632392	0.117237	0.0205399	1.69e-18	0	0.113874	0.0017533	0.00500735	0.0063237	0.00429487	2.88e-18	0.0266719	0	2.89e-19	0	0.079335	0.0115918	0.00244115	0	0.0637116	0.0161229	3.6e-18	0.0454759	0.0586184	0.104094
TCGA-GC-A6I3-01	1.45922	0.64676	0.136835	9.11e-20	0.0299745	0	0.0221321	0.0590953	0	0.067539	0.101903	0.0344843	0.0195634	0	0	0.0705671	0.00589549	0	0.0532021	7.48e-19	0.0773394	0.0517326	0.0578669	0.0165662	0.000296614	0.0997046	0.0583716	2.27e-18	2.28e-18	9.75e-19	0.0388574	0.105471	0.035511	1.66e-18	0.18722	0.104784	0	0.256894	0.0318411	0.288736
TCGA-KQ-A41Q-01	1.50094	0	0.0217417	6.6e-05	0.00925414	1.12e-20	0.0114857	0.0151214	0.0003947	0.00860452	0.00208004	0	0.00647195	0.0154153	5.32e-19	0.0122748	3.16e-19	0.00737238	4.46e-19	2.54e-18	0.0174679	0.00198556	5.23e-19	6.18e-20	0.00682394	0.00058786	0.0126286	1.33e-18	0	2.79e-19	0.0324867	0.00617214	0.013908	4.9e-19	0.0537563	0.117813	4.9e-19	0.047621	0.000157364	0.0477784
TCGA-4Z-AA7S-01	1.50225	0.0417237	0.00157245	0.000566998	0.00448656	0	0.0139026	0.0041803	0.00156555	0.00594555	0.00565144	1.71e-19	0.0217086	0.0247538	5.22e-20	0.00521984	0.036548	0.0101436	6.69e-18	1.14e-18	0.100026	9.48e-05	2.09e-19	0.00251624	0.00483778	1.03e-22	0.00578169	0	1.09e-18	0	0.00723878	0	0.00578129	0	0.0681328	0.0696172	0	0.0223971	0.018274	0.0406712
TCGA-XF-AAMX-01	1.50301	0.155534	0	0	0.00443064	0	0.00898326	0.0507719	0	0	0.00356864	0	0.0250066	0	0	0.0040593	0.0192855	0.00788859	0.0576518	1.16e-18	0.103055	0.0205437	0.0185972	0.0149719	0.00536776	0	0.00580421	2.09e-18	0	0	0.0174042	1.61e-18	0.0141697	2.87e-18	0.0659647	0.0678653	0.00153202	0.029109	0.0404115	0.0695205
TCGA-YF-AA3M-01	1.50523	0.0547821	1.25e-18	0	2.22e-19	1.28e-18	0	9.83e-19	1.19e-21	3.16e-20	5.9e-20	9.92e-19	0	0.0114525	0	4.06e-19	0.00471054	0	8.75e-19	0	0.0285811	0.0135445	0.00984474	0.0106833	0.00372759	0.000907496	2.34e-18	1.73e-18	0.00192144	2.54e-19	0.0241824	0	0.00442095	0	0.141677	0.183193	7.05e-18	0.0127957	0.00421221	0.0170079
TCGA-FD-A5C0-01	1.5077	0.176579	0.00370783	0	0	0	0	0.0182707	0.00530339	3.52e-21	0.00320875	6.06e-18	0.0230398	0.0174947	2.28e-19	0.010575	0.00262743	0.0114833	0.0948304	0	0.0667085	0.014909	0.0127078	0.0101115	0.00779822	1.68e-19	0.0451072	0	0	0	0.00162663	0.00531892	0.00671299	8.49e-18	0.0186294	0.176491	0	0.062387	0.0506325	0.11302
TCGA-DK-A1A6-01	1.5142	0.494976	0.0313071	0.0181469	0.0265424	0.00164126	0	0	0.00678412	0.0554872	0.106372	0.0105729	0.0122236	0.0198669	0	0.0580321	0.00455354	0.00156541	0	6e-18	0.00350465	0.0666526	0.0608627	0.0179121	0.00733748	0.00662274	0.0442658	0	8.35e-20	0	0.0173969	0.0443875	0.0251682	0.000808328	0.108571	0.244388	0.0173001	0.177526	0.00227677	0.179803
TCGA-MV-A51V-01	1.51503	0.0202865	0	0	0	9.45e-19	0	1.06e-18	2.08e-19	0	0	2.86e-18	0.00704291	0	0	7.91e-20	0.0604279	3.65e-19	0	1.37e-19	0.107821	0.00548143	0.00434769	0.0160582	6.36e-21	1.33e-18	5.8e-18	4.29e-18	0.00279438	0	0	0	0	3.29e-18	0.0194652	0.0337233	1.8e-19	0.00551721	0.0302139	0.0357311
TCGA-XF-AAN1-01	1.5183	0.061729	3.56e-05	4.46e-19	0.00400276	4.2e-21	0.00279642	0.0406525	0.00560239	0.0159493	0.0110396	0	0.0210121	0.0188381	5.77e-19	0.00358938	0.0405577	0.00281791	4.66e-18	0	0.0406159	0.0062759	0.00323333	0.00381017	0.00356578	8.42e-19	0.00855994	0	6.3e-20	4.8e-18	0.0357088	0.00154904	0.00336721	6.11e-18	0.0781563	0.0420169	4.07e-18	0.0271959	0.0202788	0.0474747
TCGA-H4-A2HQ-01	1.5351	0.086338	0.00741344	0.00576667	0	0	0.0137931	0.0195506	0.00506606	0.0197953	0.0198486	3.3e-19	0.011444	0.0182878	0	0	0	0	1.12e-17	8.11e-19	0.0102741	0.00491767	0.00265766	0.00452825	0.00862985	0.000601041	0	0	0.000625881	0	0.0159048	0	0.0142048	0	0.026378	0.132863	0	0.0275881	6.54e-18	0.0275881
TCGA-CF-A3MG-01	1.53625	0	0	0	0.00847344	3.74e-19	0.0112642	0.0155392	5.35e-05	0.00515364	0.00829079	3.91e-19	0.0122126	0.0122665	8.99e-19	6.04e-20	0.016298	0.00657145	9.49e-18	0	0.0143004	0.00315061	1.36e-18	0.00524429	0.00428411	7.18e-19	0.00886575	0	0.000446517	3.19e-18	0.0307162	0	0.00636559	0	0.052247	0.0692369	0	0.0189814	0.00814899	0.0271304
TCGA-DK-A1AA-01	1.55007	0.0695067	5.16e-19	0.00887885	0.00116659	0	1.36e-18	0.0156687	0.00187163	0.0117494	0.0251486	6.73e-18	0.0152525	0.0137698	0	0.00293733	0.0300891	0.00116696	9.35e-18	2.15e-05	0.0618823	0.013793	0.00479333	0.00896851	0.0159683	0	0.0145921	1.9e-18	0.000478347	4.09e-19	0.0227927	3.01e-19	0.00470664	0	0.0387484	0.0195388	0	0.040457	0.0150445	0.0555015
TCGA-ZF-A9R3-01	1.56378	0.11477	0.0272392	0.00641352	0.00813039	0.00715891	0.0167362	0.0663624	3.52e-20	0.00728457	0.0368017	0	0.0453572	0.00439433	4.83e-19	0.0112205	0.00994299	0.00324959	0	0	0.0496617	0.0156222	0.00827376	0.0154168	0.0117629	0	0.0199259	0	0	0	0.0120642	0.00259133	0.0155741	4.19e-18	0.0266314	0.0343698	0.0101522	0.0689759	0.0049715	0.0739473
TCGA-DK-A1AG-01	1.57021	0.0684911	2.81e-20	0	0	0	0.011271	0.0433141	0.00757264	0.0152637	0.0133892	1.09e-17	0.00473466	0.00180391	3.27e-19	0.00143405	0.0207364	0.000289747	0	5.63e-18	0.00647135	0.00839662	0.00578549	0.00679461	0.00568318	0	0.00881253	2.56e-19	0.00162557	5.92e-18	0.0213386	0	0.00729863	0	0.052558	0.0202299	1.88e-19	0.0276703	0.0103682	0.0380385
TCGA-CF-A7I0-01	1.57957	0.13718	6.58e-18	1.2e-19	0	2.14e-18	0.00301458	0	0	0	6.54e-19	0	0.00484097	0.015554	0	0.00473944	0.124146	0.00608466	0.0537854	3.03e-18	0.217848	0	0	0.00749056	0.00301151	3.04e-18	1.56e-18	1.53e-18	0	2.62e-18	0.0325322	0	0	0	0.0394308	0.0379437	6.1e-19	0.00922374	0.090282	0.0995057
TCGA-4Z-AA87-01	1.5955	0.234809	0.0375096	7e-19	0.00962634	2.35e-18	4.35e-20	1.26e-18	0.0110003	0.0410131	0.0317753	0	0.0190616	0.0133581	0	0.0230554	0.0146107	0.00921419	0	0	0.158276	0.0459533	0.0406513	0.0242814	0.00469544	0.0108225	0.0177599	0.00192404	0	1.39e-18	0.0136404	0.0254812	0.0308624	0	0.107304	0.186074	4.43e-18	0.119467	0.00730533	0.126773
TCGA-GC-A3RD-01	1.59836	0.0626734	0.00231714	7.89e-21	0.000449825	9.67e-19	0.00386184	0.00452017	0	0.00523327	0	0	0.0106747	0.0109175	3.41e-19	0.0119186	0.00280973	0.00114194	0	2.39e-19	0.0150664	0.0189752	0.00851558	0.0158797	0.00718125	0	0.049634	0	0	0	0.0408842	0.00245635	0.0125307	0	0.0490798	0.0515855	2.87e-18	0.0642675	0.00140486	0.0656724
TCGA-XF-A8HB-01	1.60046	0.104368	0.00816086	0	0	0	0	0.00830797	0.00287527	0	0.00147369	1.91e-18	0.0160599	0.0346677	0	0.00143692	0.00120097	0.00229001	0	0	0.0174549	0.0114788	0.00749114	0.0117383	0.00311647	0.00366264	0.00447693	4.43e-19	0.000631387	0	0.0192757	0.00368591	0.00895032	8.71e-18	0.109755	0.1487	0	0.0210609	0.000600486	0.0216614
TCGA-FD-A43P-01	1.61447	0.465619	0.188655	0.0235965	0.0622777	0	0	0.00639785	0	0.123501	0.206809	0.0736527	0.0372397	0.00746957	2.02e-19	0.0269929	0.00415187	0	0	0	0.0304675	0.0514359	0.0540441	0.00810884	0.000203605	0.0705724	0.0250713	0	1.4e-18	0.00862235	0.0223634	0.0682847	0.0113046	0.0168825	0.135733	0.250503	6.28e-19	0.282988	0.00207593	0.285064
TCGA-XF-A9SY-01	1.63603	0.62903	0.137172	0.0258569	0	0.00498738	0	0.0236975	2.64e-21	0.039471	0.108726	0.0580963	0.0161347	0.014576	0	0.0524658	8.87e-21	2.15e-18	0	1.83e-18	0	0.0973267	0.0927342	1.63e-19	0.00394115	0.0571075	0.0897456	0.00334121	1.01e-19	0.00496623	0.0367234	0.0957707	0.0471107	3.39e-18	0.196799	0.35292	0.0153881	0.286717	4.43e-21	0.286717
TCGA-FD-A43X-01	1.64114	0.0160994	6.73e-19	2.7e-19	0.00660504	0	0.0217807	0.0328176	0.00715468	0.013716	0	0	0.0109268	0.00099212	0	0	0.0146256	0.0114839	1.5e-18	0	0.0161254	0.00432401	0	0.00933494	0.00324448	4.41e-19	9.65e-19	2.01e-18	0	0	0.0834465	0.000408505	0.00499725	0	0.0678314	2.68e-19	4.73e-19	0.0218456	0.00731278	0.0291584
TCGA-UY-A9PH-01	1.6859	0.535957	0.0943109	0.0156446	0.0162375	0	0	0.0385638	0	0.0678366	0.119249	0.0265997	0.0327327	0.0015346	1.34e-19	0.0729673	0.0447265	0	0	3.65e-19	0.0603813	0.089104	0.066179	0.0351761	0.00382824	0.0383743	0.146656	6.55e-18	3.15e-18	5.78e-20	0.0411748	0.1055	0.026073	0.00433809	0.108492	0.114174	0.018102	0.316469	0.0223633	0.338832
TCGA-CF-A5UA-01	1.68635	0.107631	0	7.72e-20	2.73e-19	0	0.000210455	0.0307204	0.00342001	1.41e-20	0.00691266	3.61e-18	0.0127277	0.0109029	0	0.00340974	0.0543041	0	0.00263241	0	0.0505221	0.00842917	0.00599012	0.0152578	0.000365202	4.27e-18	0.000342951	0	2.37e-19	8.37e-19	0.0208268	0	0.00308197	3.72e-18	0.136212	0.032898	1.48e-18	0.00836471	0.0285403	0.036905
TCGA-DK-A2I6-01	1.68706	0.235322	0.000541176	0	9.46e-19	1.42e-18	1.57e-18	0	0.00298316	1.8e-18	0.00338137	1.57e-17	0.000656136	0.0103735	1.42e-18	0.00712716	0.010817	2.26e-18	1.01e-18	0	0.0200448	0.0193188	0.0252799	0.0101373	0.00194521	0.00417401	0.0196003	0	0.000938097	7.07e-18	0.00103826	0.00625512	0.00163892	9.81e-19	0.130402	0.250784	0	0.0329804	0.00551305	0.0384935
TCGA-DK-A6B1-01	1.70235	0.057801	3.43e-22	0.00195669	0	0	1.28e-18	0.00662015	0.000265275	0.000702852	0	0	0.000364771	0.0288774	8.19e-20	0.0247764	0.0567538	0.000788787	8.15e-19	1.03e-18	0.0851833	0.00925573	0.00308902	0.0108651	0.00338756	1.47e-18	0.00787499	0	0.00183706	1.24e-18	0.0243171	0	0.00689648	7.9e-18	0.0720113	0.0514653	2.12e-18	0.0324156	0.0283769	0.0607925
TCGA-GV-A3QH-01	1.70776	0.0261194	0.00671285	0	0	0	0.00380932	0	0.00209776	0.00613034	0.00111959	4.6e-19	0.00959974	0.000423432	1.41e-18	4.57e-20	5.21e-19	0.00844057	3.61e-18	4.03e-19	0	0.00588027	0.00228501	0.00955447	0.00922526	0	0.00179585	0	1.79e-19	5.85e-18	0.0522165	0.0018433	0.0159666	3.28e-18	0.0714633	0.098224	2.75e-18	0.0254568	2.62e-18	0.0254568
TCGA-XF-AAMQ-01	1.71566	0.378908	0.0548421	0.00956831	0.0062208	1.94e-19	0	0.0443629	0.00234558	0.0376558	0.0896629	0.00317719	0.0427645	0.0211688	0	0.0480648	0.0117523	0	2.41e-18	0	0.0141559	0.016742	0.0148404	0.00427924	0.00461762	0.0206654	0.0224599	0	3.31e-19	0	0.0383364	0.0327467	0.0126613	0	0.0858097	0.0919173	0.0129707	0.122922	0.00587616	0.128798
TCGA-DK-AA75-01	1.73389	0	0	0	1.69e-18	0	4.58e-18	0	0	0	0	0	0	0	2.34e-17	2.59e-19	0.0311052	1.25e-18	0	7.17e-19	0.0343614	0	0	0.00357004	0.00448114	0	0	1.89e-18	1.71e-18	7.03e-18	0.0293165	0	0.00509158	0	0.170166	0.0646573	1.82e-17	0.00298743	0.0159184	0.0189059
TCGA-S5-AA26-01	1.73698	4.66e-05	3.18e-21	1.88e-19	0	0	0.0486714	0	0.000336203	7.29e-20	4.89e-18	2.78e-18	0.00992557	0.00889041	0	1.16e-19	3.62e-19	0	9.21e-18	5.56e-18	0.00988749	1.18e-19	0	0.00338891	0.00625696	3.14e-18	2.2e-18	0	7.34e-19	0	0.00342474	2.55e-20	0.00498747	5.86e-18	0.102899	0.00427616	4.56e-18	0.00417131	4.79e-18	0.00417131
TCGA-E7-A6ME-01	1.75111	0.195003	0.0540039	0	9.6e-19	0	0	0.00998306	0.00152656	0.0259142	0.0440068	1.71e-18	0.00489212	0.0166329	0	0.00464973	0	0	0	0	0.0316809	0.00710596	0.00646658	0.00789965	0	0.00758749	0.00370177	0.00100311	9.44e-05	2.76e-18	0.00210701	0.00109003	0.0076752	3.02e-18	0.056912	0.134819	0	0.0636467	0	0.0636467
TCGA-CF-A9FL-01	1.76481	0.164543	0	0.00475508	5.67e-20	2.23e-19	0.00276555	0.0430778	0.00447959	0.0277101	0.0202221	1.87e-18	0.00096515	0.0151822	5.86e-19	0.00866577	0.0345787	0.00336423	0.0324111	2.22e-18	0.100921	0.0155238	0.00910714	0.0176508	0.00582837	0	0.0129491	0	5.03e-19	0	0.00869262	0	0.0126102	0	0.0375917	0.0490051	9.36e-19	0.049361	0.0334949	0.0828558
TCGA-CU-A0YO-01	1.77446	0.390857	0.00170932	0.00975961	0	0	0	0.0528937	0	2.7e-19	0.0277228	1.76e-18	0.016496	0.017531	7.42e-19	0.0321018	0.0304808	0	0.0160621	1.76e-18	0.116532	0.007674	0.0123218	4.61e-19	0.00672832	0.00313607	0.0284271	0	0.000401478	1.04e-18	0.019337	0.00526432	7.19e-05	0	0.00230496	0.0435601	0	0.0513614	0.0232715	0.0746328
TCGA-E5-A4U1-01	1.77646	0	0.00213868	0	5.26e-18	8.26e-19	0.0723251	3.27e-18	0.00416352	0.00111655	0	1.44e-18	0.00804348	0.00190663	0.00684349	1e-20	0.00979975	0.000769089	5.26e-18	2.01e-18	0.0101408	3.71e-19	0	0.00262519	0.00340446	4.12e-18	2.82e-18	1.05e-18	0	2.48e-18	0.0181423	0	0.0161692	0	0.0896787	0.0221104	0	0.00495252	0.0049591	0.00991163
TCGA-FD-A6TE-01	1.79473	0.111551	0.013731	0.00233972	2e-18	0	4.02e-18	0	0.00387238	0.00392524	0.0181107	0	0.0102645	0.0331135	1.93e-18	0	1.3e-18	0.00773431	0	0	0	0.0233022	0.00995235	0.0199849	0.00557877	0.000728612	0.00161654	1.17e-18	0	0	0	0.0118063	0.0119429	0	0.0788152	0.149374	1.22e-19	0.0372588	6.52e-19	0.0372588
TCGA-GC-A3OO-01	1.80076	0.22558	0	2.82e-19	0	1.4e-18	3.37e-18	0	0	7.81e-19	0	0	0.00493232	0.00617779	0.00339149	0.0221521	0.0413234	0.00484635	0.102454	0.0112113	0.127108	0.0243508	0.0188305	0.0170434	0.0098185	0.00119064	0.036007	8.95e-20	0.00173868	2.29e-18	0.0160579	3.44e-19	0.00164837	2e-17	0.0175964	0.111845	0	0.0659422	0.0718887	0.137831
TCGA-UY-A9PF-01	1.81511	0.273074	0.0269029	0.00559812	0.000397492	5.05e-19	0.00167901	0.0420366	0	0.00902244	0.0284983	0	0.0294178	0.00977313	0	0.0127999	0.0446857	0.00686183	0.00849979	0.00867229	0.0965774	0.029916	0.0214088	0.0253215	0.0107364	0.0187176	0.0160217	0	2.27e-20	0	0.0108395	0.0171946	0.00717118	3.07e-18	0.0195622	0.0340351	0.0126281	0.0748408	0.0268906	0.101731
TCGA-FD-A43U-01	1.83134	0.411068	0.0836852	1.36e-19	0.0672128	3.95e-18	0	0.0939335	0	0.0388368	0.095833	0.0206867	0.0127982	4.18e-20	3.08e-19	0.0683293	0.068963	0	0.119303	1.79e-18	0.147964	0.165138	0.120003	0.0586269	0.00465163	0.0530538	0.242625	0	2.15e-18	0	0.0733634	0.157659	0.0449894	3.06e-18	0.0988667	0.0615851	0	0.402177	0.094133	0.49631
TCGA-UY-A9PA-01	1.8589	0.223284	0.00581101	0.00870115	1.11e-18	1.12e-19	1.03e-18	0.0391389	0	0.0236327	0.0735468	3.25e-19	0.0081484	0.00835257	4.37e-19	0.00573038	0	0.00304507	9.3e-18	4.46e-18	0.00261822	0.0163214	0.0121126	0.00578895	0.00579971	0.00285033	0.0233272	0	0.000923247	4.32e-19	0.0127115	0.0321561	0.00852068	0	0.0428612	0.0455465	0.0215123	0.0563938	5.1e-18	0.0563938
TCGA-FD-A62O-01	1.86961	0.0348297	0	4.57e-21	0.0159817	5.28e-20	0.0146666	0.0058493	0.00358377	0.00356769	0.0115295	0	0.0122798	0.0147702	0.00158987	0	0.0225146	0.00422404	0.00696021	0	0.118962	0	0.00149169	1.87e-19	0.0113585	0	0.0208048	1.79e-19	0.00250209	0	0.00243368	3.64e-19	0.00994951	4.41e-18	0.0360039	0.0183341	0	0.0283048	0.0169065	0.0452112
TCGA-2F-A9KO-01	1.87936	0.381354	0.0904445	0.01032	9.65e-19	1.19e-18	0.00414365	0.0138238	0.018661	0.0752426	0.105136	0	0.0296457	0.0198525	1.6e-18	0.0346039	0	0	0.023701	1.69e-18	0.0478852	0.0336634	0.0279159	0.0123718	0.000998891	0.041112	0.0191859	0.00151874	0	2.84e-18	0	0.0966612	0.0168141	1.85e-18	0.016071	0.216828	0.0104744	0.169426	0.0118505	0.181277
TCGA-BT-A20P-01	1.88149	0.0576849	0.00385613	3.23e-19	0.00678785	0	0	0.0232557	0.0105614	0.0234484	0.0144379	3.04e-19	0.021238	7.26e-05	0	3.36e-20	0.00412751	0.00144966	1.47e-18	0	1.76e-20	0.00931672	0.00236292	0.0118339	0.000502696	0	0.00250329	5.44e-18	0	0	0.0279471	0.0029912	0.00378179	2.31e-19	0.102162	0.034026	2.5e-20	0.0273846	0.00206376	0.0294484
TCGA-GC-A4ZW-01	1.89403	0.0456172	0.0135152	0	8.32e-19	5.53e-19	6.68e-20	0.0160703	0.0054552	0.00171706	0	3.53e-18	0.00974041	0.0144727	2.25e-18	0.00841391	0.00242324	0	2.84e-18	3.8e-18	0.00471497	0.0253892	0.0144626	0.0113657	0.00911739	3.62e-21	2.32e-18	0.00113408	1.58e-19	0	0.0560433	0.00268644	0.0125862	8.2e-20	0.0944244	0.143186	0	0.0387685	0.00121162	0.0399801
TCGA-BT-A20Q-01	1.90333	0.331528	0.0492546	0.00924039	0.00502218	0.000297292	0	0.0516652	0.00165758	0.0394821	0.0644111	0.00408759	0.0241735	0.0195973	9.88e-20	0.020947	0.022979	0.00186322	0.0542645	0.000646231	0.0855136	0.0305352	0.0259863	0.0150962	0.00421116	0.0130657	0.0301161	0	7.24e-19	0	0.0243337	0.0174024	0.0236286	0	0.0150017	0.0429203	0.0148011	0.117804	0.0412793	0.159084
TCGA-4Z-AA7Q-01	1.91011	0.658993	0.10437	0	0.0050788	0	5.34e-19	0.0034314	1.21e-20	0.0821792	0.183763	0.0103048	0.0106544	0.0107262	0	0.0592856	0.0159688	3.72e-18	0	0	0.03338	0.0490144	0.0436939	0.0240265	0.00397147	0.0553221	0.0674353	0	0	5.63e-18	0	0.0685296	0.0304731	0	0.0953067	0.233778	0.00992186	0.244171	0.00798438	0.252155
TCGA-E7-A7PW-01	1.91136	0.0547153	0.00881449	1.22e-18	2.4e-18	1.01e-18	0.039678	0.00692697	3.26e-05	0	6.85e-19	0	0.00865098	0.00120616	0	0.000847237	0	0.0132917	3.4e-18	0	0.0154551	0.00445151	0.00537192	0.00596628	0.00371485	0.00185068	0.000771006	0	8.29e-19	0	0.0456418	0.00481143	0.0096211	3.63e-18	0.116082	0.0587659	0	0.0212605	0.00103416	0.0222947
TCGA-LT-A8JT-01	1.91807	0.196838	0.0182422	0.00515411	0.0132447	5.91e-19	0.0250601	0.0667357	0.00417188	0.0492708	0.0473738	2.59e-18	0.043195	0.0165141	1.26e-18	0.0167793	0.00681906	0.00491902	2.27e-18	2.82e-18	0.034188	0.0120887	0.00763862	0.0081565	0.0101441	0.00453406	0.0108964	0	0	3.47e-18	0.0239739	0.00751146	0.0196805	2.85e-18	0.0432588	0.00378096	0.0114979	0.0815604	0.00340953	0.0849699
TCGA-4Z-AA80-01	1.95921	0.0820756	0.0348361	0.00459965	0.00719026	0	7.33e-20	1.32e-18	1.35e-19	0.01555	0.0153352	2.94e-18	0.01433	0.0272571	0	0.00611843	0.0049064	1.11e-19	0	1.71e-17	0.00862473	0.0012174	0.000390443	0.00418717	0.00624405	0.00503983	0	0.00335332	0	0	2.03e-18	0.00416904	0.0137799	0.000453293	0.0548666	0.189239	0	0.042644	0.0024532	0.0450972
TCGA-DK-AA6U-01	1.96836	0.0155157	0.0212103	0	0	2.11e-19	0	0.00868596	5.68e-19	0.00570066	9.64e-19	3.85e-19	0.00555258	0.0176353	0	0.00262172	2.55e-18	0	0	0	0.0099991	0.00292238	0.00182062	0.00424706	0.00773634	0.000491426	0.00746915	0.00144631	0.00105551	0	0.00983055	0	0.00955127	9.84e-19	0.0694839	0.144927	1.23e-17	0.0324774	1.27e-18	0.0324774
TCGA-ZF-A9R5-01	1.97057	0.0947538	0.01922	0.0153844	0.0135722	0.000951768	0.0352826	0.0548142	0.0127072	0.0613938	0.0341052	0	0.0204798	0.012557	9.15e-19	0.000587704	0	2.47e-19	0	0	0.033614	0.0146242	0	0.013901	0.0144079	0.00985262	1.94e-20	2.89e-19	3.95e-19	2.23e-18	0.0344667	0.0072626	0.0168355	0	0.056682	0	0.00153079	0.0741236	0	0.0741236
TCGA-DK-A3X1-01	1.98567	0.117024	0	5.65e-19	2.74e-19	0	3.19e-19	3.17e-18	3.18e-20	0	0.0114911	1.47e-18	0	0.007831	8.47e-19	0.0114534	0.015321	5.05e-19	0	1.34e-17	0.0413584	0.00735789	0.00698339	0	0.00163725	0.00167324	0.0116313	8.6e-20	1.93e-19	0	0.0551228	0.00712003	0.00475439	8.24e-18	0.0883898	0.188314	4.24e-19	0.0213866	0.00766049	0.0290471
TCGA-YC-A8S6-01	2.01468	0.497422	0	0	0.00195629	0	2.31e-20	0.0295198	0	1.08e-18	0	3.55e-18	0	0.00183603	0.00389657	0.0616921	0.303158	0.00198377	0.0312491	0.0342095	0.374683	0.00166629	0.00594723	0.00367003	0.00766409	0	0.11327	9.41e-18	0.00692783	2.16e-17	0.0705443	0.00358038	1.44e-18	0	0.0142191	0.0307246	0.022403	0.128803	0.167203	0.296006
TCGA-XF-AAMY-01	2.01596	0.184915	0	3.96e-19	0.00128927	0	0	0.0378162	1.34e-19	0.0019453	8.32e-19	2.46e-18	0.00744303	0.000869189	0.0033272	0.027515	0.0457652	0.0265459	0.0950438	0.0190376	0.0840474	0.00885574	0.0113983	0.0166345	0.00812049	0	0.0623097	7.3e-21	1.05e-18	0	0	0	0.009174	0.00366114	0.00577265	0.0273434	0	0.0901948	0.0756159	0.165811
TCGA-4Z-AA7Y-01	2.02306	0.0448676	0	0.00461275	0	6.66e-20	7.45e-19	0.0104343	0	0.000305562	0.0107551	0	0.0117261	0.02013	0	0.00300688	0.0345384	0.00567651	5.3e-18	0	0.0224504	0.00657524	0.000860668	0.00427194	0.00383412	2.08e-19	0.00678269	2.55e-18	0	3.29e-18	0.00665377	0	0	0	0.0407472	0.0877062	0	0.017454	0.0172692	0.0347232
TCGA-K4-A83P-01	2.04092	0.444573	0.710184	0.0128683	0.0840571	0	0.000783791	0	1.48e-21	0.0995269	0.143406	0.0111741	0.156214	0.00112217	0.00245753	0.0364568	0.0510006	0.0135036	0.215787	0.0148953	0.225881	0.0821114	0.0743843	0.0233647	0.0253259	0.355779	0.130409	0.0941093	0	0	0.0469452	0.111091	0.0313346	5.67e-18	0	0.103035	0	0.731678	0.135925	0.867603
TCGA-DK-A2I1-01	2.04398	0.416106	0.0858809	0	0.0184908	1.08e-18	3.28e-18	0.0145817	6.92e-20	0.0127595	0.0287352	0	0.00877664	0.0137626	0.00200064	0.0531601	0.0696595	0.00583151	0.0812045	0.00845987	0.109412	0.0637937	0.0619255	0.028603	0.00683976	0.054496	0.0809963	0	0	0	0.0187537	0.0413797	0.0371185	9.54e-19	0.0247639	0.105436	0	0.206175	0.0754667	0.281641
TCGA-DK-A3IQ-01	2.04548	0.162294	0	0	0.00550735	1.61e-18	0.00688951	0.0178805	2.27e-19	0	1.12e-18	0	0	1.08e-19	0.00707915	0	0.0624479	4.39e-19	0.390625	0.0158401	0.162026	0.0188641	0.0195838	0.00974611	0.00721638	0	0.0356032	2.33e-18	0	2.91e-18	0.035007	0.00232065	1.94e-19	1.12e-17	0.00327837	0.0441892	4.99e-19	0.0411224	0.230175	0.271298
TCGA-UY-A78N-01	2.04698	0.0342972	7.87e-19	0	0.0029864	0	0	0	0.00240431	0.000321056	1.14e-18	1.68e-18	7.32e-20	0.0319272	3.13e-19	0.00251557	0.00518695	0.000487769	0.0543331	3.45e-19	0.0699858	0.0058108	0.00613738	0.00237161	0.00648141	0	0	0	0	0	0.0471051	2.31e-20	0.00692483	0	0.126118	0.188426	0	0.0104111	0.030061	0.0404721
TCGA-ZF-A9R0-01	2.05452	0.265674	0.0116192	2.77e-19	1.31e-20	0	0.0497775	0.0593655	0.00241711	0.00727461	0.0149714	0	0.0473786	1.26e-19	3.29e-18	0.0154968	0.00297151	0.0259919	0.0178694	9.45e-19	0.0695498	0.0180316	0.0215909	0.000977943	0.0107457	0.000974736	0.0130794	3.86e-18	2.43e-18	9.57e-19	0.0550474	0.00948557	0.00968272	0	0.0563883	0.0319267	1.69e-18	0.0681595	0.0137825	0.081942
TCGA-C4-A0F6-01	2.06502	0.0869182	0	0.00701892	0.0149497	3.04e-19	0.013963	0.0132188	0.00627449	0.00908407	0.0272606	7.77e-21	0.00964648	0.0143673	1.62e-19	0.0108028	0.0268941	0.0122079	1.51e-18	2.81e-19	0.0816728	0.0308768	0.0212332	0.00953579	0.00930877	0.00138078	0.00361854	7.85e-20	9.13e-19	4.58e-19	0.0223376	0.0122894	0.0132293	1.22e-17	0.0405008	0.114558	0	0.0505992	0.0145315	0.0651307
TCGA-CF-A47V-01	2.06606	0.0827243	0	0	0.00759243	3.46e-20	0.0392143	0.0322103	0.00242492	0.0295297	0.00773984	1.93e-19	0.034129	0.000752272	0.000127753	0.00280877	0.128848	0.0105013	0	0	0.0560968	0	0	0.00990422	0.00051748	3.44e-19	0.0271487	0	7.39e-20	0	0.0773736	0.00154018	0.00739635	0	0.0400178	1.34e-18	1.88e-18	0.047004	0.0652322	0.112236
TCGA-G2-A3IE-01	2.06913	0.0875386	0.0126269	0	0.0376765	1.03e-19	0.0280171	0.0618323	0.00158948	0.0314123	0.0213149	0	0.0193552	0.00339908	0.00143365	0.0146128	0.0096379	0.0048263	7.22e-19	0	0.0287392	0.0176405	0.0116956	0.0115559	0.00163905	0.00329495	0.014776	0	9.48e-19	0	0.0227	0.000232692	0.0226962	3.48e-20	0.039727	0.00810655	5.8e-19	0.0650226	0.00481895	0.0698415
TCGA-GC-A3RB-01	2.07035	0.161016	0	0	0	0	1.15e-19	5.29e-18	0	0	0	1.37e-18	0.0076823	0.024202	0	0.00446578	0	0	1.43e-17	0	0.0169817	0.00944699	0.0167965	0.000589729	0.00763232	0	0	0	2.23e-19	4.11e-18	1.09e-19	0	0.00811052	9.13e-18	0.0648206	0.308435	0	0.0143634	7.85e-18	0.0143634
TCGA-G2-A2EC-01	2.07595	0.313041	0.0221514	0.0195234	0.0650516	0.0153242	1.81e-18	0.0862056	0	0.0321081	0.0696853	0	0.00330356	0.00760866	0.00161316	0.010982	0.0457256	0	0.166666	0.0133997	0.25022	0.0115666	0.013383	0.00704579	0.00700285	0.00728453	0.0139862	4.24e-21	0	0	0.00481622	0	0.016139	3.46e-18	0.0012088	0.0404523	0	0.0754142	0.106607	0.182022
TCGA-ZF-A9R4-01	2.09499	0.220396	0.0162119	0.0109242	1.37e-18	0	0.0358518	0.0215969	0.0103186	0.0190414	0.04268	0	0.0373919	0.00544992	0	0.00753726	0.0149834	0	4.72e-18	6.94e-18	0.0241479	0.0198799	0.00672685	0.0127757	0.016666	1.38e-18	0.000578752	0	6.12e-19	0	0.0162942	0.0278609	0.0184091	0	0.0727414	0.0860983	0	0.0532769	0.0074917	0.0607686
TCGA-4Z-AA7O-01	2.10846	0.225966	0.0210669	0.0120035	0	0	0.00890324	0.0618612	0.0111342	0.0436323	0.081193	0	0.0174469	0.00872083	5.51e-22	0.0180018	0.0267175	0.00350783	1.04e-18	0	0.0574141	0.0167748	0.0120113	0.00317454	0.0120753	0.0141545	0.0240996	7.42e-19	0	0	0.0197618	0.0067549	0.0198803	0	0.0263761	0.139525	0.00355222	0.0927723	0.0133588	0.106131
TCGA-E7-A519-01	2.13034	0.451408	0.078572	7.37e-19	0.0733161	0	0.0539747	0.0587985	5.24e-20	0.00171486	0.0142663	2.96e-18	0.0441043	5.58e-19	1.49e-18	0.0461219	0.0473895	1.05e-18	0	0	0.0315273	0.00811701	0.0356724	0.00895718	0	0.0446245	0.116703	4.7e-19	6.6e-19	0	0.117926	0.0652729	0.0111254	0	0.112559	0	0	0.167486	0.0236947	0.191181
TCGA-2F-A9KP-01	2.13664	0.0292462	0.0054212	0.003636	0.00165247	1.78e-19	0.00369199	0.0130081	0.00418473	0.0119161	0	6.1e-19	0.0161381	0.0309592	0	0.00089477	0.0276071	0.00492045	1.04e-17	0	0.0515165	0.00542579	0.00352155	0.00357931	0.0120698	0	0.00399352	0	0	4.35e-20	0.0106392	0.00161386	0.0164587	0	0.0386668	0.130841	0	0.0297611	0.0138036	0.0435647
TCGA-FD-A6TA-01	2.16675	0.344338	0.135797	0.00393413	0.00056091	0	0	0.046216	0	0.0240037	0.054891	0	0.0292013	0.00853022	0	0.0203852	0.0224836	0.000188817	0.052318	0.000156421	0.0886171	0.0311272	0.0297494	0.0173829	0.00687897	0.0582114	0.0637405	1.73e-19	6.99e-20	8.09e-18	0.0113786	0.0485177	0.0379821	0	0.00711529	0.114772	0.00314478	0.188081	0.0383977	0.226478
TCGA-CF-A9FH-01	2.16811	0.0334253	0.000694394	2.94e-20	0.00754667	0	0.0112817	0.000467402	0.00438834	0.0144926	0.00873503	0	0.00754486	0.00787807	1.28e-19	0.00013848	0.00887805	0.00452141	4.74e-18	4.56e-19	0.00364311	0.00548326	0.00281994	0.00489833	0.00337931	1.1e-18	0.00493377	0	0	0	0.0163466	0.00248193	0.0172114	5.25e-18	0.0854966	0.0124993	0	0.0224288	0.00443903	0.0268678
TCGA-ZF-AA4T-01	2.1684	0.00965862	0.0100526	0	0	1.91e-19	0	0	0	0	0	0	0.0013809	0.00467935	5.56e-18	0.00278104	0	0.00814654	3.66e-19	1.21e-18	0.0187241	0.00591283	0.00555741	0.000887787	0.0105458	0.00644238	3.28e-19	0	1.25e-19	8.28e-18	0.0317492	0.00959432	0.00957637	1.04e-17	0.0589111	0.180055	5.66e-18	0.0249592	1.91e-19	0.0249592
TCGA-CF-A47S-01	2.18197	0.122509	0.00344156	1.26e-19	0.0163957	0	0.0210532	0.0544144	0.00175351	0.0231763	0.0169053	4.45e-19	0.0444237	0.00546064	0	0.00984455	0.0134581	0.00394595	0	0	0.0100083	0.0100363	0.00489773	0.0141155	0.00241244	0	0.0388048	5.85e-18	0	0	0.0518048	0.00981972	0.00649284	9.92e-18	0.0484569	6.37e-18	0	0.0611079	0.00672903	0.0678369
TCGA-XF-A8HI-01	2.19458	0.0953291	0.00822621	0.00609678	0.00148617	0	0.0198387	0.0597146	0.00409636	0.0291265	0.0249457	0	0.0288935	0.0141738	1.07e-19	0.00407623	0.022431	0.00198306	1.12e-17	0	0.0333596	0.00676594	0.00176654	0.0071377	0.015763	0.00377997	0.010949	0	0	1.45e-18	0.0292594	0.00313908	0.00948718	1.4e-18	0.0353867	0.0241113	0.00589421	0.0512599	0.0112155	0.0624754
TCGA-DK-AA77-01	2.19565	0.286323	0.00852465	0.00841126	5.59e-18	0	3.35e-18	0.0228997	0.00717726	0.0326251	0.0440553	4.69e-20	0.0115751	0.0157319	0	0.0150559	0.00743531	0.000359483	0	0	0.0240071	0.0208882	0.0121725	0.0133084	0.00872019	0	0.0140628	0	0.000217351	6.38e-18	2.29e-18	0.0249385	0.00834147	2.54e-18	0.0781235	0.0883552	0.00282173	0.0669691	0.00371765	0.0706868
TCGA-GD-A3OP-01	2.21065	0.303213	4.88e-19	1.04e-19	0.00123098	0	1.85e-18	0.0278899	0	0.00989632	0.035687	0	0.0107222	0.0146867	0.00296343	0.0140705	0.0476782	0.00409987	0.0508804	0.00188621	0.198969	0.0153994	0.0139508	0.0125435	0.00856989	5.28e-18	0.027886	4.21e-19	0	1.22e-17	0.00587553	0.00188698	0.00125927	1.53e-18	0.00724972	0.0106441	1.56e-20	0.0532813	0.0504952	0.103777
TCGA-XF-AAMZ-01	2.2151	0.289046	0.133977	0.00234709	0.0106033	0	0.00727272	0.0012603	0.00230488	3.73e-19	0.00889488	6.16e-19	0.0439138	0.0246032	1.71e-19	0.030348	0.0145245	0.0138188	0	0	0.0806597	4.84e-21	0.00498542	0.0045136	0.00243054	0.0529503	0.0380638	0.0103372	3.97e-20	5e-19	0.0243077	0.00671296	0.0147844	9.33e-21	0.106483	0.135338	0	0.145759	0.00927825	0.155037
TCGA-FJ-A3ZF-01	2.25018	1.39e-18	0.00642431	0	0	0	0.0149404	7.84e-19	5.9e-19	0.00545442	3.29e-19	0	0.00818348	0.00887954	0	0	0.0212092	0.00593619	0	4.58e-19	0.0455249	6.27e-19	9.68e-19	0.00315588	0.00565859	0	9.73e-18	0	2.89e-19	0	2.72e-19	9.49e-19	0.00453103	5.13e-19	0.0756169	0.143418	0	0.015649	0.0106046	0.0262536
TCGA-G2-A3VY-01	2.25285	0	0.0177704	0	2.24e-18	0	0.0279451	0.0182465	2.4e-19	0.0149018	0	0	0.00581985	0.0149303	0	4.19e-19	0	0.0164965	8.75e-18	0	0.0224745	0.00294476	0	0.0189092	0.0140297	3.2e-22	0	0.00263201	2.9e-19	3.38e-18	0	0	0.0158893	0.00304729	0.0156369	0.1039	0	0.0440954	4.37e-18	0.0440954
TCGA-XF-A9T4-01	2.26109	0.192281	0.00194028	0	0	0	3.58e-18	0.0176684	0	0.00908141	0.0294513	3.47e-19	0.0112628	0.0161416	0	0.00310357	0.00372733	1.3e-19	1.16e-17	2.17e-18	0.00350497	0.0129202	0.00245321	0.00276062	0.000758205	0.00308605	0.0438518	1.97e-19	0.0014462	0	0.0267159	0.0138776	0.00363495	0	0.0335965	0.0939378	0	0.0487344	0.00186367	0.0505981
TCGA-GV-A3JW-01	2.26589	0	0	7.72e-19	1.09e-19	1.44e-18	0.0262199	0	0	0.00106124	1.84e-19	5.79e-19	0	0.0131297	0	0.000680412	0.00636311	7.17e-20	0	0	0.0503932	0	0	0.00563575	0.0140696	0.00132875	3.09e-18	0.00198149	0	0	0.000585755	4.31e-18	0.0043632	0	0.0435625	0.0878119	0	0.0105408	0.00318155	0.0137224
TCGA-FD-A5BR-01	2.26938	0.339728	0.124711	0.00408958	0.0356439	0	0.0210583	0.0576616	0	0.017736	0.0485365	8.65e-20	0.0276718	0.00747264	0.000310713	0.0391966	0.0246585	0.000986964	0.0818393	7.1e-19	0.103658	0.0104981	0.0201454	0.00685137	0.00942489	0.0831385	0.0575157	0.0117632	2.35e-19	5.68e-19	0.0409267	0.0238955	0.0275577	0	0.0311463	0.0712813	2.72e-19	0.17338	0.054746	0.228126
TCGA-K4-A3WU-01	2.33387	0.389083	0.303629	0	0.0526891	1.82e-18	6.79e-18	0.0126252	0	0.0488247	0.0798622	1.11e-19	0.0601993	0.00894719	1.26e-19	0.0198976	0.0437796	0.00691776	0.157304	0	0.260226	0.032908	0.0248731	0.0147086	2.31e-21	0.162533	0.0242968	0.0400705	9.57e-19	0	0	0.0316139	0.0214057	0	0	0.0956248	2.95e-18	0.290983	0.100542	0.391524
TCGA-4Z-AA7R-01	2.36559	0.0655898	0.00725524	0	0	2.91e-19	0	0	4.4e-19	1.04e-18	0	0	0	0.00950364	0	0.00194954	0.0414974	0.00186933	6.41e-19	0	0.0311319	0.00607146	0.00768844	0.00833168	0.00724161	0.00321812	0	0	6.21e-05	7.9e-19	0.0127127	0	0.00892514	1.73e-17	0.0928363	0.17144	3.49e-18	0.0162995	0.0207487	0.0370482
TCGA-UY-A78K-01	2.39529	0.480948	0.411744	0.0186754	0.0465081	0	0	6.65e-19	3.82e-19	0.0538948	0.139136	0	0.0894838	0.00560405	0	0.0395304	0.028163	5.51e-19	0.0516412	2.73e-19	0.0787182	0.0373895	0.0376491	0.0207975	0	0.196673	0.0271435	0.0303315	1.22e-18	0	0.025354	0.105177	0.0138565	0.00929491	0.118676	0.171139	0	0.379802	0.04463	0.424432
TCGA-E7-A85H-01	2.40742	0.270895	0.0413078	7.55e-20	0.00276524	0	0.00208898	0	0.0123612	0.0167001	0.0205826	3e-19	0.0325803	0.0217611	0	0.0215626	2.55e-20	0	1.03e-18	0	0.0392332	0.0277776	0.023644	0.0169524	0.00917261	0.00641042	0.0114697	1.08e-19	8.58e-20	9.7e-18	0.0293314	0.025377	0.0140297	4.08e-19	0.113588	0.121071	0.00345676	0.0853269	0.000604009	0.0859309
TCGA-BT-A20W-01	2.42578	0.266927	0.0299551	0.0118809	0.0395813	0.00389566	0.00397078	0.0295305	0.00117894	0.0280147	0.0447358	0	0.0242655	0.0152178	1.26e-19	0.022331	0.0992934	0.0142195	1.85e-18	2.37e-21	0.133289	0.00487243	0.00427239	0.00837622	0.0094922	0.0119444	0.0100822	2.02e-18	8.49e-20	0	0.0149346	0.012038	0.011895	0	0.044518	0.140463	8.81e-19	0.0819085	0.0496467	0.131555
TCGA-KQ-A41R-01	2.45301	0.0882094	0	5.47e-19	0.00244022	0	0.0288955	0.00931656	0	0	1.03e-19	0	0.0102203	0.00359108	0.00356358	0.00930198	0.0838606	0	0	0	0.0755851	0.0137516	0.0120958	0.0179615	0.00574851	0	0.00434254	2.37e-18	0	0	0.0189458	3.21e-20	0.0126221	2.22e-19	0.0762056	7.02e-19	0	0.0220964	0.0453263	0.0674227
TCGA-DK-A1AF-01	2.45651	0.384857	0	0.0105444	5.92e-20	1.58e-18	0	0.0172913	0	0.0118212	0.0865256	5.89e-19	4.45e-18	0.00186343	2.38e-20	0.0365222	0.219941	0.000867764	0.220952	0.043396	0.366507	0.0685628	0.0480635	0.0414482	0	0	0.132971	5.44e-19	0.00336535	0	0.00453089	0.0332041	0	0	0.00027086	0.144554	7.26e-20	0.169407	0.220447	0.389853
TCGA-DK-A1AD-01	2.46694	0.263959	0.00236306	0.000607438	0	0	0.00282766	4.54e-19	0.00093943	0.032205	0.0218952	2.8e-18	0.00176938	0.0180799	6.96e-19	0.015241	0.0100402	3.68e-19	0.0207717	0	0.105125	0.00895901	0.00861542	0.00693551	0.00069865	0.0116695	0.0223954	0.00142808	6.88e-19	0	0.0185869	0.0231378	0.013866	1.64e-17	0.0524854	0.151237	0	0.0545748	0.0161753	0.0707501
TCGA-XF-AAML-01	2.47013	0.138719	0.0501235	5.79e-20	0	3.8e-18	0.00581878	0	0	6.81e-20	0.0129705	0	0.0442758	0.00377147	6.51e-19	0.0128341	0	4.9e-18	6e-18	1.12e-18	0.00286874	0.00413259	0.00507368	0.00487085	0.00181191	0	0	0	0	0	2.45e-20	0.0190509	0.0120596	2.2e-19	0.125169	0.0904711	0.00265354	0.0459347	3.04e-18	0.0459347
TCGA-ZF-AA4X-01	2.49876	0.0403351	0.0141919	1.87e-20	1.71e-18	0	0	0.014409	0.00321097	0	1.54e-20	2.86e-18	0.0188825	0.0092597	4.3e-18	0.0102307	2.59e-18	0	0	0	0.00665291	0.00269575	0	0.00517004	0.00320812	7.85e-19	0.000270778	8.39e-20	0	4.79e-18	1.88e-18	0.00509904	0.0074146	0.000921029	0.0760312	0.041866	0	0.0203981	1.29e-18	0.0203981
TCGA-CU-A5W6-01	2.50209	0.161883	0.00160493	8.38e-21	0	6.58e-19	1.6e-19	0.00593204	0.00179275	0	0.00797367	0	0.00325458	0.0246369	7.91e-20	0.00525066	0.0195655	0	1.21e-18	3.63e-18	0.0545427	0.0158255	0.00791398	0.0138669	3.48e-05	0	0.0404555	2.3e-19	0.000423802	0	0.02343	0.00511504	0.016819	0	0.0504983	0.0487466	0.00466712	0.0423968	0.0105427	0.0529394
TCGA-ZF-A9RL-01	2.53844	1.09e-18	0.010488	0.0039341	0.0131001	0	0.00405237	3.13e-19	0.00532295	0.0306461	0.0155785	3.1e-18	3.38e-20	0.0100357	2.48e-19	0	0.00207484	0.00459142	0	0	0.0219462	0.00114354	4.19e-19	0.0048053	0.00757175	2.81e-20	0.000274682	0	0.000143644	4.17e-18	0.0100352	6.19e-20	0.00805493	1.32e-18	0.0187591	0.141246	0	0.0365728	0.00103742	0.0376102
TCGA-CF-A3MH-01	2.54878	0.0312146	0.00010572	8.85e-20	0.0141972	0	0.0154082	0.019563	0	0.00379556	0.000950993	0	0.0199169	0.00418003	0	0	0.00932753	0.00380403	3.18e-18	5.48e-18	0.00337835	0.00242592	0	0.00299867	0.00127546	4.64e-19	0.0123332	0	3.9e-19	2.91e-18	0.0331888	0.000728233	0.00510205	1.01e-17	0.069662	0.00830516	0	0.0158266	0.00466376	0.0204904
TCGA-CF-A27C-01	2.56149	0	0.00867083	0.00571711	0.0119212	0	0.0270751	0.0485207	0.0122258	0.0333778	0.0325377	6.49e-19	0.0174919	0.0182115	1.07e-19	3.2e-21	0.0185259	0.00193442	0	0	0.00630545	9.84e-20	9.51e-19	0.00132473	0.0118019	0	0.00711874	1.96e-18	0.00111193	0	0.0200782	0.000301923	0.00552141	4.01e-18	0.0444875	0.0157722	0	0.0426771	0.00926297	0.05194
TCGA-BT-A42C-01	2.56706	0.0102118	0.00482613	0.000254867	0	0	7.51e-21	6.34e-18	0.000727599	0.00692732	0.00796654	4.41e-18	0.0149677	0.0223998	2.21e-19	7.26e-19	0.00416532	0.00182419	6.19e-18	0	0.0137318	0.00604279	0.000887163	0.0122534	0.00584804	0.00554555	0.00279189	1.3e-18	0.00360084	0	0	0.000280748	0.0053614	2.31e-17	0.0569954	0.104869	0	0.0212408	0.00208266	0.0233235
TCGA-CF-A47Y-01	2.57028	0.0216217	0	1.8e-18	0.0151937	1.33e-18	0.0369222	0.0331289	0.00285787	0.027334	0.0158714	0	0.0132274	0.00260187	0	0	0.0326272	0.00569359	0	0	0.092006	0.0109875	0.00186604	0.0154806	0.0068376	0	0	7.83e-19	4e-19	0	0.0588315	1.72e-19	0.00386258	0	0.0452124	2.04e-18	0	0.0339018	0.0163136	0.0502154
TCGA-DK-A6B6-01	2.59963	0.254701	0.0568188	0.0264947	0.02395	0.0170515	0.0176069	0.066614	7.68e-21	0.0355165	0.108824	0.00163571	0.0253331	0.0194709	0	0.0211152	0	0.00757394	8.2e-18	1.45e-18	0.0166413	0.0137192	0.0091391	0.011838	0.00564969	0.0216855	0.0332681	0.000263661	3.5e-19	0.0213188	0.00369932	0.0425415	0.0281933	0.00845145	0.0423375	0.073291	0.00688705	0.141355	5.13e-18	0.141355
TCGA-G2-AA3F-01	2.63787	0.0825637	0.00375347	0.00361862	0.0155455	1.72e-19	0.0357393	0.0273745	5.98e-20	0.00853921	0.00087087	9.41e-19	0.0151297	0	2.24e-19	0.00797835	0.0125214	0.0137524	0.00723381	1.68e-20	0.0349566	0.0111667	0.00919399	0.0109445	0.00548804	6.78e-19	0.00277201	0	0	2.71e-19	0.0138775	0.0162369	0.0158055	0	0.056814	0.0497152	1.09e-18	0.0356335	0.00996038	0.0455938
TCGA-GU-A767-01	2.66465	0.13759	0	3.81e-19	1.2e-18	3.86e-18	0.0096732	0	4.15e-19	1.39e-18	2.06e-17	7.55e-19	7.95e-19	0.0112263	0.000954858	0.00335149	0.12723	0	0.160301	3.11e-18	0.24833	0.00337707	0.0157766	0.00190266	0.00553274	0	0.00348065	1.59e-18	0.00171741	0	0.0344813	0	0.00168644	2.2e-18	0.0840608	0.0472777	0	0.0116396	0.14693	0.15857
TCGA-FJ-A3Z9-01	2.67385	0	0	2.25e-19	0.000717344	2.68e-18	0.0151361	0.022981	0.000894168	0.0116527	3.4e-19	0	0.0369362	0.00459132	0	7.12e-20	0.00587147	0.0135495	2.23e-17	0	0.014045	0.00205388	0	0.00225936	0.00803718	3.28e-18	0.00324059	0	3.81e-19	5.12e-18	0.0411698	0	0.00572077	6.57e-18	0.0522921	0.0798276	7.8e-18	0.0256892	0.00293574	0.028625
TCGA-DK-AA76-01	2.70946	0	1.27e-19	5.33e-21	0	0	0	6.88e-18	0	0.000931393	0.000574456	0	3.31e-19	0.00659634	5.59e-19	0	0.00702089	9.66e-20	1.28e-17	0	0.017842	0.000910743	0	0.000190234	0.0054429	0.00838646	4.04e-18	0.000711511	1.69e-19	4.69e-18	0.00601147	1.11e-18	0.00755737	0	0.0317103	0.108695	5.94e-18	0.00485669	0.00351045	0.00836714
TCGA-E7-A7DU-01	2.7959	0.0285266	3.35e-19	1.68e-19	0.00782327	0	0.0153166	0.0469728	0.00300128	0.0184389	0.0087645	0	0.00840521	0.00243655	0.000990634	0.00474525	0.0398165	0.0108995	9.57e-18	0	0.0367369	0.00257071	6.11e-20	0.0127733	0.00465009	0	0.00638897	0	1.17e-19	0	0.0637631	2.96e-19	0.00600512	0	0.0726405	0.0134153	2.26e-18	0.0317956	0.0199082	0.0517038
TCGA-E7-A97Q-01	2.80566	0.202783	0	5.16e-19	0.017681	2.75e-19	0.00559153	0.031599	0.0035097	0.0551634	0.0348447	0	0.0147256	0.00283285	0.000974783	0.00409257	0.0137185	0.0139643	0.127422	2.07e-20	0.149241	0.0474529	0.0252122	0.0476912	0.0130509	0	0.0105391	2.43e-18	0	0	0.0248345	0	0.0152131	0	0.00256192	0.0655308	5.63e-19	0.0961755	0.0707231	0.166899
TCGA-ZF-A9RM-01	2.81543	6.46e-18	0.00706578	0.00113637	0.0163908	2.26e-22	0.00502428	0.0103698	0.001919	0.0172514	0.0108842	0	0.0116494	0.0302916	0	0	1.57e-20	0.00678364	6.05e-18	0	0.00386689	0.00103672	1.89e-19	0.00635563	0.00837045	0	0	2.93e-18	0.00109197	4.2e-18	0.00622611	0.00219046	0.00636371	0	0.0356084	0.140059	0	0.0277333	3.03e-18	0.0277333
TCGA-ZF-A9R9-01	2.81956	0.263197	0.00374878	9.17e-19	0.0351194	2.57e-18	3.01e-19	0.0616238	0.00517037	0.0168268	0.0242646	0	0.0240452	0.0015187	0.00420287	0.00906198	0.0195376	0.0125681	0.169555	3.42e-20	0.197225	0.0157774	0.0181648	0.00476388	0	2.82e-19	0.0176608	5.77e-18	0	1.01e-18	0.00734786	0.00347377	0.00873462	4e-18	0.0174702	0.0266088	1.24e-18	0.0504293	0.0958865	0.146316
TCGA-XF-A8HG-01	2.83091	0.0377035	0.00273986	0.000842845	0.00809082	6.65e-19	0.0358076	0.0151844	0.000682708	0.0116529	0.00291638	0	0.0232727	0.0265948	5.85e-19	0.00147725	4.41e-20	0.0147784	6.75e-18	0	0.0540995	0.02658	0.00516036	0.0181296	0.00905042	0	0.00693739	0	0	6.36e-19	0.034853	0.00159587	0.0125207	0	0.061867	0.0384182	0	0.0488108	4.62e-18	0.0488108
TCGA-UY-A78O-01	2.89408	0.246307	0.0237097	1.46e-19	0.00556145	2.21e-19	0.0132605	0.0271202	0.00069984	0.0026714	0	0	0.0250981	0.0139919	0	0.0226052	0.0169506	0.0118697	2.56e-18	0	0.0667192	0.019648	0.0196989	0.00608001	0.00197028	0.0223445	0.0105432	0	0	0	0.0456537	0.00747702	0.0174322	0	0.076808	0.0277252	9.81e-18	0.0620116	0.00977663	0.0717883
TCGA-CF-A47T-01	2.91868	0.00221779	1.13e-18	7.43e-19	0.00896922	0	0.00823311	0.000251401	0.00239854	0.00199677	0	3.39e-19	0.00487986	0.00891875	4.32e-18	0	0.0444418	0.0043185	4.64e-18	0	0.0485188	0	5.89e-19	0.0031992	0.00256326	2.21e-18	0	2.04e-18	8.14e-19	7.2e-19	0.0291529	2.7e-20	0.00748682	0	0.132339	0.0432722	0	0.00591902	0.0222209	0.0281399
TCGA-CU-A3YL-01	3.00944	0.184168	0	0	0.00487689	0	0.0206203	0.014566	3.52e-21	0.00288579	0	2.07e-18	1.05e-18	0	0	0.00660656	0.0973218	0.00926786	0.0330159	1.74e-19	0.139254	0.00190661	0.00418524	0.0105795	0.000117646	3.46e-18	0.00239782	0	0	9.64e-20	0.082365	0	0.00703163	6.79e-19	0.0385789	0.0171373	0	0.0154549	0.0671935	0.0826483
TCGA-K4-A6MB-01	3.02252	0.101766	1.52e-18	0	0	1.86e-18	0.0228611	1.29e-19	0.00119053	5.2e-20	0	0	0	0.00900259	1.56e-20	0.00597642	0.0106777	0.00864968	0.0704423	5e-21	0.141675	0.0155721	0.0113125	0.0115877	0.00817527	1.63e-17	0.0184761	2.38e-18	5.8e-05	2.31e-18	0.00238409	3.36e-18	0.00333399	0	0.00912673	0.121429	1.07e-18	0.0379384	0.0421455	0.0800839
TCGA-ZF-A9R1-01	3.10616	0.105789	0.0658043	7.54e-22	0	0	4.19e-20	0.00881863	0.00638516	0.0179061	0.0154559	0	0.0317897	0.0302528	3.07e-19	0.00246589	7.36e-18	0.000946572	0.0181559	2.66e-18	0.0275352	0.00501157	0.00113847	0.00427616	0.0041005	0.0289368	0.0137443	8.27e-05	0	1.41e-18	0.0580227	0.00086518	0.0076886	0	0.0130811	0.165763	2.7e-18	0.0733196	0.0115557	0.0848752
TCGA-G2-AA3B-01	3.11166	0.127364	0.026006	0.0021954	0.00109039	7.53e-19	0.00342479	0.0308813	3.42e-20	0.0344959	0.0359025	5.14e-19	0.0120281	0.00893697	5.93e-20	0.0118627	0.00211115	4.14e-05	2.76e-18	4.03e-19	0.000145614	0.00668735	0.00267773	0.00967732	0.00568406	0.0145976	0.003321	0	0	3.37e-18	0.0106295	0.0526919	0.0234068	0	0.0989197	0.0949045	0	0.0587323	0.00105557	0.0597879
TCGA-GV-A3QK-01	3.11912	0.359667	0.034762	0.0256645	0.0316398	0.0137446	0	0.0910453	0.00641769	0.0584538	0.0799431	0.00362633	0.0342418	0.028658	2.91e-18	0.0701871	0.0257243	0.0051586	0	0	0.0236027	0.0094127	0.00665995	0.00466448	0.00650259	0.0128633	0.0423624	6.72e-19	0.000671499	0.0065521	0.00688688	0.0553037	0.0126772	0	0.0284054	0.0984609	0.041321	0.165205	0.0128621	0.178067
TCGA-XF-A9SH-01	3.1646	0.145814	0	0	0.0228072	1.7e-18	0.0141319	0.0117453	0	0.0111286	0.0253845	3.87e-18	0.012649	0.022165	0	0.0112251	0.0206372	0.0164266	0.00173746	0	0.122083	0.0176686	0.0099036	0.0108217	0.00797124	0.00101131	0.00651758	0	0	8.12e-18	0.0126644	0	0.0126684	0	0.0261557	0.0272141	0.00944636	0.0472918	0.0111873	0.0584792
TCGA-DK-A1A7-01	3.17274	0.194891	0.135494	9.16e-20	3.63e-19	0	0.013481	0.00043983	0.00120617	0.0043112	0.0244377	7.17e-19	0.0221789	0.0159724	6.12e-19	0.0125403	0.0323528	0.00137313	0	0	0.116014	0.00635308	0.00429653	0.00898451	0.0073263	0.067362	0.0014506	0.0135002	7.99e-19	6.83e-18	0.042399	9.21e-19	0.0236078	2.89e-18	0.0698782	0.0657679	0	0.112566	0.0161764	0.128742
TCGA-FD-A3SL-01	3.1893	0.341057	0	3.43e-19	0	4.49e-18	1.72e-18	0.00803831	0	3.92e-19	0.00279561	0	1.21e-19	0.00221671	0.000545448	0.0124565	0.0960415	5.65e-20	0.258047	0	0.224321	0.0721923	0.0436741	0.0473331	9.47e-05	0	0.0243367	3.26e-19	5.43e-19	0	0.0506971	0.00790656	0.00142388	0	0.00411036	0.110954	0	0.0727202	0.177564	0.250284
TCGA-E7-A6MF-01	3.19176	0.018023	0.0167091	0.00462097	0.00342841	0.00617502	0.0529308	0.0441885	0.00386638	0.0167908	0.0250689	0	0.0304786	0.00946438	1.66e-19	0.00351613	0.00069512	0.00641178	1.99e-17	2.62e-18	0.0277025	0.00216683	4.34e-19	0	0.0162298	3.43e-19	0.0052114	0	0	4.23e-18	0	0.0063081	0.00984912	3.94e-18	0.00985757	0	8.42e-18	0.0488073	0.00034756	0.0491548
TCGA-CF-A47W-01	3.26668	0.0324619	1.46e-18	9.54e-20	0.00760158	0	0.00996008	0.0313656	0.00460222	0.00482496	0	0	9.83e-23	0.00218738	0	1.03e-20	0.0526297	0.00597259	3.03e-19	1.05e-18	0.105499	0.00709334	0.00175918	0.0148023	0.00250811	2.3e-18	0	0	5.24e-21	0	0.0609705	0	0.00897496	6.77e-19	0.125349	0.00424035	7.65e-18	0.0135993	0.0263148	0.0399142
TCGA-GD-A76B-01	3.27883	0.483384	0.0965689	0	0.0260715	0	0.0110364	0.0864139	0	0.0570185	0.0714205	0	0.0179846	0.006341	0	0.0748424	0.0577829	1e-19	2.39e-19	0	0.041094	0.0305723	0.0268847	0.0095781	0.00236376	0.0437939	0.0436383	0	0	0	0.0446623	0.0368192	0.0453984	0.00049798	0.0874841	0.0422346	8.76e-20	0.203336	0.0288914	0.232228
TCGA-GC-A3BM-01	3.28646	0.149599	0.00536908	0.0073792	0.0101265	0.00348554	0.0163725	0.0119033	0.00720193	0.0210706	0.0359115	8.61e-19	0.0212468	0.024484	3.31e-19	0.0033929	0.00122814	1.08e-19	1.36e-17	2.45e-18	0.0469661	0.00804295	0.000852037	0.00810338	0.0116152	0.00146216	0.0105724	0	0.00044539	0	0.00935561	0.00304499	0.0071027	4.63e-18	0.0532743	0.047712	5.71e-19	0.0426627	0.00061407	0.0432768
TCGA-CU-A3QU-01	3.31373	0.0254692	0.038925	0.00228411	0	1.16e-18	3.91e-18	6.53e-19	0.000261855	1.51e-18	1.7e-20	8.89e-19	0.0129066	0.0278227	9.09e-20	0.00483622	0.00122791	0.00519983	1.29e-18	2.03e-18	0.0257659	0.0190868	0.00805667	0.0115309	0.00579712	1.6e-18	0.0156311	2.58e-19	0.00480013	1.31e-18	0	0.00816722	0.0102637	3.3e-18	0.0359919	0.135394	0	0.0628508	0.000613955	0.0634647
TCGA-CF-A47X-01	3.32953	0.077286	0.0157834	5.04e-22	0	9.06e-19	0.029061	0.0445968	0.0013449	0.0140184	0.00916944	1.85e-18	0.0319473	0.0173461	0	0.0122075	0.0116839	0.00319817	0	0	0.0399554	0.00321833	2.16e-19	0.0020452	0.00817034	0.00580535	0.00684954	0	0.00237492	1.6e-17	0.0708002	0.000666593	0.00756058	1.76e-18	0.0242411	0	0.0111468	0.0438804	0.00584197	0.0497224
TCGA-XF-AAN0-01	3.36415	0.319064	0.0521132	5.95e-21	0	0	0	0.0378869	2.57e-21	0.00498284	0.0336066	1.92e-18	0.0130355	0.00378393	3.5e-20	0.00577637	0.00260556	0	0.0380021	4.26e-18	0.0703335	0.0435722	0.0327086	0.0278713	0.00589893	0.0226785	0.0548513	0	0.00216014	1.41e-19	0.0242091	0.0130942	0.0160833	0	0.0608383	0.044915	0.00130548	0.112903	0.0203038	0.133207
TCGA-FD-A6TG-01	3.39343	0.370967	0.0400236	0	0	0	1.24e-19	0.0485587	4.24e-20	0.00692267	0.0216106	0	0.0326687	0.0142272	0.000260779	0.0179872	0.0317051	0.0238779	0.165081	1.99e-05	0.126399	0.0392102	0.0311572	0.0359624	0.0102141	0.0147458	0.0695882	1.54e-19	1.24e-19	0	0.0473877	0.00892462	0.008228	0	0.0224406	0.119717	0	0.138549	0.0992516	0.237801
TCGA-KQ-A41O-01	3.4148	3.16e-19	0.00047477	2e-19	0	0	0.0114042	6.14e-19	0.0186307	0.0365434	0.0087229	4.45e-18	0.0115917	0.0181329	0	2.67e-19	0	1.06e-20	0	9.62e-18	0	0	7.53e-19	0	0.00527519	0	0	1.17e-18	0	0	0.0313394	0	0.0135997	1.4e-18	0.0981171	0.0403362	3.05e-18	0.0281956	2.07e-20	0.0281956
TCGA-E7-A677-01	3.46715	0.164198	0.0176719	1.04e-19	0.00146647	3.44e-20	0.0385549	0.0134348	0.000586273	0.00309978	0.00711632	0	0.0192486	0.0086391	0.00238429	0.00835507	0.00194339	0.000258399	9.15e-18	0	0.0278533	0.00489986	0.00384595	0.00329038	0.0113276	8.32e-20	0.0133066	2.58e-18	4.24e-22	1.7e-18	0.0301724	4.33e-19	0.00160569	1.47e-19	0.0379644	0.0251274	0.00140671	0.0392795	0.000971696	0.0402512
TCGA-CF-A1HR-01	3.54128	0.241128	0.0152044	0.000123535	0.0170431	0	3.1e-18	0.0290441	6.29e-20	0.00882544	0.0418268	1.26e-18	0.0272734	0.0136797	0	0.0150918	0.0581517	0.000490149	0.0344629	4.1e-19	0.12048	0.014513	0.00350804	0.0226949	0.00718007	0.00280841	0.0177695	0	0	0	0.0561849	0.00309729	0.0178701	1.2e-17	0.0524358	0.0497623	0	0.0527162	0.0469996	0.0997159
TCGA-E7-A3X6-01	3.54819	0.296649	0.0152589	0.00578192	0.000303359	6.09e-19	5.87e-19	0.0212744	0.00320623	0.0263052	0.0653206	8.69e-20	0.027857	0.00894121	1.77e-19	0.0133707	0.0135158	2.1e-18	1.32e-18	3.44e-19	0.0532128	0.0308596	0.0219519	0.0169032	0.00693222	0.00603451	0.0280381	7.29e-18	0	0	0.0155147	0.0353835	0.00612848	0	0.0774083	0.125738	5.68e-22	0.0805099	0.00675789	0.0872678
TCGA-GV-A6ZA-01	3.64029	0.172158	0.0163869	0.00881923	0	1.15e-18	0	0.00555845	0.00158397	0.0318644	0.0470233	0.00172276	0.0109582	0.014448	0	0.0079705	0.00969089	3.1e-19	0.00289442	0	0.00809231	0.020305	0.0106541	0.011751	0.00554821	0.0019626	0.00612827	0	0	7.06e-19	0.0322085	0.0374565	0.0161953	1.08e-18	0.0982808	0.215232	0.00204121	0.0588022	0.00629265	0.0650949
TCGA-FD-A3SJ-01	3.71141	0.216692	0.049346	4.86e-24	0	0	0.00418024	2.96e-20	0	0.000726768	3.32e-19	0	0.00934268	0.00807263	0	0.0164311	0.0145033	0	0.0794573	0.00622294	0.0716033	0.0225417	0.0061415	0.0266512	0.0120046	0.0312485	0.0247291	3.59e-19	8.66e-23	1.82e-18	0.0733668	0.00110151	0.0144411	6.49e-19	0.0451398	0.157036	0	0.0838528	0.0486773	0.13253
TCGA-E7-A8O7-01	3.77878	0.144292	0.0310549	0.00456386	0.00496198	4.02e-19	0.0178606	0.0486039	1.08e-19	0.0234	0.0282763	1.81e-18	0.0454264	0.0085662	1.4e-18	0.0132826	0.0107562	6.63e-21	1.35e-18	3.97e-18	0.00434748	0.00510842	0.00149167	0.00367524	0.00653176	0.00736643	0.0513365	0	0.00293347	8.37e-18	0.0129072	0.00924	0.0123399	0.00238764	0.00268719	0	0.00142871	0.0890985	0.00537808	0.0944765
TCGA-LT-A5Z6-01	3.88822	0.16602	0.0350022	1.19e-19	0	0	0	0.00737617	0.00855195	0.0287588	0.0409268	0	0.0236219	0.009908	1.57e-19	0.0249546	0.00264304	0.00610482	0	0	0.014628	0.0168284	0.0103303	0.0179896	0.00623962	0.00830987	0.0240384	0	4.36e-20	0	6.71e-18	0.0179404	0.0146596	0	0.0685633	0.14472	2.34e-19	0.0946178	0.00132152	0.0959394
TCGA-XF-AAMJ-01	3.95927	0.22116	2.67e-19	4.05e-21	0.0210856	4.47e-18	1.69e-19	0.0159585	0	0.0104966	0.010265	4.75e-19	0	0.0046471	0.00212836	0.00127352	0.0760049	0.0199848	0.220343	0.0146383	0.142533	0.0254092	0.0262074	0.0106594	0.00659768	0.00216616	0.0388164	0	3.75e-19	0	0.0206327	0.00484948	0.0128181	0	0.0293771	0.0481641	1.62e-18	0.0683855	0.14847	0.216855
TCGA-4Z-AA89-01	3.98281	0.0679292	0.00730028	0.000934481	0.001892	3.03e-19	0.00227425	0.0303792	0.00387495	0.0306307	0.027717	1.2e-18	0.0156267	0.00915897	2.32e-19	0.000558263	8.3e-19	0.000635778	1.39e-17	0	0.000317425	0.0102083	0.00340929	0.00556648	0.00700824	0.00125272	0.00572605	0	5.59e-20	0	0.043358	0.00388951	0.00490128	4.79e-19	0.0596357	0.0447462	0.00452373	0.0413784	7.35e-18	0.0413784
TCGA-CF-A9FM-01	4.21006	0.123074	0.0038854	0.00767244	0.0176272	0.00759989	0.00381686	0.068038	0.00252504	0.0271774	0.0347029	0	0.0207629	0.0127751	2.33e-19	0.0088822	0.00747242	0.000577605	8e-18	0	0.0178569	0.0148209	0.00820555	0.00578409	0.0116566	0.00377691	0.0290281	3.16e-18	0.00161178	0	0.0233899	0.00612964	0.00630643	2.32e-18	0.0269154	0	0.0139946	0.07016	0.00373621	0.0738962
TCGA-DK-AA6P-01	4.21654	0.0329317	0	0	8.86e-19	1.19e-18	0.0388808	0	2.9e-19	6.57e-20	3.32e-18	1.48e-18	0.00878461	0.00235266	1.33e-18	1.95e-05	0.0255051	3.14e-19	8.73e-18	0	0.0189015	1.4e-19	7.53e-19	0	0.0123237	9.34e-18	0	4.44e-19	3.24e-19	1.27e-17	0.0407617	0	0.00422042	5.22e-19	0.0379978	0.0289465	3.41e-18	0.00822882	0.0127526	0.0209814
TCGA-G2-AA3D-01	4.23997	0.0633	0.0430655	2.57e-21	0	0	1.69e-21	0.0364435	9.57e-20	2.68e-19	0.00197373	1.83e-18	0.0296824	0.00965362	7.76e-19	0.0159341	0.0030241	0.0139454	0	0	0.0227318	0.00036279	1.1e-19	0.0104472	0.0036112	0.0174455	0.00494764	0.00313688	1.11e-18	0	0.0278527	5.58e-20	0.0112132	5.47e-19	0.0857721	0.0888022	2.32e-18	0.0545778	0.00151205	0.0560898
TCGA-E7-A3Y1-01	4.41887	0.130718	0	0	4.74e-20	1.33e-18	0.0344719	0.00194185	0.00590407	0.0290214	0.0141529	5.63e-18	0.0132796	0.00154961	0	0.00108404	0.0661944	0.00280352	0	0	0.146953	0.00298248	0	0.0107004	0.00689402	8.54e-19	0	3.87e-18	2.06e-19	0	0.0453226	0	0.0116316	6.16e-18	0.0981463	0	3.38e-20	0.0285236	0.0330972	0.0616208
TCGA-GV-A3QF-01	4.47346	0	1.9e-18	1.23e-19	0	0	0	0	0	0	0	1.49e-19	0	0.00311849	0	0	0.0277229	0.00145258	8.72e-18	0	0.0586734	0.000605673	0	0.00635888	0.00433068	0	0.0149521	5.51e-19	0.0153101	0	0.0461428	2.92e-19	0.0182164	2.17e-18	0.0485565	0.11907	0	0.0244341	0.0138614	0.0382956
TCGA-DK-A6B0-01	4.48568	0.080099	0	1.27e-20	0.00823203	5.07e-19	0	0.0302915	0.00468389	0.0159182	0.0160449	2.93e-19	0.0131582	0.0122274	0	0.00328162	0.0263206	2.92e-19	8e-18	1.87e-19	0.0329384	0.0130738	0.00389541	0.0107687	0.00571556	0	0.0157909	0	0	5.58e-18	0.0561562	0.00297293	0.00615211	0	0.079362	4.64e-20	1.04e-17	0.0358534	0.0131603	0.0490137
TCGA-ZF-AA54-01	4.70575	0.24654	0.0463609	0.015624	1.43e-19	5.39e-19	2.09e-18	0.0389334	8.16e-05	0.0156585	0.0540655	0	0.0186512	0.0499607	0	0.0278674	0.0932647	1.07e-18	6.53e-18	0.00676329	0.0319289	0.151381	0.103117	0.0521367	0.0245796	0	0.117368	0.000136419	3.34e-19	0	0.0564969	0.0268269	0.00462567	0	0.13383	0.222463	0.0438517	0.255477	0.0466324	0.302109
TCGA-E7-A5KF-01	4.77056	8.69e-19	0.00459253	0.00439269	0.00913029	0	0.0113461	0.0280902	0.0028933	0.0182618	0.0149626	0	0.00502027	0.0140111	0	0	0	0	1.09e-17	0	0.00825459	0.00193816	0	0.00799258	0.00849756	0.00386277	2.3e-18	1.08e-21	0	3.48e-20	0.0191055	0	0.00540069	0.00218099	0.0234468	0.0218916	0	0.0221934	5.43e-18	0.0221934
TCGA-YC-A89H-01	4.94401	0.229109	0.0157684	0	0.00108931	3.72e-19	2.88e-20	0.0150424	8.35e-20	0	0.0164173	0	0.0216887	0.0107506	0	0.0168974	0.0062478	0	8.61e-19	0	1.3e-19	0.0451773	0.0346107	0.0138065	0.0032007	0.00405625	0.0284384	0	1.21e-18	1.6e-18	0.0293462	0.0262531	0.0126438	5.85e-19	0.132057	0.0948252	6.98e-18	0.0729881	0.0031239	0.076112
TCGA-FD-A5BX-01	5.06296	0.250767	0	1.32e-19	0	3.62e-18	1.36e-18	0.0386292	0	0.0168747	0.0490177	0	0	0.00725579	3.09e-19	0.0139284	0.138653	0	0.145188	0	0.131817	0.130698	0.0834395	0.0805879	0.0109876	0.00180187	0.119163	3.13e-19	0	2.96e-19	0.0998524	0.0175376	0.0021061	0	0.111321	0.121255	7.53e-18	0.194434	0.14192	0.336355
TCGA-E7-A678-01	5.35546	0.0725662	0.0275419	4.07e-21	0.0214077	6.09e-19	0.0124326	0.0867373	0.00817496	0.042221	0.0420528	0	0.0196985	0.0102759	7.29e-20	0	0.000811141	0.00172459	0	0	0.0266398	0.016306	0.00345205	0.018113	0.00614834	0.0238919	0.000249238	0	0	3.76e-18	0.0632414	0.000656452	0.0294864	0	0.0778005	6.98e-19	3.4e-18	0.0627941	0.00040557	0.0631997
TCGA-CF-A5U8-01	5.6251	0	2.47e-19	1.67e-19	0.00946881	4.7e-19	0.0150013	0.0367323	0.00211822	0.0313115	0.021283	0	0.0133693	0.00659437	0	0	0.0312902	0.00548891	0	0	0.0517553	0.00859718	0	0.015532	0.00366197	0.000214444	0.000319883	3.08e-18	2.68e-20	0	0.0440572	0.00143687	0.00752295	0	0.0475861	1.72e-18	0	0.0329196	0.0156451	0.0485647

## Sheet: mMCP-counter
Infiltration level of tumor associated immune cells in BLCA estimated by using mMCP-counter algorithms.
ID	Siglec15	T cell_MCPCOUNTER	T cell CD8+_MCPCOUNTER	cytotoxicity score_MCPCOUNTER	NK cell_MCPCOUNTER	B cell_MCPCOUNTER	Monocyte_MCPCOUNTER	Macrophage/Monocyte_MCPCOUNTER	Myeloid dendritic cell_MCPCOUNTER	Neutrophil_MCPCOUNTER	Endothelial cell_MCPCOUNTER	Cancer associated fibroblast_MCPCOUNTER
TCGA-PQ-A6FI-01	0.0121567	4.33722	2.4689	8.71019	0.12881	0.329575	17.6479	17.6479	0.848107	5.02067	3.50293	101.458
TCGA-BT-A0S7-01	0.0255939	0.960378	28.5742	0.5825	0.027531	1.069	2.61261	2.61261	1.22719	4.38728	8.64095	195.826
TCGA-GU-A42Q-01	0.0274499	1.92009	0.321743	1.56597	0.0703989	0.139272	35.7359	35.7359	1.25502	11.7706	3.39617	164.921
TCGA-ZF-AA4N-01	0.0306118	3.2851	2.04945	4.38253	0.0578418	0.0930615	51.1329	51.1329	2.68455	8.90699	6.85512	100.572
TCGA-DK-A1AE-01	0.0334149	12.6305	0.981822	6.20896	0.397523	0.423759	40.7678	40.7678	1.14805	13.7792	2.3768	121.621
TCGA-DK-A3WW-01	0.0384646	10.4587	13.67	30.4483	0.999151	0.406571	11.3602	11.3602	3.56701	5.52342	4.5932	85.5487
TCGA-XF-A9ST-01	0.0404048	0.818658	0.111082	0.0436904	0.00635762	0.328079	5.57876	5.57876	0.135188	9.27053	20.8102	75.9043
TCGA-BT-A2LA-01	0.0445836	1.78607	6.28879	1.66031	0.108749	0.813974	2.70837	2.70837	0.362519	5.23741	7.65519	109.582
TCGA-BT-A20X-01	0.0482591	3.11135	1.69319	3.11835	0.175852	1.28175	15.8746	15.8746	1.67575	3.57517	10.1066	257.492
TCGA-XF-AAN5-01	0.0533393	5.4754	3.1041	16.7567	0.640193	0.810822	26.0653	26.0653	2.12331	5.71571	3.15018	124.268
TCGA-G2-A2EJ-01	0.0540788	3.58299	1.18986	5.32688	0.300301	0.23822	26.2548	26.2548	0.201652	7.09689	6.36301	63.3753
TCGA-FD-A3SS-01	0.0542664	21.1958	0.367659	0.269608	0.185757	1.01999	2.82552	2.82552	0.802309	5.4359	4.34995	201.528
TCGA-E7-A97P-01	0.0606904	11.0067	17.6652	37.1378	0.517968	0.526976	16.4514	16.4514	1.98908	4.41548	7.05189	534.133
TCGA-DK-AA6Q-01	0.0613479	5.55104	9.41639	13.544	0.76076	0.243242	22.548	22.548	2.8373	12.1758	2.46565	32.7864
TCGA-FD-A3N6-01	0.061707	5.58775	2.36113	5.78459	0.188668	0.412289	24.2436	24.2436	8.38829	7.03649	4.59132	95.8189
TCGA-BT-A0YX-01	0.0664355	3.46311	4.56213	3.71138	0.32313	1.05509	26.3367	26.3367	1.52986	10.339	4.29184	120.674
TCGA-GV-A40E-01	0.0729837	4.97116	3.65139	3.12174	0.123096	0.192455	32.9002	32.9002	0.807376	9.68836	4.52865	324.782
TCGA-G2-A3IB-01	0.0755403	6.61566	0.576942	3.10089	0.252415	0.853637	11.2736	11.2736	0.294137	9.81518	3.63523	73.7797
TCGA-K4-A3WV-01	0.0762223	2.49685	1.0418	0.330928	0.0380764	0.0661338	6.07063	6.07063	0.186238	7.40649	4.53675	161.153
TCGA-XF-A9T8-01	0.0771396	6.75184	8.89152	19.2473	0.978981	0.367789	23.357	23.357	3.10076	11.9132	7.87355	335.442
TCGA-DK-AA6R-01	0.0785026	5.2272	1.02922	7.95534	0.447901	0.421151	3.46161	3.46161	2.35744	7.15759	5.82632	245.733
TCGA-ZF-AA4W-01	0.0796403	2.83884	0.298529	7.22621	0.204905	0.495238	16.4023	16.4023	1.58589	6.15587	5.08047	81.1919
TCGA-G2-A2EL-01	0.0809985	1.96117	0.936451	1.90478	0.0910116	0.856604	1.06385	1.06385	1.22974	3.85583	4.41747	51.4137
TCGA-GU-A764-01	0.0813173	5.57217	2.83242	10.8893	0.570944	5.77181	17.6088	17.6088	2.02327	5.923	7.55357	585.998
TCGA-DK-A3IM-01	0.0815193	1.98532	0.130674	0.491172	0.0595437	1.28981	10.8097	10.8097	1.50819	5.88943	2.77369	70.2525
TCGA-XF-AAN7-01	0.0830613	2.75179	0.817874	4.75319	0.0875061	1.95136	5.87441	5.87441	1.36489	14.2953	23.5644	511.121
TCGA-E7-A7XN-01	0.0848106	11.8506	24.1312	41.9831	1.34674	0.272849	19.4481	19.4481	3.26047	5.09998	3.25192	54.7146
TCGA-G2-A2ES-01	0.0863262	4.26802	1.46651	4.55107	0.210555	0.302864	33.0972	33.0972	1.36321	6.81389	5.88786	348.809
TCGA-FD-A6TH-01	0.0915687	27.4884	0.918383	0.99706	0.16659	3.34054	29.01	29.01	0.674519	3.08564	7.90224	379.562
TCGA-K4-A4AC-01	0.0921247	4.54731	0.551885	6.08758	0.177717	0.142248	10.0672	10.0672	0.883319	6.2841	2.38054	140.754
TCGA-ZF-AA4V-01	0.0922467	4.354	4.48547	7.71998	0.451186	0.549964	7.46833	7.46833	0.535019	5.23459	3.03549	483.85
TCGA-DK-AA6M-01	0.096605	4.30732	1.05582	13.9384	0.386333	0.644534	20.3615	20.3615	7.03026	7.01098	4.11	288.215
TCGA-FD-A5BU-01	0.100229	3.23225	0.979391	4.15299	0.244424	6.67755	29.0544	29.0544	2.79536	5.53135	7.33734	795.403
TCGA-E5-A4TZ-01	0.101899	14.2232	0.26804	0.474322	0.267437	0.780361	4.32959	4.32959	0.490719	8.82696	3.23952	30.264
TCGA-FD-A5BY-01	0.104044	3.7545	0.971595	1.63394	0.420465	0.340355	10.6422	10.6422	3.74889	7.20017	4.31991	524.097
TCGA-YC-A9TC-01	0.106486	3.10269	11.2604	29.3902	0.13205	0.503702	54.1312	54.1312	0.590251	5.79149	11.253	146.695
TCGA-UY-A8OB-01	0.107618	6.73348	2.40862	15.9218	0.155667	0.0770232	7.47791	7.47791	0.246056	3.9081	4.18702	118.481
TCGA-GC-A3RC-01	0.108512	7.11669	5.28648	14.4438	0.692835	0.664557	20.9762	20.9762	1.65359	9.22188	6.96476	159.712
TCGA-FD-A6TF-01	0.110741	5.53659	2.0282	0.951727	0.0949111	4.44898	6.46865	6.46865	1.1225	5.09631	10.5316	878.645
TCGA-DK-A2I2-01	0.113284	2.51528	1.19941	2.78285	0.157309	0.338864	22.0017	22.0017	18.0635	8.2294	7.04134	368.393
TCGA-DK-A3WX-01	0.114639	6.06455	5.03741	17.8766	6.66884	0.748617	24.9664	24.9664	1.1057	22.3187	12.7228	1101
TCGA-XF-A8HE-01	0.120721	8.71612	4.77088	13.4153	0.489601	0.784825	19.9401	19.9401	1.2699	10.3961	5.53967	377.437
TCGA-GU-A766-01	0.124241	10.8568	11.9287	102.418	1.75046	1.00537	29.9705	29.9705	1.48679	4.96841	12.6112	173.523
TCGA-4Z-AA86-01	0.125168	14.4881	11.1897	23.7706	0.554241	2.82738	27.0358	27.0358	2.51331	7.12657	7.32864	1005.62
TCGA-DK-AA74-01	0.127266	11.1206	9.07375	10.4199	0.332348	0.95868	27.9381	27.9381	4.31772	5.1802	8.61755	1265.38
TCGA-XF-A9SX-01	0.135967	9.69923	7.50349	6.66107	0.225323	1.88168	19.4913	19.4913	5.87323	3.51072	4.40506	896.174
TCGA-FD-A3B5-01	0.13815	2.94968	2.54862	5.81554	0.0490932	0.595437	9.75036	9.75036	2.09714	7.25445	5.28805	419.724
TCGA-DK-A1AC-01	0.140226	5.05822	6.87267	3.87524	0.350759	1.38208	11.334	11.334	1.81751	23.6949	3.53693	222.46
TCGA-XF-AAN8-01	0.140483	3.47727	2.77869	1.85668	0.203707	5.09401	23.5204	23.5204	7.46788	15.8799	23.5426	3673.99
TCGA-ZF-A9RE-01	0.142044	4.12184	0.444218	0.48311	0.153391	0.298221	9.68037	9.68037	0.349393	8.38008	5.72997	31.7761
TCGA-XF-AAN4-01	0.1495	6.93175	5.3006	3.3289	0.666178	3.80962	26.2753	26.2753	6.27581	6.68444	17.6731	2366.95
TCGA-BT-A2LD-01	0.15242	2.38748	3.10877	0.740015	0.505805	1.60156	5.00634	5.00634	0.749717	6.5616	4.60885	164.793
TCGA-CU-A0YN-01	0.155759	4.76037	3.1181	4.5024	0.189582	2.28027	12.0018	12.0018	5.1998	12.1411	7.18926	593.271
TCGA-FD-A3SO-01	0.156148	2.28246	0.97816	2.54477	0.134352	0.915889	43.473	43.473	0.910075	22.5851	9.40002	844.445
TCGA-BT-A3PJ-01	0.157324	7.59749	1.95743	11.2336	0.219883	1.27913	17.6647	17.6647	1.75029	7.44532	5.66697	181.947
TCGA-FD-A5BT-01	0.159914	53.7657	11.9926	15.2342	0.397144	2.99134	20.0156	20.0156	1.88807	2.99933	6.35728	1455.31
TCGA-2F-A9KW-01	0.160234	1.20267	0.158464	0.394419	0.201381	0.335257	23.5147	23.5147	1.2614	13.5827	29.1192	173.758
TCGA-FD-A3B3-01	0.160298	9.43197	7.9081	26.6805	0.421738	6.58765	30.0242	30.0242	2.84999	6.73353	9.41565	977.352
TCGA-FD-A3SP-01	0.160556	5.79553	6.34307	3.69891	0.191587	1.76879	37.6996	37.6996	8.94493	6.01589	11.2883	2455.57
TCGA-CU-A3KJ-01	0.1643	3.84344	7.24149	2.09441	0.176392	0.246572	10.8726	10.8726	1.31606	8.24105	2.38994	234.494
TCGA-XF-AAMH-01	0.165249	7.60268	197.897	0.572888	0.0313925	0.0875197	2.20845	2.20845	0.382502	3.48769	3.24764	114.859
TCGA-ZF-A9RD-01	0.165402	7.72355	6.91445	10.3585	0.42626	10.3235	29.5089	29.5089	1.76668	4.32674	5.34937	131.525
TCGA-C4-A0F1-01	0.167898	1.08902	0.17106	4.85219	0.115695	1.00409	53.5494	53.5494	0.858969	4.17976	3.77405	245.526
TCGA-XF-A9SJ-01	0.17697	5.4363	6.74257	8.77212	0.412993	2.39809	11.6537	11.6537	1.04747	7.21537	7.9241	421.156
TCGA-FD-A3SM-01	0.180738	11.5286	0.525513	0.204618	0.0383667	1.09583	12.9562	12.9562	1.06594	11.3098	8.1472	679.015
TCGA-FD-A3B4-01	0.181347	5.76752	2.84075	12.9136	0.361448	18.207	7.59418	7.59418	1.17495	6.09765	5.53975	706.919
TCGA-GU-A762-01	0.185257	15.4108	22.1917	33.9154	1.22392	1.71132	29.9303	29.9303	2.92591	4.09688	5.97577	379.661
TCGA-FD-A3B7-01	0.187078	10.3326	19.9065	11.6155	0.359388	7.62001	26.7794	26.7794	2.40121	7.73781	16.6872	1432.89
TCGA-FD-A5C1-01	0.193732	5.83928	5.13319	5.82192	0.181562	1.76926	23.6571	23.6571	1.74612	5.48743	5.57235	466.318
TCGA-XF-A9SW-01	0.194001	5.24876	1.05111	1.45631	0.296139	5.14559	12.4133	12.4133	5.33716	6.51273	17.404	2244.88
TCGA-K4-A5RJ-01	0.194297	13.0668	29.5765	19.3809	1.28091	0.568034	53.7861	53.7861	16.925	4.60013	5.30146	142.777
TCGA-FJ-A871-01	0.201403	3.20761	0.867196	0.184694	0.0639938	0.0669547	1.28585	1.28585	0.39389	4.14505	2.52637	822.304
TCGA-DK-A3X2-01	0.201969	4.14439	1.29573	0.123456	0.0539138	0.342059	2.14751	2.14751	0.713472	5.68793	10.3407	58.5969
TCGA-GC-A3YS-01	0.212106	3.39969	0.93434	7.95559	0.485772	0.380198	14.9376	14.9376	1.49941	7.90524	8.21468	972.238
TCGA-G2-AA3C-01	0.213571	2.069	1.30547	2.44933	0.278633	0.0629199	36.1404	36.1404	2.81869	3.28033	4.92962	1295.88
TCGA-ZF-A9RN-01	0.218246	5.78216	360.255	6.40809	0.290915	0.760293	16.3639	16.3639	10.197	2.14072	3.88346	59.9885
TCGA-PQ-A6FN-01	0.226968	3.36967	1.01591	1.55489	0.0629285	4.06692	12.7369	12.7369	1.14141	5.02096	5.3586	438.302
TCGA-LC-A66R-01	0.227091	8.41584	7.9738	22.5951	0.204099	6.41105	15.233	15.233	1.65503	5.3947	11.2577	298.175
TCGA-DK-A6AW-01	0.233032	49.7015	0.943779	0.825211	0.107764	0.310042	9.55335	9.55335	0.421534	2.52623	11.3393	59.9882
TCGA-4Z-AA82-01	0.233275	3.55808	0.0923814	3.02582	0.110939	1.48012	7.69182	7.69182	11.617	6.14655	6.54015	630.873
TCGA-BT-A20V-01	0.233425	3.33483	1.1082	3.59311	0.236896	0.427537	5.42616	5.42616	0.982123	5.56841	2.19115	72.386
TCGA-GC-A6I1-01	0.234344	8.40904	11.8692	24.391	0.240124	12.9589	23.19	23.19	4.55183	4.05492	3.27627	131.885
TCGA-BT-A20O-01	0.238385	20.6103	62.5691	27.3703	1.63024	16.9449	105.371	105.371	8.96043	5.41742	6.54999	409.123
TCGA-BL-A13I-01	0.244925	8.18527	2.41639	2.81645	0.189099	0.170461	103.002	103.002	7.04661	4.9805	16.9545	332.82
TCGA-BL-A13I-01	0.244925	8.18527	2.41639	2.81645	0.189099	0.170461	103.002	103.002	7.04661	4.9805	16.9545	332.82
TCGA-BL-A3JM-01	0.248364	3.83692	36.3611	2.30313	0.228211	0.662602	7.14944	7.14944	0.970039	6.76364	9.79921	258.983
TCGA-ZF-A9RF-01	0.25054	8.48816	26.8534	12.7843	1.3319	0.478006	23.1756	23.1756	1.31235	5.01609	2.99463	491.415
TCGA-FD-A3N5-01	0.252593	3.87434	0.933519	3.99476	0.175689	0.151624	5.13208	5.13208	2.8988	12.1698	8.9314	222.709
TCGA-GD-A3OS-01	0.256639	5.47143	17.2427	1.14758	0.222391	0.746022	7.78273	7.78273	0.355178	8.7078	5.21946	1411.62
TCGA-ZF-AA53-01	0.257333	3.98624	3.61717	5.07544	0.146788	0.773775	22.3066	22.3066	3.07287	5.84578	5.24578	576.12
TCGA-C4-A0F7-01	0.257867	0.655424	0.316885	0.648368	0.0325834	0.42918	5.92132	5.92132	1.45295	6.47864	6.95359	225.175
TCGA-DK-AA6S-01	0.265961	7.19678	2.37012	3.44087	0.11106	0.421977	11.2209	11.2209	2.05143	4.01595	4.9791	1389.73
TCGA-XF-A8HD-01	0.27232	7.7419	12.4852	30.6695	1.07186	1.36932	10.0195	10.0195	0.812736	10.3115	4.30807	300.773
TCGA-XF-A9T5-01	0.272548	8.48857	11.1083	7.91007	0.181589	3.59467	19.9456	19.9456	9.54514	5.23583	5.04331	167.494
TCGA-GV-A3JZ-01	0.277294	1.61283	1.33892	1.54421	0.134921	0.993952	7.61504	7.61504	1.04105	9.52938	6.3892	248.882
TCGA-BT-A20U-01	0.28743	1.91679	1.75	1.29848	0.126252	0.398529	30.8395	30.8395	0.976113	12.1045	5.97111	384.329
TCGA-4Z-AA84-01	0.289508	3.06618	0.0777869	1.28251	0.0696924	0.770619	4.54809	4.54809	0.236087	5.99585	3.19437	118.149
TCGA-XF-AAMT-01	0.290626	2.75413	9.81493	4.48707	0.609924	1.34963	14.1998	14.1998	4.72854	6.54799	8.69988	1242.18
TCGA-GC-A3WC-01	0.293313	7.11314	6.77192	59.1656	0.559191	10.8059	46.0556	46.0556	11.121	19.7914	5.45004	213.001
TCGA-FD-A43Y-01	0.299389	2.62157	2.47662	4.07846	0.16939	0.175916	15.9256	15.9256	1.76114	6.1351	3.03338	360.3
TCGA-ZF-AA5N-01	0.301808	1.32611	0.0549114	0.297349	0.0382899	0.474235	3.09928	3.09928	0.0679731	2.87724	8.11316	60.8388
TCGA-XF-A9T2-01	0.307205	3.36206	234.641	1.64517	0.159792	0.310482	3.84787	3.84787	0.261798	11.3982	14.07	548.016
TCGA-2F-A9KT-01	0.308188	3.95252	1.07686	0.434034	0.0860074	0.0660751	3.88975	3.88975	0.440246	11.11	5.53069	235.165
TCGA-UY-A9PB-01	0.315565	12.2859	8.30512	22.1492	0.587676	6.72465	27.1232	27.1232	1.81512	4.87406	5.59189	948.474
TCGA-XF-AAN3-01	0.315922	2.91675	0.785722	0.424176	0.0681889	0.221057	20.6302	20.6302	5.85215	14.8419	4.14947	599.584
TCGA-K4-A5RH-01	0.321602	12.7734	36.9689	21.9608	0.803785	0.84096	43.26	43.26	6.32458	5.54666	6.85553	852.824
TCGA-HQ-A2OE-01	0.32306	1.97351	2.70826	0.597488	0.0780844	0.858509	3.35253	3.35253	1.11849	10.621	7.57544	22.45
TCGA-DK-AA6T-01	0.326683	3.79574	22.6081	1.88698	0.0883247	262.337	7.98139	7.98139	3.50032	3.60383	3.40673	108.126
TCGA-FD-A5BS-01	0.327005	17.6371	32.1415	61.7991	0.511577	41.2813	30.9324	30.9324	5.42812	3.13117	5.15433	654.759
TCGA-FD-A3SN-01	0.338707	3.59765	1.08323	5.85011	0.278984	1.06925	4.77877	4.77877	0.379225	11.4797	6.94247	486.514
TCGA-XF-A9SM-01	0.343036	13.7187	19.3367	21.3158	0.58625	1.38447	37.3707	37.3707	2.62732	4.14085	5.93819	689.195
TCGA-FD-A6TB-01	0.349556	12.3476	12.5559	9.57503	0.434878	36.3454	17.0662	17.0662	4.49557	6.85605	8.56659	641.472
TCGA-UY-A78L-01	0.355151	1.05438	0.24707	0.305549	0.0290268	0.165228	4.7197	4.7197	1.0634	10.7436	2.58379	467.532
TCGA-FD-A3B6-01	0.358451	5.92838	8.33922	10.7745	1.98725	0.941042	18.6533	18.6533	2.55979	9.18311	4.30533	419.118
TCGA-SY-A9G0-01	0.360853	3.4273	1.34403	0.994166	0.168098	14.1953	6.6538	6.6538	2.56448	5.44152	17.8306	1436.9
TCGA-FD-A3B8-01	0.36186	14.3833	16.8878	15.0654	0.655748	17.7861	47.786	47.786	7.10769	7.56153	14.909	1850.13
TCGA-FD-A62N-01	0.36548	21.3742	42.7291	18.3484	0.270889	12.9268	39.1528	39.1528	7.59128	4.79697	5.47571	658.113
TCGA-GU-AATQ-01	0.368517	2.2287	1.43613	1.60571	0.126528	0.306496	18.8417	18.8417	0.647642	7.40842	4.02969	175.751
TCGA-FD-A6TD-01	0.369125	6.23167	3.25026	11.0912	0.280765	3.20884	21.2137	21.2137	3.84046	6.02096	6.11975	504.277
TCGA-FD-A62S-01	0.375869	6.10762	1.92122	1.63409	0.136878	4.77769	27.5406	27.5406	8.35795	7.50879	6.4067	2121.03
TCGA-FD-A6TK-01	0.381391	7.64112	6.78968	7.23073	0.320465	1.68629	19.9474	19.9474	1.89015	4.09337	9.11561	1095.65
TCGA-5N-A9KI-01	0.395002	18.938	0.982718	0.869713	0.119734	1.73674	12.7321	12.7321	1.38157	16.4632	4.66906	349.624
TCGA-DK-A1AB-01	0.395068	4.78793	2.30653	1.7608	0.254554	1.4705	17.1082	17.1082	4.94904	11.887	6.80526	1674.4
TCGA-BT-A42E-01	0.396791	8.785	3.49115	10.69	0.625198	0.409312	21.9536	21.9536	2.76271	4.76352	3.54216	111.914
TCGA-K4-A5RI-01	0.409443	1.6948	0.831573	8.14605	0.516931	0.366054	32.344	32.344	3.03448	7.70343	2.59562	280.126
TCGA-DK-A2HX-01	0.415596	8.26419	1.33495	0.589821	0.198658	1.38017	8.15205	8.15205	2.15357	12.0131	10.9925	1459.46
TCGA-4Z-AA7M-01	0.417899	3.75665	2.4498	0.4062	0.0626234	0.956203	3.51553	3.51553	1.02228	9.00945	4.46775	240.552
TCGA-DK-A2I4-01	0.421374	13.7729	22.9374	31.7109	3.20103	4.88075	53.6616	53.6616	11.812	6.5677	9.17608	701.591
TCGA-XF-AAMR-01	0.427456	2.20442	0.600639	1.60647	0.28311	1.25392	11.9752	11.9752	3.86399	11.0189	11.7146	1389.31
TCGA-XF-A9SK-01	0.444063	7.32267	2.74979	2.13061	0.158112	1.28519	18.2121	18.2121	2.44575	8.64966	4.3052	1203.62
TCGA-ZF-AA5P-01	0.452566	7.5594	1.54207	1.63806	0.184446	10.4058	9.88078	9.88078	2.20171	8.5979	13.4914	2152.12
TCGA-ZF-AA56-01	0.455918	4.09949	1.15129	2.19695	0.155601	6.73341	34.0789	34.0789	2.40986	9.62427	10.5964	353.789
TCGA-XF-A9SZ-01	0.459962	6.98778	1.32158	0.528848	0.0827036	0.67236	18.1291	18.1291	1.19013	12.0922	13.9739	1317.97
TCGA-CU-A72E-01	0.460997	2.96161	0.492929	0.935492	0.0933143	0.335098	20.2126	20.2126	1.17736	6.95706	3.74879	322.105
TCGA-CF-A1HS-01	0.466225	4.58892	0.495737	1.19574	0.0594044	0.578025	11.0745	11.0745	5.38565	7.33551	4.82541	160.988
TCGA-XF-A9T6-01	0.470549	3.29888	0.807311	1.38165	0.118157	0.227772	11.7483	11.7483	0.958719	5.5484	4.16816	73.1199
TCGA-GV-A3QG-01	0.472346	15.3582	16.1058	6.71512	0.290784	60.2774	28.0701	28.0701	6.73538	7.54399	14.3187	677.082
TCGA-BT-A42F-01	0.47945	5.12901	4.92061	12.3521	0.253252	6.32864	21.432	21.432	1.90107	14.3547	4.04618	121.143
TCGA-C4-A0F0-01	0.485041	1.81323	3.00166	2.56995	0.088576	0.159869	7.76732	7.76732	1.40817	1.77433	7.97163	195.847
TCGA-KQ-A41S-01	0.4884	2.22514	1.27621	0.640354	0.0642044	0.574345	7.37232	7.37232	1.21436	8.95413	10.8665	898.082
TCGA-4Z-AA7W-01	0.491847	18.0233	22.7764	90.0198	2.04156	3.73244	15.3687	15.3687	3.5855	2.64769	2.84147	208.104
TCGA-XF-A9SL-01	0.500244	90.5714	4.59129	1.88809	0.136411	23.7653	14.1722	14.1722	7.54883	6.32162	16.9565	1661.83
TCGA-ZF-AA5H-01	0.504221	6.67732	3.00151	14.693	0.359646	2.80792	16.8781	16.8781	2.97858	5.07729	4.50853	323.587
TCGA-G2-A2EF-01	0.507933	7.63777	6.12189	71.1057	1.00015	0.791577	25.8457	25.8457	2.30969	7.2576	13.2346	84.225
TCGA-XF-A9SI-01	0.512356	18.8221	173.377	21.8725	1.09004	30.0358	21.8387	21.8387	8.20395	4.4829	10.9194	457.267
TCGA-SY-A9G5-01	0.527506	8.90393	11.0412	23.7233	0.754453	1.16772	13.3948	13.3948	2.29531	4.73594	5.5296	1394.53
TCGA-K4-A54R-01	0.52752	7.54681	4.17118	19.1421	0.939301	0.852607	15.4013	15.4013	0.941423	6.33225	4.55618	1105.15
TCGA-BT-A3PK-01	0.533354	3.09296	1.28101	1.63156	0.0897718	0.466725	12.9204	12.9204	1.46068	6.97143	16.0862	579.518
TCGA-GU-AATO-01	0.547197	4.50313	3.41125	1.72671	0.099134	4.09402	8.53626	8.53626	1.08488	9.8004	2.564	225.097
TCGA-E7-A7DV-01	0.547259	3.29696	5.28256	3.02173	0.163122	0.720139	50.7604	50.7604	1.19307	3.01248	2.97185	357.085
TCGA-XF-AAMW-01	0.551324	3.89181	0.73964	0.792787	0.117628	1.10927	27.3526	27.3526	2.4773	12.9294	7.93669	234.91
TCGA-FD-A43N-01	0.558582	12.0638	0.621424	0.998712	0.0609501	1.4137	6.67882	6.67882	0.726835	7.57404	9.43831	533.187
TCGA-FD-A3SR-01	0.572706	21.9895	6.83152	2.46499	0.373575	2.53159	15.7333	15.7333	3.90084	8.03707	5.32587	626.862
TCGA-ZF-A9R7-01	0.591117	19.3912	25.1134	24.9993	1.6578	6.24662	18.5452	18.5452	2.27531	10.0847	7.16345	52.3359
TCGA-4Z-AA81-01	0.600294	6.52369	4.7545	7.91512	0.276961	0.849278	4.79962	4.79962	0.332364	3.62542	1.48023	47.549
TCGA-E7-A541-01	0.604477	8.20739	12.0836	7.74836	0.386554	1.55164	7.36954	7.36954	3.17555	6.6682	8.77419	95.5364
TCGA-DK-A3IU-01	0.624019	15.984	25.5188	17.612	0.783164	45.9823	23.8437	23.8437	5.98394	6.99222	6.26144	635.011
TCGA-ZF-AA58-01	0.625756	8.90888	10.6049	30.5839	0.703929	1.67601	47.7065	47.7065	2.52364	5.66938	5.57288	582.078
TCGA-FD-A62P-01	0.6303	5.84665	4.8914	3.07181	0.328788	0.807479	12.4577	12.4577	2.32734	4.93724	6.00454	545.905
TCGA-ZF-A9RC-01	0.646018	10.2035	0.375234	0.186517	0.158806	0.40627	6.19256	6.19256	0.407992	12.6576	5.00137	893.152
TCGA-4Z-AA83-01	0.646661	4.67092	0.281536	1.57737	0.155934	0.231028	5.86134	5.86134	1.78806	9.65825	9.16797	121.968
TCGA-CF-A8HX-01	0.653484	6.19038	0.108191	0.0733826	0.125214	0.138769	2.13493	2.13493	0.529502	9.50588	4.13465	45.7445
TCGA-XF-AAME-01	0.661576	9.62042	4.78291	3.89167	0.44125	21.2033	29.3181	29.3181	13.6899	8.5507	19.7648	1716.93
TCGA-FT-A3EE-01	0.664698	1.14813	0.347289	0.246117	0.163457	1.53457	8.99884	8.99884	1.23961	8.65666	5.57695	122.648
TCGA-DK-AA6W-01	0.666173	4.77632	0.500031	1.36241	0.132305	0.837983	12.0574	12.0574	5.95371	5.03488	3.51584	112.032
TCGA-DK-A1A5-01	0.691587	2.96667	1.49385	0.84269	0.25348	0.392819	37.2797	37.2797	1.82688	9.54923	5.40804	1329.54
TCGA-DK-A3IN-01	0.707158	3.21621	3.1739	1.75888	0.167302	1.51877	22.0627	22.0627	1.6559	8.70125	8.75881	738.615
TCGA-FD-A3SQ-01	0.707745	14.7146	0.767512	1.08626	0.106824	7.51488	15.0426	15.0426	1.80153	11.3583	11.556	1565.58
TCGA-GV-A3JX-01	0.712165	8.26669	6.94892	4.08972	0.270465	2.32533	13.2115	13.2115	1.24909	8.09105	6.30274	80.4672
TCGA-BT-A20J-01	0.71275	8.84031	16.4158	5.4541	0.349738	4.83063	20.9783	20.9783	6.36321	2.41197	4.70293	68.1061
TCGA-BT-A20R-01	0.730144	56.1771	0.897522	2.74376	0.208407	1.2287	12.5634	12.5634	3.18833	8.30093	10.2161	1117.57
TCGA-FJ-A3Z7-01	0.741243	2.20608	0.981001	0.858799	0.112575	0.694064	5.0988	5.0988	1.25704	4.92302	19.9366	153.82
TCGA-C4-A0EZ-01	0.746676	6.46267	1.60028	0.738528	0.143559	0.255935	2.29058	2.29058	0.914531	4.09852	9.25108	184.817
TCGA-DK-AA6X-01	0.748024	3.78459	6.64753	0.988292	0.182057	4.1335	15.3925	15.3925	4.34845	9.32103	7.63122	221.43
TCGA-DK-A1A3-01	0.748144	137.458	2.14197	1.35226	0.0841296	2.03532	12.1621	12.1621	2.52312	3.2093	9.75824	311.136
TCGA-CF-A8HY-01	0.753625	3.80348	1.59034	0.447474	0.0435064	0.134013	0.644294	0.644294	0.637895	2.96929	5.33221	34.0241
TCGA-HQ-A2OF-01	0.759508	0.544662	0.236557	0.462063	0.243688	0.38841	8.66273	8.66273	0.536879	6.21223	8.80489	56.8353
TCGA-ZF-AA52-01	0.761972	17.262	1.56238	3.24146	0.232391	1.35503	11.6567	11.6567	5.80179	6.84145	6.36736	1213.24
TCGA-YF-AA3L-01	0.764621	5.08802	0.124073	0.157729	0.076139	0.57677	2.42555	2.42555	1.23754	5.09959	5.10507	77.8038
TCGA-XF-A9SU-01	0.783205	6.77075	1.81154	0.969137	0.10775	2.33607	6.63057	6.63057	2.04507	6.91245	6.24681	749.491
TCGA-E5-A2PC-01	0.785059	2.49071	1.46771	2.99668	0.205064	0.258605	26.4491	26.4491	6.08152	6.08881	2.751	37.6626
TCGA-DK-AA6L-01	0.787855	5.72787	1.01699	2.9538	0.13638	0.377966	12.714	12.714	6.18789	10.1332	3.89975	272.875
TCGA-GC-A3I6-01	0.800949	3.88869	1.23716	9.57213	0.798318	0.317241	16.4757	16.4757	1.14865	9.21163	5.0261	349.142
TCGA-GV-A40G-01	0.830995	5.0735	0.181431	0.552209	0.171705	0.423097	4.73185	4.73185	0.550687	6.59873	10.7706	43.0478
TCGA-XF-AAN2-01	0.836412	5.91252	3.31703	9.79483	0.747584	0.435064	7.43712	7.43712	0.548354	4.72584	2.62788	130.967
TCGA-UY-A9PE-01	0.846956	4.91116	0.0784149	0.336538	0.0448357	2.289	6.47891	6.47891	0.620643	5.17713	3.80897	269.357
TCGA-FT-A61P-01	0.866056	6.46424	2.82771	4.35038	0.313504	0.751936	14.6151	14.6151	4.03507	3.23887	5.79768	890.076
TCGA-BL-A0C8-01	0.86759	1.88107	0.0553098	0.296459	0.0948042	0.529771	19.5017	19.5017	0.669013	12.5784	25.2485	112.32
TCGA-BL-A0C8-01	0.86759	1.88107	0.0553098	0.296459	0.0948042	0.529771	19.5017	19.5017	0.669013	12.5784	25.2485	112.32
TCGA-UY-A8OC-01	0.881313	3.06612	0.0813471	0.324215	0.16066	3.36408	8.97049	8.97049	2.12248	6.9383	12.6336	1225.47
TCGA-DK-AA71-01	0.89092	35.1084	0.780365	0.789766	0.0742746	0.374983	2.43976	2.43976	0.977838	4.46566	3.997	102.796
TCGA-FD-A5BZ-01	0.895806	16.9342	0.218993	0.290185	0.0609533	2.8248	6.46768	6.46768	1.15036	6.78156	10.1386	2482.39
TCGA-G2-A2EK-01	0.898533	26.2293	1.111	0.380427	0.0482055	6.82806	2.33491	2.33491	1.36231	10.2238	4.88585	144.717
TCGA-FJ-A3ZE-01	0.900514	2.54224	1.18768	0.214968	0.0783868	0.748064	5.48208	5.48208	0.304107	8.0798	4.08315	26.2811
TCGA-BL-A5ZZ-01	0.900791	3.01028	25.8038	5.14561	0.460511	0.293919	15.8748	15.8748	1.50426	6.31357	25.1988	1436.78
TCGA-K4-A3WS-01	0.912609	6.72675	3.53697	4.18339	0.389693	5.22288	14.853	14.853	4.56166	7.00805	11.7129	1613.42
TCGA-BT-A2LB-01	0.915391	6.33195	2.38077	4.21469	0.195895	2.2242	6.57189	6.57189	1.32374	9.3873	6.80169	687.888
TCGA-K4-A6FZ-01	0.917687	3.52416	2.04705	3.04304	0.247129	1.62973	12.4236	12.4236	3.98305	10.9498	9.88792	62.4894
TCGA-UY-A78P-01	0.923893	5.43034	6.90087	10.7087	0.499425	1.97397	17.9045	17.9045	9.17943	4.7118	6.67256	259.795
TCGA-DK-A6B5-01	0.926016	4.74452	6.2702	1.81549	0.0833725	0.673595	18.8344	18.8344	4.21432	9.19803	4.15763	189.32
TCGA-XF-A9T0-01	0.926114	5.44776	1.69215	2.68471	0.157494	2.71704	6.26535	6.26535	1.28505	2.66727	4.64923	338.797
TCGA-ZF-AA4R-01	0.928942	4.49401	1.46978	1.82222	0.131454	0.741649	14.1357	14.1357	1.08481	6.00662	4.13452	2194.3
TCGA-GD-A6C6-01	0.935562	1.86618	0.238939	1.662	0.0702751	0.111761	1.76038	1.76038	0.28683	4.42674	1.75964	68.6015
TCGA-5N-A9KM-01	0.941582	5.50885	3.02611	2.37781	0.0614625	1.49092	20.5119	20.5119	0.890292	8.36811	4.26205	171.298
TCGA-XF-A9SP-01	0.951594	5.13713	1.82218	1.51955	0.134155	3.51562	10.4473	10.4473	2.2352	4.59869	8.48602	1427.41
TCGA-2F-A9KR-01	0.975185	7.57218	3.00186	3.16888	0.235416	0.488334	10.986	10.986	1.07165	8.96876	5.3165	149.612
TCGA-UY-A9PD-01	0.993817	9.77985	1.18239	0.328435	0.10384	3.16614	3.01072	3.01072	0.438069	6.64007	8.65012	414.923
TCGA-BL-A13J-01	0.997179	2.31299	0.950594	0.883769	0.0853672	0.462474	3.94363	3.94363	1.23908	13.9446	6.96724	600.408
TCGA-BL-A13J-01	0.997179	2.31299	0.950594	0.883769	0.0853672	0.462474	3.94363	3.94363	1.23908	13.9446	6.96724	600.408
TCGA-ZF-AA51-01	1.02209	7.22145	2.40282	2.60936	0.0784676	3.3254	7.27504	7.27504	2.87604	24.6259	6.76913	236.229
TCGA-XF-A9T3-01	1.02592	6.06935	2.01669	7.05645	0.577522	4.48884	13.3104	13.3104	2.81936	8.30425	9.81064	1104.52
TCGA-E7-A5KE-01	1.04653	14.91	0.0275494	0.426966	0.103668	0.919036	6.76495	6.76495	0.567043	5.49125	6.26944	18.8418
TCGA-ZF-AA4U-01	1.05579	2.52749	2.03533	0.179969	0.072972	0.0987679	4.84681	4.84681	0.527848	14.5319	7.05303	9.99482
TCGA-DK-A3WY-01	1.06126	23.9873	20.4947	6.15563	0.24544	345.707	20.6461	20.6461	8.28428	4.18338	8.95008	419.161
TCGA-ZF-A9R2-01	1.07491	3.14591	0.0890322	0.121354	0.0170054	0.495777	4.3951	4.3951	0.371063	7.73061	4.85845	15.4189
TCGA-G2-A2EO-01	1.07778	7.26704	5.57834	9.49739	0.163497	3.52437	11.5311	11.5311	1.68407	5.53176	5.095	601.459
TCGA-XF-AAMG-01	1.08284	2.68906	5.85127	0.893664	0.187443	0.454569	7.2833	7.2833	0.921801	16.9206	13.4526	493.048
TCGA-DK-A3IV-01	1.0904	14.6518	5.02933	4.02172	0.648056	9.82589	12.017	12.017	3.8065	11.0501	4.86749	41.6908
TCGA-R3-A69X-01	1.10185	19.9767	4.68478	1.91029	0.150686	6.54047	24.5106	24.5106	8.46644	10.5962	17.8534	707.082
TCGA-E7-A4IJ-01	1.10199	4.19003	3.8282	6.01446	0.590616	0.798679	11.8705	11.8705	1.0216	13.2186	6.60366	49.1468
TCGA-4Z-AA7N-01	1.10932	24.8867	9.87297	5.24366	0.352985	118.496	16.3622	16.3622	8.06893	6.66983	10.6122	819.544
TCGA-DK-A3IL-01	1.10973	25.5193	0.462574	0.119936	0.10799	5.0176	3.97813	3.97813	0.830482	5.85948	4.13074	307.251
TCGA-CF-A3MF-01	1.11066	6.66393	0.275506	0.211627	0.0226262	0.0688606	4.5996	4.5996	0.251167	3.00453	4.74727	24.7499
TCGA-DK-A3IT-01	1.11878	76.3019	0.634903	0.810941	0.105016	6.59988	9.97752	9.97752	1.39915	7.30849	12.2538	461.019
TCGA-E7-A6MD-01	1.12247	10.2778	3.47775	2.13366	0.113217	11.2219	7.49361	7.49361	4.31304	4.3978	6.53913	456.711
TCGA-GV-A3QI-01	1.12863	1.5488	0.130951	0.516234	0.0465004	1.41041	5.14843	5.14843	0.450301	8.20401	12.2501	66.714
TCGA-KQ-A41N-01	1.15416	32.8195	0.0478697	0.0891113	0.107326	0.194149	2.46724	2.46724	0.550516	3.17266	3.70891	87.4042
TCGA-FD-A6TI-01	1.16415	34.6246	1.87095	0.910411	0.0312092	0.584264	6.69799	6.69799	0.652361	6.01389	6.39208	157.949
TCGA-GU-A763-01	1.17157	4.84294	0.940097	0.323331	0.04151	0.230618	6.1363	6.1363	0.295586	3.60978	1.48369	13.5025
TCGA-BT-A3PH-01	1.17452	7.12141	0.261815	0.0981097	0.0379994	0.126368	6.30909	6.30909	0.155519	8.03984	14.9634	127.974
TCGA-E7-A8O8-01	1.18035	24.0719	0.158094	0.43257	0.0832753	0.0856797	6.63769	6.63769	0.371915	3.69004	5.10522	27.9547
TCGA-GU-A42P-01	1.186	3.21085	3.31981	0.0907705	0.0561286	0.434256	1.42112	1.42112	0.451894	8.49549	8.13952	46.2086
TCGA-DK-A6AV-01	1.18638	7.26443	1.62233	1.01772	0.131285	2.54207	3.82601	3.82601	1.68194	5.12831	8.17495	79.4903
TCGA-BT-A20N-01	1.22934	1.60521	0.175356	0.389805	0.0407661	0.343274	5.00312	5.00312	0.491488	6.63433	3.61476	231.326
TCGA-XF-A8HC-01	1.23172	21.1025	0.123652	0.112313	0.0464201	0.331342	7.84743	7.84743	0.11698	7.51476	4.13419	40.9627
TCGA-GV-A3JV-01	1.2327	12.2259	3.36164	2.29832	0.131926	3.01323	9.46653	9.46653	1.72963	7.80674	7.77147	194.118
TCGA-FD-A6TC-01	1.24883	3.49406	0.548052	0.272531	0.062176	0.731046	10.2513	10.2513	0.833099	15.709	6.80687	1168.01
TCGA-UY-A8OD-01	1.2559	6.23206	3.66971	1.31541	0.0543371	3.04255	9.08576	9.08576	1.6928	4.5589	5.53168	679.834
TCGA-H4-A2HO-01	1.27059	3.00698	1.94893	0.951106	0.0678457	0.878608	5.00112	5.00112	1.77051	7.5648	15.2013	67.5347
TCGA-FD-A5BV-01	1.27253	7.70556	1.8862	0.585152	0.0165572	0.998879	2.50117	2.50117	0.794894	5.9654	4.80449	171.412
TCGA-FD-A3NA-01	1.28003	4.12028	2.27211	7.37377	0.26396	0.504381	10.8516	10.8516	1.1231	10.9664	7.28745	432.643
TCGA-XF-A8HF-01	1.28087	3.21699	0.287718	1.32684	0.0709664	1.022	6.09553	6.09553	1.15919	4.03058	3.87122	298.655
TCGA-HQ-A5ND-01	1.28247	2.52285	2.113	4.32406	0.181192	0.737871	4.48082	4.48082	0.201533	4.019	3.78501	97.2587
TCGA-CU-A0YR-01	1.28449	34.5284	1.37269	3.53622	0.209301	1.46325	19.7432	19.7432	2.00822	5.892	12.1728	239.051
TCGA-E7-A4XJ-01	1.28496	8.14228	0.0608272	0.201336	0.0408947	0.32038	1.91001	1.91001	0.744499	5.32771	7.67074	66.6837
TCGA-S5-A6DX-01	1.29034	28.7828	3.41188	7.88758	0.0719795	4.49747	11.4752	11.4752	1.79696	6.05861	7.41188	227.28
TCGA-BT-A20T-01	1.29921	12.0123	3.18464	2.40616	0.281712	0.742479	7.22589	7.22589	1.97002	6.56217	5.29199	598.858
TCGA-GD-A3OQ-01	1.3091	3.33809	0.409051	0.725047	0.104859	0.523032	6.83731	6.83731	0.642187	10.9023	7.88316	216.748
TCGA-FD-A43S-01	1.33849	14.708	16.003	5.45979	0.210672	32.5712	12.5525	12.5525	4.45427	4.81399	9.61348	657.28
TCGA-GU-A42R-01	1.3399	8.3405	3.36463	0.334307	0.0852823	0.34332	16.2897	16.2897	0.659311	6.13173	8.17355	59.8318
TCGA-DK-A3IS-01	1.34819	28.8465	2.7727	0.536472	0.124683	0.154581	5.96955	5.96955	0.553412	5.68629	5.27228	30.4162
TCGA-2F-A9KQ-01	1.34957	21.8017	0.157392	0.123337	0.0207639	0.11446	9.13382	9.13382	0.441915	13.3035	12.0165	90.4326
TCGA-K4-A4AB-01	1.36236	3.67714	0.551601	1.24792	0.0914728	1.65641	18.1295	18.1295	2.6846	8.74106	6.63763	671.571
TCGA-HQ-A5NE-01	1.36409	2.99324	0.859132	1.01851	0.10139	0.777206	18.5045	18.5045	1.08783	8.37569	8.91366	539.207
TCGA-K4-AAQO-01	1.37477	5.95899	2.19595	1.06002	0.134074	5.5146	8.47138	8.47138	5.39727	4.99492	8.98076	1084.58
TCGA-GU-AATP-01	1.38276	18.4841	23.7462	2.18078	0.125459	1.08143	16.1289	16.1289	1.51648	5.1487	8.02171	913.565
TCGA-KQ-A41P-01	1.40346	8.94464	0.82878	0.694006	0.108542	0.845197	10.5439	10.5439	0.865748	6.40635	5.06689	344.086
TCGA-UY-A78M-01	1.40803	8.70221	0.0848474	0.107343	0.133374	0.324327	2.30277	2.30277	0.211338	3.65757	2.5802	543.813
TCGA-CF-A9FF-01	1.40869	4.64256	1.29145	0.69448	0.0577463	7.48235	5.29984	5.29984	1.12406	4.94745	8.53538	121.546
TCGA-XF-A9SV-01	1.40889	35.5433	0.883239	0.265005	0.0565846	0.890414	3.90938	3.90938	0.413504	6.54127	6.96553	776.964
TCGA-GD-A2C5-01	1.41395	19.5024	0.229335	0.271922	0.0938439	0.796454	3.68899	3.68899	2.89724	7.21818	11.9126	344.263
TCGA-DK-A6B2-01	1.41637	12.1938	4.84617	2.86558	0.159583	2.65607	13.1451	13.1451	3.72744	11.0908	12.0001	594.015
TCGA-DK-A3IK-01	1.41713	6.51899	0.895872	0.643492	0.10176	3.35092	2.2748	2.2748	0.861982	8.56127	5.66366	321.622
TCGA-XF-A8HH-01	1.43174	9.2106	0.72681	0.798148	0.0665517	0.95131	6.67967	6.67967	2.5055	5.493	9.19327	641.676
TCGA-CF-A3MI-01	1.45904	1.69285	0.39529	0.333783	0.0754303	0.114659	2.08271	2.08271	0.802495	2.9863	6.06776	35.9675
TCGA-GC-A6I3-01	1.45922	10.3874	5.3599	3.21082	0.084074	3.28495	8.87635	8.87635	2.75558	4.80955	2.37955	216.678
TCGA-KQ-A41Q-01	1.50094	4.73661	0.172208	1.23725	0.0571257	0.290734	1.63156	1.63156	0.280496	12.4758	2.82205	161.612
TCGA-4Z-AA7S-01	1.50225	3.53359	0.054599	0.152694	0.019468	1.65917	3.75361	3.75361	0.997928	10.2299	10.7999	82.3165
TCGA-XF-AAMX-01	1.50301	8.57769	0.327015	0.278623	0.0677008	2.18764	5.94235	5.94235	0.691949	6.32285	6.2549	381.594
TCGA-YF-AA3M-01	1.50523	2.37046	0.207218	0.328021	0.0852367	0.228877	4.27443	4.27443	0.591975	9.56745	4.84128	117.47
TCGA-FD-A5C0-01	1.5077	3.73319	1.30262	0.576153	0.0707309	1.14781	4.89451	4.89451	2.16038	9.87374	5.59806	462.263
TCGA-DK-A1A6-01	1.5142	10.9557	7.64865	4.84645	0.954877	0.164413	9.96629	9.96629	0.674157	6.04493	3.86748	164.874
TCGA-MV-A51V-01	1.51503	8.19214	1.16028	0.0920927	0.0385652	0.647078	2.77171	2.77171	0.396503	9.13264	9.84798	84.0687
TCGA-XF-AAN1-01	1.5183	2.55933	0.794985	0.508237	0.0421612	0.33889	3.28872	3.28872	1.33605	8.38327	6.48257	51.334
TCGA-H4-A2HQ-01	1.5351	2.99446	14.831	0.656781	0.0866391	0.639253	2.29338	2.29338	0.401685	11.8265	5.2998	51.5347
TCGA-CF-A3MG-01	1.53625	16.4822	0.25631	0.0573905	0.03235	0.39214	7.1597	7.1597	0.255811	9.04026	9.16717	16.7222
TCGA-DK-A1AA-01	1.55007	3.96421	0.41161	1.66162	0.132179	0.611548	9.42775	9.42775	1.99052	10.3032	8.84136	49.9021
TCGA-ZF-A9R3-01	1.56378	3.34635	0.529809	0.399434	0.0270957	2.5365	13.5835	13.5835	4.20927	8.31359	11.0158	95.2236
TCGA-DK-A1AG-01	1.57021	4.34808	2.27008	1.72501	0.13054	0.388852	4.39395	4.39395	0.287394	9.49583	7.13258	25.5298
TCGA-CF-A7I0-01	1.57957	4.31142	1.66682	1.04717	0.0977169	0.627655	3.08436	3.08436	1.81815	5.22651	13.4315	236.244
TCGA-4Z-AA87-01	1.5955	3.39487	1.99162	1.30789	0.195631	1.9216	6.61967	6.61967	1.03467	9.84906	3.3678	110.177
TCGA-GC-A3RD-01	1.59836	2.68227	1.50063	0.436807	0.0476783	0.294468	3.42231	3.42231	0.735478	10.3488	4.16036	117.217
TCGA-XF-A8HB-01	1.60046	1.79538	0.106717	0.186042	0.0309356	0.307628	2.71317	2.71317	0.227258	8.81185	4.81521	14.0935
TCGA-FD-A43P-01	1.61447	16.6618	22.6391	14.137	0.552855	7.17386	14.1276	14.1276	3.25914	5.54948	4.96056	222.265
TCGA-XF-A9SY-01	1.63603	9.41992	7.31368	28.791	0.476109	7.47219	33.0925	33.0925	2.23882	6.89524	5.74691	1054.77
TCGA-FD-A43X-01	1.64114	4.86109	1.02259	0.336201	0.0947899	0.15649	0.864415	0.864415	0.314928	6.62453	4.38535	28.5034
TCGA-UY-A9PH-01	1.6859	8.30178	6.46461	11.8396	0.503034	4.3299	18.6713	18.6713	5.06161	4.87132	5.97853	240.051
TCGA-CF-A5UA-01	1.68635	2.82098	0.573997	0.226954	0.0553505	0.172672	1.09363	1.09363	0.635979	3.37024	5.4309	43.5123
TCGA-DK-A2I6-01	1.68706	1.48345	0.640638	0.37116	0.0617497	0.101036	2.12468	2.12468	0.362788	9.35464	3.29162	181.953
TCGA-DK-A6B1-01	1.70235	2.44786	7.10258	0.387903	0.0523054	1.06994	9.26789	9.26789	1.12222	7.89709	11.89	87.9743
TCGA-GV-A3QH-01	1.70776	27.7004	10.369	0.173808	0.052066	0.558022	4.96494	4.96494	0.671116	4.42309	3.82218	26.0768
TCGA-XF-AAMQ-01	1.71566	8.97339	5.73709	4.59786	0.342416	2.55651	16.1904	16.1904	2.26741	9.26754	9.38972	114.894
TCGA-DK-AA75-01	1.73389	5.07933	0.338041	0.280529	0.0909992	0.14568	2.93159	2.93159	0.316453	5.85862	3.63629	28.9704
TCGA-S5-AA26-01	1.73698	4.64097	0.0632593	0.0586555	0.135226	0.143285	1.07241	1.07241	0.232812	9.00602	4.22182	62.7679
TCGA-E7-A6ME-01	1.75111	3.63095	14.1207	2.89413	0.230601	1.63436	5.37747	5.37747	0.471695	15.3658	4.48064	65.6589
TCGA-CF-A9FL-01	1.76481	3.39733	5.26177	0.383376	0.0687788	1.27018	4.61424	4.61424	1.69451	8.1752	7.58243	252.073
TCGA-CU-A0YO-01	1.77446	4.18433	0.925435	1.47533	0.0548726	1.61124	7.67519	7.67519	2.88246	6.74716	8.91057	366.471
TCGA-E5-A4U1-01	1.77646	8.48065	0	0.462448	0.191971	0.0974543	2.79282	2.79282	0.573086	7.67811	4.88095	24.1494
TCGA-FD-A6TE-01	1.79473	3.41697	1.16258	1.4763	0.1379	3.7458	4.12828	4.12828	0.474768	7.86862	7.0059	33.1817
TCGA-GC-A3OO-01	1.80076	1.80738	0.557229	0.429079	0.0755648	3.02839	9.21298	9.21298	1.73138	9.13713	11.3098	694.696
TCGA-UY-A9PF-01	1.81511	57.6829	1.34923	0.906508	0.0559541	3.32508	4.77769	4.77769	1.23175	3.27319	10.3202	492.172
TCGA-FD-A43U-01	1.83134	16.0681	5.14505	5.05869	0.223523	4.85662	23.2425	23.2425	2.52269	5.28128	7.35827	1024.31
TCGA-UY-A9PA-01	1.8589	4.76276	4.61519	5.80778	0.347538	0.873676	7.05418	7.05418	1.58294	11.1978	5.20358	43.2051
TCGA-FD-A62O-01	1.86961	4.90707	0.285385	0.128343	0.0296624	0.732662	1.76628	1.76628	0.439327	9.49908	7.59629	214.825
TCGA-2F-A9KO-01	1.87936	9.4869	12.3468	7.47117	0.396817	3.9485	16.2007	16.2007	3.05561	9.04143	3.8922	329.996
TCGA-BT-A20P-01	1.88149	3.84178	8.6748	0.208273	0.0556114	0.234742	5.90471	5.90471	0.375288	5.82804	4.63653	71.8639
TCGA-GC-A4ZW-01	1.89403	6.09894	4.34284	1.34542	0.157536	0.551139	4.6519	4.6519	0.317341	5.19544	3.85351	44.2638
TCGA-BT-A20Q-01	1.90333	5.17398	4.85423	1.61881	0.0816577	5.46161	16.2234	16.2234	2.15075	9.22908	9.96826	685.1
TCGA-4Z-AA7Q-01	1.91011	7.53023	13.1633	6.71526	0.306762	3.99542	11.1415	11.1415	4.22146	6.23312	3.96785	83.5734
TCGA-E7-A7PW-01	1.91136	4.33591	0.82068	0.89589	0.151131	0.337684	2.53687	2.53687	1.24462	6.57836	3.07143	23.1559
TCGA-LT-A8JT-01	1.91807	5.99625	1.85252	0.58658	0.104194	1.39281	3.06149	3.06149	0.812607	8.25314	6.3062	56.6268
TCGA-4Z-AA80-01	1.95921	9.7515	1.51918	1.6493	0.0519807	1.25717	4.81682	4.81682	0.367111	10.0356	9.92011	28.1845
TCGA-DK-AA6U-01	1.96836	3.66957	1.52981	0.73559	0.20742	0.561831	3.27548	3.27548	0.842533	8.02133	2.63155	39.4158
TCGA-ZF-A9R5-01	1.97057	4.38656	2.46081	1.32712	0.0709845	1.54696	5.84851	5.84851	0.63757	3.84512	3.60232	18.5395
TCGA-DK-A3X1-01	1.98567	3.18901	0.369652	0.420366	0.0993177	0.204586	2.09467	2.09467	1.01797	4.38103	3.30542	183.81
TCGA-YC-A8S6-01	2.01468	24.8701	1.7225	0.910295	0.236374	0.365848	12.5815	12.5815	5.4036	7.24973	39.6833	434.296
TCGA-XF-AAMY-01	2.01596	31.0754	0.152164	0.309665	0.234017	1.30968	9.11069	9.11069	1.59872	6.82431	9.55961	850.611
TCGA-4Z-AA7Y-01	2.02306	1.48833	0.091708	0.271024	0.0259684	0.711048	16.4025	16.4025	1.23298	9.78555	14.7802	35.9614
TCGA-K4-A83P-01	2.04092	13.9478	9.19552	4.30641	0.226558	77.1927	21.6001	21.6001	6.83365	6.41806	8.07226	732.304
TCGA-DK-A2I1-01	2.04398	9.34662	1.25552	1.23353	0.099578	4.97486	8.45308	8.45308	1.94843	8.11382	8.67032	613.642
TCGA-DK-A3IQ-01	2.04548	2.96931	0.290099	0.33519	0.0956076	0.347251	9.17797	9.17797	1.60269	6.5485	11.2811	6298.83
TCGA-UY-A78N-01	2.04698	3.22837	0.333693	0.427968	0.0697609	0.11878	3.55816	3.55816	1.61876	5.2348	5.93845	288.886
TCGA-ZF-A9R0-01	2.05452	10.5807	1.11448	0.525601	0.0233324	0.83762	3.24574	3.24574	0.925049	5.29934	3.85146	367.98
TCGA-C4-A0F6-01	2.06502	1.82463	1.28511	0.527843	0.0803902	2.09275	7.66623	7.66623	0.513816	7.90429	8.2529	385.566
TCGA-CF-A47V-01	2.06606	7.30392	0.924806	1.14162	0.0814071	0.547818	3.11581	3.11581	1.62373	7.17741	14.92	64.8437
TCGA-G2-A3IE-01	2.06913	3.7525	0.381875	0.2422	0.0819754	1.07658	3.19934	3.19934	1.41396	10.3283	7.18511	57.388
TCGA-GC-A3RB-01	2.07035	2.76067	0.899809	1.2091	0.0955059	0.836566	5.12239	5.12239	0.602543	7.86021	3.4812	68.144
TCGA-G2-A2EC-01	2.07595	7.11631	1.72646	1.89635	0.0431827	4.35783	5.17644	5.17644	2.11691	7.11715	9.05908	753.724
TCGA-ZF-A9R4-01	2.09499	2.90711	0.86559	3.11807	0.349918	0.527047	3.50253	3.50253	0.492349	9.67292	7.458	18.4775
TCGA-4Z-AA7O-01	2.10846	7.78099	3.47323	2.01287	0.224708	3.02027	10.5057	10.5057	1.69605	14.2517	7.96299	162.275
TCGA-E7-A519-01	2.13034	8.90363	1.90221	2.65499	0.11414	0.748926	4.34608	4.34608	1.13581	4.0697	4.78308	81.1258
TCGA-2F-A9KP-01	2.13664	7.37494	0.0776828	0.164121	0.0600716	1.6119	2.46888	2.46888	1.05226	5.78524	7.00089	49.553
TCGA-FD-A6TA-01	2.16675	32.7707	2.83396	1.38344	0.118408	7.51881	15.8619	15.8619	1.84004	5.34433	8.08463	597.061
TCGA-CF-A9FH-01	2.16811	5.24365	1.75923	0.192474	0.0771183	0.503435	6.75985	6.75985	0.32347	6.25963	6.25873	22.2956
TCGA-ZF-AA4T-01	2.1684	3.61369	0.549721	0.20494	0.0383466	0.704194	5.76761	5.76761	0.449431	8.8909	2.75162	60.0432
TCGA-CF-A47S-01	2.18197	4.49754	0.352915	0.497084	0.040216	0.290592	1.99277	1.99277	0.947266	5.89037	3.96985	25.2523
TCGA-XF-A8HI-01	2.19458	3.93008	0.285566	0.688805	0.0962222	0.958324	9.41091	9.41091	1.08783	8.27586	8.77904	50.8073
TCGA-DK-AA77-01	2.19565	6.58077	3.63162	2.17053	0.155522	0.494609	5.12816	5.12816	0.711507	7.12576	5.56118	31.6412
TCGA-GD-A3OP-01	2.21065	3.80716	4.62804	1.17038	0.104841	2.61685	11.215	11.215	3.14319	9.44869	10.9738	446.443
TCGA-XF-AAMZ-01	2.2151	10.0657	0.368307	0.719004	0.0621819	7.23776	3.6418	3.6418	1.63983	8.3879	4.99077	109.487
TCGA-FJ-A3ZF-01	2.25018	22.5381	0.12596	0.218803	0.0851681	0.102116	2.80987	2.80987	1.13326	8.43344	6.00455	32.0156
TCGA-G2-A3VY-01	2.25285	3.91485	0.25418	0.358565	0.0691007	1.22	5.69065	5.69065	0.919277	6.74013	3.93577	22.2203
TCGA-XF-A9T4-01	2.26109	4.0987	1.48829	2.30719	0.111325	1.00079	8.91866	8.91866	2.45242	10.8962	10.8381	386.747
TCGA-GV-A3JW-01	2.26589	15.3314	0.597482	0.192656	0.0628814	2.11047	4.01435	4.01435	2.47215	16.4844	6.46014	101.946
TCGA-FD-A5BR-01	2.26938	9.19909	0.861946	1.02138	0.0577248	13.4886	10.7619	10.7619	2.76632	6.32636	7.26185	365.156
TCGA-K4-A3WU-01	2.33387	20.889	18.3731	2.09958	0.319277	26.6341	11.7247	11.7247	4.30655	8.44336	12.1232	593.397
TCGA-4Z-AA7R-01	2.36559	2.06369	4.71699	0.229789	0.030938	0.76614	3.44315	3.44315	0.854489	7.73387	8.63832	170.017
TCGA-UY-A78K-01	2.39529	18.0396	8.48121	13.8085	0.516514	23.149	9.70411	9.70411	3.5662	8.51988	7.30004	141.548
TCGA-E7-A85H-01	2.40742	3.92096	3.12407	1.56008	0.105175	1.06146	9.77444	9.77444	4.20762	4.91617	2.78332	173.793
TCGA-BT-A20W-01	2.42578	18.7024	3.28861	1.78775	0.0921217	3.16125	4.3933	4.3933	3.19314	6.36151	15.9197	168.281
TCGA-KQ-A41R-01	2.45301	3.43471	0.0983405	0.164702	0.070498	0.290291	4.74861	4.74861	1.32388	3.22672	5.95523	47.3796
TCGA-DK-A1AF-01	2.45651	39.8117	6.39256	8.96909	0.256746	3.38398	20.2768	20.2768	6.12908	10.8861	29.3713	1408.3
TCGA-DK-A1AD-01	2.46694	1.74678	1.44677	1.15968	0.101574	1.18973	13.505	13.505	1.38614	9.48136	4.55057	262.827
TCGA-XF-AAML-01	2.47013	5.00151	3.89221	2.46768	0.0804598	0.655859	4.54503	4.54503	0.408045	9.85909	2.09972	10.3387
TCGA-ZF-AA4X-01	2.49876	3.22934	0.431427	0.38282	0.04572	1.7765	9.21909	9.21909	1.6235	9.59357	5.17412	14.5569
TCGA-CU-A5W6-01	2.50209	4.09152	0.367161	0.777102	0.143939	1.04868	15.2785	15.2785	1.39617	6.08723	5.18375	108.098
TCGA-ZF-A9RL-01	2.53844	15.1566	0.433504	0.146402	0.041991	1.35047	7.8766	7.8766	0.657137	12.9094	5.18322	12.6603
TCGA-CF-A3MH-01	2.54878	6.43722	0.130133	0.12406	0.0399959	0.479172	3.62657	3.62657	0.399174	6.26583	6.08758	22.8815
TCGA-CF-A27C-01	2.56149	4.01026	0.60281	0.400075	0.130775	0.315459	4.51534	4.51534	0.695364	9.41889	8.0469	14.1469
TCGA-BT-A42C-01	2.56706	3.53024	4.09965	0.256228	0.12729	1.11873	13.6714	13.6714	0.570029	10.4804	5.93178	38.9482
TCGA-CF-A47Y-01	2.57028	2.66619	1.37153	0.21607	0.033285	0.171917	1.25366	1.25366	0.356201	5.56024	4.20976	36.0258
TCGA-DK-A6B6-01	2.59963	5.17472	0.840959	5.044	0.823546	2.96518	8.86799	8.86799	1.96027	6.57012	2.15989	17.0707
TCGA-G2-AA3F-01	2.63787	4.90905	0.198561	1.86906	0.0878356	0.53838	7.10511	7.10511	0.15456	11.1505	6.581	126.652
TCGA-GU-A767-01	2.66465	17.1251	0.728801	0.372737	0.0718328	0.334631	2.69577	2.69577	1.60889	5.42353	12.9645	357.866
TCGA-FJ-A3Z9-01	2.67385	2.74864	0.0276005	0.170596	0.0661441	0.157058	3.366	3.366	0.20643	7.03254	4.68196	17.0991
TCGA-DK-AA76-01	2.70946	3.62005	0.278334	0.0481177	0.0956394	0.274433	2.01461	2.01461	0.433437	6.47335	5.03205	34.2498
TCGA-E7-A7DU-01	2.7959	5.20127	0.796011	0.508975	0.0639112	0.114453	1.27659	1.27659	0.441665	5.6858	5.75648	42.6404
TCGA-E7-A97Q-01	2.80566	80.8001	28.2502	0.745116	0.118677	1.87559	5.70063	5.70063	1.22265	7.16024	5.66542	468.495
TCGA-ZF-A9RM-01	2.81543	8.55976	1.8693	0.446507	0.0503804	0.755715	1.29666	1.29666	1.74111	19.7697	6.83406	11.8701
TCGA-ZF-A9R9-01	2.81956	3.27672	0.283625	0.339682	0.0547754	1.70717	5.6378	5.6378	0.939724	6.31776	5.65235	874.551
TCGA-XF-A8HG-01	2.83091	1.78114	0	0.0469316	0.018787	0.850682	2.50037	2.50037	0.206666	3.30039	2.37359	25.0525
TCGA-UY-A78O-01	2.89408	8.79246	0.140977	0.212343	0.0480105	1.71887	5.12502	5.12502	0.8505	4.29541	4.97653	79.3927
TCGA-CF-A47T-01	2.91868	2.20929	0.0985026	0.113732	0.0258146	0.127035	2.59217	2.59217	0.31953	5.25034	5.16317	72.573
TCGA-CU-A3YL-01	3.00944	57.2697	2.92976	0.850928	0.158278	0.739808	5.53356	5.53356	1.49961	8.35833	12.3043	114.105
TCGA-K4-A6MB-01	3.02252	20.9991	0.837744	0.374701	0.349934	0.489116	4.75414	4.75414	1.54351	5.31558	7.03565	857.709
TCGA-ZF-A9R1-01	3.10616	8.43693	7.58578	0.597799	0.0662787	5.30716	3.2912	3.2912	1.67988	11.3819	3.50117	300.522
TCGA-G2-AA3B-01	3.11166	5.67654	1.00567	1.97486	0.145692	1.62354	4.36299	4.36299	2.02931	6.90113	3.86652	21.407
TCGA-GV-A3QK-01	3.11912	24.511	2.32086	2.35999	0.3671	1.4826	6.74465	6.74465	2.62508	7.37515	5.11531	25.3016
TCGA-XF-A9SH-01	3.1646	6.49152	0.254987	0.15634	0.0263748	0.78171	2.38896	2.38896	1.2977	7.03392	4.77075	71.6123
TCGA-DK-A1A7-01	3.17274	7.32909	0.842231	0.337015	0.049257	3.52036	1.80462	1.80462	0.769823	2.90478	3.36377	44.9398
TCGA-FD-A3SL-01	3.1893	227.249	1.35145	1.02397	0.0786092	2.1501	11.7191	11.7191	3.24015	8.01311	20.399	1208.72
TCGA-E7-A6MF-01	3.19176	2.98214	1.4116	0.704985	0.0734633	0.307098	7.84856	7.84856	1.33522	13.5949	6.60076	21.0903
TCGA-CF-A47W-01	3.26668	2.6499	0.321332	0.499847	0.0772222	0.161414	0.981741	0.981741	0.450174	3.80534	4.08469	43.48
TCGA-GD-A76B-01	3.27883	26.1039	3.8008	5.11844	0.173917	4.2424	9.27287	9.27287	2.89788	3.93649	8.16365	61.6984
TCGA-GC-A3BM-01	3.28646	3.52525	4.44773	0.645985	0.059375	0.557592	4.85635	4.85635	1.61268	8.98446	7.04912	53.7422
TCGA-CU-A3QU-01	3.31373	4.19096	0.0419204	0.792499	0.0484037	2.38084	9.10292	9.10292	0.52265	12.127	5.32574	20.2124
TCGA-CF-A47X-01	3.32953	13.7064	0.179499	0.118041	0.0582096	0.487542	3.29775	3.29775	0.752223	4.78119	4.2813	31.4017
TCGA-XF-AAN0-01	3.36415	24.1597	5.4714	2.46093	0.153711	2.26913	7.77713	7.77713	1.50493	8.3769	5.53774	124.408
TCGA-FD-A6TG-01	3.39343	6.8446	2.33141	1.75284	0.159169	4.17429	11.0784	11.0784	2.59749	6.92377	8.36187	908.701
TCGA-KQ-A41O-01	3.4148	8.80424	11.3294	0.117685	0.0108335	0.268628	0.288926	0.288926	0.649378	6.95269	2.04249	8.30241
TCGA-E7-A677-01	3.46715	6.66888	0.791602	0.881885	0.0832034	0.97914	10.218	10.218	1.31149	23.3667	11.9945	108.634
TCGA-CF-A1HR-01	3.54128	90.2561	3.27284	2.05435	0.0515672	1.76819	9.16081	9.16081	1.39488	6.26222	15.7658	176.488
TCGA-E7-A3X6-01	3.54819	5.81676	4.83189	3.64168	0.557685	0.815386	16.6365	16.6365	1.28539	7.99793	6.9599	155.652
TCGA-GV-A6ZA-01	3.64029	19.346	2.39235	6.5189	0.309696	0.835326	3.52239	3.52239	1.03277	6.41453	4.70533	43.7715
TCGA-FD-A3SJ-01	3.71141	4.47134	2.45873	0.413471	0.0611022	3.32312	6.2536	6.2536	1.31267	9.44214	6.04404	515.445
TCGA-E7-A8O7-01	3.77878	4.55121	1.13263	0.912277	0.070064	2.42032	12.0151	12.0151	4.14501	13.1363	7.39504	60.0159
TCGA-LT-A5Z6-01	3.88822	14.2481	4.7305	3.35733	0.219616	1.4467	6.44682	6.44682	0.815307	13.6891	6.67682	30.9893
TCGA-XF-AAMJ-01	3.95927	2.87616	1.19573	2.33841	0.148275	2.6027	10.3182	10.3182	1.50188	8.82139	10.9685	2861.45
TCGA-4Z-AA89-01	3.98281	4.49577	0.841779	0.405699	0.0841945	0.287692	7.3393	7.3393	0.489132	7.67691	3.84693	10.3162
TCGA-CF-A9FM-01	4.21006	4.25398	0.619684	1.36506	0.0581202	0.744541	16.6347	16.6347	2.01929	11.1235	5.40075	42.6017
TCGA-DK-AA6P-01	4.21654	3.34922	0.399429	0.485005	0.0677483	0.711744	1.58967	1.58967	0.76904	8.39625	8.55893	62.1302
TCGA-G2-AA3D-01	4.23997	26.7621	0.579452	0.294975	0.0622067	3.03549	5.5934	5.5934	1.04735	7.26263	9.31492	46.7687
TCGA-E7-A3Y1-01	4.41887	3.37442	0.806297	0.909669	0.0715396	0.496506	5.22037	5.22037	0.927369	6.20772	7.74398	76.9721
TCGA-GV-A3QF-01	4.47346	12.0213	0	0.0884802	0.0424517	0.521756	17.2181	17.2181	0.179726	6.86353	8.72679	27.1073
TCGA-DK-A6B0-01	4.48568	2.88334	1.63591	1.87617	0.0239854	0.175956	2.20268	2.20268	0.583771	5.25746	5.07074	21.1247
TCGA-ZF-AA54-01	4.70575	3.6872	2.3179	4.70784	0.309229	0.319967	52.7686	52.7686	4.28724	4.9156	11.0221	636.691
TCGA-E7-A5KF-01	4.77056	3.10242	0.0241433	0.0549832	0.0549458	0.725765	1.14927	1.14927	1.1585	10.7325	3.72084	7.34465
TCGA-YC-A89H-01	4.94401	5.15273	0.819617	8.23298	0.176651	0.753422	4.96195	4.96195	1.84426	3.96316	9.23136	320.132
TCGA-FD-A5BX-01	5.06296	1.70539	0.632472	2.64313	0.207706	0.50985	35.1221	35.1221	3.33316	4.12786	14.0881	1485.13
TCGA-E7-A678-01	5.35546	3.13606	0.831622	1.00429	0.123885	1.41595	5.69529	5.69529	0.193604	5.54836	2.31814	12.8263
TCGA-CF-A5U8-01	5.6251	6.65544	2.6182	0.228957	0.0729165	0.358511	0.77852	0.77852	0.329122	6.72919	6.49429	21.5383

## Sheet: TIP
Infiltration level of tumor associated immune cells in BLCA estimated by using TIP algorithms.
ID	Siglec15	B cells	CD4 Naive	CD4 Memory	CD8 Naive	CD8 Memory	CD8 Effector	Treg cell	Th cell	Monocytes CD16	Monocytes CD14	DC	pDC	NK	Plasma	P-value	Correlation	RMSE
TCGA-PQ-A6FI-01	0.0121567	0	0.10938	0.380589	0	0	0.00400126	0	0.239209	0.124002	0	0.0682392	0.064684	0.00691521	0.00298055	0	0.527248	0.961777
TCGA-BT-A0S7-01	0.0255939	0.200937	0.040259	0	0	0.0578491	0.00204803	0	0.447785	0.196624	0	0	0.0544969	0	0	0	0.657066	0.817856
TCGA-GU-A42Q-01	0.0274499	0	0	0.220861	0.0904862	0	0.0122552	0	0.412126	0.165872	0	0	0.0933377	0.00259963	0.00246193	0	0.604715	0.878137
TCGA-ZF-AA4N-01	0.0306118	0	0	0.293619	0	0	0	0	0.444794	0.0648696	0	0.108872	0.0864158	0	0.00143046	0	0.640174	0.835743
TCGA-DK-A1AE-01	0.0334149	0.00129962	0	0.155458	0	0.030795	0	0	0.632478	0.0128232	0	0	0.167147	0	0	0	0.64481	0.843831
TCGA-DK-A3WW-01	0.0384646	0.00923987	0	0.422185	0	0	0.00724512	0	0.247628	0.0762645	0	0.111163	0.120544	0.00573037	0	0	0.609445	0.865991
TCGA-XF-A9ST-01	0.0404048	0.02	0.16437	0.0925425	0	0	0.012682	0	0.479941	0.00285017	0	0	0.227614	0	0	0	0.634908	0.859227
TCGA-BT-A2LA-01	0.0445836	0.181297	0.401654	0	0	0	0.00320457	0	0.37656	0.00196267	0	0	0.0353214	0	0	0	0.66367	0.861332
TCGA-BT-A20X-01	0.0482591	0.0108814	0.0129229	0.323539	0	0	0	0	0.379559	0.248995	0	0	0.0207108	0.0030049	0.000386192	0	0.605593	0.870868
TCGA-XF-AAN5-01	0.0533393	0.049418	0	0.371061	0	0	0	0	0.353394	0	0	0.0875737	0.133511	0.00504202	0	0	0.642171	0.841526
TCGA-G2-A2EJ-01	0.0540788	0	0	0.391976	0.0414197	0	0	0	0.262489	0.143189	0	0.0482476	0.0949466	0.0140031	0.00372906	0	0.425437	1.05173
TCGA-FD-A3SS-01	0.0542664	0	0.149242	0.28281	0	0	0.0129585	0	0.189728	0.0507283	0.0139578	0	0.294614	0.00196827	0.00399407	0	0.547629	0.938452
TCGA-E7-A97P-01	0.0606904	0	0.0534211	0.418512	0	0	0	0.00130004	0.0610334	0.0865752	0	0.163262	0.199769	0.0144118	0.00171555	0	0.544016	0.924245
TCGA-DK-AA6Q-01	0.0613479	0.0101822	0	0.520787	0	0	0	0	0.183327	0.0385617	0	0.0594237	0.178276	0.00944201	0	0	0.617297	0.86401
TCGA-FD-A3N6-01	0.061707	0.0548428	0	0.258468	0	0	0	0	0.5103	0.0666719	0	0	0.108272	0.00144486	0	0	0.512257	0.98573
TCGA-BT-A0YX-01	0.0664355	0	0	0.462338	0	0	0.0133534	0	0.177072	0.193682	0	0.0110664	0.138706	0.00218985	0.00159171	0	0.364289	1.09852
TCGA-GV-A40E-01	0.0729837	0	0.121808	0.331828	0	0	0.0210644	0	0.143884	0.232103	0	0	0.144063	0.00363904	0.00161122	0	0.613092	0.85881
TCGA-G2-A3IB-01	0.0755403	0.0102076	0	0.31064	0	0	0.00783154	0	0.339326	0.273685	0	0	0.0541698	0.00414015	0	0	0.493989	0.97883
TCGA-K4-A3WV-01	0.0762223	0	0.115559	0.353358	0	0	0.0177852	0	0.218243	0	0.0730945	0.032442	0.184819	0.00125859	0.00343967	0	0.43037	1.05436
TCGA-XF-A9T8-01	0.0771396	0.0978843	0	0.431204	0	0	0	0	0.199765	0.0647552	0	0.14211	0.0527212	0.0115596	0	0	0.475781	1.00896
TCGA-DK-AA6R-01	0.0785026	0	0.168181	0.297044	0	0	0.0153191	0	0.263092	0.160804	0	0.0191573	0.0674222	0.00699742	0.00198309	0	0.396153	1.08997
TCGA-ZF-AA4W-01	0.0796403	0	0	0.323975	0.180088	0	0	0	0.29625	0.0711667	0.0149281	0.0304351	0.0405557	0.00763369	0.0349671	0	0.601097	0.89736
TCGA-G2-A2EL-01	0.0809985	0	0.274406	0	0	0	0.00147578	0	0.580685	0.00640171	0	0	0.136739	0	0.00029314	0	0.536658	0.98405
TCGA-GU-A764-01	0.0813173	0	0.241842	0.321604	0	0	0	0	0.112934	0.0307747	0.00416175	0.1538	0.117477	0.00446472	0.0129426	0	0.461138	1.03233
TCGA-DK-A3IM-01	0.0815193	0.0112552	0.204884	0.289071	0	0	0.02656	0	0.304932	0.0970258	0	0	0.0630801	0.00319146	0	0	0.539467	0.967126
TCGA-XF-AAN7-01	0.0830613	0	0.241502	0.334513	0	0	0.0183981	0	0.256718	0	0	0.0852096	0.0620058	0.00150078	0.000153564	0	0.582819	0.928832
TCGA-E7-A7XN-01	0.0848106	0	0	0.390016	0	0	0	0	0.14467	0.0394763	0	0.265426	0.143005	0.0174074	0	0	0.54077	0.923797
TCGA-G2-A2ES-01	0.0863262	0.0824771	0.197087	0.264115	0	0	0.0069073	0	0.281231	0.136608	0	0	0.0250855	0.00648818	0	0	0.632079	0.863633
TCGA-FD-A6TH-01	0.0915687	0	0.00944354	0.316025	0	0.161793	0	0	0.374679	0	0.0714654	0	0.0665947	0	0	0	0.565375	0.933565
TCGA-K4-A4AC-01	0.0921247	0	0	0.272127	0.150789	0	0	0	0.268629	0	0.00471189	0.144514	0.0780743	0.0715843	0.00956961	0	0.555046	0.931142
TCGA-ZF-AA4V-01	0.0922467	0.0588378	0.249371	0	0	0	0.0187087	0	0.300315	0.0581737	0	0.163885	0.150708	0	0	0	0.483856	1.00139
TCGA-DK-AA6M-01	0.096605	0	0.0676034	0.300879	0	0	0.000905413	0.0300067	0.0965941	0.064806	0	0.258876	0.168606	0.0091791	0.00254424	0	0.627224	0.832087
TCGA-FD-A5BU-01	0.100229	0.0273637	0.283217	0.085923	0	0	0.0049141	0	0.248609	0.16556	0	0	0.179695	0.00135777	0.00335958	0	0.389655	1.09396
TCGA-E5-A4TZ-01	0.101899	0.0119616	0	0.278732	0	0	0	0	0.451803	0.178567	0	0	0.0747569	0.00417344	5.72e-06	0	0.449179	1.03138
TCGA-FD-A5BY-01	0.104044	0	0.234528	0.32275	0	0	0.0177861	0	0.228039	0.0260648	0.0277836	0	0.140763	0.0015344	0.000750379	0	0.551617	0.956046
TCGA-YC-A9TC-01	0.106486	0	0	0.209382	0	0	0	0	0.62952	0	0	0.0624249	0.0868191	0.0111408	0.000713198	0	0.622532	0.869201
TCGA-UY-A8OB-01	0.107618	0	0.0159675	0.129066	0	0	0	0	0.232035	0	0	0.444634	0.173449	0.00482122	2.76e-05	0	0.633125	0.815594
TCGA-GC-A3RC-01	0.108512	0	0.00189739	0.244076	0.0130367	0	0	0	0.187381	0.0267363	0	0.387829	0.11847	0.0179147	0.00265886	0	0.581789	0.873997
TCGA-FD-A6TF-01	0.110741	0	0.0543829	0.382149	0	0	0.0138832	0	0.360245	0	0	0.0794353	0.105882	0.00223699	0.00178567	0	0.642094	0.846476
TCGA-DK-A2I2-01	0.113284	0.000806475	0.245759	0.201807	0	0	0.0150961	0	0.281408	0.0498341	0	0.124395	0.0808135	3.58e-05	4.62e-05	0	0.576716	0.919654
TCGA-DK-A3WX-01	0.114639	0	0.00259566	0.372673	0	0	0	0	0.151193	0.145375	0.0492865	0.155727	0.101015	0.0178737	0.00426081	0	0.509136	0.948699
TCGA-XF-A8HE-01	0.120721	0	0	0.362066	0.0945606	0	0.000485556	0	0.273627	0.102484	0	0.0307815	0.129674	0.00396076	0.00235998	0	0.498323	0.993366
TCGA-GU-A766-01	0.124241	0	0	0.42496	0	0	0	0.0847727	0	0.0276683	0	0.35926	0.0478389	0.0538152	0.00168476	0	0.55248	0.905654
TCGA-4Z-AA86-01	0.125168	0	0.199356	0.359322	0	0	0.000372599	0	0.116487	0.0304856	0	0.139762	0.142074	0.00743883	0.00470144	0	0.578141	0.911859
TCGA-DK-AA74-01	0.127266	0.0521189	0.20471	0.263368	0	0	0.0229334	0	0.042988	0.0738816	0	0.279884	0.0540944	0.00602176	0	0	0.616817	0.856252
TCGA-XF-A9SX-01	0.135967	0	0.327032	0.157338	0	0	0.0168452	0.112259	0	0	0.000938935	0.227945	0.154871	0.00118343	0.00158743	0	0.590522	0.895121
TCGA-FD-A3B5-01	0.13815	0	0	0.356151	0	0	0.0130207	0	0.361393	0.19296	0	0	0.0756041	0.000721175	0.000149731	0	0.515412	0.965586
TCGA-DK-A1AC-01	0.140226	0.00304328	0.413491	0.241842	0	0	0.0214878	0	0.217751	0	0	0.0244126	0.0733103	0.00172927	0.00293273	0	0.644793	0.874465
TCGA-XF-AAN8-01	0.140483	0	0.242612	0.220603	0	0	0.000454282	0	0.231636	0	0.0403583	0.180035	0.0830398	0	0.00126091	0	0.643259	0.838832
TCGA-ZF-A9RE-01	0.142044	0.050222	0	0.378438	0	0	0	0	0.315363	0.160842	0	0	0.0899512	0.00518416	0	0	0.437313	1.04488
TCGA-XF-AAN4-01	0.1495	0.00422926	0.291286	0.135434	0	0.0108277	0.00134188	0	0.252726	0	0.0545529	0.0920984	0.157448	0	5.59e-05	0	0.611464	0.879204
TCGA-BT-A2LD-01	0.15242	0	0.170963	0.394898	0	0	0.0175153	0	0.188137	0.0470274	0.0373435	0.0420695	0.097579	0.00129086	0.00317632	0	0.513604	0.984754
TCGA-CU-A0YN-01	0.155759	0	0	0.35173	0	0	0.0177039	0	0.341374	0.118543	0	0.0783766	0.0849125	0.00614411	0.00121677	0	0.313763	1.14664
TCGA-FD-A3SO-01	0.156148	0.0932903	0.34867	0	0	0	0.00118739	0	0.221392	0.0824269	0	0.0111569	0.241876	0	0	0	0.49656	1.00535
TCGA-BT-A3PJ-01	0.157324	0.0349968	0.231125	0.268542	0	0	0.0150434	0	0.193822	0.0580782	0	0.0806729	0.109201	0.00851917	0	0	0.607762	0.885922
TCGA-FD-A5BT-01	0.159914	0.0893296	0.34924	0.206395	0	0	0.0417368	0.00492586	0.0604236	0	0	0.210386	0.0368758	0.000687375	0	0	0.663734	0.827071
TCGA-2F-A9KW-01	0.160234	0	0.0919399	0.206701	0	0	0	0	0.309125	0.00699849	0.124486	0	0.260144	0	0.000605402	0	0.538142	0.935422
TCGA-FD-A3B3-01	0.160298	0.0108906	0	0.222481	0	0	0	0	0.20292	0.0217993	0	0.280532	0.238801	0.0140645	0.00851245	0	0.58692	0.869099
TCGA-FD-A3SP-01	0.160556	0	0.156427	0.330551	0	0	0.0171213	0	0.0888111	0	0	0.312327	0.0917815	0.000574227	0.0024071	0	0.550272	0.928081
TCGA-CU-A3KJ-01	0.1643	0	0.401215	0.228628	0	0	0	0	0.147611	0.0949869	0	0.0568593	0.0704199	0	0.000279809	0	0.207597	1.27756
TCGA-XF-AAMH-01	0.165249	0	0	0.221132	0.0415998	0	0.00551574	0	0.487498	0.0524971	0.045078	0.0022073	0.144183	8.07e-05	0.000208587	0	0.649806	0.827648
TCGA-ZF-A9RD-01	0.165402	0.0057104	0.187145	0.37346	0	0	0.00886508	0	0.14267	0	0	0.159009	0.118454	0.00281651	0.00187021	0	0.439964	1.05576
TCGA-C4-A0F1-01	0.167898	0.00898173	0.238908	0.298223	0	0	0.00864433	0	0.272837	0.15671	0	0	0.00849796	0.00678153	0.000415964	0	0.606755	0.892797
TCGA-XF-A9SJ-01	0.17697	0.0246642	0.212415	0.409876	0	0	0.0174213	0.0441067	0.000289922	0.177039	0	0.0263398	0.0837591	0.00328877	0.000799894	0	0.490445	1.00194
TCGA-FD-A3SM-01	0.180738	0	0.147125	0.258222	0	0	0.0134412	0	0.254073	0.142326	0	0	0.18349	0	0.00132235	0	0.414457	1.06649
TCGA-FD-A3B4-01	0.181347	0	0.212949	0.233242	0	0	0.00710168	0	0.253244	0	0	0.15114	0.13507	0.00586498	0.00138934	0	0.617277	0.871756
TCGA-GU-A762-01	0.185257	0.0596119	0.202094	0.269655	0	0	0.0871349	0.0672053	0	0	0.00220467	0.218794	0.0822918	0.0103461	0.000661875	0	0.557358	0.927684
TCGA-FD-A3B7-01	0.187078	0	0.136509	0.276009	0	0	0.0275561	0	0.225963	0.0442168	0	0.188811	0.0926969	0	0.00823728	0	0.634245	0.84086
TCGA-FD-A5C1-01	0.193732	0	0.336347	0.306358	0	0	0.0190524	0	0.0283165	0.0322431	0.00296358	0.13839	0.132372	0.000990827	0.00296614	0	0.35016	1.1425
TCGA-XF-A9SW-01	0.194001	0.0551433	0.307054	0.201797	0	0.000293861	0.0017148	0	0.214657	0.067751	0.0056826	0	0.145906	0	0	0	0.590509	0.916757
TCGA-K4-A5RJ-01	0.194297	0	0.372162	0.0716253	0	0	0.0791655	0	0.0767493	0	0	0.221693	0.178109	0	0.000495755	0	0.539581	0.948325
TCGA-FJ-A871-01	0.201403	0	0	0.410486	0	0	0.0167152	0	0.31805	0	0	0.241845	0.00866421	0.00316379	0.00107508	0	0.603274	0.877545
TCGA-DK-A3X2-01	0.201969	0.0731226	0.14366	0.202482	0	0	0.00798678	0	0.350732	0.148208	0	0	0.0719548	0.00185327	0	0	0.57446	0.919323
TCGA-GC-A3YS-01	0.212106	0.0630889	0.152418	0.421501	0	0	0.0166971	0	0.181791	0.0905615	0	0	0.0711293	0.00281383	0	0	0.564064	0.941304
TCGA-G2-AA3C-01	0.213571	0	0	0.271119	0	0	0.0107215	0	0.287483	0.0247149	0.107729	0.130221	0.163474	0.00144793	0.00308984	0	0.568376	0.893135
TCGA-ZF-A9RN-01	0.218246	0.0550792	0.276183	0.0362469	0	0	0.0171842	0	0.267318	0	0	0.234383	0.113139	0.000466174	0	0	0.662193	0.815015
TCGA-PQ-A6FN-01	0.226968	0.0136959	0.0475468	0.209267	0	0	0.00933359	0	0.413122	0.253615	0	0	0.0453938	0.00707192	0.000952897	0	0.66585	0.7992
TCGA-LC-A66R-01	0.227091	0.00245322	0.0654823	0.38494	0	0	0.00210773	0	0.236501	0	0	0.213583	0.0679702	0.0126809	0.0142816	0	0.598243	0.882614
TCGA-DK-A6AW-01	0.233032	0	0	0.235577	0.0942914	0	0	0	0.362136	0	0	0.071277	0.235272	0.00117992	0.000266106	0	0.573565	0.916844
TCGA-4Z-AA82-01	0.233275	0	0.0940158	0.325309	0	0	0	0	0.240033	0.0420061	0	0.230861	0.0626944	0.00446618	0.000613656	0	0.538864	0.942039
TCGA-BT-A20V-01	0.233425	0	0.0298514	0.466501	0	0	0.0186632	0	0.360123	0	0	0.022104	0.0989329	0.00308052	0.000743533	0	0.556495	0.949755
TCGA-GC-A6I1-01	0.234344	0.0696077	0	0.411811	0	0	0.00391602	0	0.127946	0	0	0.232818	0.113554	0.0127585	0.0275886	0	0.578088	0.895536
TCGA-BT-A20O-01	0.238385	0	0.179725	0.0829945	0	0	0.0570805	0	0.158483	0	0.0382224	0.238281	0.230283	0	0.0149301	0	0.605092	0.85655
TCGA-BL-A13I-01	0.244925	0	0.0836029	0	0	0	0.000226928	0	0.229852	0	0	0.54414	0.141226	0	0.000952054	0	0.5975	0.851354
TCGA-BL-A3JM-01	0.248364	0.00405027	0.0902237	0.179476	0	0.0459972	0.0183071	0	0.524204	0	0	0.0173473	0.120222	0	0.000172632	0	0.563733	0.943686
TCGA-ZF-A9RF-01	0.25054	0.0101641	0.257399	0.233508	0	0	0.0153388	0	0.175009	0	0.0279954	0.121343	0.159243	0	0	0	0.646489	0.837877
TCGA-FD-A3N5-01	0.252593	0	0	0.481923	0	0	0.000774225	0	0.191415	0.129498	0	0.148871	0.0422886	0.0036232	0.00160681	0	0.427903	1.04434
TCGA-GD-A3OS-01	0.256639	0.0216553	0.24221	0.166873	0	0	0.00535178	0	0.402772	0.000883605	0.0170633	0	0.143191	0	0	0	0.574021	0.939198
TCGA-ZF-AA53-01	0.257333	0	0.127293	0.345939	0	0	0.0144906	0	0.103383	0.100938	0	0.190891	0.109921	0.0042954	0.00284973	0	0.590901	0.881792
TCGA-C4-A0F7-01	0.257867	0.074996	0	0.287225	0	0	0	0	0.209846	0.233722	0	0	0.194212	0	0	0	0.549728	0.918303
TCGA-DK-AA6S-01	0.265961	0	0.211641	0.257026	0	0	0.0069142	0	0.268179	0	0	0.197554	0.0573572	0.000780511	0.000548497	0	0.59385	0.900491
TCGA-XF-A8HD-01	0.27232	0	0.268144	0.361698	0	0	0	0.0484781	0	0	0.105144	0.151243	0.0537676	0.00922818	0.00229695	0	0.431442	1.05371
TCGA-XF-A9T5-01	0.272548	0.0489083	0.121718	0.182403	0	0	0.0169156	0	0.218424	0	0	0.238971	0.168541	0	0.00411787	0	0.618964	0.853391
TCGA-GV-A3JZ-01	0.277294	0	0.150929	0.213222	0	0	0.0115463	0.021994	0.384222	0	0	0.119965	0.0926187	0.00293193	0.002572	0	0.580624	0.916196
TCGA-BT-A20U-01	0.28743	0	0	0.0415173	0	0.111144	0	0	0.526718	0.0574376	0	0	0.262736	0	0.000448055	0	0.614014	0.864026
TCGA-4Z-AA84-01	0.289508	0.0342899	0.169699	0.223025	0	0	0.00280489	0	0.442922	0.0858379	0	0	0.0413553	0	6.53e-05	0	0.667634	0.825261
TCGA-XF-AAMT-01	0.290626	0	0.22164	0.394915	0	0	0.00833935	0.0367303	0.0801105	0.0162336	0.0145304	0.0746301	0.136558	0.00362269	0.0126903	0	0.55784	0.942208
TCGA-GC-A3WC-01	0.293313	0.166988	0.241029	0.00052664	0	0.0847222	0.0137172	0	0.270913	0	0	0.058111	0.163993	0	0	0	0.64873	0.848985
TCGA-FD-A43Y-01	0.299389	0.0347514	0.182702	0.335275	0	0	0.0156187	0	0.178738	0.132721	0.0152764	0	0.102626	0.00229166	0	0	0.582423	0.909742
TCGA-ZF-AA5N-01	0.301808	0	0	0.294109	0	0.125095	0	0	0.458471	0.00638146	0.0408773	0	0.0747572	0	0.000308688	0	0.632012	0.861802
TCGA-XF-A9T2-01	0.307205	0	0	0.26803	0	0	0	0	0.545122	0	0	0.0732347	0.108801	0.00317656	0.00163592	0	0.683757	0.793713
TCGA-2F-A9KT-01	0.308188	0	0.0320641	0.407238	0	0	0.0153411	0	0.336626	0.0809781	0	0	0.117393	0.00650541	0.00385403	0	0.575002	0.916343
TCGA-UY-A9PB-01	0.315565	0.00736059	0.0894261	0.278718	0	0	0	0	0.141135	0	0	0.307938	0.145271	0.00920665	0.0209446	0	0.618865	0.845477
TCGA-XF-AAN3-01	0.315922	0.0347252	0	0.196621	0	0	0	0	0.516158	0.0265176	0	0	0.225978	0	0	0	0.613582	0.872804
TCGA-K4-A5RH-01	0.321602	0	0.0342414	0.295705	0	0	0.0389742	0.0628911	0	0	0.00759775	0.436412	0.1219	0	0.00227872	0	0.566772	0.887968
TCGA-HQ-A2OE-01	0.32306	0	0.15548	0.264801	0	0	0.0133661	0	0.351905	0.0792244	0	0	0.131094	0.00350494	0.000624004	0	0.590411	0.905703
TCGA-DK-AA6T-01	0.326683	0.285729	0	0.214256	0	0.0993265	0	0	0.331022	0	0	0	0.0696668	0	0	0	0.64163	0.86498
TCGA-FD-A5BS-01	0.327005	0.0299058	0.0983636	0.280923	0	0	0.0339307	0.0527091	0.0259281	0	0.0545576	0.251292	0.0891513	0.0272945	0.0559444	0	0.640799	0.815665
TCGA-FD-A3SN-01	0.338707	0	0	0.433082	0	0	0.0307557	0	0.364841	0	0	0.0889838	0.0793148	0.00115734	0.00186598	0	0.558493	0.93753
TCGA-XF-A9SM-01	0.343036	0	0.217732	0.309353	0	0	0.0253268	0	0.116248	0.0402171	0	0.14	0.145835	0.00472247	0.000564707	0	0.558657	0.930696
TCGA-FD-A6TB-01	0.349556	0.101089	0.324119	0.104507	0	0	0.0205774	0	0.208717	0.0133512	0	0.0737193	0.151146	0	0.0027749	0	0.639226	0.859995
TCGA-UY-A78L-01	0.355151	0.00711548	0.31794	0.269021	0	0	0.041771	0	0.17011	0.0864314	0	0.0496214	0.0578529	0	0.000137053	0	0.235541	1.24908
TCGA-FD-A3B6-01	0.358451	0	0.0181411	0.207598	0	0	0.00920597	0	0.341595	0.00894569	0	0.337339	0.0743028	0.00230914	0.000563188	0	0.55484	0.912768
TCGA-SY-A9G0-01	0.360853	0.0466133	0.0945291	0	0	0.146944	0	0	0.602409	0.00432366	0	0	0.105181	0	0	0	0.684315	0.808107
TCGA-FD-A3B8-01	0.36186	0	0.259617	0.264535	0	0	0.00734435	0	0.0690543	0.0804593	0.0259645	0.15491	0.131819	0.00158727	0.00470916	0	0.552348	0.930052
TCGA-FD-A62N-01	0.36548	0.0119405	0.237239	0.175688	0	0	0.0459901	0.00689206	0.140172	0	0.0336526	0.196464	0.144255	0	0.00770745	0	0.609303	0.86817
TCGA-GU-AATQ-01	0.368517	0.0755095	0	0.253451	0	0	0	0	0.333247	0.200179	0	0	0.134177	0.00343618	0	0	0.592845	0.880478
TCGA-FD-A6TD-01	0.369125	0	0.0606831	0.264859	0	0	0	0.196856	0	0.0155656	0	0.271802	0.181576	0.00685091	0.00180738	0	0.614892	0.846031
TCGA-FD-A62S-01	0.375869	0	0.189991	0.192043	0	0	0.010386	0.0975594	0.0517298	0.00200145	0.0160931	0.23908	0.182974	0.00201461	0.016128	0	0.577183	0.894893
TCGA-FD-A6TK-01	0.381391	0	0.241393	0.350606	0	0	0.00673294	0.0306291	0	0	0.0338698	0.279179	0.0548381	0.00152032	0.00123204	0	0.531672	0.953662
TCGA-5N-A9KI-01	0.395002	0	0.360281	0.265092	0	0	0.0148475	0	0.116611	0.0457832	0.0546184	0	0.141175	0.000710319	0.000881663	0	0.574801	0.930621
TCGA-DK-A1AB-01	0.395068	0.089606	0.13657	0.23407	0	0	0.0259752	0	0.292234	0	0	0.115209	0.106335	0	0	0	0.578758	0.919022
TCGA-BT-A42E-01	0.396791	0.0299381	0	0.249179	0	0	0.000583074	0.0178521	0.32232	0.00956078	0	0.278322	0.0829862	0.00925885	0	0	0.585042	0.88542
TCGA-K4-A5RI-01	0.409443	0.004469	0.168088	0.269545	0	0	0.00644258	0	0.241907	0.154514	0	0	0.142792	0.0122132	2.92e-05	0	0.593033	0.891021
TCGA-DK-A2HX-01	0.415596	0	0.328443	0.184879	0	0.000704329	0	0	0.188675	0.0216248	0.024148	0	0.250991	0	0.000535632	0	0.443547	1.06204
TCGA-4Z-AA7M-01	0.417899	0.0251918	0.361045	0.113557	0	0	0.0245774	0	0.300904	0.109587	0	0	0.0608912	0.0042463	0	0	0.501148	1.0139
TCGA-DK-A2I4-01	0.421374	0	0.257265	0.15282	0	0	0.0204321	0	0.165296	0.00912993	0	0.239662	0.14856	0.00392967	0.00290513	0	0.553049	0.930053
TCGA-XF-AAMR-01	0.427456	0.0493891	0.0250318	0.155108	0	0.190227	0	0	0.20831	0.00464997	0.0024161	0.0208793	0.343989	0	0	0	0.592629	0.889739
TCGA-XF-A9SK-01	0.444063	0.156235	0.181982	0.249046	0	0	0.0118886	0	0	0.0182746	0	0.236521	0.144798	0	0.00125291	0	0.588937	0.893543
TCGA-ZF-AA5P-01	0.452566	0.00111021	0.277885	0.287608	0	0	0	0	0.250332	0.0166775	0	0.0134063	0.141472	0	0.0115089	0	0.578488	0.935165
TCGA-ZF-AA56-01	0.455918	0.019769	0	0.252634	0	0.0157895	0	0	0.411824	0.136218	0	0.0119348	0.149104	0	0.00272663	0	0.583801	0.894766
TCGA-XF-A9SZ-01	0.459962	0	0.208471	0.317001	0	0	0	0	0.0761572	0.134955	0.0208831	0.052015	0.183116	0.00653093	0.000870331	0	0.615843	0.860256
TCGA-CU-A72E-01	0.460997	0	0	0.152887	0	0	0.00633953	0	0.34642	0.38654	0	0	0.107814	0	0	0	0.613399	0.84392
TCGA-CF-A1HS-01	0.466225	0	0.171996	0.329715	0	0	0.0127394	0	0.22001	0.166137	0	0.0283466	0.0691178	0.00152838	0.000410213	0	0.527656	0.964077
TCGA-XF-A9T6-01	0.470549	0	0	0.483025	0	0	0.0217248	0	0.363248	0	0.0173491	0.0374093	0.0728564	0.00369553	0.000691745	0	0.565924	0.9345
TCGA-GV-A3QG-01	0.472346	0.120927	0.277949	0.0923901	0	0.00751465	0.0390946	0	0.226	0	0	0.0956906	0.140434	0	0	0	0.672682	0.816309
TCGA-BT-A42F-01	0.47945	0.0658076	0	0.302428	0	0	0	0	0.302102	0.203748	0	0	0.11754	0.00673071	0.00164425	0	0.455269	1.01859
TCGA-C4-A0F0-01	0.485041	0	0	0.342912	0	0	0.0167337	0	0.425742	0	0	0.171356	0.0390522	0.00372575	0.000478128	0	0.620536	0.862966
TCGA-KQ-A41S-01	0.4884	0	0.525658	0.0123418	0	0	0.00788761	0.0234099	0.0469676	0	0.0176376	0.117832	0.246359	0.00142175	0.000484188	0	0.662007	0.827522
TCGA-4Z-AA7W-01	0.491847	0.00845893	0.171142	0.533181	0	0	0	0	0.0241056	0.0219037	0	0.107619	0.10244	0.0291848	0.00196523	0	0.298854	1.18332
TCGA-XF-A9SL-01	0.500244	0.104532	0.186568	0.160671	0	0.124935	0	0	0.207449	0	0.0576462	0	0.158199	0	0	0	0.645888	0.847754
TCGA-ZF-AA5H-01	0.504221	0	0.168787	0.412815	0	0	0	0	0.151868	0	0	0.126698	0.128898	0.00728278	0.00365078	0	0.429016	1.06814
TCGA-G2-A2EF-01	0.507933	0.0025743	0.0106232	0.448741	0	0	0	0	0.339997	0	0	0.133601	0.0501308	0.0141025	0.000230122	0	0.59826	0.892141
TCGA-XF-A9SI-01	0.512356	0.0475709	0.346525	0.163083	0	0	0.0174574	0	0.10166	0	0.0081454	0.115538	0.196198	0	0.00382367	0	0.625164	0.868987
TCGA-SY-A9G5-01	0.527506	0	0.157494	0.345306	0	0	0	0.153321	0	0.128135	0.0276121	0.0299973	0.14649	0.00931631	0.00232836	0	0.513244	0.967004
TCGA-K4-A54R-01	0.52752	0	0	0.521679	0	0	0.0143945	0	0.253974	0	0.0126167	0.0638304	0.122804	0.0102487	0.000452453	0	0.595206	0.895029
TCGA-BT-A3PK-01	0.533354	0	0.0752193	0.45914	0	0	0.0183519	0	0.179583	0.171848	0	0	0.0931998	0.00235572	0.000302455	0	0.386239	1.09365
TCGA-GU-AATO-01	0.547197	0.052379	0.408624	0.131833	0	0	0.0416782	0	0.167317	0.0201326	0	0.0911898	0.0791059	0	0.00774043	0	0.434014	1.08399
TCGA-E7-A7DV-01	0.547259	0	0.0754998	0.419634	0	0	0.00826566	0	0.0704923	0.0954039	0.103712	0.175708	0.0502211	0	0.00106354	0	0.415115	1.04226
TCGA-XF-AAMW-01	0.551324	0	0	0.490525	0	0	0	0	0.21605	0.0212498	0.0174876	0.12535	0.102911	0.00755801	0.0188686	0	0.534997	0.948183
TCGA-FD-A43N-01	0.558582	0	0.208889	0.291468	0	0	0.0153519	0	0.305538	0.000246462	0	0.104546	0.06545	0.00432638	0.00418414	0	0.515361	0.994093
TCGA-FD-A3SR-01	0.572706	0.0775382	0.214512	0.389306	0	0	0.0173094	0	0.0582028	0.0341463	0	0.059002	0.149687	0.00029616	0	0	0.602789	0.897339
TCGA-ZF-A9R7-01	0.591117	0.0631969	0.254787	0.188165	0	0	0.0159813	0.130837	0.0720618	0.0108741	0	0.147511	0.103299	0.011679	0.00160837	0	0.589756	0.903424
TCGA-4Z-AA81-01	0.600294	0.0832009	0	0.287896	0	0.0302966	0	0	0.334987	0.0930718	0	0.053948	0.1166	0	0	0	0.457089	1.0282
TCGA-E7-A541-01	0.604477	0.0110682	0.0938515	0	0	0	0.0277784	0	0.409362	0	0	0.136066	0.321874	0	0	0	0.603979	0.865492
TCGA-DK-A3IU-01	0.624019	0.0840168	0.193106	0.0805802	0	0	0.0252793	0.0872423	0.169042	0.0544375	0.0594302	0.0566916	0.190173	0	0	0	0.654718	0.814856
TCGA-ZF-AA58-01	0.625756	0	0.26137	0.159785	0	0	0.000402737	0	0.0793976	0	0.0437281	0.379988	0.058495	0.0161059	0.000728634	0	0.65363	0.80764
TCGA-FD-A62P-01	0.6303	0	0.141738	0.398517	0	0	0.00251114	0	0.12853	0.170001	0	0	0.15789	0.000309617	0.000502575	0	0.445866	1.03847
TCGA-ZF-A9RC-01	0.646018	0	0.00290608	0.413223	0	0	0.00474959	0	0.301791	0.174313	0	0.072565	0.0266178	0.00162109	0.00221327	0	0.5533	0.926595
TCGA-4Z-AA83-01	0.646661	0.0601407	0	0	0	0	0	0	0.439558	0.0566826	0	0.287285	0.155503	0.000830983	0	0	0.527941	0.932343
TCGA-CF-A8HX-01	0.653484	0	0.158693	0	0.0776832	0	0	0.111309	0.353167	0.00868785	0	0	0.288831	0	0.00162898	0	0.62172	0.870583
TCGA-XF-AAME-01	0.661576	0.03361	0.392154	0.136147	0	0	0.00987339	0	0.112978	0.0597413	0.0449211	0.0335657	0.170631	0	0.00637913	0	0.64497	0.844507
TCGA-FT-A3EE-01	0.664698	0	0	0.491974	0	0	0.00539134	0	0.36457	0	0.0443961	0.0377987	0.0538237	0.000524437	0.00152195	0	0.612694	0.881082
TCGA-DK-AA6W-01	0.666173	0.0031817	0.321751	0.10826	0	0	0.0261961	0	0.41937	0	0	0.0570236	0.0641141	0	0.000103809	0	0.631802	0.879242
TCGA-DK-A1A5-01	0.691587	0	0.236522	0.165676	0	0	0.00101754	0	0.20068	0.045469	0	0.173347	0.176584	0	0.0007048	0	0.480653	1.00358
TCGA-DK-A3IN-01	0.707158	0	0.21748	0.37504	0	0	0.0271287	0	0.103908	0	0	0.122304	0.147975	0.00382806	0.00233641	0	0.595574	0.89951
TCGA-FD-A3SQ-01	0.707745	0.0334354	0.262497	0.0700499	0	0	0.00882827	0.0539896	0.105197	0.0943267	0.0290954	0.00642547	0.329461	0.00154039	0.0051544	0	0.59234	0.883147
TCGA-GV-A3JX-01	0.712165	0	0.359187	0.180619	0	0	0.0191618	0.0275743	0.0935965	0.0323444	0.00741981	0.0979306	0.177853	0.00412316	0.000189976	0	0.525399	0.975232
TCGA-BT-A20J-01	0.71275	0.0370784	0.32505	0.0854522	0	0	0.0383359	0	0.211202	0	0	0.20008	0.102801	0	0	0	0.503132	0.995702
TCGA-BT-A20R-01	0.730144	0	0.141718	0.337755	0	0	0.00697998	0	0.246116	0	0.0914122	0.072869	0.101329	0	0.00182135	0	0.602063	0.88288
TCGA-FJ-A3Z7-01	0.741243	0.0062892	0.0576028	0.370192	0	0	0.0162446	0	0.350582	0.126281	0	0.0483133	0.0223925	0.00210286	0	0	0.55841	0.932771
TCGA-C4-A0EZ-01	0.746676	0	0.277023	0.245391	0	0	0.0291168	0	0.317349	0	0	0.0105899	0.119954	0.000575901	0	0	0.619962	0.8922
TCGA-DK-AA6X-01	0.748024	0	0.366214	0.220687	0	0	0.011746	0	0.116328	0.012182	0.0345388	0.0288307	0.209473	0	0	0	0.530756	0.977206
TCGA-DK-A1A3-01	0.748144	0.107831	0.212416	0.24963	0	0	0.0151661	0	0.299161	0.00675684	0	0.00467482	0.104365	0	0	0	0.679071	0.820576
TCGA-CF-A8HY-01	0.753625	0.0332196	0	0.370961	0.00229388	0	0.0160856	0	0.316971	0.184064	0	0	0.0746089	0.00179636	0	0	0.624353	0.851855
TCGA-HQ-A2OF-01	0.759508	0	0.43445	0.218451	0	0	0.0240469	0	0.228589	0.00128902	0.0147997	0	0.0781659	0	0.000208176	0	0.59973	0.929377
TCGA-ZF-AA52-01	0.761972	0	0.263323	0.360665	0	0	0.0139861	0	0.138522	0	0.0122465	0.0749329	0.133364	0.00184042	0.00112064	0	0.62902	0.870343
TCGA-YF-AA3L-01	0.764621	0	0.432285	0.14044	0	0	0.0192302	0	0.265501	0.0117298	0.00815719	0	0.119323	0.00314602	0.000188645	0	0.536172	0.993385
TCGA-XF-A9SU-01	0.783205	0.0342252	0.204052	0.135996	0	0	0.0176641	0	0.406302	0.0298869	0.00665681	0	0.163008	0	0.00220938	0	0.626037	0.871804
TCGA-E5-A2PC-01	0.785059	0.041241	0.244624	0.167892	0	0	0.033019	0	0.262142	0.0759934	0	0.0472055	0.127884	0	0	0	0.520398	0.979577
TCGA-DK-AA6L-01	0.787855	0.150486	0.131023	0.139139	0	0.0205449	0.000303355	0.00130523	0.153732	0.133615	0	0	0.269852	0	0	0	0.60541	0.872305
TCGA-GC-A3I6-01	0.800949	0.029453	0.245693	0.168875	0	0	0.00275106	0	0.154161	0	0	0.063782	0.335285	0	0	0	0.612664	0.874284
TCGA-GV-A40G-01	0.830995	0.0117988	0.335654	0.0674962	0	0	0.0381577	0	0.318221	0.0472629	0	0	0.18141	0	0	0	0.608703	0.894286
TCGA-XF-AAN2-01	0.836412	0.0633844	0.0615488	0.364294	0	0	0.0105084	0	0.168924	0	0	0.223095	0.10168	0.00656496	0	0	0.481416	1.00148
TCGA-UY-A9PE-01	0.846956	0	0	0.465087	0	0	0.00996048	0	0.364163	0	0	0.0712111	0.0847547	0.00219355	0.00263043	0	0.393231	1.10298
TCGA-FT-A61P-01	0.866056	0.0988154	0.19761	0.353775	0	0	0.0409597	0	0.0181588	0	0	0.224034	0.0666462	0	0	0	0.483902	1.01171
TCGA-BL-A0C8-01	0.86759	0	0.468782	0.113235	0	0	0.0553464	0	0.279599	0	0.0264845	0.0159178	0.0406355	0	0	0	0.632334	0.889122
TCGA-UY-A8OC-01	0.881313	0	0	0.36266	0	0	0.00774774	0	0.388128	0	0	0.136697	0.103457	0.000857689	0.000451764	0	0.569627	0.918608
TCGA-DK-AA71-01	0.89092	0.0782156	0.0167809	0.159115	0	0	0.0127816	0	0.466104	0.193741	0	0	0.0732619	0	0	0	0.522352	0.959831
TCGA-FD-A5BZ-01	0.895806	0	0.150514	0.373467	0	0	0.00543171	0	0.270775	0.0267843	0.0227258	0	0.147507	0	0.00279627	0	0.500734	1.00468
TCGA-G2-A2EK-01	0.898533	0.0255295	0.296161	0.130669	0	0	0.00473893	0	0.397472	0.0227831	0.00446889	0	0.118177	0	0	0	0.642046	0.865282
TCGA-FJ-A3ZE-01	0.900514	0.000176717	0.432876	0.0299204	0	0	0.0117321	0	0.340798	0.0324341	0	0	0.152063	0	0	0	0.566609	0.954816
TCGA-BL-A5ZZ-01	0.900791	0	0.0432902	0.43323	0	0	0	0	0.245743	0.00342981	0.103355	0.0497518	0.104298	0.016077	0.000824104	0	0.591328	0.887777
TCGA-K4-A3WS-01	0.912609	0	0.212595	0.417607	0	0	0.00848055	0	0.20233	0.0110625	0.00879707	0.0679793	0.0687472	0	0.0024018	0	0.595259	0.912722
TCGA-BT-A2LB-01	0.915391	0	0.45415	0.183164	0	0	0.00820177	0	0.145025	0.00546454	0.0415959	0.0852631	0.0735867	0.000791226	0.0027578	0	0.593776	0.919398
TCGA-K4-A6FZ-01	0.917687	0.00509014	0.220808	0.273103	0	0	0.00862532	0	0.239621	0.0459279	0	0.125123	0.0767677	0.00493358	0	0	0.502255	0.996973
TCGA-UY-A78P-01	0.923893	0	0.0663616	0.323521	0	0	0.00665441	0.0789955	0	0	0.00888452	0.184077	0.32299	0.00698216	0.0015344	0	0.567971	0.897004
TCGA-DK-A6B5-01	0.926016	0	0.11032	0.325498	0	0	0.0230892	0.0644516	0.0355968	0.148126	0	0.0710522	0.216119	0.00496033	0.000787048	0	0.407116	1.0556
TCGA-XF-A9T0-01	0.926114	0	0	0	0	0.0135106	0	0	0.738682	0.0146537	0	0.00514667	0.22349	0	0.00451727	0	0.622699	0.863136
TCGA-ZF-AA4R-01	0.928942	0	0.245635	0.398619	0	0	0.00826687	0	0.167551	0.0468146	0.0134807	0.0114781	0.105666	0.000105438	0.00238361	0	0.609032	0.896265
TCGA-GD-A6C6-01	0.935562	0.0338916	0	0.499069	0	0	0.0212376	0	0.235674	0	0	0.157915	0.0464599	0.0057526	0	0	0.576116	0.914353
TCGA-5N-A9KM-01	0.941582	0.170347	0.231732	0.185229	0	0.0469137	0	0	0.0196143	0.00873541	0.0153706	0	0.322059	0	0	0	0.597834	0.899825
TCGA-XF-A9SP-01	0.951594	0	0.367469	0.197311	0	0	0.00831993	0	0.208509	0	0.0165962	0.0248312	0.144026	5.16e-05	0.0328871	0	0.581242	0.931788
TCGA-2F-A9KR-01	0.975185	0.0368826	0.0859428	0.278248	0	0	0.00534614	0	0.332368	0.11791	0	0.0131249	0.121953	0.00822439	0	0	0.539464	0.949808
TCGA-UY-A9PD-01	0.993817	0	0.257065	0.217723	0	0	0.0211783	0	0.366933	0.0560142	0	0.00122915	0.0765139	0.00225369	0.00108958	0	0.602035	0.907112
TCGA-BL-A13J-01	0.997179	0.183806	0.114428	0.243491	0	0	0.00791959	0	0.142661	0.184299	0	0	0.123395	0	0	0	0.662019	0.812526
TCGA-ZF-AA51-01	1.02209	0.00354566	0.20854	0.137161	0	0	0.0122386	0	0.297594	0.129147	0	0.0773438	0.126761	0.000938228	0.00673214	0	0.4914	0.993538
TCGA-XF-A9T3-01	1.02592	0	0	0.422024	0	0	0.00224986	0	0.24575	0	0.0161634	0.185122	0.123777	0.00313315	0.00178017	0	0.62416	0.84926
TCGA-E7-A5KE-01	1.04653	0.0194087	0.16807	0.0944081	0	0	0.00864955	0	0.355736	0.158177	0	0	0.195551	0	0	0	0.550602	0.931782
TCGA-ZF-AA4U-01	1.05579	0	0	0.390304	0	0	0.0077121	0	0.281219	0.0876994	0	0.0674264	0.162796	0.00259249	0.000251075	0	0.551723	0.9274
TCGA-DK-A3WY-01	1.06126	0.270471	0.136973	0.0154668	0	0.0695283	0.0614015	0	0.236021	0	0	0.0451961	0.157293	0	0.00764896	0	0.704554	0.773625
TCGA-ZF-A9R2-01	1.07491	0	0	0.389809	0	0	0.0150407	0	0.370716	0.0398308	0	0.00352447	0.178683	0.00239526	0	0	0.463295	1.02922
TCGA-G2-A2EO-01	1.07778	0	0	0.293787	0	0.0404398	0	0	0.331024	0	0	0.0638555	0.269361	0.000246822	0.00128607	0	0.585449	0.896423
TCGA-XF-AAMG-01	1.08284	0	0.28305	0.20897	0	0	0.00577609	0	0.323368	0	0	0.0781261	0.0980707	2.6e-05	0.00261339	0	0.582884	0.928525
TCGA-DK-A3IV-01	1.0904	0.0924231	0.452018	0	0	0	0.0223759	0.236472	0	0.0137464	0	0.0194618	0.163503	0	0	0	0.536879	0.983391
TCGA-R3-A69X-01	1.10185	0.0151262	0.0386587	0	0	0.0440196	0.00122087	0.071966	0.220024	0.103856	0.0610685	0	0.44406	0	0	0	0.580464	0.871506
TCGA-E7-A4IJ-01	1.10199	0.00576356	0.35228	0.0830907	0	0	0.0131833	0	0.357491	0	0	0.0793575	0.107415	0.00118521	0.000233099	0	0.624839	0.882521
TCGA-4Z-AA7N-01	1.10932	0.210242	0.268731	0	0	0.135035	0.0156788	0	0.214794	0	0	0.0330185	0.1225	0	0	0	0.689937	0.807695
TCGA-DK-A3IL-01	1.10973	0	0	0.124697	0	0	0.00446788	0	0.63358	0.00882131	0	0.097119	0.127803	0.00247681	0.00103566	0	0.644499	0.835354
TCGA-CF-A3MF-01	1.11066	0	0	0.245922	0.302975	0	0	0.209541	0.11735	0.00214306	0.0128669	0	0.107291	0.00110526	0.000804641	0	0.431679	1.0936
TCGA-DK-A3IT-01	1.11878	0.119073	0.0782302	0	0	0.0912492	0	0	0.244444	0.172529	0.109006	0	0.185469	0	0	0	0.582576	0.878203
TCGA-E7-A6MD-01	1.12247	0	0.0785838	0.562326	0	0	0	0.0118017	0.0934256	0.00418512	0	0.0467127	0.174998	0.0173099	0.0106572	0	0.607832	0.883909
TCGA-GV-A3QI-01	1.12863	0	0.434103	0	0	0	0	0	0.319394	0.00454719	0.00637348	0	0.23507	0	0.000511998	0	0.509077	1.01194
TCGA-KQ-A41N-01	1.15416	0	0	0.394584	0.0985769	0	0	0	0.25415	0	0	0.0839992	0.118854	0.0151707	0.0346658	0	0.509314	0.988082
TCGA-FD-A6TI-01	1.16415	0.00497696	0.324803	0.0751208	0	0.0101235	0.000772577	0	0.171355	0	0.195687	0.000979207	0.216182	0	0	0	0.437009	1.03808
TCGA-GU-A763-01	1.17157	0	0	0.0412978	0.293748	0.0398275	0	0	0.501969	0.000688595	0	0	0.12244	0	2.85e-05	0	0.609427	0.911906
TCGA-BT-A3PH-01	1.17452	0	0.072344	0	0	0.0490107	0	0	0.361385	0.234438	0	0	0.282822	0	0	0	0.518291	0.942815
TCGA-E7-A8O8-01	1.18035	0	0	0.341855	0.23606	0.0767986	0	0	0.2562	0	0	0	0.0884839	0	0.000603349	0	0.534152	0.997594
TCGA-GU-A42P-01	1.186	0	0.269662	0.178394	0	0	0.0206871	0	0.352546	0.0202666	0.0268683	0	0.129367	0.00196494	0.00024487	0	0.635894	0.864282
TCGA-DK-A6AV-01	1.18638	0.00643251	0	0.319707	0	0	0	0	0.292879	0.109085	0	0	0.265678	0.00621839	0	0	0.560025	0.914348
TCGA-BT-A20N-01	1.22934	0.00232473	0.318071	0.0606673	0	0	0.00674015	0	0.412805	0.023836	0	0	0.175104	0	0.00045128	0	0.547059	0.968035
TCGA-XF-A8HC-01	1.23172	0.000279953	0.399817	0.0490291	0	0	0.00466488	0	0.30938	0.00728166	0	0	0.229547	0	0	0	0.584637	0.9302
TCGA-GV-A3JV-01	1.2327	0.0474637	0.0696909	0.137623	0	0.126404	0	0	0.495705	0	0.0199693	0.0114454	0.091699	0	0	0	0.486846	1.02456
TCGA-FD-A6TC-01	1.24883	0	0.304196	0.118153	0	0	0.0123574	0	0.164959	0.210671	0	0	0.18776	0.00099695	0.000906815	0	0.614526	0.86449
TCGA-UY-A8OD-01	1.2559	0	0.104801	0.337616	0	0	0.0206226	0	0.315383	0.0243718	0	0.102996	0.0895393	0.00304532	0.00162491	0	0.643469	0.841676
TCGA-H4-A2HO-01	1.27059	0	0.0166827	0.111069	0	0.0257724	0	0	0.584918	0	0	0.0923067	0.167863	0	0.00138862	0	0.618695	0.865052
TCGA-FD-A5BV-01	1.27253	0	0	0.203245	0	0	0	0	0.446173	0.000750291	0	0	0.346938	0	0.00289449	0	0.59447	0.886842
TCGA-FD-A3NA-01	1.28003	0.0153417	0.313435	0.0277943	0	0	0	0.0136768	0.171562	0.0719315	0	0.0967644	0.286266	0.00322853	0	0	0.560139	0.922366
TCGA-XF-A8HF-01	1.28087	0.123033	0.0767459	0.308191	0	0	0.0170657	0	0.330271	0.0219416	0	0.0266276	0.0939405	0.0021838	0	0	0.619842	0.879911
TCGA-HQ-A5ND-01	1.28247	0	0	0.204677	0	0	0.0110703	0	0.457425	0.0209179	0.02318	0	0.272991	0.00612113	0.00361773	0	0.539155	0.942141
TCGA-CU-A0YR-01	1.28449	0	0	0.158359	0	0.231391	0	0	0.254017	0.0135352	0.0671811	0	0.273416	0	0.00210032	0	0.458433	1.01793
TCGA-E7-A4XJ-01	1.28496	0	0	0.197149	0.18713	0.127402	0	0	0.358548	0.00402364	0.000133478	0	0.125061	0	0.000552069	0	0.570559	0.948416
TCGA-S5-A6DX-01	1.29034	0	0	0.21528	0.244956	0	0.00100506	0.0193964	0.127572	0.117499	0	0.143952	0.0676765	0.0195606	0.0431028	0	0.595178	0.885269
TCGA-BT-A20T-01	1.29921	0	0.272385	0.183542	0	0	0.00160953	0	0.226443	0.0617192	0	0.096711	0.157525	0	6.5e-05	0	0.653493	0.829413
TCGA-GD-A3OQ-01	1.3091	0	0.0259439	0.409034	0	0	0	0	0.213692	0.207515	0	0	0.130496	0.0107259	0.00259361	0	0.543916	0.931296
TCGA-FD-A43S-01	1.33849	0.132903	0.254901	0.0689733	0	0.02406	0.00147322	0	0.306431	0.0061201	0.0426847	0.0184421	0.14401	0	0	0	0.706759	0.774419
TCGA-GU-A42R-01	1.3399	0	0.124975	0.30272	0	0	0.00578244	0	0.354853	0.103808	0	0	0.104381	0.00305252	0.000428387	0	0.415957	1.07896
TCGA-DK-A3IS-01	1.34819	0.0304608	0	0.18999	0	0	0.00684356	0	0.37398	0.070368	0	0.0190251	0.308687	0.00064578	0	0	0.572864	0.900637
TCGA-2F-A9KQ-01	1.34957	0	0	0.219393	0	0.117676	0	0	0.363087	0.00138999	0.0445566	0	0.250988	0	0.00290926	0	0.556243	0.928744
TCGA-K4-A4AB-01	1.36236	0	0.211159	0.171702	0	0	0	0	0.308513	0.00952535	0.0726502	0.0343352	0.191945	0	0.000169564	0	0.584873	0.90351
TCGA-HQ-A5NE-01	1.36409	0	0.158862	0.289297	0	0	0.00519843	0	0.186839	0.158631	0.0147884	0	0.185472	0	0.000911873	0	0.55523	0.926402
TCGA-K4-AAQO-01	1.37477	0.0546295	0.161322	0.288744	0	0.0287954	0	0	0.273396	0.0223835	0	0	0.170579	0	0.000150767	0	0.673608	0.817047
TCGA-GU-AATP-01	1.38276	0	0.1926	0.334022	0	0	0.00612226	0	0.102028	0	0.159312	0.112625	0.0848556	0.00498986	0.00344518	0	0.476907	0.998232
TCGA-KQ-A41P-01	1.40346	0.0145399	0	0.255879	0	0.117251	0	0	0.402421	0.0391683	0.0563347	0	0.114407	0	0	0	0.55054	0.939705
TCGA-UY-A78M-01	1.40803	0.00456707	0.185306	0.477389	0	0	0.0134639	0	0.239169	0.0307859	0.00600345	0	0.0431623	9.88e-05	5.51e-05	0	0.641182	0.867085
TCGA-CF-A9FF-01	1.40869	0	0	0.613719	0	0.054542	0	0	0.140332	0	0.0368826	0	0.154089	0	0.000435056	0	0.363821	1.12896
TCGA-XF-A9SV-01	1.40889	0	0.114552	0.167606	0	0.0869222	0	0	0.366091	0.0274436	0	0	0.236407	0	0.000977726	0	0.590957	0.903066
TCGA-GD-A2C5-01	1.41395	0	0.227299	0.190994	0	0.0797759	0	0	0.312602	0.00116337	0	0	0.187306	0	0.000859851	0	0.63968	0.863088
TCGA-DK-A6B2-01	1.41637	0.0448152	0.130001	0.247351	0	0.0105196	0.0111239	0	0.343467	0	0.0546931	0.0430395	0.114989	0	0	0	0.600375	0.893206
TCGA-DK-A3IK-01	1.41713	0	0.102978	0.341521	0	0.0664705	0.00384836	0	0.345731	0.00978125	0	0	0.125931	0	0.00373845	0	0.528921	0.98343
TCGA-XF-A8HH-01	1.43174	0	0.228528	0	0	0.182037	0	0	0.300552	0.0321718	0	0	0.256487	0	0.000225409	0	0.573937	0.92589
TCGA-CF-A3MI-01	1.45904	0.00825769	0	0.114259	0.0997253	0.114435	0	0	0.223618	0.188356	0	0	0.249047	0.00208189	0.000220901	0	0.396363	1.06846
TCGA-GC-A6I3-01	1.45922	0	0.0111701	0.211416	0	0	0.0242707	0	0.4646	0	0	0.200336	0.0786117	0.00572154	0.00387401	0	0.599821	0.878165
TCGA-KQ-A41Q-01	1.50094	0.000802435	0.133163	0.324015	0	0	0.0129822	0	0.35954	0.00704491	0	0	0.162314	0	0.000139842	0	0.569317	0.937994
TCGA-4Z-AA7S-01	1.50225	0	0.0963657	0.18735	0	0.15996	0	0	0.432926	0.00532513	0.02563	0	0.0924436	0	0	0	0.515142	0.996735
TCGA-XF-AAMX-01	1.50301	0	0.29035	0.135893	0	0	0.0153209	0	0.336489	0	0.0502983	0	0.167305	0.00287606	0.00146882	0	0.522678	0.985413
TCGA-YF-AA3M-01	1.50523	0	0.0664742	0.170918	0	0	0	0	0.443498	0.0203878	0.0599159	0.0646844	0.149742	0.0224023	0.00197697	0	0.565358	0.912814
TCGA-FD-A5C0-01	1.5077	0.000361824	0.343803	0.168324	0	0	0.0178225	0	0.157396	0.145861	0	0	0.164297	0.00213535	0	0	0.463097	1.03466
TCGA-DK-A1A6-01	1.5142	0	0.114118	0.159286	0	0	0.0131728	0	0.426704	0.0389915	0.0126952	0	0.235033	0	0	0	0.481662	1.00996
TCGA-MV-A51V-01	1.51503	0	0.455639	0.199946	0	0	0.00374277	0	0.176831	0.00191073	0.0300846	0	0.130179	0	0.0016672	0	0.307043	1.2136
TCGA-XF-AAN1-01	1.5183	0	0	0.154471	0.231459	0	0	0	0.358295	0.0611497	0	0	0.193133	0.0010048	0.00048673	0	0.602521	0.897261
TCGA-H4-A2HQ-01	1.5351	0	0	0.284727	0	0	0.0105157	0	0.471641	0.0254846	0	0.029966	0.17482	0.000555994	0.00228877	0	0.571377	0.918826
TCGA-CF-A3MG-01	1.53625	0	0	0.316121	0	0.140148	0	0	0.327361	0.0120725	0.00388448	0	0.196876	0	0.003537	0	0.474952	1.02321
TCGA-DK-A1AA-01	1.55007	0	0	0.274313	0	0	0.00464394	0	0.486802	0.0140687	0	0	0.219826	0	0.000346201	0	0.616797	0.871051
TCGA-ZF-A9R3-01	1.56378	0	0	0	0	0.0177401	0	0.0688311	0.25218	0.0883938	0	0	0.553253	0.0179735	0.00162842	0	0.569988	0.880803
TCGA-DK-A1AG-01	1.57021	0	0	0.20344	0.0592639	0	0.00768871	0	0.469406	0.0215126	0	0.0835134	0.152263	0.00198467	0.000927735	0	0.587559	0.90084
TCGA-CF-A7I0-01	1.57957	0	0	0.362943	0	0.103282	0	0	0.34661	0	0.0151953	0	0.171473	0	0.000495706	0	0.620624	0.872206
TCGA-4Z-AA87-01	1.5955	0	0.0530619	0.257439	0	0	0.0207845	0	0.486343	0.0112104	0	0	0.167804	0.00187085	0.00148614	0	0.612471	0.882405
TCGA-GC-A3RD-01	1.59836	0.09473	0	0.139857	0	0	0.00364622	0	0.320988	0.210198	0	0	0.230581	0	0	0	0.57879	0.886802
TCGA-XF-A8HB-01	1.60046	0.0931643	0.106832	0.202783	0	0	0	0	0.376649	0.00141627	0	0	0.219157	0	0	0	0.653292	0.837917
TCGA-FD-A43P-01	1.61447	0.0188648	0.290667	0.269565	0	0	0.0163135	0	0.16819	0	0	0.0917984	0.142366	0	0.00223572	0	0.579488	0.927085
TCGA-XF-A9SY-01	1.63603	0	0.19458	0.0312948	0	0	0.000450961	0	0.161618	0	0	0.515023	0.0612855	0.0246205	0.0111271	0	0.614057	0.841303
TCGA-FD-A43X-01	1.64114	0.148519	0	0.159801	0	0	0	0	0.498007	0.00332128	0	0	0.189161	0.00119068	0	0	0.598034	0.899242
TCGA-UY-A9PH-01	1.6859	0.0207434	0.161895	0.177136	0	0	0.00883649	0.178746	0	0.00162891	0	0.3218	0.116379	0.0101788	0.00265615	0	0.547561	0.922432
TCGA-CF-A5UA-01	1.68635	0.0610044	0	0.469227	0	0	3.18e-05	0	0.326297	0	0.0058439	0	0.137597	0	0	0	0.364162	1.13664
TCGA-DK-A2I6-01	1.68706	0	0.320059	0.199696	0	0	0.0168371	0	0.341595	0.0398636	0	0	0.0816994	0	0.000250354	0	0.625487	0.887186
TCGA-DK-A6B1-01	1.70235	0	0.447223	0.0498598	0	0	0.0421319	0	0.281164	0	0	0.125776	0.0538449	0	0	0	0.670003	0.830351
TCGA-GV-A3QH-01	1.70776	0	0	0.29781	0	0	0	0	0.44463	0	0	0.130398	0.113967	0.0110083	0.00218538	0	0.558414	0.928421
TCGA-XF-AAMQ-01	1.71566	0.0360013	0	0.422259	0	0	0.00183646	0	0.208938	0.00880565	0	0.00357354	0.317167	0	0.0014193	0	0.620206	0.861211
TCGA-DK-AA75-01	1.73389	0	0	0.403578	0	0	0.0146666	0	0.318671	0	0	0.138924	0.0862167	0.00261795	0.0353253	0	0.58413	0.900221
TCGA-S5-AA26-01	1.73698	0.00554942	0	0.340737	0	0	0	0	0.483809	0.00719184	0	0	0.162712	0	0	0	0.577896	0.921643
TCGA-E7-A6ME-01	1.75111	0.0369546	0.366234	0.192629	0	0	0.016758	0	0.0883975	0	0	0.151196	0.145096	0.00221285	0.00052113	0	0.636403	0.858702
TCGA-CF-A9FL-01	1.76481	0	0	0.292002	0	0	0.00653791	0	0.481063	0.00310075	0	0.0600551	0.15345	0.00165561	0.00213586	0	0.518049	0.976356
TCGA-CU-A0YO-01	1.77446	0.178521	0.209177	0	0	0.165949	0.000109804	0	0.203668	0.0672256	0	0	0.17535	0	0	0	0.652131	0.840727
TCGA-E5-A4U1-01	1.77646	0.101138	0	0.226895	0.048011	0	0	0	0.415709	0	0	0.121388	0.0737041	0.013155	0	0	0.546564	0.950534
TCGA-FD-A6TE-01	1.79473	0.0962574	0.356004	0.166369	0	0	0.0252589	0	0.13385	0.0417468	0	0.049279	0.131236	0	0	0	0.483592	1.03228
TCGA-GC-A3OO-01	1.80076	0	0.350785	0.228573	0	0	0.012602	0	0.156333	0.0121867	0.0448045	0	0.192745	0.00115739	0.000813869	0	0.598679	0.905778
TCGA-UY-A9PF-01	1.81511	0	0.235037	0.145063	0	0.0777571	0	0	0.362876	0.00110953	0	0	0.178158	0	0	0	0.500203	1.01748
TCGA-FD-A43U-01	1.83134	0.0872393	0.242933	0.0286413	0	0	0.0215771	0.0485382	0.109783	0.140895	0	0.212125	0.079728	0	0.0285399	0	0.645757	0.818707
TCGA-UY-A9PA-01	1.8589	0.0281093	0.126891	0.182941	0	0.0558888	0	0	0.173062	0	0.0617744	0.137651	0.233683	0	0	0	0.482413	0.991333
TCGA-FD-A62O-01	1.86961	0.00768933	0.143063	0.09556	0	0.0767857	0	0	0.536171	0.0512038	0.0290456	0	0.0604812	0	0	0	0.661938	0.828852
TCGA-2F-A9KO-01	1.87936	0.189967	0.336288	0.0824868	0	0.0307405	0.00487206	0	0.116362	0.115812	0	0	0.123472	0	0	0	0.665032	0.829113
TCGA-BT-A20P-01	1.88149	0	0	0.348942	0.0491354	0	0	0	0.234	0	0	0.0447024	0.312984	0.000728266	0.00950759	0	0.402106	1.07776
TCGA-GC-A4ZW-01	1.89403	0	0	0.413127	0	0	0	0.0308155	0.298344	0	0	0.0351004	0.200062	0.0206948	0.00185563	0	0.607027	0.878351
TCGA-BT-A20Q-01	1.90333	0.0444357	0.210548	0.261128	0	0	0.00152049	0	0.138164	0.0404912	0	0.0402558	0.25409	0.00107183	0.00829612	0	0.599943	0.890041
TCGA-4Z-AA7Q-01	1.91011	0.142269	0.408336	0.122324	0	0	0.0167073	0	0.192428	0.0174996	0	0.0294428	0.0702727	0	0.000721011	0	0.161671	1.33956
TCGA-E7-A7PW-01	1.91136	0	0.0900113	0.375493	0	0	0	0	0.206574	0	0	0.209632	0.0714798	0.0158912	0.0309185	0	0.573496	0.908753
TCGA-LT-A8JT-01	1.91807	0	0	0.131411	0	0.101551	0	0	0.580506	0.0160747	0	0	0.170458	0	0	0	0.615834	0.876935
TCGA-4Z-AA80-01	1.95921	0	0.060759	0.5065	0	0	0.0106247	0	0.213005	0	0.0497761	0.0490555	0.104423	0.0015505	0.00430609	0	0.516272	0.980189
TCGA-DK-AA6U-01	1.96836	0.00460396	0.239856	0.257421	0	0	0.006069	0	0.309551	0.0982103	0	0	0.0819556	0.00212662	0.000206041	0	0.619799	0.880089
TCGA-ZF-A9R5-01	1.97057	0	0.0828195	0.0344822	0	0.0687024	0.000411412	0	0.703948	0.00555192	0	0	0.104085	0	0	0	0.644933	0.855295
TCGA-DK-A3X1-01	1.98567	0	0	0.289789	0	0	0.00807027	0	0.25347	0	0	0.255915	0.177002	0.00216747	0.0135871	0	0.566957	0.90002
TCGA-YC-A8S6-01	2.01468	0	0.00391445	0.245936	0	0.0732924	0	0	0.406275	0	0.0400065	0.0966643	0.132613	0	0.00129792	0	0.625358	0.853095
TCGA-XF-AAMY-01	2.01596	0	0.187149	0.234278	0	0	0.0181257	0	0.312943	0.0321547	0.0207078	0.0323542	0.156804	0.00294626	0.00253763	0	0.536977	0.961075
TCGA-4Z-AA7Y-01	2.02306	0	0.0688155	0.277562	0	0	0	0	0.260799	0	0	0.235841	0.152539	0.00152886	0.00291478	0	0.351246	1.11218
TCGA-K4-A83P-01	2.04092	0.124671	0.394331	0.0289071	0	0.0274356	0.0045341	0.0136203	0.0769994	0	0.00688535	0.0862529	0.228337	0	0.00802649	0	0.643298	0.852724
TCGA-DK-A2I1-01	2.04398	0.00879055	0.169984	0.19968	0	0	0.00270338	0	0.404849	0.0240965	0	0	0.186931	0	0.00296625	0	0.676818	0.809487
TCGA-DK-A3IQ-01	2.04548	0	0.177618	0.387359	0	0	0	0	0.184231	0	0.0362928	0.050864	0.1043	0.0111531	0.048183	0	0.574391	0.922028
TCGA-UY-A78N-01	2.04698	0	0	0	0.0270781	0.161948	0	0	0.68427	0	0	0.00457734	0.119921	0	0.00220449	0	0.630644	0.868565
TCGA-ZF-A9R0-01	2.05452	0	0	0.0248847	0.219214	0	0	0	0.506058	0	0	0.131533	0.113737	0.00215468	0.00241866	0	0.612406	0.884286
TCGA-C4-A0F6-01	2.06502	0.00587095	0	0.151415	0	0.0491341	0	0	0.480707	0.0356779	0	0	0.272282	0	0.00491319	0	0.63317	0.844312
TCGA-CF-A47V-01	2.06606	0.072168	0	0.397938	0	0.0348592	0	0.0284112	0.0950722	0.0127222	0.0388737	0	0.319955	0	0	0	0.380621	1.09167
TCGA-G2-A3IE-01	2.06913	0	0	0.0643232	0	0	4.02e-06	0	0.735027	0.0119467	0	0	0.187737	0	0.000962704	0	0.504257	0.994775
TCGA-GC-A3RB-01	2.07035	0	0.0020313	0.313371	0	0	0	0	0.416762	0.0468461	0.0857211	0	0.133921	0	0.00134764	0	0.615428	0.860658
TCGA-G2-A2EC-01	2.07595	0	0	0.385515	0	0	0	0	0.354103	0	0.0578093	0	0.200367	0	0.00220502	0	0.632841	0.847046
TCGA-ZF-A9R4-01	2.09499	0.0770696	0.223393	0.108987	0	0.0971701	0	0	0.416878	0.00410942	0	0	0.0723926	0	0	0	0.657093	0.853478
TCGA-4Z-AA7O-01	2.10846	0.00343996	0	0.365238	0	0.110783	0	0	0.254317	0.0678859	0	0	0.19586	0	0.00247479	0	0.546472	0.942851
TCGA-E7-A519-01	2.13034	0	0	0.3903	0.130198	0	0	0	0.307252	0	0	0.14763	0.00565434	0.0180939	0.000870715	0	0.609866	0.888605
TCGA-2F-A9KP-01	2.13664	0.104338	0.110132	0.060564	0	0.0728782	0	0	0.510146	0.00891636	0	0	0.133026	0	0	0	0.543372	0.969354
TCGA-FD-A6TA-01	2.16675	0.0158771	0.183556	0.221493	0	0	0.00164352	0	0.257923	0.125936	0	0.0938016	0.0863557	0.000757139	0.0126567	0	0.548346	0.938189
TCGA-CF-A9FH-01	2.16811	0	0	0.469343	0	0.0915358	0	0	0.188411	0	0.0293173	0	0.221115	0	0.000278377	0	0.352363	1.13184
TCGA-ZF-AA4T-01	2.1684	0	0.154747	0.345037	0	0	0	0	0.191037	0.0652835	0	0.0896004	0.121246	0.0254314	0.00761808	0	0.598484	0.885919
TCGA-CF-A47S-01	2.18197	0	0	0.294296	0	0	0	0	0.40119	0.0675972	0	0	0.228914	0.00682101	0.00118142	0	0.584016	0.897335
TCGA-XF-A8HI-01	2.19458	0	0.133682	0.347923	0	0	0.0175681	0	0.306139	0.0286735	0.00527554	0	0.150501	0.00204127	0.00819623	0	0.537539	0.966538
TCGA-DK-AA77-01	2.19565	0.0389776	0.0532553	0.239006	0	0	0.00931423	0	0.338837	0	0	0.174159	0.144554	0.00189629	0	0	0.620749	0.857182
TCGA-GD-A3OP-01	2.21065	0	0.457495	0	0	0	3.78e-05	0	0.350282	0.000337421	0	0.00600447	0.185843	0	0	0	0.59577	0.926312
TCGA-XF-AAMZ-01	2.2151	0.0230171	0	0.390707	0	0	0	0	0.407555	0.0720935	0.00115859	0	0.105469	0	0	0	0.607419	0.883977
TCGA-FJ-A3ZF-01	2.25018	0	0.261482	0.212823	0	0	0.0132385	0	0.429446	0	0	0	0.0828575	0	0.000152563	0	0.647364	0.864693
TCGA-G2-A3VY-01	2.25285	0	0.317811	0.251444	0	0	0.0149524	0	0.316763	0	0	0	0.097576	0.000684295	0.000769115	0	0.583685	0.941504
TCGA-XF-A9T4-01	2.26109	0	0	0.378734	0	0	0	0	0.175386	0.0507531	0.0434432	0.17779	0.166979	0.00516749	0.00174646	0	0.593037	0.870173
TCGA-GV-A3JW-01	2.26589	0.0648768	0.225152	0.295495	0	0.0061938	0.00646924	0	0.2423	0.00410003	0.00464444	0	0.150768	0	0	0	0.551513	0.966055
TCGA-FD-A5BR-01	2.26938	0.143892	0	0.24234	0	0	0	0	0.323371	0.104439	0	0	0.168462	0.00932985	0.00816562	0	0.676246	0.792746
TCGA-K4-A3WU-01	2.33387	0.0883547	0.268582	0.0121824	0	0.0548205	0.00199049	0	0.204739	0.0807174	0.0212133	0	0.267401	0	0	0	0.656834	0.822046
TCGA-4Z-AA7R-01	2.36559	0	0	0.436325	0	0	0.00281151	0	0.263968	0	0.00467111	0.141493	0.10037	0	0.0503624	0	0.580543	0.901861
TCGA-UY-A78K-01	2.39529	0.0387474	0.0915737	0.248097	0	0	0.00471339	0	0.220735	0.0277314	0	0.214443	0.141695	0.00642027	0.00584456	0	0.617028	0.85486
TCGA-E7-A85H-01	2.40742	0	0.140457	0.366651	0	0	0.0222999	0	0.19911	0	0	0.147864	0.0308409	0.00377968	0.0889978	0	0.510348	0.983348
TCGA-BT-A20W-01	2.42578	0	0.05518	0.291002	0	0.0203709	0	0	0.448765	0	0.00680236	0.0142613	0.162754	0	0.000864999	0	0.645105	0.845877
TCGA-KQ-A41R-01	2.45301	0	0	0.529257	0	0	0.00783446	0	0.356987	0	0	0.0745634	0.0224575	0.00687908	0.00202073	0	0.466507	1.04039
TCGA-DK-A1AF-01	2.45651	0	0.15153	0.360149	0	0	0	0	0.1666	0.0166036	0.0279516	0.117086	0.157367	0.000902565	0.00181018	0	0.595409	0.88999
TCGA-DK-A1AD-01	2.46694	0	0.330681	0.170311	0	0	0.024232	0	0.340281	0.0444356	0	0	0.087655	0.00188658	0.000517467	0	0.699769	0.792887
TCGA-XF-AAML-01	2.47013	0.0572942	0.131102	0.283329	0	0	0.0103524	0	0.190759	0	0	0.164964	0.160784	0.00141592	0	0	0.529315	0.960105
TCGA-ZF-AA4X-01	2.49876	0	0.447182	0.130647	0	0	0.0115823	0	0.160596	0.0014198	0	0.0476155	0.199965	0.000992696	0	0	0.564903	0.952646
TCGA-CU-A5W6-01	2.50209	0.0044872	0.241977	0.263266	0	0	0.00360996	0	0.216364	0.142456	0	0.016279	0.103707	0.00609729	0.00175659	0	0.484021	1.01284
TCGA-ZF-A9RL-01	2.53844	0	0	0.412475	0	0	0	0	0.33221	0	0.0311077	0	0.215442	0.00471177	0.00405339	0	0.526752	0.96449
TCGA-CF-A3MH-01	2.54878	0	0	0.625988	0.0220875	0	0	0	0.156146	0	0	0.025585	0.167901	0.000120634	0.00217208	0	0.482048	1.0222
TCGA-CF-A27C-01	2.56149	0	0	0.227124	0	0.0939353	0	0	0.481749	0.027145	0	0	0.167759	0	0.00228799	0	0.590064	0.904168
TCGA-BT-A42C-01	2.56706	0	0.347426	0.332079	0	0	0.0181372	0	0.145332	0.0197109	0.0281117	0	0.107563	0.00104286	0.000597474	0	0.495263	1.02782
TCGA-CF-A47Y-01	2.57028	0	0	0.00234184	0.437777	0.0019408	0	0	0.353186	0	0	0.0224694	0.18191	0.000209152	0.000165566	0	0.57031	0.957646
TCGA-DK-A6B6-01	2.59963	0.000785623	0.136282	0.214567	0	0	0.00129747	0	0.24566	0	0	0.200405	0.196265	0.00150133	0.00323717	0	0.532389	0.948098
TCGA-G2-AA3F-01	2.63787	0	0.210592	0.414984	0	0	0.0135528	0	0.284726	0	0.0234851	0	0.0518233	0	0.000837339	0	0.591474	0.926957
TCGA-GU-A767-01	2.66465	0	0	0.415239	0	0	0.00188461	0	0.435077	0	0	0.056886	0.0896656	0.00124769	1.05e-06	0	0.630572	0.862685
TCGA-FJ-A3Z9-01	2.67385	0	0	0.422562	0	0	0.0120993	0	0.377596	0	0	0.0899408	0.0932011	0.00156986	0.0030311	0	0.495809	1.00142
TCGA-DK-AA76-01	2.70946	0	0.248973	0.142571	0	0	0.0148018	0	0.527133	0.0138818	0	0	0.0512462	0.00115989	0.000232956	0	0.535518	0.990926
TCGA-E7-A7DU-01	2.7959	0	0	0.460003	0.038876	0	0	0.0267108	0.206148	0.0314788	0	0	0.233797	0.00275584	0.000231055	0	0.50651	0.987673
TCGA-E7-A97Q-01	2.80566	0	0.114176	0	0	0.275786	0	0.0264712	0.245632	0.00662558	0	0	0.329863	0	0.0014464	0	0.483004	1.01019
TCGA-ZF-A9RM-01	2.81543	0	0.121004	0	0	0	0	0	0.535752	0.036455	0.000210512	0	0.305587	0	0.000992182	0	0.548796	0.93923
TCGA-ZF-A9R9-01	2.81956	0.0417872	0.0974871	0.321521	0	0	0.0200477	0.0750664	0.202612	0	0	0.15139	0.0829354	0	0.00715337	0	0.662545	0.816377
TCGA-XF-A8HG-01	2.83091	0	0.0588701	0.323394	0	0	0	0	0.427565	0	0	0	0.188998	0	0.00117306	0	0.620931	0.875155
TCGA-UY-A78O-01	2.89408	0	0	0.200016	0	0.206933	0	0	0.452417	0.00400857	0	0	0.134785	0	0.00184167	0	0.478225	1.02918
TCGA-CF-A47T-01	2.91868	0	0	0.29924	0.254243	0	0	0	0.257081	0.0280284	0.00480236	0	0.155944	0.000434427	0.000226024	0	0.549021	0.96783
TCGA-CU-A3YL-01	3.00944	0.00650548	0	0.36999	0	0.160272	0	0	0.34004	0.00155757	0	0	0.121634	0	0	0	0.567659	0.939728
TCGA-K4-A6MB-01	3.02252	0	0.272092	0.213004	0	0	0.0170831	0	0.214205	0.135758	0	0	0.143192	0.0029381	0.00172747	0	0.410471	1.0829
TCGA-ZF-A9R1-01	3.10616	0	0.181617	0.229334	0	0	0.0217328	0	0.24023	0.148006	0	0	0.164044	0.00399208	0.0110446	0	0.457943	1.02661
TCGA-G2-AA3B-01	3.11166	0	0.0052804	0.376465	0	0	0.00972927	0	0.390315	0	0	0.0952115	0.120154	0.000266455	0.00257813	0	0.557267	0.935581
TCGA-GV-A3QK-01	3.11912	0.037446	0.0864854	0.233646	0	0	0.00473239	0	0.367744	0.0952874	0	0	0.17302	0.00163829	0	0	0.563339	0.926092
TCGA-XF-A9SH-01	3.1646	0	0	0.269088	0	0.102221	0	0	0.506951	0.000309558	0	0	0.121321	0	0.000108835	0	0.66065	0.831601
TCGA-DK-A1A7-01	3.17274	0	0.0491268	0.352319	0	0	0.0234252	0	0.435441	0	0	0.0882459	0.0466174	0.00414974	0.000674496	0	0.496885	1.00702
TCGA-FD-A3SL-01	3.1893	0	0.310303	0.122189	0	0	0.0125204	0.0816519	0.103416	0	0.0276042	0.156884	0.180797	0.00281857	0.00181558	0	0.604517	0.880006
TCGA-E7-A6MF-01	3.19176	0.0255627	0.140068	0.0483404	0	0.00585482	0.00261565	0	0.633005	0.00398433	0	0	0.140569	0	0	0	0.629871	0.872772
[truncated: 29 more rows]
