# Supplementary material for: Siglec15 shapes a non-inflamed tumor microenvironment and predicts the molecular subtype in bladder cancer
Source: Theranostics. 2021 Jan 1;11(7):3089–108. doi: 10.7150/thno.53649 (PMC7847675; doi:10.7150/thno.53649)
Supplement: Supplementary file 4 — Supplementary tables. [file thnov11p3089s4.zip › Table S5.xlsx]

## Sheet: limmaTab
Comparisons of the effector genes of tumor associated immune cells between Siglec15 groups
ID	TILs type	logFC	AveExpr	t	P.Value	adj.P.Val	B
PRF1	CD8_T_cell	1.12083	1.78061	9.29581	8.70175e-19	3.80702e-18	31.7661
GZMB	CD8_T_cell	1.31692	2.11273	8.80032	3.82209e-17	1.21612e-16	28.0362
CXCL10	CD8_T_cell	1.86828	3.77293	8.64485	1.21778e-16	3.55185e-16	26.8944
GZMA	CD8_T_cell	1.21137	2.27552	7.98415	1.43216e-14	3.13286e-14	22.2027
CCL5	CD8_T_cell	1.3718	3.95872	7.53303	3.18387e-13	5.86503e-13	19.1561
CD8A	CD8_T_cell	0.758497	1.42303	6.94813	1.45799e-11	2.21868e-11	15.408
IFNG	CD8_T_cell	0.444081	0.456546	6.92876	1.64826e-11	2.40371e-11	15.2879
TBX21	CD8_T_cell	0.271483	0.409782	5.85694	9.66684e-09	1.20835e-08	9.07042
CXCR3	CD8_T_cell	0.448906	0.906823	5.42225	1.00608e-07	1.21424e-07	6.79913
CD8B	CD8_T_cell	0.52055	1.02745	5.25919	2.3328e-07	2.6338e-07	5.98621
GZMM	CD8_T_cell	0.400702	1.01124	4.55761	6.83347e-06	7.24762e-06	2.73944
FLT3LG	CD8_T_cell	0.153525	0.947832	3.73854	0.000211332	0.000211332	-0.515261
SIGLEC1	Dendritic_cell	0.887332	1.1538	10.0373	2.38534e-21	1.39145e-20	37.5912
SLAMF8	Dendritic_cell	1.08016	1.94192	9.69435	3.77891e-20	1.88945e-19	34.8623
SLC15A3	Dendritic_cell	0.847223	2.2786	8.40554	7.05433e-16	1.76358e-15	25.1646
LILRB4	Dendritic_cell	0.829378	1.22094	8.37507	8.80164e-16	2.05372e-15	24.9467
FGL2	Dendritic_cell	0.786211	1.91793	6.89569	2.03124e-11	2.84374e-11	15.0835
IL21R	Dendritic_cell	0.40705	0.601212	6.46162	2.93566e-10	3.80549e-10	12.4734
CLEC5A	Macrophage	0.580589	0.686373	10.9049	1.72238e-24	6.02832e-23	44.7432
C1QA	Macrophage	1.83037	5.51863	10.3371	2.03461e-22	2.37371e-21	40.0241
CSF1R	Macrophage	1.26825	2.46558	10.2841	3.15346e-22	2.75927e-21	39.5909
CYBB	Macrophage	1.21465	2.31314	9.19628	1.88011e-18	7.31153e-18	31.0061
MS4A6A	Macrophage	0.980058	1.96529	8.9231	1.51593e-17	5.30577e-17	28.9477
MARCO	Macrophage	0.981526	1.21607	7.58524	2.23845e-13	4.35255e-13	19.5019
LILRA2	Macrophage	0.157142	0.214694	7.182	3.24797e-12	5.41328e-12	16.8785
MMP8	Macrophage	0.0539213	0.0515939	4.91798	1.26681e-06	1.38557e-06	4.35561
C1QB	NK_cell	1.86122	5.22984	10.4249	9.81901e-23	1.71833e-21	40.7443
SPON2	NK_cell	1.01634	2.78729	8.55594	2.348e-16	6.32154e-16	26.2477
IL7R	NK_cell	0.856712	1.59901	7.73491	8.07449e-14	1.6624e-13	20.5031
PRR5L	NK_cell	0.530365	1.08178	7.43518	6.1327e-13	1.07322e-12	18.5129
NCR1	NK_cell	0.131508	0.156604	6.61146	1.1853e-10	1.59559e-10	13.359
CRTAM	NK_cell	0.234967	0.387714	5.3208	1.70192e-07	1.98557e-07	6.29082
CCL4	Th1_cell	1.13152	1.68919	10.183	7.24804e-22	5.07363e-21	38.7683
CTLA4	Th1_cell	0.572273	1.03961	7.07068	6.66844e-12	1.06089e-11	16.1738
SLAMF1	Th1_cell	0.243568	0.510651	4.40057	1.37782e-05	1.41834e-05	2.06984
