# Supplementary material for: Siglec15 shapes a non-inflamed tumor microenvironment and predicts the molecular subtype in bladder cancer
Source: Theranostics. 2021 Jan 1;11(7):3089–108. doi: 10.7150/thno.53649 (PMC7847675; doi:10.7150/thno.53649)
Supplement: Supplementary file 4 — Supplementary tables. [file thnov11p3089s4.zip › Table S6.xlsx]

## Sheet: Table S6. limmaTab
Comparisons of the inhibitory immune checkpoints between Siglec15 groups.
Inhibitory immune checkpoint	logFC	AveExpr	t	P.Value	adj.P.Val	B
TIM-3	0.962027	1.63587	10.3512	1.82e-22	3.64e-21	40.1651
PD-L1	1.03268	1.40451	9.79405	1.71e-20	1.71e-19	35.6784
CD86	0.852764	1.63109	9.43907	2.85e-19	1.9e-18	32.9001
LAG-3	0.990317	1.42787	9.25022	1.24e-18	6.21e-18	31.4488
LAIR1	0.765377	1.3403	8.91813	1.58e-17	6.31e-17	28.9438
PVR	0.639842	3.76362	8.62225	1.44e-16	4.81e-16	26.7641
IDO1	1.48034	2.084	8.35293	1.04e-15	2.96e-15	24.8245
CD80	0.307352	0.352502	8.16101	4.11e-15	1.03e-14	23.4689
CTLA-4	0.572273	1.03961	7.07317	6.57e-12	1.46e-11	16.2301
PD-1	0.472729	0.852247	5.82302	1.17e-08	2.33e-08	8.93231
TIGIT	0.375074	0.806999	5.65782	2.88e-08	5.24e-08	8.05638
CD200R1	0.193231	0.405566	4.76089	2.68e-06	4.46e-06	3.6847
CEACAM1	-0.564556	2.54177	-4.58714	5.98e-06	9.2e-06	2.91521
CD276	0.298504	4.35721	4.4998	8.87e-06	1.27e-05	2.53816
CD200	0.299953	1.74877	3.06528	0.00231828	0.00309105	-2.68884
KIR3DL1	0.0392524	0.0353775	2.85307	0.00454887	0.00568609	-3.30248
BTLA	0.0505446	0.228426	1.48161	0.139211	0.163778	-6.23249
ADORA2A	0.00772324	0.0665315	0.826741	0.408864	0.454294	-6.9843
LGALS3	-0.0711596	6.31835	-0.760578	0.447346	0.47089	-7.03663
VTCN1	-0.0294699	1.95316	-0.16686	0.867562	0.867562	-7.31124
