# Supplementary material for: Siglec15 shapes a non-inflamed tumor microenvironment and predicts the molecular subtype in bladder cancer
Source: Theranostics. 2021 Jan 1;11(7):3089–108. doi: 10.7150/thno.53649 (PMC7847675; doi:10.7150/thno.53649)
Supplement: Supplementary file 4 — Supplementary tables. [file thnov11p3089s4.zip › Table S7.xlsx]

## Sheet: IFNG-score
The pan-cancer T cell inflamed score of TCGA BLCA patients.
Variable in Pancancer T cell inflamed score	coefficients			ID	Pancancer T cell inflamed score
CCL5	0.008346			TCGA-PQ-A6FI-01A	4.02651
CD27	0.072293			TCGA-BT-A0S7-01A	2.46273
CD274	0.042853			TCGA-GU-A42Q-01A	2.56007
CD276	-0.0239			TCGA-ZF-AA4N-01A	3.9002
CD8A	0.031021			TCGA-DK-A1AE-01A	3.22431
CMKLR1	0.151253			TCGA-DK-A3WW-01A	5.84945
CXCL9	0.074135			TCGA-XF-A9ST-01A	1.70192
CXCR6	0.004313			TCGA-BT-A2LA-01A	2.25732
HLA-DQA1	0.020091			TCGA-BT-A20X-01A	3.57998
HLA-DRB1	0.058806			TCGA-XF-AAN5-01A	5.03235
HLA-E	0.07175			TCGA-G2-A2EJ-01A	4.16235
IDO1	0.060679			TCGA-FD-A3SS-01A	2.55655
LAG3	0.123895			TCGA-E7-A97P-01A	6.13335
NKG7	0.075524			TCGA-DK-AA6Q-01A	4.74501
PDCD1LG2	0.003734			TCGA-FD-A3N6-01A	4.40244
PSMB10	0.032999			TCGA-BT-A0YX-01A	4.04399
STAT1	0.250229			TCGA-GV-A40E-01A	3.71485
TIGIT	0.084767			TCGA-G2-A3IB-01A	2.81757
				TCGA-K4-A3WV-01A	2.52051
				TCGA-XF-A9T8-01A	5.81065
				TCGA-DK-AA6R-01A	3.94277
				TCGA-ZF-AA4W-01A	3.20447
				TCGA-G2-A2EL-01A	2.74001
				TCGA-GU-A764-01A	4.47587
				TCGA-DK-A3IM-01A	2.417
				TCGA-XF-AAN7-01A	2.91979
				TCGA-E7-A7XN-01A	6.34671
				TCGA-G2-A2ES-01A	4.64124
				TCGA-FD-A6TH-01A	3.34589
				TCGA-K4-A4AC-01A	4.18633
				TCGA-ZF-AA4V-01A	4.25809
				TCGA-DK-AA6M-01A	4.57201
				TCGA-FD-A5BU-01A	4.3494
				TCGA-E5-A4TZ-01A	2.65452
				TCGA-FD-A5BY-01A	3.62094
				TCGA-YC-A9TC-01A	2.84592
				TCGA-UY-A8OB-01A	4.61052
				TCGA-GC-A3RC-01A	5.16846
				TCGA-FD-A6TF-01A	3.16607
				TCGA-DK-A2I2-01A	3.91835
				TCGA-DK-A3WX-01A	4.31527
				TCGA-XF-A8HE-01A	4.82615
				TCGA-GU-A766-01A	6.83476
				TCGA-4Z-AA86-01A	5.62509
				TCGA-DK-AA74-01A	5.7753
				TCGA-XF-A9SX-01A	5.49108
				TCGA-FD-A3B5-01A	2.59425
				TCGA-DK-A1AC-01A	4.54763
				TCGA-XF-AAN8-01A	3.5296
				TCGA-ZF-A9RE-01A	2.67935
				TCGA-XF-AAN4-01A	5.05154
				TCGA-BT-A2LD-01A	3.60475
				TCGA-CU-A0YN-01A	3.6139
				TCGA-FD-A3SO-01A	4.23318
				TCGA-BT-A3PJ-01A	5.07857
				TCGA-FD-A5BT-01A	5.51309
				TCGA-2F-A9KW-01A	2.91654
				TCGA-FD-A3B3-01A	5.79836
				TCGA-FD-A3SP-01A	5.06066
				TCGA-CU-A3KJ-01A	3.73094
				TCGA-XF-AAMH-01A	2.3994
				TCGA-ZF-A9RD-01A	5.59467
				TCGA-C4-A0F1-01A	3.51815
				TCGA-XF-A9SJ-01A	4.91096
				TCGA-FD-A3SM-01A	2.90115
				TCGA-FD-A3B4-01A	4.91483
				TCGA-GU-A762-01A	6.45475
				TCGA-FD-A3B7-01A	5.88537
				TCGA-FD-A5C1-01A	5.91768
				TCGA-XF-A9SW-01A	3.43964
				TCGA-K4-A5RJ-01A	6.91973
				TCGA-FJ-A871-01A	2.35099
				TCGA-DK-A3X2-01A	2.08122
				TCGA-GC-A3YS-01A	3.83182
				TCGA-G2-AA3C-01A	3.88943
				TCGA-ZF-A9RN-01A	4.59835
				TCGA-PQ-A6FN-01A	3.27795
				TCGA-LC-A66R-01A	5.24333
				TCGA-DK-A6AW-01A	2.88878
				TCGA-4Z-AA82-01A	3.24873
				TCGA-BT-A20V-01A	3.62627
				TCGA-GC-A6I1-01A	5.76426
				TCGA-BT-A20O-01A	7.42371
				TCGA-BL-A13I-01A	4.56394
				TCGA-BL-A3JM-01A	3.80273
				TCGA-ZF-A9RF-01A	5.52125
				TCGA-FD-A3N5-01A	4.02403
				TCGA-GD-A3OS-01A	2.92163
				TCGA-ZF-AA53-01A	4.84725
				TCGA-C4-A0F7-01A	2.54157
				TCGA-DK-AA6S-01A	4.54233
				TCGA-XF-A8HD-01A	6.0828
				TCGA-XF-A9T5-01A	6.10466
				TCGA-GV-A3JZ-01A	3.27187
				TCGA-BT-A20U-01A	3.55231
				TCGA-4Z-AA84-01A	2.73032
				TCGA-XF-AAMT-01A	3.4965
				TCGA-GC-A3WC-01A	5.8001
				TCGA-FD-A43Y-01A	4.43351
				TCGA-ZF-AA5N-01A	2.54592
				TCGA-XF-A9T2-01A	2.52286
				TCGA-2F-A9KT-01A	2.13802
				TCGA-UY-A9PB-01A	6.12327
				TCGA-XF-AAN3-01A	3.13346
				TCGA-K4-A5RH-01A	6.8915
				TCGA-HQ-A2OE-01A	2.52865
				TCGA-DK-AA6T-01A	4.01273
				TCGA-FD-A5BS-01A	7.12912
				TCGA-FD-A3SN-01A	3.76844
				TCGA-XF-A9SM-01A	6.64558
				TCGA-FD-A6TB-01A	5.24504
				TCGA-UY-A78L-01A	2.95967
				TCGA-FD-A3B6-01A	5.6763
				TCGA-SY-A9G0-01A	3.14709
				TCGA-FD-A3B8-01A	6.41142
				TCGA-FD-A62N-01A	7.25034
				TCGA-GU-AATQ-01A	3.6146
				TCGA-FD-A6TD-01A	4.85239
				TCGA-FD-A62S-01A	4.39241
				TCGA-FD-A6TK-01A	5.39007
				TCGA-5N-A9KI-01A	3.29754
				TCGA-DK-A1AB-01A	4.84777
				TCGA-BT-A42E-01A	5.16476
				TCGA-K4-A5RI-01A	3.10035
				TCGA-DK-A2HX-01A	2.72845
				TCGA-4Z-AA7M-01A	2.19698
				TCGA-DK-A2I4-01A	6.5512
				TCGA-XF-AAMR-01A	3.00161
				TCGA-XF-A9SK-01A	4.18327
				TCGA-ZF-AA5P-01A	3.55431
				TCGA-ZF-AA56-01A	3.92538
				TCGA-XF-A9SZ-01A	2.82549
				TCGA-CU-A72E-01A	2.51668
				TCGA-CF-A1HS-01A	3.45309
				TCGA-XF-A9T6-01A	3.29306
				TCGA-GV-A3QG-01A	5.52063
				TCGA-BT-A42F-01A	5.0851
				TCGA-C4-A0F0-01A	3.58001
				TCGA-KQ-A41S-01A	2.73911
				TCGA-4Z-AA7W-01A	6.40978
				TCGA-XF-A9SL-01A	3.76871
				TCGA-ZF-AA5H-01A	5.1824
				TCGA-G2-A2EF-01A	5.80509
				TCGA-XF-A9SI-01A	6.22955
				TCGA-SY-A9G5-01A	5.59741
				TCGA-K4-A54R-01A	5.46693
				TCGA-BT-A3PK-01A	3.82211
				TCGA-GU-AATO-01A	3.94446
				TCGA-E7-A7DV-01A	4.76385
				TCGA-XF-AAMW-01A	3.95552
				TCGA-FD-A43N-01A	3.14091
				TCGA-FD-A3SR-01A	4.32243
				TCGA-ZF-A9R7-01A	5.94753
				TCGA-4Z-AA81-01A	5.12888
				TCGA-E7-A541-01A	4.5759
				TCGA-DK-A3IU-01A	6.41569
				TCGA-ZF-AA58-01A	6.47343
				TCGA-FD-A62P-01A	4.36751
				TCGA-ZF-A9RC-01A	2.38482
				TCGA-4Z-AA83-01A	3.25519
				TCGA-CF-A8HX-01A	1.76769
				TCGA-XF-AAME-01A	4.40232
				TCGA-FT-A3EE-01A	2.25509
				TCGA-DK-AA6W-01A	3.43594
				TCGA-BL-A13I-01B	4.82835
				TCGA-DK-A1A5-01A	3.99818
				TCGA-DK-A3IN-01A	4.15795
				TCGA-FD-A3SQ-01A	3.76071
				TCGA-GV-A3JX-01A	4.81568
				TCGA-BT-A20J-01A	4.78185
				TCGA-BT-A20R-01A	2.98127
				TCGA-FJ-A3Z7-01A	2.38509
				TCGA-C4-A0EZ-01A	2.53491
				TCGA-DK-AA6X-01A	3.91868
				TCGA-DK-A1A3-01A	3.84547
				TCGA-CF-A8HY-01A	1.73936
				TCGA-HQ-A2OF-01A	2.17459
				TCGA-ZF-AA52-01A	3.37718
				TCGA-YF-AA3L-01A	1.8953
				TCGA-XF-A9SU-01A	3.35287
				TCGA-E5-A2PC-01A	4.15673
				TCGA-DK-AA6L-01A	3.75449
				TCGA-GC-A3I6-01A	4.87826
				TCGA-GV-A40G-01A	2.07388
				TCGA-XF-AAN2-01A	5.25509
				TCGA-UY-A9PE-01A	2.61279
				TCGA-FT-A61P-01A	5.46725
				TCGA-BL-A0C8-01A	2.71706
				TCGA-UY-A8OC-01A	2.34517
				TCGA-DK-AA71-01A	3.14053
				TCGA-FD-A5BZ-01A	2.90715
				TCGA-G2-A2EK-01A	2.70504
				TCGA-FJ-A3ZE-01A	2.24374
				TCGA-BL-A5ZZ-01A	3.22462
				TCGA-K4-A3WS-01A	4.50626
				TCGA-BT-A2LB-01A	4.13731
				TCGA-K4-A6FZ-01A	4.21101
				TCGA-UY-A78P-01A	5.26599
				TCGA-DK-A6B5-01A	3.94859
				TCGA-XF-A9T0-01A	3.41556
				TCGA-ZF-AA4R-01A	3.68314
				TCGA-GD-A6C6-01A	2.8027
				TCGA-5N-A9KM-01A	3.65998
				TCGA-XF-A9SP-01A	3.56054
				TCGA-2F-A9KR-01A	3.11158
				TCGA-UY-A9PD-01A	2.94005
				TCGA-BL-A13J-01A	3.09646
				TCGA-ZF-AA51-01A	4.27824
				TCGA-XF-A9T3-01A	4.70878
				TCGA-E7-A5KE-01A	1.73821
				TCGA-ZF-AA4U-01A	2.78044
				TCGA-DK-A3WY-01A	5.73127
				TCGA-ZF-A9R2-01A	1.83269
				TCGA-G2-A2EO-01A	4.5624
				TCGA-XF-AAMG-01A	2.84101
				TCGA-DK-A3IV-01A	4.64489
				TCGA-R3-A69X-01A	3.92546
				TCGA-E7-A4IJ-01A	3.68526
				TCGA-4Z-AA7N-01A	4.84779
				TCGA-DK-A3IL-01A	2.14949
				TCGA-CF-A3MF-01A	1.22524
				TCGA-DK-A3IT-01A	3.50595
				TCGA-E7-A6MD-01A	3.56033
				TCGA-GV-A3QI-01A	2.18907
				TCGA-KQ-A41N-01A	1.70634
				TCGA-FD-A6TI-01A	2.91399
				TCGA-GU-A763-01A	2.37459
				TCGA-BT-A3PH-01A	1.53898
				TCGA-E7-A8O8-01A	2.44134
				TCGA-GU-A42P-01A	2.0208
				TCGA-DK-A6AV-01A	3.22621
				TCGA-BT-A20N-01A	2.6399
				TCGA-XF-A8HC-01A	1.76424
				TCGA-GV-A3JV-01A	3.95109
				TCGA-FD-A6TC-01A	2.57767
				TCGA-UY-A8OD-01A	3.42756
				TCGA-H4-A2HO-01A	2.97993
				TCGA-FD-A5BV-01A	1.94839
				TCGA-FD-A3NA-01A	4.05597
				TCGA-XF-A8HF-01A	2.78658
				TCGA-HQ-A5ND-01A	3.37356
				TCGA-CU-A0YR-01A	4.38574
				TCGA-E7-A4XJ-01A	1.67519
				TCGA-S5-A6DX-01A	4.77494
				TCGA-BT-A20T-01A	4.26862
				TCGA-GD-A3OQ-01A	2.80538
				TCGA-FD-A43S-01A	4.42358
				TCGA-GU-A42R-01A	2.14455
				TCGA-DK-A3IS-01A	3.22081
				TCGA-2F-A9KQ-01A	1.71502
				TCGA-K4-A4AB-01B	2.95705
				TCGA-HQ-A5NE-01A	3.4378
				TCGA-K4-AAQO-01A	3.66702
				TCGA-GU-AATP-01A	3.81189
				TCGA-KQ-A41P-01A	3.01976
				TCGA-UY-A78M-01A	1.95999
				TCGA-CF-A9FF-01A	2.84531
				TCGA-XF-A9SV-01A	2.4948
				TCGA-GD-A2C5-01A	2.62505
				TCGA-DK-A6B2-01A	4.54549
				TCGA-DK-A3IK-01A	2.60912
				TCGA-XF-A8HH-01A	2.74027
				TCGA-CF-A3MI-01A	1.94352
				TCGA-GC-A6I3-01A	4.59847
				TCGA-KQ-A41Q-01A	1.89019
				TCGA-4Z-AA7S-01A	1.98158
				TCGA-XF-AAMX-01A	2.85391
				TCGA-YF-AA3M-01A	2.49181
				TCGA-FD-A5C0-01A	2.6817
				TCGA-DK-A1A6-01A	4.61035
				TCGA-MV-A51V-01A	1.86907
				TCGA-XF-AAN1-01A	2.75549
				TCGA-H4-A2HQ-01A	3.29763
				TCGA-CF-A3MG-01A	1.73928
				TCGA-DK-A1AA-01A	2.53926
				TCGA-ZF-A9R3-01A	3.22454
				TCGA-DK-A1AG-01A	2.54643
				TCGA-CF-A7I0-01A	2.43834
				TCGA-4Z-AA87-01A	3.69822
				TCGA-GC-A3RD-01A	2.27681
				TCGA-XF-A8HB-01A	2.63388
				TCGA-FD-A43P-01A	5.60111
				TCGA-XF-A9SY-01A	6.13391
				TCGA-FD-A43X-01A	1.94029
				TCGA-UY-A9PH-01A	5.43366
				TCGA-CF-A5UA-01A	2.05566
				TCGA-DK-A2I6-01A	3.10731
				TCGA-DK-A6B1-01A	2.40337
				TCGA-GV-A3QH-01A	2.58788
				TCGA-XF-AAMQ-01A	5.30501
				TCGA-DK-AA75-01A	2.08815
				TCGA-S5-AA26-01A	1.65989
				TCGA-E7-A6ME-01A	4.1689
				TCGA-CF-A9FL-01A	2.29415
				TCGA-CU-A0YO-01A	3.84533
				TCGA-E5-A4U1-01A	1.73482
				TCGA-FD-A6TE-01A	3.68156
				TCGA-GC-A3OO-01A	3.014
				TCGA-UY-A9PF-01A	3.06782
				TCGA-BL-A13J-01B	3.32488
				TCGA-FD-A43U-01A	4.28427
				TCGA-UY-A9PA-01A	4.75181
				TCGA-FD-A62O-01A	2.32582
				TCGA-2F-A9KO-01A	5.32273
				TCGA-BT-A20P-01A	2.27216
				TCGA-GC-A4ZW-01A	2.87297
				TCGA-BT-A20Q-01A	4.50324
				TCGA-4Z-AA7Q-01A	5.50284
				TCGA-E7-A7PW-01A	2.47992
				TCGA-LT-A8JT-01A	2.97113
				TCGA-4Z-AA80-01A	3.21934
				TCGA-DK-AA6U-01A	2.70547
				TCGA-ZF-A9R5-01A	3.11569
				TCGA-DK-A3X1-01A	2.51612
				TCGA-YC-A8S6-01A	3.22372
				TCGA-BL-A0C8-01B	2.44899
				TCGA-XF-AAMY-01A	2.84459
				TCGA-4Z-AA7Y-01A	2.26393
				TCGA-K4-A83P-01A	4.78047
				TCGA-DK-A2I1-01A	3.64104
				TCGA-DK-A3IQ-01A	2.29341
				TCGA-UY-A78N-01A	2.25998
				TCGA-ZF-A9R0-01A	3.26921
				TCGA-C4-A0F6-01A	3.03736
				TCGA-CF-A47V-01A	2.86543
				TCGA-G2-A3IE-01A	2.09716
				TCGA-GC-A3RB-01A	3.0692
				TCGA-G2-A2EC-01A	3.32229
				TCGA-ZF-A9R4-01A	4.10558
				TCGA-4Z-AA7O-01A	4.15092
				TCGA-E7-A519-01A	3.23482
				TCGA-2F-A9KP-01A	2.06568
				TCGA-FD-A6TA-01A	4.15719
				TCGA-CF-A9FH-01A	3.27947
				TCGA-ZF-AA4T-01A	2.38671
				TCGA-CF-A47S-01A	2.94759
				TCGA-XF-A8HI-01A	2.62383
				TCGA-DK-AA77-01A	4.24271
				TCGA-GD-A3OP-01A	3.5287
				TCGA-XF-AAMZ-01A	2.58685
				TCGA-FJ-A3ZF-01A	2.05204
				TCGA-G2-A3VY-01A	2.23205
				TCGA-XF-A9T4-01A	4.36679
				TCGA-GV-A3JW-01A	1.89063
				TCGA-FD-A5BR-01A	3.4595
				TCGA-K4-A3WU-01B	3.84295
				TCGA-4Z-AA7R-01A	2.52259
				TCGA-UY-A78K-01A	5.1885
				TCGA-E7-A85H-01A	3.93812
				TCGA-BT-A20W-01A	3.5087
				TCGA-KQ-A41R-01A	1.95488
				TCGA-DK-A1AF-01A	4.44127
				TCGA-DK-A1AD-01A	3.52357
				TCGA-XF-AAML-01A	3.76874
				TCGA-ZF-AA4X-01A	2.59208
				TCGA-CU-A5W6-01A	3.07174
				TCGA-ZF-A9RL-01A	2.25915
				TCGA-CF-A3MH-01A	1.93061
				TCGA-CF-A27C-01A	2.28399
				TCGA-BT-A42C-01A	2.4638
				TCGA-CF-A47Y-01A	1.99857
				TCGA-DK-A6B6-01A	4.24968
				TCGA-G2-AA3F-01A	2.45344
				TCGA-GU-A767-01A	2.59344
				TCGA-FJ-A3Z9-01A	1.91922
				TCGA-DK-AA76-01A	1.85945
				TCGA-E7-A7DU-01A	2.24626
				TCGA-E7-A97Q-01A	3.36435
				TCGA-ZF-A9RM-01A	1.85851
				TCGA-ZF-A9R9-01A	2.72853
				TCGA-XF-A8HG-01A	1.61677
				TCGA-UY-A78O-01A	2.56199
				TCGA-CF-A47T-01A	1.57417
				TCGA-CU-A3YL-01A	2.9925
				TCGA-K4-A6MB-01A	2.46488
				TCGA-ZF-A9R1-01A	2.5431
				TCGA-G2-AA3B-01A	3.49209
				TCGA-GV-A3QK-01B	3.57998
				TCGA-XF-A9SH-01A	2.33941
				TCGA-DK-A1A7-01A	2.18369
				TCGA-FD-A3SL-01A	3.72243
				TCGA-E7-A6MF-01A	2.52835
				TCGA-CF-A47W-01A	1.95014
				TCGA-GD-A76B-01A	4.75611
				TCGA-GC-A3BM-01A	3.52578
				TCGA-CU-A3QU-01A	2.41911
				TCGA-CF-A47X-01A	2.14066
				TCGA-XF-AAN0-01A	3.81976
				TCGA-FD-A6TG-01A	3.60578
				TCGA-KQ-A41O-01A	1.32453
				TCGA-E7-A677-01A	3.34972
				TCGA-CF-A1HR-01A	3.3826
				TCGA-E7-A3X6-01A	5.32809
				TCGA-GV-A6ZA-01A	3.93338
				TCGA-FD-A3SJ-01A	2.95918
				TCGA-E7-A8O7-01A	3.34695
				TCGA-LT-A5Z6-01A	3.02539
				TCGA-XF-AAMJ-01A	3.18807
				TCGA-4Z-AA89-01A	3.10702
				TCGA-CF-A9FM-01A	2.73236
				TCGA-DK-AA6P-01A	2.05624
				TCGA-G2-AA3D-01A	2.45576
				TCGA-E7-A3Y1-01A	2.40494
				TCGA-GV-A3QF-01A	1.79154
				TCGA-DK-A6B0-01A	2.39186
				TCGA-ZF-AA54-01A	5.0594
				TCGA-E7-A5KF-01A	2.58622
				TCGA-YC-A89H-01A	3.24859
				TCGA-FD-A5BX-01A	3.94867
				TCGA-E7-A678-01A	2.84638
				TCGA-CF-A5U8-01A	2.1546
