# Supplementary material for: Siglec15 shapes a non-inflamed tumor microenvironment and predicts the molecular subtype in bladder cancer
Source: Theranostics. 2021 Jan 1;11(7):3089–108. doi: 10.7150/thno.53649 (PMC7847675; doi:10.7150/thno.53649)
Supplement: Supplementary file 4 — Supplementary tables. [file thnov11p3089s4.zip › Table S9.xlsx]

## Sheet: Therapeutic predicted pathways
Detailed information of immunotherapy predicted signatures, bladder cancer signatures and other therapeutic signatures.
Pathway	Reference	Description	Genes
IFN-γ_signature	PMID: 28650338	Anticancer_immunotherapy	TIGIT, CD27, CD8A, PDCD1LG2, LAG3, CD274, CXCR6, CMKLR1, NKG7, CCL5, PSMB10, IDO1, CXCL9, HLA-DQA1, CD276, STAT1, HLA-DRB1, HLA-E
APM_signal	PMID: 31563503	Anticancer_immunotherapy	B2M, HLA-A, HLA-B, HLA-C, TAP1, TAP2
Base_excision_repair	PMID:?29443960	Anticancer_immunotherapy	FEN1, LIG1, NEIL3, PARP1, PARP2, PCNA, POLE, POLE2, UNG
Cell_cycle	PMID:?29443960	Anticancer_immunotherapy	BUB1, BUB1B, CCNA2, CCNB2, CCNE1, CCNE2, CDC20, CDC25A, CDC25C, CDC6, CDK1, CDK2, CDKN2A, DBF4, E2F1, E2F2, ESPL1, MAD2L1, MAD2L2, MCM2, MCM4, MCM6, MCM7, ORC1, ORC6, PCNA, PLK1, SKP2, SMC3, TFDP1, TTK, YWHAB
DNA_replication	PMID:?29443960	Anticancer_immunotherapy	DNA2, FEN1, LIG1, MCM2, MCM4, MCM6, MCM7, PCNA, POLA2, POLE, POLE2, PRIM1, PRIM2, RFC2, RFC3, RFC4, RFC5, RNASEH2A, RPA1, RPA3
Fanconi_anemia_pathway	PMID:?29443960	Anticancer_immunotherapy	BLM, BRCA1, BRCA2, BRIP1, EME1, ERCC4, FANCA, FANCB, FANCD2, FANCI, PALB2, RAD51, RAD51C, RMI1, RMI2, RPA1, RPA3, TOP3A, UBE2T
Homologous_recombination	PMID:?29443960	Anticancer_immunotherapy	BLM, BRCA2, EME1, RAD51, RAD51C, RAD54L, RPA1, RPA3, TOP3A, XRCC2, XRCC3
MicroRNAs_in_cancer	PMID:?29443960	Anticancer_immunotherapy	BRCA1, CCNE1, CCNE2, CDC25A, CDC25C, CDCA5, CDKN2A, DNMT1, E2F1, E2F2, EZH2, KIF23, STMN1, TRIM71
Mismatch_repair	PMID:?29443960	Anticancer_immunotherapy	EXO1, LIG1, PCNA, RFC2, RFC3, RFC4, RFC5, RPA1, RPA3
Nucleotide_excision_repair	PMID:?29443960	Anticancer_immunotherapy	CETN2, ERCC4, LIG1, PCNA, POLE, POLE2, RFC2, RFC3, RFC4, RFC5, RPA1, RPA3
Oocyte_meiosis	PMID:?29443960	Anticancer_immunotherapy	AURKA, BUB1, CCNB2, CCNE1, CCNE2, CDC20, CDC25C, CDK1, CDK2, ESPL1, FBXO5, MAD2L1, MAD2L2, PLK1, SGOL1, SMC3, YWHAB
p53_signaling_pathway	PMID:?29443960	Anticancer_immunotherapy	CCNB2, CCNE1, CCNE2, CDK1, CDK2, CDKN2A, GTSE1, PPM1D, RFWD2, RRM2
Progesterone-mediated_oocyte_maturation	PMID:?29443960	Anticancer_immunotherapy	BUB1, CCNA2, CCNB2, CDC25A, CDC25C, CDK1, CDK2, MAD2L1, MAD2L2, PLK1
Proteasome	PMID:?29443960	Anticancer_immunotherapy	IFNG, PSMA4, PSMB2, PSMB4, PSMC4, PSMD4, PSMD7
Pyrimidine_metabolism	PMID:?29443960	Anticancer_immunotherapy	CTPS1, DTYMK, POLA2, POLE, POLE2, PRIM1, PRIM2, RRM2, TYMS
Spliceosome	PMID:?29443960	Anticancer_immunotherapy	HNRNPM, LSM3, LSM4, LSM5, MAGOHB, PRPF19, SF3B2, SF3B3, SF3B4, SNRNP40, SNRPA1, SNRPC, USP39, WBP11
Systemic_lupus_erythematosus	PMID:?29443960	Anticancer_immunotherapy	H2AFV, H2AFZ, HIST1H2AB, HIST1H2AG, HIST1H2AH, HIST1H2AI, HIST1H2AM, HIST1H2BC, HIST1H2BD, HIST1H2BF, HIST1H2BJ, HIST1H2BK, HIST1H2BL, HIST1H2BN, HIST1H2BO, HIST1H3B, HIST1H3D, HIST1H3H, HIST1H4A, HIST1H4B, HIST2H2AB, HIST2H2AC, HIST2H2BE, HIST2H2BF, HIST
Viral_carcinogenesis	PMID:?29443960	Anticancer_immunotherapy	CCNA2, CCNE1, CCNE2, CDC20, CDK1, CDK2, CDKN2A, CREB3L4, GTF2E1, HIST1H2BC, HIST1H2BD, HIST1H2BF, HIST1H2BJ, HIST1H2BK, HIST1H2BL, HIST1H2BN, HIST1H2BO, HIST1H4A, HIST1H4B, HIST2H2BE, HIST2H2BF, SKP2, YWHAB
EGFR_ligands	PMID: 31563503	Anti-EGFR_therapy	EGFR, AREG, AREGB, EREG, HBEGF, TGFA
FGFR3-coexpressed_genes	PMID: 31563503	Anti-FGFR3_therapy	FGFR3, TP63, IRS1, SEMA4B, PTPN13, TMPRSS4
PPARG_network	PMID: 27197067	Anti-PPARG_therapy	PPARG,IGFBP3,GDF15,MYH14,IHH,OCLN,AQP3,SCNN1G,PLIN5,KRT19,GPT,CYP4B1,UGT1A7,DGAT2,KRT20,SNCG,GSTA1,ACADL,BDH1,HMGCS2,LIPE
WNT-β-catenin_network	PMID: 27197067	Oncogenic_pathway_inhibit_CD8_T_cell_infiltration	CTNNB1,TFF1,HAPLN1,IHH,WNT7B,BMP7,SEMA5A,SCN5A,ERBB3,TSPAN8,EPCAM,TH,GPX2,GAD1,HSD17B2,KRT7,NOX1,CYB5A,CYP4F12,ID4,SIM2,MECOM,MSX2,KLF5,SMAD6,POU5F1,FOXQ1,GATA2,GATA3,EMX2
IDH1	PMID: 29326431	Oncogenic_pathway_inhibit_CD8_T_cell_infiltration	IDH1
KDM6B	PMID: 26503055	Oncogenic_pathway_inhibit_CD8_T_cell_infiltration	KDM6B
VEGFA	PMID: 24793239	Oncogenic_pathway_inhibit_CD8_T_cell_infiltration	VEGFA
Hypoxia	PMID: 31563503	Radiotherapy	CAV1, COL5A1, ITGA5, P4HA2, SLC16A1, TGFBI, DPYSL2, SRPX, TRAM2, SYDE1, LRP1, PDLIM2, SAV1, AHNAK2, CAD, CYP1B1, DAAM1, DSC2, SLC2A3, FUT11, GLG1, GULP1, LDLR, THBS4
Cell_cycle	PMID: 31563503	Radiotherapy	ABL1, ANAPC1, ANAPC10, ANAPC11, ANAPC13, ANAPC2, ANAPC4, ANAPC5, ANAPC7, ATM, ATR, BUB1, BUB1B, BUB3, CCNA1, CCNA2, CCNB1, CCNB2, CCNB3, CCND1, CCND2, CCND3, CCNE1, CCNE2, CCNH, CDC14A, CDC14B, CDC16, CDC20, CDC23, CDC25A, CDC25B, CDC25C, CDC26, CDC27, CD
DNA_replication	PMID: 31563503	Radiotherapy	DNA2, FEN1, LIG1, MCM2, MCM3, MCM4, MCM5, MCM6, MCM7, PCNA, POLA1, POLA2, POLD1, POLD2, POLD3, POLD4, POLE, POLE2, POLE3, POLE4, PRIM1, PRIM2, RFC1, RFC2, RFC3, RFC4, RFC5, RNASEH1, RNASEH2A, RNASEH2B, RNASEH2C, RPA1, RPA2, RPA3, RPA4, SSBP1

## Sheet: Bladder cancer signatures
Signature	Description	Reference	Genes
Urothelial_differentiation	Urothelial_differentiation	PMID: 31563503	TMEM163, FMO9P, EPB41, IDH1, GCLC, POF1B, TBC1D1, TRAK1, BAMBI, PLCE1, SCNN1B, BHMT, DHRS2, CYB5A, PPARG, SLC9A2, TOP2B, TMEM97, NTAN1, SEMA5A, KRT20, MYCL, UPK1A, TOX3, RNF128, DAB1, ZNF436, LYPD6, ACOX1, KSR2, DMGDH, GRHL3, NIPAL1, RALGAPA2, SCNN1G, SNX
Ta_pathway	Ta_pathway	PMID: 31563503	PLCD3, BTBD16, ANKRD20A5P, CTB-174D11.3 , PROM2, SPOCD1, IGBP1, ST3GAL5, DGKA, AQP3, MAP3K5, FABP4, HNMT, MGST2, KCNQ1, IRS1, HSD17B2, ALDH1L1, SMAD3, MST1R, TCN1, CYP3A5, CTSE, HOXD1, PLCH2, SLC24A1, UGT1A1 , ID3, ABCC3, PDLIM1, AGR2, NSG1, ANXA10, MR1,
Luminal_differentiation	Luminal_differentiation	PMID:?32165065, PMID: 30224344	FGFR3,GATA3,FOXA1,UPK2,PPARG,KRT20,SNX31,UPK1A
Basal_differentiation	Basal_differentiation	PMID: 31563503	LYNX1, SCEL, CTB-113P19.4 , S100A8, SLPI, S100A9, PI3, CEACAM6, VSNL1, SERPINB2, CSTA, FGFBP1, SPRR1B, DSG3, KRT1, S100A7, CLCA2, LGALS7 , SPRR2B, KRT6A, KRT6B, SFN, SERPINB3, KRT16, SERPINB3 , SERPINB13, SERPINB4, KRT4, SPRR1A, KRT6A , ABCA12, SPRR3, TME
EMT_differentiation	EMT_differentiation	PMID:?32165065, PMID: 30224344	ZEB1,ZEB2,NOTCH2,TGFB1,CDH1,SNAI2,VIM,TWIST1,SNAI1
Immune_differentiation	Immune_differentiation	PMID:?32165065, PMID: 30224344	CTLA4,CD274,PDCD1LG2,CD47,PDCD1,IDO1,MPEG1,COL17A1,CXCL11,L1CAM,SAA1
Smooth_muscle	Smooth_muscle	PMID: 31563503	NEXN, PRUNE2, PDE5A, NEGR1, ITIH5, MSRB3, MOXD1, FGF7 , FILIP1L, PTGFR, FGF7, C1S, RHOJ, TAGLN, FILIP1, ADAMTS9-AS2, LRRN4CL, NR2F1-AS1, RBPMS, PTRF, LOC100127983, PDE1A, AC131025.8 , MEIS1, PELO, MYLK, ACTA2-AS1, OTTHUMG00000168867 , MYH11, PDLIM7, CSGAL
Myofibroblasts	Myofibroblasts	PMID: 31563503	FCER1G, FILIP1L, FGD6, C1S, ITGB2, SAMSN1, POSTN, COL1A1, BTBD19, PTRF, MSN, SPARC, CALU, DPYSL2, CTSB, PALLD, ANXA6, STOM, MMP2, LGALS1, BGN, IFITM2, VIM, COL6A3, TGFBI, CLIC4, IFITM1 , TNC, LAPTM5, CD14, LUM, AEBP1, COL3A1, DCN, NID1, SEC14L1, LAMA4, AR
Interferon_response	Interferon_response	PMID: 31563503	CTSB, UBE2L6, OPTN, MX1, CFB, PLSCR1, ICAM1, FCGR2A, IFIT5, CYBB, ALOX5AP, IFI44L, IFIT3, TLR2, OASL, IL15, XAF1, SP110, IFI35, NCF2, FCGR2C, CEBPB, RSAD2, IFI44, OTTHUMG00000003319 , LAP3, DDX60, IFIH1, HERC6, SAMD9, HERC5, CLEC4A, PARP9, DTX3L, SAMD9L,
Mitochondria	Mitochondria	PMID: 31563503	ALG14, SAR1B, PSMD10, TIMM10, PPA2, HNRNPC, ERH, DAD1, C1D, ATP6V0B, HINT1, DYNLL1, RAN, RPS15A, PSMB1, COX6A1, HSBP1, SERP1, EIF2S1, CAPZA2, COX7A2L, PSMA5, PSMA2, UBE2D2, VBP1, SUPT4H1, UBE2N, ZNHIT1, UQCRQ, NME1, COX7A2, COPS5, CNIH1, PSMA1, NDUFS3, NE
Keratinization	Keratinization	PMID: 31563503	VSNL1, KRT14, TGM1, SERPINB4, GSDMC, KRT6A, LGALS7, SFN, SPRR2A, BG205162, C12orf54, SPRR2D, HOXD11, KRT6C, KRT5, DSG3, KRT6B, HOXD10, IL20RB, RHCG, AHNAK2, SPRR2F, FGFBP1
Neuroendocrine_differentiation	Neuroendocrine_differentiation	PMID: 31563503	ZDHHC15, FAM184A, CACNA1A , EML5, SNAP25, CACNA2D2, DCX, PSIP1, ST18, RGS7, INSM1, SLC4A8, CAMK2B, ASCL1, RTN1, SCN3A, ADAM22, FAM105A, DPY19L2P2, ASRGL1, SLC1A2, MAP6, NRXN1, TTLL7, CNKSR2, RAB39B, KCNC1, GKAP1, TMEM170B, PPM1E, ELAVL4, STXBP5L, GPR137C,
	c
